# Supplementary material for: Genome-scale measurement of off-target activity using Cas9 toxicity in high-throughput screens
Source: Nat Commun. 2017 May 5;8:15178. doi: 10.1038/ncomms15178 (PMC5424143; doi:10.1038/ncomms15178)
Supplement: Supplementary Data 1 — Human CRISPR-Cas9 library. Guide sequences and sublibrary breakdown for the 10-guide human library. [file ncomms15178-s2.xlsx]

## Sheet: Legend
	Sublibrary	Symbol	Elements				Guide naming
	Apoptosis and cancer	ACOC	31324
	Drug targets, kinases, phosphatases	DTKP	24569				GeneID	Symbol	Sublibrary	Guide ID
	Gene Expression	GEEX	24449				ENSG00000158402_CDC25C_DTKP_19779.5
	Membrane proteins	MEPR	12334
	Proteostasis	PROT	30423				Negative controls indicated by 0
	Trafficking, mitochondrial, motility	TMMO	23615				0None_none_ACOC_216139.4840
	Unassigned1	UNA1	20482
	Unassigned2	UNA2	28187				none indicates non-targeting negative control
	Unassigned3	UNA3	17438				safe indicates safe-targeting negative control

## Sheet: Guide sequences
0None_none_ACOC_211308.9	GCGTGACATATATCGCGGGT
0None_none_ACOC_211313.14	GACACGTTCGCGGATCGT
0None_none_ACOC_211316.17	GCGCCGCGAATGTACGTTAG
0None_none_ACOC_211318.19	GCAGCGCGGTCGGTCTAT
0None_none_ACOC_211335.36	GTGCGCGCATCATGCTACGA
0None_none_ACOC_211337.38	GAGGCGTAATATCGACTC
0None_none_ACOC_211350.51	GATAAAACGTCGCCGAT
0None_none_ACOC_211355.56	GGTTTCCGATACGCCGCCGT
0None_none_ACOC_211362.63	GAAGATTCGCCATCCGTACG
0None_none_ACOC_211370.71	GTACGATCGTCGATCAAC
0None_none_ACOC_211377.78	GGTTCCCCTAATCGCGTA
0None_none_ACOC_211385.86	GATCGGTGCAGACAATCG
0None_none_ACOC_211386.87	GTTGTTTCGCCGGCGTAT
0None_none_ACOC_211388.89	GGCGCGCGCTATTCCAA
0None_none_ACOC_211392.93	GTGTTTCGATAAGCGTCGAT
0None_none_ACOC_211393.94	GTCAAGCCGCGCCGAACG
0None_none_ACOC_211400.101	GACCGGTGTCGTCAAACG
0None_none_ACOC_211409.110	GTTTGGCGCTCGTCGTA
0None_none_ACOC_211413.114	GACCTCTGCGCGACGAACGT
0None_none_ACOC_211423.124	GCGGCCCACCCGATACGTGT
0None_none_ACOC_211424.125	GCCGTCTATATTGCGCTA
0None_none_ACOC_211438.139	GCGGAATTGCGAACGGAA
0None_none_ACOC_211457.158	GTCAATCGATCGACTACC
0None_none_ACOC_211480.181	GCGGGCCGCATATCGAGCGT
0None_none_ACOC_211481.182	GAAGTACGGAAATCGCGAAG
0None_none_ACOC_211483.184	GCTTTCTCGTCCGCGACTTC
0None_none_ACOC_211493.194	GTTTATCGCCCGTGGTCG
0None_none_ACOC_211503.204	GACCGCGAAGTGTTCACGTA
0None_none_ACOC_211505.206	GCGTTGCGTCTCGCGACTCA
0None_none_ACOC_211506.207	GTACTCGCGCTCGATACGG
0None_none_ACOC_211526.227	GTATAACACGTCGAATCGT
0None_none_ACOC_211529.230	GCTATGACGTCTCGCCAATA
0None_none_ACOC_211534.235	GTGTAGACATCGCGTTCGT
0None_none_ACOC_211560.261	GAGAAGCGGTTGCGCCGACG
0None_none_ACOC_211593.294	GCATACGTACTTCCGACGAA
0None_none_ACOC_211594.295	GCTGACCTAGCGACGTT
0None_none_ACOC_211595.296	GAATCGGGGCGCGACACA
0None_none_ACOC_211596.297	GCGATAGTCGCATCCGCA
0None_none_ACOC_211610.311	GCGCTAGCACGAACGCTT
0None_none_ACOC_211615.316	GCCCGGGGTACGCCGTGT
0None_none_ACOC_211619.320	GAGCTCGCCCATATCTTGCG
0None_none_ACOC_211621.322	GGGCGACTTGTATCGCGA
0None_none_ACOC_211632.333	GAGGCGGTCGTAGCGAATTA
0None_none_ACOC_211634.335	GCGCGTTACGCTATGGTG
0None_none_ACOC_211662.363	GCTCGCGTAGCGTGTACATC
0None_none_ACOC_211664.365	GGGTACGTCGGTGGTCGT
0None_none_ACOC_211684.385	GGAATGGCCGGATCGCGTAA
0None_none_ACOC_211693.394	GTTCTCTCCGTGCGCACGA
0None_none_ACOC_211697.398	GTCTCGTTACGGGGCAACCG
0None_none_ACOC_211715.416	GCCCGGCGGTCGACGGTTG
0None_none_ACOC_211718.419	GGACGATATCTCGCGATA
0None_none_ACOC_211777.478	GACTTCCGCGGAACGTCG
0None_none_ACOC_211778.479	GCGGGGCGAACGTACAAC
0None_none_ACOC_211792.493	GTCGTGGTAGAGTCGACC
0None_none_ACOC_211803.504	GGTCGGCGGTCCACTATT
0None_none_ACOC_211823.524	GCGTCGCGGGTAGCGAACC
0None_none_ACOC_211824.525	GGGCGTCTTACGCGTCTT
0None_none_ACOC_211831.532	GATACCGCCTTATACGATAT
0None_none_ACOC_211854.555	GAATAGTAAAAGCGCGCGAT
0None_none_ACOC_211878.579	GACGCGGGTAACGCTCAAT
0None_none_ACOC_211889.590	GCCTTCGGCCGGCTCGTTCA
0None_none_ACOC_211898.599	GACTTCGCCTATCCGACCGC
0None_none_ACOC_211902.603	GAGCCGCGGACGAGTATG
0None_none_ACOC_211904.605	GAGCGGAATACGCGCCAA
0None_none_ACOC_211912.613	GTACGTTCCGCCGCGCTT
0None_none_ACOC_211913.614	GATAGCACGCGCGGAAAT
0None_none_ACOC_211921.622	GTACTCGCGCGCTCATCGTA
0None_none_ACOC_211933.634	GCTCTACGCGTCGGTTA
0None_none_ACOC_211937.638	GATCTTCGGAGGGTCGACA
0None_none_ACOC_211962.663	GACGGGGACTTTCGTACG
0None_none_ACOC_211983.684	GACATCGGGAACGATGCGAT
0None_none_ACOC_211992.693	GTCGGATGTGGGCGTAC
0None_none_ACOC_212012.713	GAGCGTCGCGCAGAATACTG
0None_none_ACOC_212036.737	GAACGGGCGATTACGAACGA
0None_none_ACOC_212045.746	GTCGGCGGTGGCGTACGG
0None_none_ACOC_212073.774	GAGGCGCGAGATATCGGTGT
0None_none_ACOC_212077.778	GTCGCGACACCGTAACCT
0None_none_ACOC_212110.811	GCGGGGCTACCGCAATCG
0None_none_ACOC_212111.812	GTCGCGTGTTGTTCATCG
0None_none_ACOC_212113.814	GGCGGTCGTCCCAATCGC
0None_none_ACOC_212115.816	GGCTCGGACAAGGCGCGAAC
0None_none_ACOC_212121.822	GGGGTACCGTAGCGGGGCGT
0None_none_ACOC_212141.842	GAAAGACTAGCGTAATCGTA
0None_none_ACOC_212178.879	GTTTAAGGTCGTACGCTCG
0None_none_ACOC_212182.883	GCACGGCGCTCCGATCAAA
0None_none_ACOC_212183.884	GCGCTTGATATAGCGATC
0None_none_ACOC_212185.886	GCCCGCTTCACGGTACGC
0None_none_ACOC_212188.889	GAATTTCTAGGCGCGCGAAC
0None_none_ACOC_212216.917	GACGTAGGTTGCGCCGA
0None_none_ACOC_212221.922	GCACGCGCGGCTATCGAT
0None_none_ACOC_212223.924	GTATTGGCAAGCGCCCGC
0None_none_ACOC_212227.928	GCTTAAGACGCGGCGGATA
0None_none_ACOC_212228.929	GCGCGTATGCCCGATTC
0None_none_ACOC_212231.932	GCACCTTACGCGCCTACG
0None_none_ACOC_212235.936	GCCTCGAACCCGTTAATCCG
0None_none_ACOC_212257.958	GAAACGAGCCGACGCGATA
0None_none_ACOC_212260.961	GACTCCGTCGGCGGTGAA
0None_none_ACOC_212294.995	GATCGGAAGCGTCGTGAT
0None_none_ACOC_212295.996	GTGTACGACTCGCCGCAT
0None_none_ACOC_212327.1028	GATACAACTCGTCGACGTC
0None_none_ACOC_212331.1032	GGTGCGCGATCTTCTTGATC
0None_none_ACOC_212333.1034	GCGTGTACGGTCCGCGAACC
0None_none_ACOC_212358.1059	GATAATGTATCGCGCGAA
0None_none_ACOC_212363.1064	GTTACGTTACGAAGCGGAG
0None_none_ACOC_212382.1083	GTTCGTCGAACGTCGAGT
0None_none_ACOC_212420.1121	GTTTACGCATCCACCGTCGC
0None_none_ACOC_212421.1122	GATAACCCGCGCAAGTC
0None_none_ACOC_212437.1138	GGACGAGCCGGTGAACGCAA
0None_none_ACOC_212445.1146	GTCGGTCGCCGACGGGT
0None_none_ACOC_212471.1172	GACGTCCGGGTCGAAACTC
0None_none_ACOC_212484.1185	GGCTACTTGCGCGTGTCG
0None_none_ACOC_212487.1188	GCGTTAACTTCGCTGCG
0None_none_ACOC_212526.1227	GGCGGTCAAACCGTCACG
0None_none_ACOC_212544.1245	GCGCGTCGTAGTGACGCAT
0None_none_ACOC_212558.1259	GTTATATCCGCGATTAG
0None_none_ACOC_212560.1261	GTCTTTATAACCCGCGTCGC
0None_none_ACOC_212566.1267	GCACGTGCGCTAATACGA
0None_none_ACOC_212569.1270	GAGATTAGAACGAGCGACGA
0None_none_ACOC_212585.1286	GCGTCTAACGCGACACTT
0None_none_ACOC_212586.1287	GGGACGATAGACGGCGTACC
0None_none_ACOC_212595.1296	GGCGCGGAAAACCCTAA
0None_none_ACOC_212598.1299	GCACACCCGATCAACGTC
0None_none_ACOC_212601.1302	GTTCGGCGCACCCCATCG
0None_none_ACOC_212616.1317	GCGAGGCCTTATCCCGTC
0None_none_ACOC_212620.1321	GTGTCGGTCGTGTAGCACGC
0None_none_ACOC_212623.1324	GGGTCGACTACCGCGGCGCA
0None_none_ACOC_212628.1329	GATACCGTCGCCCGGGAA
0None_none_ACOC_212635.1336	GGCCCGGCGTAGATCGAC
0None_none_ACOC_212638.1339	GAATCGTTCAACGCTCCG
0None_none_ACOC_212640.1341	GGCGACGTGCGGAAATCCGA
0None_none_ACOC_212641.1342	GCGTATCGATTTAGACGACG
0None_none_ACOC_212657.1358	GGCGCGCAGCGCGTAAAT
0None_none_ACOC_212671.1372	GTCTCGGCCTCTCGTCGTT
0None_none_ACOC_212675.1376	GTCGTGGTCCTAACGGTC
0None_none_ACOC_212684.1385	GCAACGCGACTCGCCCCTGG
0None_none_ACOC_212692.1393	GAATATTCTAATCCGCACGG
0None_none_ACOC_212698.1399	GGTTCGTCGCGTATCCTA
0None_none_ACOC_212712.1413	GTACGTACTTGCGTCGTA
0None_none_ACOC_212718.1419	GTAATCGTAATCATGCGC
0None_none_ACOC_212723.1424	GCAGTCGCGGTAACGTT
0None_none_ACOC_212728.1429	GAACGACGTTACGGAAGTCG
0None_none_ACOC_212732.1433	GGCGATGTGTACGTCAAC
0None_none_ACOC_212745.1446	GTCCGTTGTCGCGCTTTA
0None_none_ACOC_212748.1449	GTTTGTCGCGCGTATACCA
0None_none_ACOC_212749.1450	GCAATCGCCGACCTTAC
0None_none_ACOC_212750.1451	GCGTAACCTTAATCCGCG
0None_none_ACOC_212753.1454	GTCAACGTCCCGTGCGTTA
0None_none_ACOC_212756.1457	GTCCGGACGTACTAAGCTT
0None_none_ACOC_212765.1466	GGATCAGGTCGCGACTCG
0None_none_ACOC_212785.1486	GGCTACGCGCGACGACCC
0None_none_ACOC_212801.1502	GCGTTCGCTCGCGAAAT
0None_none_ACOC_212803.1504	GTACCCCGTCGCTCGAAT
0None_none_ACOC_212823.1524	GCTCGATAGACGACGACT
0None_none_ACOC_212825.1526	GCAATTGGGACTACGCGAT
0None_none_ACOC_212839.1540	GCGGGCGCTACGAAGCGATT
0None_none_ACOC_212892.1593	GCCGTTATACTAGCTCGA
0None_none_ACOC_212894.1595	GGCGCGTATGCGAACGTCG
0None_none_ACOC_212906.1607	GCCATGCGCGACGTAATCT
0None_none_ACOC_212929.1630	GGAAGTACGCGTCGATGG
0None_none_ACOC_212954.1655	GTTTGATCGCGATCGTCCAT
0None_none_ACOC_212979.1680	GTTTAACGCGAATCCGAGT
0None_none_ACOC_212988.1689	GTCAAATTCGGTACACGCG
0None_none_ACOC_213049.1750	GCCGTTCGTCGCCGTGTCGA
0None_none_ACOC_213060.1761	GCCGCCGGTAAACGAATC
0None_none_ACOC_213078.1779	GTAACGGTCCAATACGAG
0None_none_ACOC_213096.1797	GCGTAGGCTGTATCGGGT
0None_none_ACOC_213100.1801	GGACGATCGACGTATTT
0None_none_ACOC_213106.1807	GGACGCGATCCCGGTATG
0None_none_ACOC_213126.1827	GATCCGATCGGTGTCAAGAA
0None_none_ACOC_213142.1843	GATTCGCGCACCGTCTAT
0None_none_ACOC_213147.1848	GTTAGACGCGGGCGCGTA
0None_none_ACOC_213152.1853	GCGCGCTTAAGTGGGTCGGC
0None_none_ACOC_213155.1856	GCCCTTCGCGCGTTCGCGTA
0None_none_ACOC_213166.1867	GCACGCAGCGTCGAAGAT
0None_none_ACOC_213180.1881	GTTATGATATCCCGCGC
0None_none_ACOC_213193.1894	GGTATCATCGACTACGCG
0None_none_ACOC_213218.1919	GCACGCAATTCGACGTGG
0None_none_ACOC_213227.1928	GTTGGGTCGCGCCGCAAA
0None_none_ACOC_213266.1967	GATAGTGCGTCGCACGAG
0None_none_ACOC_213272.1973	GCCACCGAGCTAACCGAACT
0None_none_ACOC_213282.1983	GTCCGCATTATATCGCCGAT
0None_none_ACOC_213290.1991	GACATGCCGACGATATCC
0None_none_ACOC_213308.2009	GACCGAGCGCGCTAGTT
0None_none_ACOC_213326.2027	GATGCGTTACGCCGCATA
0None_none_ACOC_213332.2033	GGTCCGCGGTATACGAATGC
0None_none_ACOC_213353.2054	GTGAGTCTCTCGCGAATA
0None_none_ACOC_213360.2061	GCGACGAGTTAAACGCGA
0None_none_ACOC_213374.2075	GAATCGCTTCCGACTATTAA
0None_none_ACOC_213381.2082	GGTTATCGCGGCGGAAGC
0None_none_ACOC_213386.2087	GGGTTTGCGCGGTAGCGC
0None_none_ACOC_213393.2094	GACGAACGACGGACACGT
0None_none_ACOC_213410.2111	GTAATATGGTCGGTCCGA
0None_none_ACOC_213412.2113	GAACGCCGGCGCAATAA
0None_none_ACOC_213418.2119	GTAACTGCCGTACCGCGC
0None_none_ACOC_213427.2128	GGTCGCGCGCGGAATTGG
0None_none_ACOC_213429.2130	GATTCTCGCCGGCTACGT
0None_none_ACOC_213447.2148	GCGCGCCGACCTAGACGA
0None_none_ACOC_213465.2166	GGACATCGCGACACGTT
0None_none_ACOC_213466.2167	GAAGGCCGCGTAACGTAGA
0None_none_ACOC_213474.2175	GCCACTACGTAGGCGAACCG
0None_none_ACOC_213475.2176	GACAATGACGTGTCGATCGC
0None_none_ACOC_213480.2181	GCGTCGACAACGCGGTC
0None_none_ACOC_213493.2194	GCTGGCGATCGAACTTCGGA
0None_none_ACOC_213500.2201	GGGCGACTAACGACGAGCGG
0None_none_ACOC_213516.2217	GTGCGCAGAACCTTACCGTT
0None_none_ACOC_213524.2225	GAAATCACCGCGCTATCCGG
0None_none_ACOC_213540.2241	GAACGCCGTATTAGCTC
0None_none_ACOC_213544.2245	GTCTAATCCCGACGACCA
0None_none_ACOC_213551.2252	GATCGTACGACGAAGTAAGG
0None_none_ACOC_213563.2264	GCGCAGCGATCGTACAT
0None_none_ACOC_213564.2265	GTACGGTCCTGTCAACGTAT
0None_none_ACOC_213569.2270	GGCTATACTCGTCGCGCC
0None_none_ACOC_213571.2272	GCTTACCGCGCGTCGATG
0None_none_ACOC_213591.2292	GATACAACCGCGATGAACG
0None_none_ACOC_213600.2301	GACCGGTTATTCGTCGAG
0None_none_ACOC_213603.2304	GTTATCGAGACCGCTGA
0None_none_ACOC_213608.2309	GATTCTCGTACGAACCGCAA
0None_none_ACOC_213612.2313	GTCCGTTCAGAACCGGTCCG
0None_none_ACOC_213620.2321	GGCGTATGATTGATCTCGC
0None_none_ACOC_213622.2323	GGCCCGCCTAACGGCAAT
0None_none_ACOC_213636.2337	GGTCAACCGCGCATCGGT
0None_none_ACOC_213678.2379	GTGCGCCATTCCGGCACA
0None_none_ACOC_213680.2381	GCGGTTGGCCGAGATATC
0None_none_ACOC_213700.2401	GCGACTTGAGCGCACGTA
0None_none_ACOC_213702.2403	GATTCTAGTCGCGTAACAT
0None_none_ACOC_213714.2415	GCGGTCCGTACGATGAGT
0None_none_ACOC_213723.2424	GGCGACCCGTATATTGTCG
0None_none_ACOC_213732.2433	GTGCACCCCAAGCGTACGAC
0None_none_ACOC_213753.2454	GTTATTGTCGTATCGACGG
0None_none_ACOC_213757.2458	GGTTACGATTCCGACGAGAG
0None_none_ACOC_213785.2486	GCCGCGGTCTATCACGTA
0None_none_ACOC_213805.2506	GTTAGCACCGTCGCGCCA
0None_none_ACOC_213846.2547	GTCCGATCCGAAAATACGC
0None_none_ACOC_213864.2565	GGACGTTGGCGGTCCGTTC
0None_none_ACOC_213865.2566	GCTTACCCCGCTTGATCGG
0None_none_ACOC_213873.2574	GGTATCGTCCGTACCTCGGT
0None_none_ACOC_213877.2578	GGATAATGTGCGGACCGCGC
0None_none_ACOC_213878.2579	GGTCGGTTACGTTCCGTCCG
0None_none_ACOC_213883.2584	GAATCGCACGCCGGCGTA
0None_none_ACOC_213886.2587	GCGCGTGTTGATCGCACA
0None_none_ACOC_213894.2595	GCGACGCGATGCGAGTTC
0None_none_ACOC_213905.2606	GATCGAACTGCACCGGAC
0None_none_ACOC_213919.2620	GTCCGGGGCGTCGTAAAG
0None_none_ACOC_213935.2636	GTACCATCCGTTACGCGC
0None_none_ACOC_213942.2643	GTTCGCCCGATCGCGACG
0None_none_ACOC_213949.2650	GCGTGCGACCTCGCGTCGGT
0None_none_ACOC_213953.2654	GGCGCGATAATTACTACCT
0None_none_ACOC_213955.2656	GACGCGTCCCGTCGAGAT
0None_none_ACOC_213959.2660	GTGCGCTATCGTTCGCCC
0None_none_ACOC_213963.2664	GCCCGGTCGGTTGCATACCG
0None_none_ACOC_213980.2681	GCAACGCGTATCGTGAA
0None_none_ACOC_213991.2692	GGCGGTCACGAAAGTACG
0None_none_ACOC_214007.2708	GGCGATGAGCGATAGTCG
0None_none_ACOC_214035.2736	GACGCGACGCGACAAAGAA
0None_none_ACOC_214050.2751	GAACGCCGATAGGCGCCGAA
0None_none_ACOC_214051.2752	GCGTAAGGGCGCTAGACG
0None_none_ACOC_214055.2756	GCGCGAGGTTCGCTAACGC
0None_none_ACOC_214067.2768	GAGTCGAGTGCGTTACAAGT
0None_none_ACOC_214068.2769	GCGATCAACCGGCGATAC
0None_none_ACOC_214076.2777	GATCGCGACCGATTCAAC
0None_none_ACOC_214080.2781	GAATTGACGAGCGTCGCCTC
0None_none_ACOC_214085.2786	GCGGGTCGAGTATAGCTT
0None_none_ACOC_214100.2801	GCGTCGACGATGGCGACT
0None_none_ACOC_214114.2815	GCCCAATCGGCGGTTCGA
0None_none_ACOC_214129.2830	GGGCGCGGTTCGAAAATAC
0None_none_ACOC_214148.2849	GACATGACGCGGTCGTAACA
0None_none_ACOC_214169.2870	GTGCGCGGGGTACGCTATCT
0None_none_ACOC_214179.2880	GCAACAAACTCGTCGCGTCG
0None_none_ACOC_214184.2885	GTCGCCTTATACGCAACA
0None_none_ACOC_214186.2887	GACGTTTATCACCCGACC
0None_none_ACOC_214187.2888	GGTAGTTCCGCGCCGTTT
0None_none_ACOC_214189.2890	GCGCGAGTATTCCGAGCG
0None_none_ACOC_214214.2915	GGACGTGAATCGCGCCGC
0None_none_ACOC_214234.2935	GAATACTCCCGTACGACGC
0None_none_ACOC_214238.2939	GTATGGCGCGGATATCT
0None_none_ACOC_214250.2951	GCGCGATGGGTTCTAACG
0None_none_ACOC_214254.2955	GACAATCGACGCTACACC
0None_none_ACOC_214279.2980	GCCGAACGAGCTCGAGACC
0None_none_ACOC_214314.3015	GAGTCGTTATATACCGACGA
0None_none_ACOC_214346.3047	GTTGCCGCCGACGCGTCA
0None_none_ACOC_214381.3082	GAAACGCGTCCAATACATCT
0None_none_ACOC_214382.3083	GGCAGTCGTACGCCGTGCAC
0None_none_ACOC_214391.3092	GCCGATCCGCGTATGAAA
0None_none_ACOC_214403.3104	GGAGCGCGGTCTTACGCCTA
0None_none_ACOC_214409.3110	GCCGCGATAACCAACGACC
0None_none_ACOC_214420.3121	GAGCGTCACCGCGTGCGTG
0None_none_ACOC_214447.3148	GTAAGCGCGCCGGTAAGG
0None_none_ACOC_214457.3158	GCGAATTCGGACCGTATC
0None_none_ACOC_214480.3181	GAGTCGACGTACCGCCTT
0None_none_ACOC_214485.3186	GGTCCTAAACGCACGCGC
0None_none_ACOC_214491.3192	GCCACGCCCGTTGGTGATGT
0None_none_ACOC_214497.3198	GGTGCCGCATACGCAATC
0None_none_ACOC_214557.3258	GCTACGCATCGAAGCGGG
0None_none_ACOC_214575.3276	GCGTTCCGGTCACGCTAC
0None_none_ACOC_214576.3277	GGAGACGGCGCGACACCGAT
0None_none_ACOC_214584.3285	GCTACCGCGTCGGTCGGG
0None_none_ACOC_214605.3306	GCGGACTACCTTCGTAGC
0None_none_ACOC_214606.3307	GCAACGTAGCGACCACAC
0None_none_ACOC_214607.3308	GACAACGCGAGCGTCATATA
0None_none_ACOC_214609.3310	GGTACTCCGGCGTAAGTG
0None_none_ACOC_214611.3312	GACGCGTATACGTGCGAGGT
0None_none_ACOC_214634.3335	GCGCGAGTACTTGTCGCGGG
0None_none_ACOC_214648.3349	GCGACGAGTTCGCTAATGCC
0None_none_ACOC_214652.3353	GTTATCGTCACGGGACGTAG
0None_none_ACOC_214665.3366	GATATAACTCGTCCGTT
0None_none_ACOC_214669.3370	GCGATCGAGCGATCACCC
0None_none_ACOC_214681.3382	GACCGCGCTACAACGTGGCG
0None_none_ACOC_214686.3387	GGTGATCGCGCGACGAAG
0None_none_ACOC_214713.3414	GATGATCGTTCGACCGCCGA
0None_none_ACOC_214732.3433	GGATCCGACACATCGGG
0None_none_ACOC_214763.3464	GGCCGGGACATTGCGCCAAT
0None_none_ACOC_214764.3465	GTGGGGCATACCGGCCGAAT
0None_none_ACOC_214785.3486	GCGAGTGAACGCGTTAAG
0None_none_ACOC_214796.3497	GGGCGCGCGAATTTCAC
0None_none_ACOC_214809.3510	GTATCTACGCGCTCTACG
0None_none_ACOC_214812.3513	GCTCTCGTCGGACCGGTGG
0None_none_ACOC_214816.3517	GCCGCTCAATCGTCCGCGAG
0None_none_ACOC_214817.3518	GCGCCCATACTCGATTAA
0None_none_ACOC_214838.3539	GTACGTACGTATCGAACG
0None_none_ACOC_214860.3561	GGCCGAGTGCGACCGCCGT
0None_none_ACOC_214865.3566	GTCGATTTCGATCTCGACGG
0None_none_ACOC_214868.3569	GCCGATACGGGCGAATCC
0None_none_ACOC_214869.3570	GTTACTACGTCGGTTCGAGT
0None_none_ACOC_214870.3571	GCACGTATCCGATGTCGA
0None_none_ACOC_214883.3584	GCGGGACGTACGGGTCTC
0None_none_ACOC_214885.3586	GTCGTGCTTTACTTCGCG
0None_none_ACOC_214891.3592	GCATGGCCGTTACCGCGTAA
0None_none_ACOC_214896.3597	GGTTATTACGGTTCGTCCCT
0None_none_ACOC_214911.3612	GATGCGAGTCGTTTCGTTCT
0None_none_ACOC_214912.3613	GACTGCAAACGCGCGGT
0None_none_ACOC_214917.3618	GCCTATGAGGCGCGTCGAC
0None_none_ACOC_214948.3649	GGCGTACGGCGATACCG
0None_none_ACOC_214968.3669	GGTCGATTTCCGTTCGCG
0None_none_ACOC_214976.3677	GCGAACCGCTAGCAAGCG
0None_none_ACOC_214979.3680	GAAAATCATCGTCGCGCCAT
0None_none_ACOC_214993.3694	GCGCGCGAACCGATGGCAAC
0None_none_ACOC_215007.3708	GCGCGAATGGTCTTGTCG
0None_none_ACOC_215015.3716	GTATCGCGCAAGAGGTTACG
0None_none_ACOC_215020.3721	GGCGGCAATCATCGGCAC
0None_none_ACOC_215025.3726	GAACCGCAATATCGGTAA
0None_none_ACOC_215046.3747	GTACCAATACCCGTCCGAAA
0None_none_ACOC_215047.3748	GTCGGATAAGCTCCGGCC
0None_none_ACOC_215058.3759	GACCCGACGTCAACCGGG
0None_none_ACOC_215075.3776	GACGTTAACCACGGGCGG
0None_none_ACOC_215107.3808	GCGGACGTCGCGAGAATCGA
0None_none_ACOC_215109.3810	GAACGAACGCCCGGCCATAC
0None_none_ACOC_215116.3817	GCGATAGCTAACGACGAG
0None_none_ACOC_215127.3828	GCCCGTTAGACGGTTGAT
0None_none_ACOC_215134.3835	GCCGCGCGCGATGTACA
0None_none_ACOC_215146.3847	GACTTACACTCGGGTCCG
0None_none_ACOC_215157.3858	GTAACGACGGCCGGAGTATA
0None_none_ACOC_215165.3866	GCGGTCGTTTGACGCTCG
0None_none_ACOC_215180.3881	GATACGCTCGTCCGGCCC
0None_none_ACOC_215184.3885	GAACGCGCGAATGAACGACG
0None_none_ACOC_215185.3886	GTGATCGTTGGATCCGTTC
0None_none_ACOC_215227.3928	GAAGCATAAGTTGCGACCG
0None_none_ACOC_215242.3943	GCATCGCGGACGCGTGGT
0None_none_ACOC_215244.3945	GATTCGCCGTCGAACTCT
0None_none_ACOC_215273.3974	GTACCGGTATCCGCCGGAA
0None_none_ACOC_215275.3976	GGCGTACCAATAGCGCATT
0None_none_ACOC_215276.3977	GTCTGAGTACGCCGCGATT
0None_none_ACOC_215290.3991	GCCGGTCGAGTAGTGTCG
0None_none_ACOC_215296.3997	GTGTGCGCGTTAGACCGA
0None_none_ACOC_215299.4000	GACGGTCGGATCGGCATC
0None_none_ACOC_215326.4027	GCCACGGCCGTTGTCGGGTT
0None_none_ACOC_215327.4028	GCGGCCCGAAATCTCGAC
0None_none_ACOC_215352.4053	GGTTCGACTGTCGACGTAGA
0None_none_ACOC_215355.4056	GATACGGGGCGCGCTTGT
0None_none_ACOC_215370.4071	GATGCACTCTAACGACCGTT
0None_none_ACOC_215386.4087	GCGCGGGTCAAAACTCCG
0None_none_ACOC_215389.4090	GTTTCGGGTCGATAGGTGTC
0None_none_ACOC_215401.4102	GAGCGATCGACATGGGTC
0None_none_ACOC_215409.4110	GCTAACGCGCGAACGACTAA
0None_none_ACOC_215410.4111	GCTCGTCCGTATTCGTC
0None_none_ACOC_215431.4132	GCATTTACCGCGTTCACGG
0None_none_ACOC_215443.4144	GCTTTCGGTAACAGTCCG
0None_none_ACOC_215460.4161	GCGCACGACGTTGTCTAC
0None_none_ACOC_215496.4197	GCATTCGAGACGACGTACA
0None_none_ACOC_215517.4218	GCGCCTTTACGTTTGAC
0None_none_ACOC_215518.4219	GGACGAGTTCGCCGGTAG
0None_none_ACOC_215525.4226	GGACGCGTCCCCCGCATT
0None_none_ACOC_215572.4273	GTGCGTACTTACGGCAACGC
0None_none_ACOC_215579.4280	GGAGCTCGACTGCGATACAC
0None_none_ACOC_215582.4283	GTTACTATAGGCGCGTCT
0None_none_ACOC_215596.4297	GTCGGACGACGCAACACC
0None_none_ACOC_215616.4317	GATCGTTCGCGAATGTCA
0None_none_ACOC_215620.4321	GGTATGTCGCGGCTTAAC
0None_none_ACOC_215624.4325	GAGCGCGTCTCGACCGCC
0None_none_ACOC_215631.4332	GTAGCGGCGAATTGATCGAG
0None_none_ACOC_215632.4333	GAATTCGACGATCGTTCT
0None_none_ACOC_215652.4353	GGTTCGTGTCGTCGCTAG
0None_none_ACOC_215653.4354	GCCGGCGGGCGAACCTAA
0None_none_ACOC_215661.4362	GGTAATCCGAACGAACCGTA
0None_none_ACOC_215663.4364	GCGCCGAAACGGGTCGGT
0None_none_ACOC_215683.4384	GTTACGAAACGCGCAAGT
0None_none_ACOC_215687.4388	GGTCGCGGCCTTACCGCT
0None_none_ACOC_215701.4402	GCTATCGCGGGGATTCGA
0None_none_ACOC_215709.4410	GCGTCGACTTAATCCCG
0None_none_ACOC_215712.4413	GGACGATCTACCGTGAGGCG
0None_none_ACOC_215737.4438	GCGCGCTATACATATCCG
0None_none_ACOC_215739.4440	GCCGCTAGCCGGTCGACACG
0None_none_ACOC_215742.4443	GAGTCGGAAGCGCCCCCGAT
0None_none_ACOC_215746.4447	GGCAGTCGACGGTAAGCCCG
0None_none_ACOC_215754.4455	GTCCGATGATTGCGCCGCA
0None_none_ACOC_215759.4460	GCGCGTATAAAACGATA
0None_none_ACOC_215764.4465	GGGGATCGTGGGTTGCGCGA
0None_none_ACOC_215785.4486	GCTCTCGATTACGCGAAA
0None_none_ACOC_215794.4495	GCCGCTCGCCGTCGCGTCA
0None_none_ACOC_215801.4502	GCGGACGGACGTAAACGA
0None_none_ACOC_215815.4516	GTACCAACCATCGAGCGAC
0None_none_ACOC_215827.4528	GTATACGAGTACCATCGCGT
0None_none_ACOC_215857.4558	GAACGTAGCGCGACCAGG
0None_none_ACOC_215865.4566	GTAGTACGCGCTACGGCGTT
0None_none_ACOC_215883.4584	GGCGCCCGAACTTATAT
0None_none_ACOC_215894.4595	GACGTTCGGAACTCCACGCG
0None_none_ACOC_215895.4596	GGCGCGACGTGAGTCAACC
0None_none_ACOC_215903.4604	GACGTCTGGCGCAACGA
0None_none_ACOC_215913.4614	GGCGGATTAGACGCGCCGGA
0None_none_ACOC_215915.4616	GGGTTAAACGTCGTAGCG
0None_none_ACOC_215944.4645	GAACGAACGCTACCCGCGAC
0None_none_ACOC_215955.4656	GTACCGCTTGCGCATTAGAC
0None_none_ACOC_215957.4658	GTCCGACGGAACCCTATGG
0None_none_ACOC_215982.4683	GTACGGTCGAAGGGTGCCAA
0None_none_ACOC_215994.4695	GGGTTCGTCGGGTGACCGGC
0None_none_ACOC_216012.4713	GGGCGCAGTATCGTCCGACG
0None_none_ACOC_216016.4717	GTCACGAACCGCGCGTGT
0None_none_ACOC_216018.4719	GTCATATCGTTGCGGGTACT
0None_none_ACOC_216026.4727	GAATCGTACTACGCATTCGC
0None_none_ACOC_216035.4736	GCGGGACACGCGATCGTC
0None_none_ACOC_216037.4738	GCATAATTCGGGTACAC
0None_none_ACOC_216048.4749	GATGTACCTCGCGCGTTA
0None_none_ACOC_216063.4764	GCCGGACGATACCACGT
0None_none_ACOC_216068.4769	GGCGTCGTATCACCGGTA
0None_none_ACOC_216085.4786	GCGATCAGACGGACGCGT
0None_none_ACOC_216111.4812	GTTGCGTCCGCGGCGTAT
0None_none_ACOC_216118.4819	GCTACGTGCTCGATAACCG
0None_none_ACOC_216123.4824	GTCGGATTCGTTATTCGG
0None_none_ACOC_216136.4837	GCCCGATCGTATCCTCCG
0None_none_ACOC_216139.4840	GTTAGCAATACGCGGACG
0None_none_ACOC_216160.4861	GCGTATGCGTGGTCCGAC
0None_none_ACOC_216187.4888	GCTACCCGGACGCGTCAA
0None_none_ACOC_216194.4895	GCGCCAACTGTCGCATTG
0None_none_ACOC_216195.4896	GACCGTACGGCCGTGAGG
0None_none_ACOC_216200.4901	GCCCGCTCGCTTATTGGCGC
0None_none_ACOC_216205.4906	GCGGATACCCCGATCGATCG
0None_none_ACOC_216226.4927	GGTCGTCAACGAGTCGCG
0None_none_ACOC_216235.4936	GAGGCGTATCGGTGCCCATT
0None_none_ACOC_216237.4938	GTCCCGGTTCGCCGCGATTA
0None_none_ACOC_216245.4946	GATTCGCGTACGAAGGTAT
0None_none_ACOC_216254.4955	GGTAGGGGTCGCGTCGGAAA
0None_none_ACOC_216263.4964	GCCCTTTACCGTTCCGCTAT
0None_none_ACOC_216273.4974	GGGTAGCGGACTACGCACGC
0None_none_ACOC_216284.4985	GTTGGCGCGCGTTGACTA
0None_none_ACOC_216285.4986	GATCGACCACCCCGCTAC
0None_none_ACOC_216289.4990	GACCCTTCGCAACGACTA
0None_none_ACOC_216305.5006	GCCACGTAGGCGGCGAAACC
0None_none_ACOC_216308.5009	GCAGATCTCGCGCTTATA
0None_none_ACOC_216320.5021	GGAACGGCGTGGTAACTCCG
0None_none_ACOC_216327.5028	GCCCGAGCCGTTCGCCGATT
0None_none_ACOC_216334.5035	GCTCTGGCGCCGCGCTAA
0None_none_ACOC_216345.5046	GGGCGCATACGCTGGCCCGA
0None_none_ACOC_216356.5057	GGCCGCTACGATATCGCGCT
0None_none_ACOC_216389.5090	GGAACCGTTCGATAACGCGG
0None_none_ACOC_216397.5098	GACTCGCGTAAATCTCCTC
0None_none_ACOC_216424.5125	GAAGCGTCGGTACGTCGATT
0None_none_ACOC_216430.5131	GAAAACGCGGGGGCGTAGA
0None_none_ACOC_216449.5150	GCGGTATACGCCTATAT
0None_none_ACOC_216453.5154	GAGTTACGGACTCGCGTG
0None_none_ACOC_216457.5158	GTTGTATCGAGCGTACGGTC
0None_none_ACOC_216462.5163	GTACCGTCCGCGAAAAC
0None_none_ACOC_216490.5191	GCGATCGCCGTTGGTTAC
0None_none_ACOC_216491.5192	GTTTCCGACGGAAGTCGT
0None_none_ACOC_216514.5215	GTCAAAACGTCTATCGG
0None_none_ACOC_216516.5217	GGGCGCGTGTCGTTATATT
0None_none_ACOC_216535.5236	GCGCGGCAGCTCGTATGG
0None_none_ACOC_216548.5249	GATTGCGTCGCCGAACTAG
0None_none_ACOC_216549.5250	GGGTACGATTATTAGTCGGA
0None_none_ACOC_216553.5254	GATACGACCGATCTAGAAG
0None_none_ACOC_216559.5260	GACGATACCGGCTAACGAGG
0None_none_ACOC_216565.5266	GCGTATCATGCGCGCGCTT
0None_none_ACOC_216566.5267	GAAAAATACGCCGCCCGAAC
0None_none_ACOC_216586.5287	GCCATGTACCGTCATCGCCG
0None_none_ACOC_216590.5291	GTAGGCGTTCTACGTCGA
0None_none_ACOC_216606.5307	GGTTCGAATACCCGCCCG
0None_none_ACOC_216633.5334	GTTAGCCGTCCGAATACG
0None_none_ACOC_216637.5338	GGAACTCGTCCGTCGTGT
0None_none_ACOC_216642.5343	GCCGTTGGCGAGCCCGTAC
0None_none_ACOC_216646.5347	GGGGGCGCTCGACCTGGTA
0None_none_ACOC_216659.5360	GCCGTACACAACGCAATC
0None_none_ACOC_216662.5363	GACTATTCGGTTCGGTCTAC
0None_none_ACOC_216664.5365	GGGACGCGGAACGCTACGC
0None_none_ACOC_216667.5368	GCGATTGCACCGCCCGT
0None_none_ACOC_216681.5382	GCGTAAACCGGTCCGTTG
0None_none_ACOC_216686.5387	GAGAGCGTCGCGTACCGTCA
0None_none_ACOC_216697.5398	GATTCGGACCGAAACGTA
0None_none_ACOC_216711.5412	GTTCACCGCAACGCGTTGAG
0None_none_ACOC_216713.5414	GTACGCGAAAATTACGGAA
0None_none_ACOC_216717.5418	GAACTCGCCAATTGCGCGAT
0None_none_ACOC_216720.5421	GGTCGTAACGTCCCGTATTG
0None_none_ACOC_216725.5426	GCGTCGCTAAGTAGCTCG
0None_none_ACOC_216729.5430	GACGTCGTAAGCTCGTG
0None_none_ACOC_216745.5446	GGCCGTATTGCGAGGTCGTA
0None_none_ACOC_216753.5454	GCACGACACGCTAAAACGC
0None_none_ACOC_216775.5476	GGCGGTACGCCCCCCTTT
0None_none_ACOC_216777.5478	GCGCGTCGTACGCGACCAAC
0None_none_ACOC_216779.5480	GCACGCGGTAGCCGAAACCG
0None_none_ACOC_216782.5483	GACGTTAGCGCGGACCAA
0None_none_ACOC_216786.5487	GGACGCGGCACGGTTAAAAG
0None_none_ACOC_216811.5512	GTACCGCCGCTTACGCCC
0None_none_ACOC_216829.5530	GAACGCGCGTCCGTCTAATT
0None_none_ACOC_216830.5531	GTCACTCCGTCGAGATA
0None_none_ACOC_216833.5534	GCTTTCCGACGCCGTAACAT
0None_none_ACOC_216844.5545	GCGTGTCCGTTCGCCGT
0None_none_ACOC_216853.5554	GTCGCGAGTAGCGACTTA
0None_none_ACOC_216856.5557	GAATAGGCGCGTTGCGCT
0None_none_ACOC_216859.5560	GGCCACGCTCGAGGACCGGA
0None_none_ACOC_216862.5563	GCGGCTACTATCCCGCCG
0None_none_ACOC_216893.5594	GTCCCGCGGTACTAATTTCG
0None_none_ACOC_216897.5598	GGCCGTTTACCACCGACC
0None_none_ACOC_216916.5617	GTTCGAGCCAACAAAGCGT
0None_none_ACOC_216917.5618	GCGCGGTTGTTAGAACG
0None_none_ACOC_216919.5620	GTTCGACGCGTGTTATTCGA
0None_none_ACOC_216933.5634	GTCGGCCAACTAATCGAT
0None_none_ACOCDTKP_211478.179	GAACCGTTGACGCGAAAA
0None_none_ACOCDTKP_211573.274	GGAACGGTCTAAACCGTT
0None_none_ACOCDTKP_211580.281	GTCGTCCGGTTGGATCGA
0None_none_ACOCDTKP_211602.303	GTCGATTGGCCCGTACTAA
0None_none_ACOCDTKP_211661.362	GCGTACGCTCGCCGCGAA
0None_none_ACOCDTKP_211675.376	GAAATCCGGCTCGTTGTCG
0None_none_ACOCDTKP_211901.602	GGTCGTCGACAATTCGGCAT
0None_none_ACOCDTKP_211910.611	GACTACACGCGAGGCGCGCT
0None_none_ACOCDTKP_211973.674	GTGTCGTATATACAGCGGT
0None_none_ACOCDTKP_212031.732	GCGCATTAGTACGGGCCG
0None_none_ACOCDTKP_212050.751	GACCGCGCGGTTACGGAG
0None_none_ACOCDTKP_212080.781	GGTAGCGGCACCGAATC
0None_none_ACOCDTKP_212119.820	GGACTTGTCCGCGTAAATCC
0None_none_ACOCDTKP_212169.870	GGACGCGATCGGTATATATC
0None_none_ACOCDTKP_212184.885	GCGTCGCCAGGCGGTAAC
0None_none_ACOCDTKP_212266.967	GGCGTAACATCGCCGATC
0None_none_ACOCDTKP_212392.1093	GAATTCGGTACGTCGATAC
0None_none_ACOCDTKP_212584.1285	GAAATCGCGCCGACCGGG
0None_none_ACOCDTKP_212889.1590	GGTATGTTCGAGCGCGTTT
0None_none_ACOCDTKP_213001.1702	GTAAATCGAGGCGTCGTCCG
0None_none_ACOCDTKP_213047.1748	GGTATTTCCGATACTCGCG
0None_none_ACOCDTKP_213062.1763	GGTCGGCCGCCAATACAC
0None_none_ACOCDTKP_213104.1805	GACGCGGCGGCTCGATAC
0None_none_ACOCDTKP_213205.1906	GTCGCGCACCGACCGATTTC
0None_none_ACOCDTKP_213278.1979	GGTATAGCCGAGCGGACAA
0None_none_ACOCDTKP_213358.2059	GTCGCGTGCATTGTGTCG
0None_none_ACOCDTKP_213384.2085	GACCGGATCCGTTATCCG
0None_none_ACOCDTKP_213452.2153	GCCTCGGTCGAAGTCGAA
0None_none_ACOCDTKP_213517.2218	GTGGTATTACGGCGTAGT
0None_none_ACOCDTKP_213552.2253	GGAACGCTATGCGATCG
0None_none_ACOCDTKP_213592.2293	GCGCTCTTGCGTAGTCG
0None_none_ACOCDTKP_213675.2376	GACGTACCGGTAGACCCGA
0None_none_ACOCDTKP_214020.2721	GTATCGAAAGAGCGTAGACG
0None_none_ACOCDTKP_214209.2910	GTCCAGCGAAAACGCGT
0None_none_ACOCDTKP_214247.2948	GGATTAATACTGTACGTCGC
0None_none_ACOCDTKP_214493.3194	GATGTGACTCGATAACGATC
0None_none_ACOCDTKP_214978.3679	GACGCATAATACGCCGCTC
0None_none_ACOCDTKP_215241.3942	GGCGTATCGGTCGTCCTT
0None_none_ACOCDTKP_215322.4023	GGGCGGCGGTAGGCCGACTT
0None_none_ACOCDTKP_215508.4209	GCGCGAATTTCGGTTCT
0None_none_ACOCDTKP_215536.4237	GGTCGCGCTAATCGTAAG
0None_none_ACOCDTKP_215577.4278	GGCCGAGTGATCGCGCCTCG
0None_none_ACOCDTKP_215600.4301	GTTGCGCTCGTTTGGGCCGA
0None_none_ACOCDTKP_215656.4357	GAGATATTCGTTGACCGGCA
0None_none_ACOCDTKP_215677.4378	GCTTATTGTCGCGCGTAC
0None_none_ACOCDTKP_215777.4478	GTCGCGTGTATTGCGTTA
0None_none_ACOCDTKP_215792.4493	GACTATCCCGCCCCGTAG
0None_none_ACOCDTKP_216067.4768	GTTATCGCGCCGAGACGTCG
0None_none_ACOCDTKP_216095.4796	GTCTCGCGCATTAGCCGGCA
0None_none_ACOCDTKP_216163.4864	GTATACGACTCCAACGG
0None_none_ACOCDTKP_216181.4882	GTCGGGCCGTCGTACGGACG
0None_none_ACOCDTKP_216355.5056	GTAGGACATATCACGTG
0None_none_ACOCDTKP_216359.5060	GCGCTTGTACGACGTCTA
0None_none_ACOCDTKP_216362.5063	GTATGCGTTAGCTCGTCG
0None_none_ACOCDTKP_216369.5070	GATATGATCGCGGACGCT
0None_none_ACOCDTKP_216438.5139	GTCGTCCGCGATTCTCGT
0None_none_ACOCDTKP_216554.5255	GCTGTCGAAAGCTACGATAT
0None_none_ACOCDTKP_216581.5282	GGTTCACTCGCTTATCGT
0None_none_ACOCDTKP_216758.5459	GTCCGACTGGCACGATC
0None_none_ACOCUNA1_211323.24	GGTCGCCACGGGGTTCGA
0None_none_ACOCUNA1_211442.143	GTGTTCGTACCGTGTATCGG
0None_none_ACOCUNA1_211591.292	GCATGCGCAAACGGCGATAA
0None_none_ACOCUNA1_211660.361	GCCCGACAACGGACCTTG
0None_none_ACOCUNA1_211692.393	GTTAGATAGCGAACGTCG
0None_none_ACOCUNA1_212058.759	GTCGTAGCACCGCCGGAA
0None_none_ACOCUNA1_212060.761	GACCGCCTCGACCTAAATCG
0None_none_ACOCUNA1_212100.801	GGCCGGTTAATTGTACCG
0None_none_ACOCUNA1_212123.824	GCCGTGTGTCGAATCGAT
0None_none_ACOCUNA1_212254.955	GTATCGTATGTATCTCGCC
0None_none_ACOCUNA1_212312.1013	GTAACGTCGAACTCCGCG
0None_none_ACOCUNA1_212384.1085	GGGTGGCGTGCTCGATCTAA
0None_none_ACOCUNA1_212388.1089	GGGTGCGTATACTTCGTGAC
0None_none_ACOCUNA1_212423.1124	GCGAACCGGACGTCAGTT
0None_none_ACOCUNA1_212462.1163	GTTGCGACGACGGTGCATTT
0None_none_ACOCUNA1_212689.1390	GAAGATGGGGTTATCGCGAC
0None_none_ACOCUNA1_212986.1687	GGTTCGCACTCCGCCGAT
0None_none_ACOCUNA1_213054.1755	GCCCCACACCGCTACGGATC
0None_none_ACOCUNA1_213140.1841	GCGAGTGTCGCGTAAGCT
0None_none_ACOCUNA1_213201.1902	GCCTAGAAGCGATCCGGCG
0None_none_ACOCUNA1_213220.1921	GCCGGGCCGTATTGCCGT
0None_none_ACOCUNA1_213236.1937	GTCCCCGAGACGAGCTACGA
0None_none_ACOCUNA1_213269.1970	GGCAACGTCGTAGCGCCGAT
0None_none_ACOCUNA1_213595.2296	GCCCGTCGTCGTTTCACGTA
0None_none_ACOCUNA1_213596.2297	GCTGAGTCCGCGCGATACAC
0None_none_ACOCUNA1_213637.2338	GTCGTCGCGTATAGGAGCC
0None_none_ACOCUNA1_213912.2613	GAGGTCCGACGTTAACGCCC
0None_none_ACOCUNA1_214017.2718	GGCGGAATACGATCGAAT
0None_none_ACOCUNA1_214211.2912	GAGCGTCATTGGCGCGTCCG
0None_none_ACOCUNA1_214342.3043	GTACCACCTACAATCGCG
0None_none_ACOCUNA1_214712.3413	GCTACGATCTCCTACGGC
0None_none_ACOCUNA1_214890.3591	GCGACCAACCGATCGAAT
0None_none_ACOCUNA1_215164.3865	GCGTCTACCCGCATCGCG
0None_none_ACOCUNA1_215179.3880	GGTGTGCGTCGTCGTTGAT
0None_none_ACOCUNA1_215205.3906	GTGGTCGCGTTATGCGCG
0None_none_ACOCUNA1_215225.3926	GATCGGCGATACGAGCAACA
0None_none_ACOCUNA1_215292.3993	GGACGACGCTCGAGCTCTAC
0None_none_ACOCUNA1_215316.4017	GCGTACCCCCCTTCGTGG
0None_none_ACOCUNA1_215415.4116	GCGGGCGAGCCGTTATAC
0None_none_ACOCUNA1_215481.4182	GATGTAGTCGCGGATCCG
0None_none_ACOCUNA1_215558.4259	GATGACGCGCGCGCGTTG
0None_none_ACOCUNA1_215563.4264	GTCGAGTGCGAACCAGTA
0None_none_ACOCUNA1_215646.4347	GGTGCGAATATCGTCTAATC
0None_none_ACOCUNA1_215690.4391	GGGCGGAGTACGGCCGTAGG
0None_none_ACOCUNA1_215724.4425	GGAGCTTCGCCGATTCAAAT
0None_none_ACOCUNA1_215840.4541	GTGATTATGGGCGTTCGATG
0None_none_ACOCUNA1_215978.4679	GGACGCGTCTGTACGTAC
0None_none_ACOCUNA1_216176.4877	GACCGCCGACATTCGCA
0None_none_ACOCUNA1_216385.5086	GGTACGCCTGGTATGCGT
0None_none_ACOCUNA1_216396.5097	GAGGTTCGATCCGATTGTTG
0None_none_ACOCUNA1_216403.5104	GAATCGTAGATCGCGCA
0None_none_ACOCUNA1_216433.5134	GTACCGACCCAAGCGACG
0None_none_ACOCUNA1_216792.5493	GGGCATCCGCGTACGTCG
0None_none_ACOCUNA1_216855.5556	GACGCGCGTTGTCGATTA
0None_none_ACOCUNA1_216876.5577	GGACGCGATCTATCAGCGGA
0None_none_ACOCUNA1_216937.5638	GCCCTCGATCACGCCGGCGA
0None_none_ACOCUNA2_211556.257	GGAGTCGCCGACGCGTCA
0None_none_ACOCUNA2_211586.287	GTAGTCCGGTCGTGCCTTGA
0None_none_ACOCUNA2_211767.468	GTATACGTGATCGAGCTATC
0None_none_ACOCUNA2_211840.541	GACGGTAGCCGCGAACA
0None_none_ACOCUNA2_211969.670	GTTCAGCGCGCGTACTAC
0None_none_ACOCUNA2_212081.782	GGCCCGTCGACAGATAGCGC
0None_none_ACOCUNA2_212122.823	GTGCGTGCCGCTACGGAT
0None_none_ACOCUNA2_212163.864	GCGGTTTAAGCGTAGCGG
0None_none_ACOCUNA2_212359.1060	GCTACTCTTGTCGAGAGCGC
0None_none_ACOCUNA2_212369.1070	GCCGTCGGACGTTTCCGAAT
0None_none_ACOCUNA2_212565.1266	GCGGACATCAACCGCGCGT
0None_none_ACOCUNA2_212637.1338	GGCGCGCTTTCTACGTCT
0None_none_ACOCUNA2_212720.1421	GGGCACGATTGCCCCCGATA
0None_none_ACOCUNA2_212735.1436	GCTCCGGACGTCGCATGTTA
0None_none_ACOCUNA2_212935.1636	GCGCCCGCTCCATTAACG
0None_none_ACOCUNA2_213008.1709	GTGGTTGCCCTACGTGCCGG
0None_none_ACOCUNA2_213020.1721	GTTTGCGTCCGGTCGTT
0None_none_ACOCUNA2_213083.1784	GCGGATAGTTGGTACGCG
0None_none_ACOCUNA2_213110.1811	GATGGCGTGCGAATGCGTCG
0None_none_ACOCUNA2_213477.2178	GTGGCCCGCTCGTCGACG
0None_none_ACOCUNA2_213617.2318	GAGAACGGCCATATGCGCG
0None_none_ACOCUNA2_213626.2327	GCCACGTAGCGCGATTTAA
0None_none_ACOCUNA2_213815.2516	GACCTCGTAAGACGACGTCG
0None_none_ACOCUNA2_213892.2593	GCGTCGGCGCATATTACA
0None_none_ACOCUNA2_213893.2594	GATTCCGCACGAAAGATCG
0None_none_ACOCUNA2_213952.2653	GCGGAGTACTCTCGTGCT
0None_none_ACOCUNA2_214243.2944	GACGCGCATAGTATCCGTTT
0None_none_ACOCUNA2_214273.2974	GTCCCCGTACGAATCTTCAC
0None_none_ACOCUNA2_214331.3032	GACGCTGATCGGACGTCT
0None_none_ACOCUNA2_214351.3052	GGCGCACCCCCCGTACGT
0None_none_ACOCUNA2_214354.3055	GTCGCTTCGCGTATGTGA
0None_none_ACOCUNA2_214359.3060	GGTTCGACGCTTACTCAC
0None_none_ACOCUNA2_214492.3193	GGTCGTACCGCCCGTTCTCT
0None_none_ACOCUNA2_214518.3219	GGATCCGTATTCGCGCAAGA
0None_none_ACOCUNA2_214589.3290	GGGCATCCGGAGTACGTTCG
0None_none_ACOCUNA2_214667.3368	GTCAATCGGCGTCGCGAGG
0None_none_ACOCUNA2_214708.3409	GGCGTGTACCGCTTAAAC
0None_none_ACOCUNA2_214782.3483	GGGCGCGAAGGGTCAACAT
0None_none_ACOCUNA2_214910.3611	GCACGTCGACGCCATAGC
0None_none_ACOCUNA2_214985.3686	GCGTATCCGAGCGATCA
0None_none_ACOCUNA2_215328.4029	GGGCCGATTTACGTTGGCGG
0None_none_ACOCUNA2_215762.4463	GTCCTCGAGGCCCGTGCGAA
0None_none_ACOCUNA2_215819.4520	GCACCCGCGACTCGTTA
0None_none_ACOCUNA2_215998.4699	GAGTAAGGCGGCGTTCGCCG
0None_none_ACOCUNA2_216019.4720	GGCACCGGTGGCGCACTA
0None_none_ACOCUNA2_216128.4829	GGCCTAATATACCGCGTGCG
0None_none_ACOCUNA2_216265.4966	GGTACGACGACGTTTCTA
0None_none_ACOCUNA2_216410.5111	GTACATCCCGCGCGCGTCGA
0None_none_ACOCUNA2_216425.5126	GAATTAACGGCGCCCGA
0None_none_ACOCUNA2_216539.5240	GTAAACCCGTGTACCGCG
0None_none_ACOCUNA2_216540.5241	GGCACGCTAAACCGCCGGGG
0None_none_ACOCUNA2_216640.5341	GTAAACCGTCGTGGCTGCGT
0None_none_ACOCUNA2_216774.5475	GGTTACGCGGACGCCGGACA
0None_none_ACOCUNA2_216801.5502	GATAATCGCGACTCACGA
0None_none_ACOCUNA2_216836.5537	GCCGATCATCGGTCTAGA
0None_none_ACOCUNA2_216841.5542	GCTGCGACCCATGCGGAC
0None_none_ACOCUNA2_216885.5586	GTAGCGATCGGGCGAAGC
0None_none_ACOCUNA3_211322.23	GTCGGTCCGACATAGTTGT
0None_none_ACOCUNA3_211713.414	GGTGAAATCGTGTCGCGT
0None_none_ACOCUNA3_211837.538	GGCGAGATTCGAACGAAC
0None_none_ACOCUNA3_211852.553	GTCTCATCGGCGTCGATT
0None_none_ACOCUNA3_211863.564	GGCCCGGCGAGCGTTCGT
0None_none_ACOCUNA3_211877.578	GGAGGTTTATATCGCCGACG
0None_none_ACOCUNA3_211954.655	GCTGACTCGCGGACGACTAA
0None_none_ACOCUNA3_212028.729	GTCGCTCGCGAACTGTAT
0None_none_ACOCUNA3_212152.853	GTTCGGGCGGTTTCGCGTT
0None_none_ACOCUNA3_212154.855	GCACCACCTTAGCGCGCCG
0None_none_ACOCUNA3_212419.1120	GAGTCGGACGTGTCGTAAAT
0None_none_ACOCUNA3_212539.1240	GGAACCGTGGTTTCGCGAAC
0None_none_ACOCUNA3_212722.1423	GTGCGCCGGTAGGACGTA
0None_none_ACOCUNA3_212740.1441	GATCGCGCGAATTCTAT
0None_none_ACOCUNA3_212778.1479	GATCCTATAGTGCGGAT
0None_none_ACOCUNA3_212897.1598	GTATGGATCGGGGTCGCG
0None_none_ACOCUNA3_212952.1653	GAGCGTACACGTACGGTA
0None_none_ACOCUNA3_213016.1717	GACGTTGGGCCCGCTAAC
0None_none_ACOCUNA3_213041.1742	GCGCGGGATAGGCGAACCGT
0None_none_ACOCUNA3_213495.2196	GCCGGCGGGCCGACTCTA
0None_none_ACOCUNA3_213614.2315	GGATAGTCGCCCGTAAACAT
0None_none_ACOCUNA3_213630.2331	GACCGACGACCAACCGAACG
0None_none_ACOCUNA3_213647.2348	GTGGACGGCTCGCAACT
0None_none_ACOCUNA3_213758.2459	GTCGGGTTCGTTTGTCGC
0None_none_ACOCUNA3_213827.2528	GGATAGACGACGGGCGTAAA
0None_none_ACOCUNA3_213904.2605	GCGGTCGGTCACATCGTT
0None_none_ACOCUNA3_214071.2772	GAGCCAATCGCCTTACGCG
0None_none_ACOCUNA3_214367.3068	GATACGTACGCGTGCTAT
0None_none_ACOCUNA3_214541.3242	GCTACGTCCTATCGACAACG
0None_none_ACOCUNA3_214664.3365	GAAGCGCGTAAGACGGCCGA
0None_none_ACOCUNA3_214834.3535	GCTGGTAGCGGACCGACGT
0None_none_ACOCUNA3_214842.3543	GCCCTTACGTCCTACGCGAT
0None_none_ACOCUNA3_215105.3806	GTCGCGGACATTAAACGA
0None_none_ACOCUNA3_215139.3840	GCGACCCAGCGACTTAT
0None_none_ACOCUNA3_215214.3915	GTAGCGCGCTTTCGTCCG
0None_none_ACOCUNA3_215263.3964	GTTCGCGCTTTCTAATAGC
0None_none_ACOCUNA3_215350.4051	GTTTGGCTCGATCGCGCT
0None_none_ACOCUNA3_215421.4122	GTACGCGTAGATAACTGC
0None_none_ACOCUNA3_215513.4214	GCGACGCGGAGTTGTGTC
0None_none_ACOCUNA3_215644.4345	GTCATTATTTGCGCGCCCC
0None_none_ACOCUNA3_215740.4441	GACCGGTACTCGTAATAT
0None_none_ACOCUNA3_215750.4451	GGTACCACCGACGCGTTATG
0None_none_ACOCUNA3_215834.4535	GTTCGGCCGATATTCCGG
0None_none_ACOCUNA3_215888.4589	GATCTATACCGCGTCTTA
0None_none_ACOCUNA3_215989.4690	GCGGTTCGGCGCTCTATA
0None_none_ACOCUNA3_215997.4698	GACGGACGTACTATCTCT
0None_none_ACOCUNA3_216052.4753	GTAGTCGGCGAACGTGCGG
0None_none_ACOCUNA3_216141.4842	GAATGCTCGAGTCGCTCGAT
0None_none_ACOCUNA3_216264.4965	GACGCGTTGGGCTACGG
0None_none_ACOCUNA3_216473.5174	GCCTCGCATTAGTGCCGAAT
0None_none_ACOCUNA3_216617.5318	GGGTACGGTAGCCTCCGACG
0None_none_ACOCUNA3_216630.5331	GGCATAACACGGCCGCGA
0None_none_ACOCUNA3_216747.5448	GGAACGTAATCCGCGGGATA
0None_none_ACOCUNA3_216828.5529	GCGTGGCCGTGATATCGC
0None_none_ACOCUNA3_216910.5611	GACGTACGGGGTCACGCGA
0None_none_DTKP_211345.46	GCGGATCCTCTGTGTACG
0None_none_DTKP_211346.47	GCGGTTCTTCGCGGTAT
0None_none_DTKP_211348.49	GGATACGGCGGAGAGCGACG
0None_none_DTKP_211353.54	GCAGCGATGCCGCGCCATAC
0None_none_DTKP_211354.55	GACTACTCACGCGTCTT
0None_none_DTKP_211361.62	GGACGCGCGAACCGGATACG
0None_none_DTKP_211402.103	GCATGTCGCCGTATAACCG
0None_none_DTKP_211403.104	GCCTATCTCGGACGCGAA
0None_none_DTKP_211419.120	GTATACAACCGGCGCGTC
0None_none_DTKP_211456.157	GGCGTACGACGCCAGATA
0None_none_DTKP_211459.160	GGTCGACCGAGACAACGGTT
0None_none_DTKP_211474.175	GCCCCGTTCGACGAGGCGAA
0None_none_DTKP_211486.187	GATATCCGGTTCGCTCTAC
0None_none_DTKP_211491.192	GCTAGTAACGGTATGCGTT
0None_none_DTKP_211510.211	GCACGATACGAAACTACG
0None_none_DTKP_211531.232	GGTGGACTCGGTACGATTAA
0None_none_DTKP_211561.262	GAACGAAGCGCACCGGAATA
0None_none_DTKP_211570.271	GCGTATTTAGACGCACGC
0None_none_DTKP_211581.282	GCGACGGCGCTTCTCGCA
0None_none_DTKP_211582.283	GCGCTCGCTCGTGAAACG
0None_none_DTKP_211624.325	GCAATTCGTAATGGCACGCT
0None_none_DTKP_211629.330	GGAACGGTGTGGTCGCCGC
0None_none_DTKP_211631.332	GCAAATACGACGACGTAC
0None_none_DTKP_211638.339	GTTAGCCGTACCGCACGT
0None_none_DTKP_211649.350	GTATCGTGACGTGATAAG
0None_none_DTKP_211654.355	GGCCGCGCGCACCAATTT
0None_none_DTKP_211667.368	GGGCCGTTATATGACGGT
0None_none_DTKP_211685.386	GATCGCGAGTATAGCGAAA
0None_none_DTKP_211699.400	GTCTCGAGTTGCGTACAT
0None_none_DTKP_211704.405	GCGGTCCGATGAAATTCG
0None_none_DTKP_211708.409	GGAGTCGATACGTTCGTA
0None_none_DTKP_211722.423	GATTCGGCGTATTGTGACGC
0None_none_DTKP_211726.427	GAGATCCTCGATACCGCGC
0None_none_DTKP_211741.442	GACGCGCTACTCGAACGC
0None_none_DTKP_211747.448	GCGTCGCGCCGGAGAGATAC
0None_none_DTKP_211753.454	GCGACCGTCGCAAATTCG
0None_none_DTKP_211755.456	GATTCTATAACGGCACCGGT
0None_none_DTKP_211761.462	GAGCGTCGCGGGACTACTCC
0None_none_DTKP_211770.471	GAAACGCGAACGAATCATCC
0None_none_DTKP_211779.480	GGAAACGACTAGTCGCGAA
0None_none_DTKP_211784.485	GATATACGATAACGCGATAA
0None_none_DTKP_211798.499	GGGCCGCTTACGCGTATGGT
0None_none_DTKP_211814.515	GTCCGTCGAATACCGTAA
0None_none_DTKP_211850.551	GAGCGCGTACGCAATCAGC
0None_none_DTKP_211866.567	GCCCGCCTAACCGGCGTAAC
0None_none_DTKP_211874.575	GTACGGTAAATCTGGTCGAC
0None_none_DTKP_211885.586	GTCGAAATCGGCGTCCGCAC
0None_none_DTKP_211888.589	GCACGCCATGTTACGCGAG
0None_none_DTKP_211890.591	GGATCCGGTAGGCGTGAT
0None_none_DTKP_211899.600	GAACCCTAATTGCGACCCGG
0None_none_DTKP_211908.609	GAACGAGACGACCTAGTGTT
0None_none_DTKP_211909.610	GAGTTGTCGTGTCGCGCCAG
0None_none_DTKP_211925.626	GCGGACGAGTCCGATCGC
0None_none_DTKP_211938.639	GCTCCTCGTCGGCCGATAAG
0None_none_DTKP_211949.650	GTCCGAACCACCTCGCGCTC
0None_none_DTKP_211963.664	GCACACCGTAACGTATCGAC
0None_none_DTKP_211968.669	GGATGGACCGTCAACGCA
0None_none_DTKP_211980.681	GCAGCGTACCCACGCAAT
0None_none_DTKP_211987.688	GCCGCTCGAACGTACCCC
0None_none_DTKP_211988.689	GCGTACCACAAGCGGCGG
0None_none_DTKP_211991.692	GTTACGCGTCGGTATGCGT
0None_none_DTKP_212021.722	GTCTCGATCGTTTCGTGTCG
0None_none_DTKP_212022.723	GCGCAGCGCTATCGCGGTAC
0None_none_DTKP_212052.753	GACAACCTAGGTCGCGA
0None_none_DTKP_212053.754	GCCGCGACATCGCTGGTCGG
0None_none_DTKP_212064.765	GGTCTCGACCGCGGTCCATT
0None_none_DTKP_212070.771	GTGCGCCTCGACGCATAGAC
0None_none_DTKP_212071.772	GGGACGACCGCGATTGACGT
0None_none_DTKP_212078.779	GACCGACCGGCGCACATT
0None_none_DTKP_212089.790	GAATGCGAATATCGCTGCCG
0None_none_DTKP_212095.796	GTGCGTTAGGCGATCGTTGA
0None_none_DTKP_212098.799	GCGGCTAGTGTTAACGAA
0None_none_DTKP_212099.800	GGGTTGCGCGCGTACGGC
0None_none_DTKP_212126.827	GTGACGAACCTTTACGCTC
0None_none_DTKP_212133.834	GTCAACGTATCGACCGACCG
0None_none_DTKP_212156.857	GCGATATAACGCACCGGC
0None_none_DTKP_212165.866	GCCGACGTAAATCGAGCG
0None_none_DTKP_212172.873	GCGGCAATCAATCGCATG
0None_none_DTKP_212187.888	GACGTCCGGTCGGTTGAG
0None_none_DTKP_212203.904	GTTCGCACGCTATTCGT
0None_none_DTKP_212212.913	GCTCGACGTACCGCACTT
0None_none_DTKP_212237.938	GGCGCGAATAGCCGGCTATA
0None_none_DTKP_212273.974	GGCCAGCGGACACTATACCG
0None_none_DTKP_212293.994	GGCCCCGGTTCAATCGCGCA
0None_none_DTKP_212300.1001	GTGGCAGTATCGTTACGGC
0None_none_DTKP_212343.1044	GCATAGTTGTCGCGTTAC
0None_none_DTKP_212346.1047	GTAGCCTCCGTAACGGAT
0None_none_DTKP_212356.1057	GCGTAGCGCCCTATGCGT
0None_none_DTKP_212362.1063	GATCTCGCATCGCCGGAC
0None_none_DTKP_212367.1068	GATAGTCGCGCGCCGACCAA
0None_none_DTKP_212368.1069	GACCGTATAGATGGTCGCGA
0None_none_DTKP_212394.1095	GATCGCGGACTAGCGTAA
0None_none_DTKP_212398.1099	GAGTTACTCAGCGGCGGTAA
0None_none_DTKP_212405.1106	GCCCGGACGTTCATTCGG
0None_none_DTKP_212429.1130	GCAGGACAACGTTTCGCGTG
0None_none_DTKP_212440.1141	GGATACGTTTACGCCCGC
0None_none_DTKP_212459.1160	GATTCGTAGGTCCGTATTAA
0None_none_DTKP_212486.1187	GCGTTACGGTAACGAGCT
0None_none_DTKP_212494.1195	GGCCGCGTTAATAAACTCG
0None_none_DTKP_212497.1198	GGTATAGCCCGCCGGCTAGA
0None_none_DTKP_212513.1214	GGCGGGATGCGTTGTACG
0None_none_DTKP_212515.1216	GTCTTTCGTCGCGCGTATA
0None_none_DTKP_212517.1218	GACGCGCCATTATGGTCG
0None_none_DTKP_212518.1219	GCCTGCGGTTGACGACCCAA
0None_none_DTKP_212548.1249	GTATCTACCCGTACGCGA
0None_none_DTKP_212551.1252	GCGGACGAACGATCGGCT
0None_none_DTKP_212559.1260	GGAGCGGCGCGCGCTAACT
0None_none_DTKP_212597.1298	GTCCGGACCACGTAGTTT
0None_none_DTKP_212600.1301	GACGGTCTACCCCCCCGCT
0None_none_DTKP_212611.1312	GGTTTACGGCGTGACGCGC
0None_none_DTKP_212630.1331	GGCGTAAGACGCTACGTTT
0None_none_DTKP_212656.1357	GGCGCGTAGGGACGTTTAG
0None_none_DTKP_212659.1360	GGGCGACGTACGACTCCG
0None_none_DTKP_212685.1386	GCGTTTAGGGTTCGGCGC
0None_none_DTKP_212691.1392	GACGCTCGAAAGGTTTGGCG
0None_none_DTKP_212697.1398	GGATCGGGATTCGTACG
0None_none_DTKP_212709.1410	GCCAATAACTACGGCGCCGC
0None_none_DTKP_212729.1430	GTAGAATATCCGCCCGTA
0None_none_DTKP_212730.1431	GTCGGCTACGGCGGAATC
0None_none_DTKP_212770.1471	GGTGCGCGAGTAGTAAGC
0None_none_DTKP_212780.1481	GCCACTACGTCGGCCGTCAT
0None_none_DTKP_212788.1489	GAGGGGTAACCGTCGCGTTT
0None_none_DTKP_212793.1494	GTCGCACGTTCGCTATCC
0None_none_DTKP_212797.1498	GCGATCGGACCGAGCATT
0None_none_DTKP_212802.1503	GTTACGCGTGCGTGGTAT
0None_none_DTKP_212811.1512	GTACGTCGCGCACAGAG
0None_none_DTKP_212841.1542	GCGGCACCGTAGCGCGAA
0None_none_DTKP_212845.1546	GATTAACGATCGGGGCCT
0None_none_DTKP_212854.1555	GTGTATACTACGTCCGTA
0None_none_DTKP_212855.1556	GATCCATCGAACGAGCGA
0None_none_DTKP_212866.1567	GGCGCGGACGATTATGAG
0None_none_DTKP_212868.1569	GAACGTTAGCGCTATCGG
0None_none_DTKP_212908.1609	GGCCATACGCGTACGTCGGT
0None_none_DTKP_212926.1627	GCAGTTTAGTTGACCGGCGC
0None_none_DTKP_212927.1628	GACATCTTAGCGTCGGCTAA
0None_none_DTKP_212930.1631	GTATCACGTTCCCGTTCGCC
0None_none_DTKP_212962.1663	GGTCGTCATCCGGTCGAT
0None_none_DTKP_212965.1666	GATATCGTTTCCGCAGCG
0None_none_DTKP_212966.1667	GCCGGTTCGGTTGTTAT
0None_none_DTKP_212968.1669	GGTCGATCGTGGATACGGT
0None_none_DTKP_212984.1685	GTGCTACGCCGCTTCGTT
0None_none_DTKP_212991.1692	GGCGGTTAATCGCCGGGA
0None_none_DTKP_212995.1696	GTAGCGGTTAATGCGTGATG
0None_none_DTKP_213026.1727	GCACGGGTCGACACCGTCT
0None_none_DTKP_213029.1730	GCGTAGAACCGTCGTAAC
0None_none_DTKP_213067.1768	GGTATCGTACAGAGCGCGAG
0None_none_DTKP_213088.1789	GCGTCCATTAACGACCG
0None_none_DTKP_213092.1793	GGGCACGGCGCACATTCGAC
0None_none_DTKP_213105.1806	GTCTGTCGATTCGCGGA
0None_none_DTKP_213113.1814	GCGTTAGGCGATCTCGCT
0None_none_DTKP_213118.1819	GCTACGAACCGCGGAAT
0None_none_DTKP_213122.1823	GCCTCGCAACGACGGTACCG
0None_none_DTKP_213131.1832	GACGCGGATAGCCTTAACG
0None_none_DTKP_213144.1845	GCTCATCGGTCGGACGTGA
0None_none_DTKP_213153.1854	GCTACGTCGCGAGATGG
0None_none_DTKP_213157.1858	GCCGCCCGATTACGGATACT
0None_none_DTKP_213161.1862	GCGTCGACCGGCAACCAC
0None_none_DTKP_213195.1896	GAGTAATCGCCGCGTAC
0None_none_DTKP_213206.1907	GAACATACGTTGCCGTCGTT
0None_none_DTKP_213235.1936	GAAACGTAGCCCGTGTCG
0None_none_DTKP_213247.1948	GGCGAAGTAACCGCCGTA
0None_none_DTKP_213274.1975	GGCACGGCGTTACCGGTA
0None_none_DTKP_213296.1997	GACGTCGCATCGAGCTCT
0None_none_DTKP_213299.2000	GAACGGCGTCGAGACTCT
0None_none_DTKP_213305.2006	GGTGCGCAGGCGTGTCAATC
0None_none_DTKP_213315.2016	GCCTATTTACCCCGCGCGCT
0None_none_DTKP_213320.2021	GTGGGTATCAAAGATCGCGC
0None_none_DTKP_213330.2031	GCGATTGCCACGTCGACT
0None_none_DTKP_213335.2036	GTTTGCCGCGGTGTACGC
0None_none_DTKP_213357.2058	GAGGCGTGCAAACGTCCG
0None_none_DTKP_213387.2088	GCGGCCGATTCGGAGCAA
0None_none_DTKP_213402.2103	GGCGTGACCCGTCTGTTCG
0None_none_DTKP_213422.2123	GGTTCGCGCTCTAACGAATC
0None_none_DTKP_213430.2131	GTATAGCCGACGGTCAATTC
0None_none_DTKP_213446.2147	GCGGGTCGAACGTACATA
0None_none_DTKP_213460.2161	GATCGGATTCGAAACTTTCG
0None_none_DTKP_213503.2204	GATATACGCGTTTCGGG
0None_none_DTKP_213509.2210	GGGCGAGAATCGCGGAGCTC
0None_none_DTKP_213514.2215	GATCGCGTCGTGCGACAG
0None_none_DTKP_213523.2224	GGTCAACCGACGTTACCTT
0None_none_DTKP_213531.2232	GACGCGCACGTTTCGGTT
0None_none_DTKP_213532.2233	GGTCGCCGGTTTGACTCGCT
0None_none_DTKP_213548.2249	GAACGTATGCGGAGCCACTC
0None_none_DTKP_213555.2256	GGCCGACGCGCGACTATC
0None_none_DTKP_213581.2282	GAACACGGCATTTGCGTCGC
0None_none_DTKP_213585.2286	GAATCCAACCGATAGCGACC
0None_none_DTKP_213621.2322	GTCGGTTCCGCGTATTCG
0None_none_DTKP_213644.2345	GTTTCGGGGCGCTCGTATT
0None_none_DTKP_213649.2350	GCCCCTCGACGCGACGGTAC
0None_none_DTKP_213673.2374	GTCTATCGATTCGACGC
0None_none_DTKP_213677.2378	GATACGACGATTATGACGGA
0None_none_DTKP_213692.2393	GTTCGCGGACGTTCGCAA
0None_none_DTKP_213710.2411	GGAACTCGACGCCCACCGGT
0None_none_DTKP_213717.2418	GTCTACGCCGCCTAGTAA
0None_none_DTKP_213727.2428	GCTTATGCTCGATATCGCGT
0None_none_DTKP_213751.2452	GCCCCTATTGACGCTCGATC
0None_none_DTKP_213752.2453	GGTCGGGTCTTATGCGTCGA
0None_none_DTKP_213755.2456	GTACCGCCTAACCGAACG
0None_none_DTKP_213763.2464	GGGCGACGACCTCTTAGTG
0None_none_DTKP_213764.2465	GCGGAGCGTACCCGATTGGG
0None_none_DTKP_213765.2466	GGATATCCGTTCGCCCGGGC
0None_none_DTKP_213778.2479	GGTCGCGGTATCGACCAG
0None_none_DTKP_213781.2482	GTCGGTGCGTTCGCACTA
0None_none_DTKP_213786.2487	GCTCGTGAATGGATACTCGT
0None_none_DTKP_213787.2488	GCGGGGTCGCCCATCTTA
0None_none_DTKP_213798.2499	GGCGGGACTACAACGATC
0None_none_DTKP_213801.2502	GCGCCCCGTCGATTTAGCCG
0None_none_DTKP_213808.2509	GTACGACACTAGCATACG
0None_none_DTKP_213821.2522	GTTTCGCGTCACTTCGAGCG
0None_none_DTKP_213822.2523	GTGCGGCCGTTCGTTAAC
0None_none_DTKP_213847.2548	GTACGAACAATTACCGCTAG
0None_none_DTKP_213862.2563	GATACGTTCAAGCGTTC
0None_none_DTKP_213896.2597	GGATTCCGATTGGTACCGA
0None_none_DTKP_213910.2611	GACGCGTATCCTCAACCGA
0None_none_DTKP_213914.2615	GGGGCGTTAATTCGCTTCCG
0None_none_DTKP_213915.2616	GCTATCGATTAAGGATCG
0None_none_DTKP_213940.2641	GTGTCGGTTCACGACGCAT
0None_none_DTKP_213966.2667	GTGCTAGCGTAAGCGATAC
0None_none_DTKP_213979.2680	GTAGTACGAGCCGAAGTCTA
0None_none_DTKP_213994.2695	GCGCTGCGTTTACGCGGACC
0None_none_DTKP_213996.2697	GTTGTGCGCGCGAATAT
0None_none_DTKP_214000.2701	GTGTGGACCGTCCGTTGTC
0None_none_DTKP_214011.2712	GGATACCGCGTTATGCGG
0None_none_DTKP_214012.2713	GGTCGCGTCGACTGGACCT
0None_none_DTKP_214021.2722	GCTGTTCGATCGGTCGGACC
0None_none_DTKP_214038.2739	GGACGAAGCGCCATAGACGT
0None_none_DTKP_214041.2742	GGGAGGTCGAAACGCGTCGA
0None_none_DTKP_214045.2746	GGTCCCGTATCGAGACGGGG
0None_none_DTKP_214048.2749	GCGCAGAATTACTAGCCG
0None_none_DTKP_214052.2753	GTAGCGGTACGACCCCGC
0None_none_DTKP_214093.2794	GGAGCGCTCGCTACGCAT
0None_none_DTKP_214099.2800	GGCGCGATACGTGCGGGATC
0None_none_DTKP_214102.2803	GTGCGTAATCGTACGGTC
0None_none_DTKP_214112.2813	GTCCGGCGATATACCGGCGA
0None_none_DTKP_214117.2818	GAGCGGTCCGCCGCGTAA
0None_none_DTKP_214133.2834	GCTTTCAATCGACATCGCGA
0None_none_DTKP_214134.2835	GGGATTCGACCGGTGCTATA
0None_none_DTKP_214155.2856	GCCGGCAATGCGCGCTAA
0None_none_DTKP_214173.2874	GCGTCGTCGCGTCGACCTCT
0None_none_DTKP_214178.2879	GAATCACGATTAGCGTAAT
0None_none_DTKP_214196.2897	GCCGCGATCGTTATTGAC
0None_none_DTKP_214212.2913	GGCGAAGGCGTGATACGC
0None_none_DTKP_214216.2917	GGTACGCAAGATAGCCG
0None_none_DTKP_214224.2925	GGCCCGACGTACCATCGT
0None_none_DTKP_214228.2929	GCGCTGTCGCTCCGTCGA
0None_none_DTKP_214230.2931	GGGAGCGTTATCCGACCC
0None_none_DTKP_214259.2960	GCAAGATTAACCGCGGTCGC
0None_none_DTKP_214269.2970	GCTCGCTATGTATGCGAC
0None_none_DTKP_214280.2981	GCTCTCGTTTACGCACCGCC
0None_none_DTKP_214282.2983	GGGTACGGTACGCCGATCGT
0None_none_DTKP_214295.2996	GCCGTCGCGATCTATGTA
0None_none_DTKP_214304.3005	GGGCGATACGGCGAAAGCCG
0None_none_DTKP_214311.3012	GATGTCCGGACGGTCAACAA
0None_none_DTKP_214313.3014	GGTACCGCCGTACCCGCT
0None_none_DTKP_214335.3036	GAGCACGCGGGGTAACACGA
0None_none_DTKP_214345.3046	GGCGCGCTAACCCGATTGCG
0None_none_DTKP_214376.3077	GCGGCGACAAGCTCTCTA
0None_none_DTKP_214380.3081	GCGGGCGTACGTCGACAG
0None_none_DTKP_214383.3084	GCACACGCGATCAATAGCCG
0None_none_DTKP_214387.3088	GTATGCACCTTAACGAGCG
0None_none_DTKP_214389.3090	GTCGGACGATAACGCAACA
0None_none_DTKP_214392.3093	GAGCGTACCGGACCATCC
0None_none_DTKP_214393.3094	GCGCTTCCGCGCGATGAC
0None_none_DTKP_214394.3095	GATCCCCCGCGGTACTTA
0None_none_DTKP_214395.3096	GCCCGACCCATTATCCGAC
0None_none_DTKP_214396.3097	GCCCTAAACGCTGTCGCGT
0None_none_DTKP_214401.3102	GAACGTCTAGATGCGGAACG
0None_none_DTKP_214402.3103	GGCACGCGGCGTGCTTGAC
0None_none_DTKP_214445.3146	GCACGATAGGTACGACCG
0None_none_DTKP_214449.3150	GCAATCGAATTCTCGTAC
0None_none_DTKP_214451.3152	GGCGTGCGTTGCATATCG
0None_none_DTKP_214461.3162	GAGGTCCGTATCGTAGCCG
0None_none_DTKP_214469.3170	GCGGCGGCCTAACCGAGC
0None_none_DTKP_214504.3205	GATTAGTGGTACGTCGCGA
0None_none_DTKP_214540.3241	GCGCGATTACAGGACGAA
0None_none_DTKP_214570.3271	GAACGTTCGGCGCGACAC
0None_none_DTKP_214571.3272	GCGGTCGACGGCCGTTGG
0None_none_DTKP_214577.3278	GACGCATTGGGTCGCCGT
0None_none_DTKP_214594.3295	GGAGTCGATTCGTTACGAG
0None_none_DTKP_214601.3302	GCCGCCTCGTTTCGTCCGT
0None_none_DTKP_214612.3313	GGCGAATTAACGACGATT
0None_none_DTKP_214616.3317	GTCCGCGAGGTCCGGAT
0None_none_DTKP_214624.3325	GTCGACCGGCTCGTACC
0None_none_DTKP_214627.3328	GCTCGGAACGGGCGAACAAC
0None_none_DTKP_214631.3332	GTATCGCATAAGTCCGTGAC
0None_none_DTKP_214636.3337	GGTACGGTCAAGTTTCGCGC
0None_none_DTKP_214637.3338	GGGGCGGCGGAACACGGT
0None_none_DTKP_214644.3345	GATTGCGTCGGATAACTA
0None_none_DTKP_214647.3348	GTCCAACTCGTCGGTAAGTA
0None_none_DTKP_214656.3357	GATTCGCGAACGCTACTT
0None_none_DTKP_214661.3362	GTAGGGGACCGCGTATAA
0None_none_DTKP_214670.3371	GAGTCGGGACCGTCCGTCGA
0None_none_DTKP_214672.3373	GATATGGTTCGTTCGCGT
0None_none_DTKP_214693.3394	GCACGGTCTGACTCGACCGG
0None_none_DTKP_214702.3403	GCGACGGATTAGGCTCGG
0None_none_DTKP_214716.3417	GTTCGCGATAGGATCTCGAT
0None_none_DTKP_214718.3419	GCCGGGGATTACGCGACGAA
0None_none_DTKP_214719.3420	GCCCGTAAGCGAATCGGA
0None_none_DTKP_214730.3431	GCACCTTGCGCCGCGTAG
0None_none_DTKP_214745.3446	GGTACGAACGCGGACCAT
0None_none_DTKP_214761.3462	GGCCGGTCTTTCGTTCGT
0None_none_DTKP_214774.3475	GTGACATCCCGCGACGAGC
0None_none_DTKP_214793.3494	GCGAATATGGATTACGGG
0None_none_DTKP_214795.3496	GTCACGATACGTCTATCAGC
0None_none_DTKP_214797.3498	GCTCGCCTTCGTACGATCCG
0None_none_DTKP_214801.3502	GCGACCCGGAGATAACGCG
0None_none_DTKP_214814.3515	GCGCGCGCGAACAATCTA
0None_none_DTKP_214823.3524	GGCGGGTCGACGTTAGGT
0None_none_DTKP_214849.3550	GCCTTAATGACGGCGCGAC
0None_none_DTKP_214863.3564	GCGTCGCAGTCGAAGAATA
0None_none_DTKP_214899.3600	GCCTCGGCCGTCTTATCGAC
0None_none_DTKP_214900.3601	GCGCGCTTTACTAGGTC
0None_none_DTKP_214919.3620	GTAGACTGCTCGCGGGCG
0None_none_DTKP_214949.3650	GCCACCTATCGAGTACCGCC
0None_none_DTKP_214951.3652	GATCCGTTCACGCGAAGT
0None_none_DTKP_214955.3656	GGGCGCGCCGAAAGGGTTC
0None_none_DTKP_214958.3659	GTCGTGCGCGTTGGTAG
0None_none_DTKP_214959.3660	GATGGGTCGGACTATGTCGA
0None_none_DTKP_214977.3678	GAGGCGCGGTACTGCGTA
0None_none_DTKP_214984.3685	GTCTTACACGAGCGCGGAAC
0None_none_DTKP_215018.3719	GGACTGACGCTATATCCG
0None_none_DTKP_215093.3794	GCGGGGCGTACGACGTGG
0None_none_DTKP_215094.3795	GTTCCGGGTCGTGACGATT
0None_none_DTKP_215099.3800	GTGCCGAACCTCGTCCGT
0None_none_DTKP_215112.3813	GCCTACCTTCGCCGATG
0None_none_DTKP_215115.3816	GGAATGCGCGTTGCGTCG
0None_none_DTKP_215128.3829	GCGACTCGAACTACCACG
0None_none_DTKP_215140.3841	GTTATTATTCGGTTCGCG
0None_none_DTKP_215147.3848	GGCTTCTAATCGCGCGATGG
0None_none_DTKP_215158.3859	GTTGATCGCGTGTATATCGA
0None_none_DTKP_215161.3862	GGCCGGTCGTCGTCGGGTTA
0None_none_DTKP_215167.3868	GCGTTCCGATCTCGTGCGAA
0None_none_DTKP_215186.3887	GCTGGATACGCTGTCTCGTT
0None_none_DTKP_215190.3891	GATTCGAACCGACTCACCGT
0None_none_DTKP_215191.3892	GCTGATCGCCTCGTAACC
0None_none_DTKP_215208.3909	GATCCGCGACCAAGCGTA
0None_none_DTKP_215246.3947	GTGCGACGGTTCCCCGATAT
0None_none_DTKP_215250.3951	GCTGTACGATCGTCGGGG
0None_none_DTKP_215251.3952	GTGTACTCGTGTCGGGACGG
0None_none_DTKP_215255.3956	GCGTCGCTATTCATCGAC
0None_none_DTKP_215279.3980	GACCGATACCGACGGGT
0None_none_DTKP_215347.4048	GTCCACGTCGTTTCGTA
0None_none_DTKP_215349.4050	GTAGCAACTCGTGTTACG
0None_none_DTKP_215365.4066	GGCCGAGCCGTACTCGCTAC
0None_none_DTKP_215371.4072	GAAAATAGCGCGCGGGAATA
0None_none_DTKP_215377.4078	GAGTACTCGTACGTAACGA
0None_none_DTKP_215379.4080	GAGACGGTCTAACTCGCG
0None_none_DTKP_215413.4114	GCGCGACGACTAACATACG
0None_none_DTKP_215422.4123	GCACACGTATTACCGCCTCG
0None_none_DTKP_215440.4141	GGCTACGCGCGCGGAACCAG
0None_none_DTKP_215441.4142	GCCCTAACCGCCGCCGAAT
0None_none_DTKP_215461.4162	GCTACGATTGGACCGTTC
0None_none_DTKP_215492.4193	GCGTCACTCGAGCGCCT
0None_none_DTKP_215494.4195	GCGAACCCGACACGCGCACA
0None_none_DTKP_215497.4198	GAGAACGCTATCGCAATCGC
0None_none_DTKP_215498.4199	GACGCCGGCATGTACCCG
0None_none_DTKP_215502.4203	GGCCGGACGCTATAGGGGCG
0None_none_DTKP_215504.4205	GTCGATTCGCCGTTATCC
0None_none_DTKP_215529.4230	GCGTATATAGCATGCCGA
0None_none_DTKP_215538.4239	GCTGACGACGAGTAGTTCGC
0None_none_DTKP_215556.4257	GCCTTCCGAACGTACGAA
0None_none_DTKP_215561.4262	GAATCTCGTGCATTCGGAC
0None_none_DTKP_215564.4265	GTACGGCGGACAGTGCGC
0None_none_DTKP_215565.4266	GAGAACCGTCGGTCGGTAAG
0None_none_DTKP_215569.4270	GGATCTTGCGCTCGATTCCG
0None_none_DTKP_215595.4296	GCGGTCGGGATCTTCAT
0None_none_DTKP_215603.4304	GAGGACGCGGTTACGACCAA
0None_none_DTKP_215607.4308	GCGGATACGCCCGGCATA
0None_none_DTKP_215648.4349	GAAATCTCCGTCGGCGATTC
0None_none_DTKP_215668.4369	GATCTCGGCCCGTTCAGT
0None_none_DTKP_215674.4375	GACGCGCCGTAGGGTAAA
0None_none_DTKP_215682.4383	GGCTGTACGTACGATGGTA
0None_none_DTKP_215685.4386	GGGCGGTGAGTCGGACGGTA
0None_none_DTKP_215705.4406	GTCGTCGGCCCGTGATTTAC
0None_none_DTKP_215722.4423	GGCGCGCGGAATGATTAA
0None_none_DTKP_215735.4436	GATCCGGCGATCGAGGGT
0None_none_DTKP_215744.4445	GTTAACAGATCGCGGTTA
0None_none_DTKP_215770.4471	GGACCGTTACCGACGTGG
0None_none_DTKP_215775.4476	GACCGAACCGAAGTACGTTT
0None_none_DTKP_215788.4489	GGCGTGACGACCGCAATA
0None_none_DTKP_215790.4491	GCACGTCGGTACTATTCCCG
0None_none_DTKP_215793.4494	GCGGTTCCTATCGACCA
0None_none_DTKP_215817.4518	GCTAACGGACGGCTCGT
0None_none_DTKP_215876.4577	GATCGTACTGCGATTCG
0None_none_DTKP_215877.4578	GATAATCGGTACGACAGTAC
0None_none_DTKP_215878.4579	GCGCGTTTGTCTAATACG
0None_none_DTKP_215891.4592	GCGACGCTACGCCGAAAA
0None_none_DTKP_215906.4607	GGTTCGACCGATCGCGTA
0None_none_DTKP_215911.4612	GTAACCTCGTCGTTTACG
0None_none_DTKP_215917.4618	GGCTATCGGCGGTACGTA
0None_none_DTKP_215918.4619	GCGTTAGTCGACCCCAAG
0None_none_DTKP_215922.4623	GCACGCGTTAACGGGCGG
0None_none_DTKP_215942.4643	GGTCGTAACGAACCCCCGAA
0None_none_DTKP_215947.4648	GGCCGCGACAAGCGGGATT
0None_none_DTKP_215956.4657	GTGATCGTGCAATAGCG
0None_none_DTKP_215964.4665	GCCGAAGCTCATACGACG
0None_none_DTKP_215990.4691	GGCCCCGTAGCATATCGAAC
0None_none_DTKP_215995.4696	GCGACGTTTGTTGGTAC
0None_none_DTKP_216008.4709	GCACGCTCGCAACCGCTA
0None_none_DTKP_216011.4712	GTAGCAACGACTTATCGACG
0None_none_DTKP_216021.4722	GTATCGTTACGCCTAGGG
0None_none_DTKP_216028.4729	GATCGGTAGCCGGCGAGAA
0None_none_DTKP_216039.4740	GCGCGCCCGCATTATCGT
0None_none_DTKP_216043.4744	GACCGCCTTTCCGCGCTACT
0None_none_DTKP_216046.4747	GCGTTGCGCATTAGTCG
0None_none_DTKP_216054.4755	GTCCGATCGATTGACCGAAT
0None_none_DTKP_216056.4757	GCAGAGATCGCGAGGTATCG
0None_none_DTKP_216062.4763	GACACGTAAACGGGTCGGTA
0None_none_DTKP_216082.4783	GCGGATCGACGCAATCGTC
0None_none_DTKP_216090.4791	GCCTATAACCAATCGACGCG
0None_none_DTKP_216091.4792	GTCGTACCCCGAATTGCAA
0None_none_DTKP_216094.4795	GACGATACGTCTGTACG
0None_none_DTKP_216105.4806	GCGCTAGTGGATCGCAAT
0None_none_DTKP_216120.4821	GGACGAAGTTTACGCGTA
0None_none_DTKP_216122.4823	GATGACGCGACATTACG
0None_none_DTKP_216150.4851	GACGCTCTATCGGAATGC
0None_none_DTKP_216158.4859	GAACGCGACCATCGACGG
0None_none_DTKP_216169.4870	GGCCGTCTCGTACGCTGCTT
0None_none_DTKP_216183.4884	GTTCAAGTTAACGAGTCGAC
0None_none_DTKP_216217.4918	GTCCGTAATACCCGCGAC
0None_none_DTKP_216225.4926	GCGTCAGGCGTATCCGTA
0None_none_DTKP_216234.4935	GCCGATACGCGTAACGCAAT
0None_none_DTKP_216238.4939	GCACTTTCGGGCGCGAAT
0None_none_DTKP_216251.4952	GTACGACTCGCGCCCACTTA
0None_none_DTKP_216278.4979	GAACGCGGTACGTTGCAG
0None_none_DTKP_216292.4993	GGCCGTCGCTTCGTTCGCA
0None_none_DTKP_216313.5014	GAACATCTGGCTCGTCGA
0None_none_DTKP_216322.5023	GATCTTACGACGCATCGCCG
0None_none_DTKP_216332.5033	GTAGATGTCGTATCGCTAA
0None_none_DTKP_216346.5047	GCCGCGATACCGCGAGCGTA
0None_none_DTKP_216349.5050	GCCTAACTTCGTCGCGGA
0None_none_DTKP_216352.5053	GCGTCTATCAGCGTCGGT
0None_none_DTKP_216371.5072	GTGACTGGCGCCGACGCTA
0None_none_DTKP_216400.5101	GTGTCGAGCCGTCGCAG
0None_none_DTKP_216422.5123	GCCCGCGAAACTGTCGTT
0None_none_DTKP_216431.5132	GGTTCAACGACCGCGTTAA
0None_none_DTKP_216459.5160	GGGGGCCGATATCGTGCGCG
0None_none_DTKP_216498.5199	GACCGTTCCGGAGTACGC
0None_none_DTKP_216501.5202	GAATTACGTCTGCGTACGCA
0None_none_DTKP_216504.5205	GATTACGGCGTTACGTCAA
0None_none_DTKP_216521.5222	GCTTGACGGCGCGCTTA
0None_none_DTKP_216533.5234	GTCGGGCGCCTCGTGATA
0None_none_DTKP_216564.5265	GGCGATGATCGGTCACG
0None_none_DTKP_216569.5270	GGTTACGTCGTGGACGGG
0None_none_DTKP_216570.5271	GGGGCGCGTAGCGTCCAC
0None_none_DTKP_216583.5284	GATTCGGCGGACGCCCGTTG
0None_none_DTKP_216598.5299	GTCTTGCGAGCGCGACGC
0None_none_DTKP_216604.5305	GAGTACGTAACCCGCTCGTC
0None_none_DTKP_216614.5315	GGACCGTTATATCTACCGGA
0None_none_DTKP_216620.5321	GCGGTCCTCCAATTCGAT
0None_none_DTKP_216626.5327	GTTTCGCGAAAAACGCGGG
0None_none_DTKP_216636.5337	GTCGCCGGTTCCCCGTT
0None_none_DTKP_216649.5350	GGGCGTAGCACTACGCGA
0None_none_DTKP_216655.5356	GGCGCGTAGAAGTAATCA
0None_none_DTKP_216683.5384	GTGATTAGACAATCGACGCG
0None_none_DTKP_216687.5388	GACGGCGCGAACTTGTAA
0None_none_DTKP_216695.5396	GGTAGCGCGACGTGTCCGAG
0None_none_DTKP_216704.5405	GGAGCTACGCCGTCACGCGG
0None_none_DTKP_216707.5408	GGGTATCGCCGGTACCCC
0None_none_DTKP_216731.5432	GGTATGATTCGTTACGAGC
0None_none_DTKP_216760.5461	GGGATTCGGCGCTCGTGCAA
0None_none_DTKP_216762.5463	GACTTAATTCGCCGTCCG
0None_none_DTKP_216771.5472	GTCGATAAGCGCAGCAAC
0None_none_DTKP_216785.5486	GCGTTTCGCCAACGGGGG
0None_none_DTKP_216800.5501	GCTGCGCCGCGTACACTT
0None_none_DTKP_216810.5511	GCCGTTACGAACGTTAACG
0None_none_DTKP_216823.5524	GGACGCGATCGTATTACT
0None_none_DTKP_216852.5553	GGGAGCCGAGTTAGTCGA
0None_none_DTKP_216863.5564	GCGGATAACCGCGAACATAT
0None_none_DTKP_216871.5572	GGGGCGGACCACGTTCGC
0None_none_DTKP_216877.5578	GGAGCGCGTTAATGCGAT
0None_none_DTKP_216925.5626	GCTCGCATCGCACCGTC
0None_none_DTKP_216935.5636	GGCTAGCTTTCGCGTCGC
0None_none_DTKP_216939.5640	GCGTTACGGTAATCACG
0None_none_DTKPPROT_211394.95	GATCGCGAATTATACACGGC
0None_none_DTKPPROT_211816.517	GCTATTCGCGACCGTCCCC
0None_none_DTKPPROT_211860.561	GCGCCAACGTACGTTATA
0None_none_DTKPPROT_212082.783	GACCAATCGCCGTAGTTCGT
0None_none_DTKPPROT_212127.828	GCCGCTTTCGCGGTCCTA
0None_none_DTKPPROT_212147.848	GGACGATCCGACACGGTC
0None_none_DTKPPROT_212661.1362	GCCGGCGTCGCGATCCAGT
0None_none_DTKPPROT_212817.1518	GGTAAGATTCGCTCGGA
0None_none_DTKPPROT_212886.1587	GGTACGATTACGTCGAA
0None_none_DTKPPROT_212932.1633	GCATATCGGTTGGCGCGAC
0None_none_DTKPPROT_213000.1701	GAGGATAGTCGACACACGAT
0None_none_DTKPPROT_213114.1815	GCACGCGCATCCGCGATTC
0None_none_DTKPPROT_213175.1876	GCGACGGGGCCCGCCATT
0None_none_DTKPPROT_213243.1944	GTATACCGCTCGAACGCACC
0None_none_DTKPPROT_213399.2100	GAACTCGAGGCGCGACCCT
0None_none_DTKPPROT_213497.2198	GAGGGTCGCGTCGAACGACG
0None_none_DTKPPROT_213806.2507	GCATCGGTCGCGCGGCA
0None_none_DTKPPROT_213872.2573	GCGTCGATCGCTATTGTG
0None_none_DTKPPROT_213975.2676	GGGGTCGGCGCTTGATAGCG
0None_none_DTKPPROT_214010.2711	GTCACGGTACTAGCCGTATA
0None_none_DTKPPROT_214060.2761	GCGTCGAACGCCTCAGTT
0None_none_DTKPPROT_214113.2814	GTGGGGTCGATTACGCCGAT
0None_none_DTKPPROT_214202.2903	GTTCGCCGGAGTACCGATAA
0None_none_DTKPPROT_214208.2909	GCGCGCAATCGAGCATAG
0None_none_DTKPPROT_214283.2984	GCTTACTCGTACCGCTCG
0None_none_DTKPPROT_214302.3003	GAGGGCCGGCGTAACGAATA
0None_none_DTKPPROT_214355.3056	GGCGGGCGATCGTATGGC
0None_none_DTKPPROT_214377.3078	GGGTACGGCACTAACGCACG
0None_none_DTKPPROT_214488.3189	GTGTAACATGTCGCGGGTAC
0None_none_DTKPPROT_214542.3243	GGATGTTAGTCCCGCGAT
0None_none_DTKPPROT_214680.3381	GCATCGCGACTCGTCATT
0None_none_DTKPPROT_214692.3393	GTGCGCGTTATCCGCAC
0None_none_DTKPPROT_214766.3467	GTACGCGTACCGCGATC
0None_none_DTKPPROT_214772.3473	GATCCGCGAGTCAACGCGAC
0None_none_DTKPPROT_215029.3730	GGTTATCGCCCCGTAGAAG
0None_none_DTKPPROT_215037.3738	GTATACCGCCGATAGTCCGC
0None_none_DTKPPROT_215065.3766	GCGCCGAATATACGAAGA
0None_none_DTKPPROT_215125.3826	GTCGCGCGAGGCCTAGTC
0None_none_DTKPPROT_215282.3983	GTGTCTAAAAACGGTCGCG
0None_none_DTKPPROT_215331.4032	GTGAAGGTAGTCGCGCCA
0None_none_DTKPPROT_215334.4035	GGAGTAAATCGCGCACCGA
0None_none_DTKPPROT_215462.4163	GCGTATTCGGGTTGATAT
0None_none_DTKPPROT_215466.4167	GCCTTACTCTTCGCGTCG
0None_none_DTKPPROT_215618.4319	GCAGTCGCGATAACACGTC
0None_none_DTKPPROT_215761.4462	GGCACGACTCAATCTACGGG
0None_none_DTKPPROT_215855.4556	GTCGGGATCGACCCGATC
0None_none_DTKPPROT_215985.4686	GTCCGTTGCGCGTTTAAGTA
0None_none_DTKPPROT_215999.4700	GTTCTGCGGTAGCGTCGGTA
0None_none_DTKPPROT_216033.4734	GACCGTCAACTTGTCCGA
0None_none_DTKPPROT_216140.4841	GACCGACGACATTAACT
0None_none_DTKPPROT_216244.4945	GTACAGCGTACGGATAGT
0None_none_DTKPPROT_216635.5336	GGAACGGAATGTCGTATACG
0None_none_DTKPPROT_216663.5364	GATGTCCGACTACGGCTCCA
0None_none_DTKPPROT_216715.5416	GAATACACGTCGTACGTAC
0None_none_DTKPPROT_216803.5504	GCCGCACGATTAGTTCGT
0None_none_DTKPPROT_216864.5565	GTTCGAGACGACGCGTTA
0None_none_DTKPPROT_216884.5585	GGTGGTTACGTTCGATACGC
0None_none_DTKPPROT_216921.5622	GAACCGTTTCGATACTACGG
0None_none_GEEX_211327.28	GGATACGGTCGCGTGTTAC
0None_none_GEEX_211330.31	GGCGGAGCGAATCGCCCGG
0None_none_GEEX_211357.58	GGGTAATTCGCGCGCGTG
0None_none_GEEX_211358.59	GGTCGACGTCCGGGTGACGA
0None_none_GEEX_211395.96	GCATACGTCAACTAACTCGA
0None_none_GEEX_211408.109	GGGACTTATCGTTGCGCC
0None_none_GEEX_211433.134	GCTATCGGTTCTGGATCG
0None_none_GEEX_211447.148	GGGGATCGACGAAGTCGCGG
0None_none_GEEX_211451.152	GTATTAGTTTGCGTCGCG
0None_none_GEEX_211467.168	GTTACGCCTCGACTCGA
0None_none_GEEX_211470.171	GAGCGTTACCGGCGTGGCTA
0None_none_GEEX_211472.173	GTTCCGTCGTCGTGAGTC
0None_none_GEEX_211477.178	GTTCCGTTCGGCCGATT
0None_none_GEEX_211494.195	GTCGTCGTAGCGTCGGC
0None_none_GEEX_211498.199	GACGGAAAGCGGCGTAT
0None_none_GEEX_211504.205	GTTCGATGCTCGTTCGCG
0None_none_GEEX_211508.209	GGCATTACGCTTTCGCCG
0None_none_GEEX_211541.242	GTCATCGTGTACTTCGACCG
0None_none_GEEX_211555.256	GCAGGACGGTCGCTACGTTA
0None_none_GEEX_211559.260	GCGCAATCAGGAGCGTAC
0None_none_GEEX_211574.275	GTGATTCGGCGACCCGCG
0None_none_GEEX_211578.279	GCTTACGAGCCGCCGAGC
0None_none_GEEX_211585.286	GCGAACGTATGACTGCTC
0None_none_GEEX_211600.301	GTTCGCTCGCGTAAGAAT
0None_none_GEEX_211603.304	GCTTACCTAATCGCGCGC
0None_none_GEEX_211605.306	GTACGTAAGATCTTCGTCGA
0None_none_GEEX_211608.309	GAGGTGTCCGACCGTTCGAA
0None_none_GEEX_211609.310	GGCACTCGCGGACGCACGAG
0None_none_GEEX_211627.328	GACCGGCGCCATACGCAT
0None_none_GEEX_211670.371	GCCCGAATACTATACGCG
0None_none_GEEX_211677.378	GTGAACGATGCGCATCCG
0None_none_GEEX_211696.397	GCGCGGTCCGCGCGTTTGTA
0None_none_GEEX_211701.402	GCCATCGTTCGAGTTCGGCG
0None_none_GEEX_211710.411	GAAGCGATCCAATACCGA
0None_none_GEEX_211712.413	GCTCGACGGCCGATGTGAT
0None_none_GEEX_211730.431	GCAGCATCCGTTCGTACCGT
0None_none_GEEX_211762.463	GCAACGCCCACGATACTA
0None_none_GEEX_211801.502	GGACGCGTGCGCGACTTC
0None_none_GEEX_211802.503	GACGGACACGATAGTCCGCG
0None_none_GEEX_211806.507	GGTCGATCCGCCACGCG
0None_none_GEEX_211809.510	GCCGCGTATATACGTCTG
0None_none_GEEX_211817.518	GTATAGCATAACGCGACCCG
0None_none_GEEX_211820.521	GTATAACCGCGAGGTCG
0None_none_GEEX_211833.534	GCCGCGATCGAATTCCTC
0None_none_GEEX_211842.543	GAATACGTCGGGATACGC
0None_none_GEEX_211843.544	GTCGCCGTATGGACGTT
0None_none_GEEX_211849.550	GACAGTCTGATCGTACCGAC
0None_none_GEEX_211853.554	GCGAACCGTCGCATGAC
0None_none_GEEX_211855.556	GCTACGTGAGTGGCCGGTC
0None_none_GEEX_211864.565	GACGAGTATTCGAACGCGC
0None_none_GEEX_211865.566	GATTCGCCATACACGAACCG
0None_none_GEEX_211876.577	GCAACGTACTCGCTCCGAA
0None_none_GEEX_211887.588	GGCGCGCCGTCCTAGGAT
0None_none_GEEX_211920.621	GGTTAGGCGAAGCGCTCCG
0None_none_GEEX_211924.625	GTACGCCGCGTAGGCGGA
0None_none_GEEX_211957.658	GCGCGCCATGGTACCTT
0None_none_GEEX_211993.694	GCCGCGACGAAGTGTCGG
0None_none_GEEX_211994.695	GTTACGGACCGAGACGAC
0None_none_GEEX_212000.701	GCACGCTAGCGGCGTCGC
0None_none_GEEX_212014.715	GGCCCGACGACCACGTATCG
0None_none_GEEX_212017.718	GCTCGCGCGTGTGTAGCG
0None_none_GEEX_212019.720	GAAATACTCGGACGAACGAC
0None_none_GEEX_212041.742	GCACGTGCCAAATCGACAAC
0None_none_GEEX_212107.808	GACGCGGGCCGCGTTGTT
0None_none_GEEX_212108.809	GTGCGCTAGATCGTCCGACT
0None_none_GEEX_212109.810	GCTCGACGAGCTATTCGTTA
0None_none_GEEX_212112.813	GGTACCGCGTGCCGACT
0None_none_GEEX_212120.821	GCCGTCAACCCATCCGAT
0None_none_GEEX_212140.841	GACGACGTTGCGACGCCA
0None_none_GEEX_212144.845	GTGATTAACGGGTCCGTTCG
0None_none_GEEX_212168.869	GCGCAACGCGTATAATG
0None_none_GEEX_212189.890	GGCCGGCGATAACCGGGTT
0None_none_GEEX_212192.893	GAACCTTAATCCGCGTTCGC
0None_none_GEEX_212205.906	GACGCGGTGCGTCGCGTATA
0None_none_GEEX_212207.908	GTGACCAAGCGAATCGACGT
0None_none_GEEX_212230.931	GCGGCGAGAGACCGCGCAAC
0None_none_GEEX_212232.933	GACCTCGTGGCACGACCAAC
0None_none_GEEX_212233.934	GGACCGAACCTAGTCTAGCG
0None_none_GEEX_212239.940	GACGGACTCGAACCGTGCT
0None_none_GEEX_212256.957	GCCGTATCGGTTCCGAAG
0None_none_GEEX_212263.964	GTCGAGTGACGGATTAGTC
0None_none_GEEX_212265.966	GGAAAGGCGCGTACGATACA
0None_none_GEEX_212267.968	GCGCATGCGCGACGTATG
0None_none_GEEX_212269.970	GCTGCGTCGTATGCGTACGC
0None_none_GEEX_212272.973	GTGAACGTATACGTTTCGAC
0None_none_GEEX_212276.977	GATTACGATCCGCGTCC
0None_none_GEEX_212278.979	GTGCCTTGCATCGTTGATCG
0None_none_GEEX_212282.983	GCTATTCGCTCTCGCGTC
0None_none_GEEX_212285.986	GGTTGTGGTCCGATCCGGTT
0None_none_GEEX_212310.1011	GGTTCGAGCCGGTCGAT
0None_none_GEEX_212311.1012	GGTCGTCTAGGTACGTT
0None_none_GEEX_212321.1022	GTGCGGCACTCGCCGCGT
0None_none_GEEX_212332.1033	GGGCGAAAGAGGCCTACGTC
0None_none_GEEX_212339.1040	GGGCGTACGACGAGGATAC
0None_none_GEEX_212347.1048	GGCGTTTATCGTTCGTT
0None_none_GEEX_212348.1049	GCTCGCGAAATCATTCGG
0None_none_GEEX_212364.1065	GGTATCGGGCGTATTCAA
0None_none_GEEX_212372.1073	GGTTTGCGTCGCGTCATTCC
0None_none_GEEX_212377.1078	GAATAAGTCGCGCGTCT
0None_none_GEEX_212390.1091	GACGCGCGAATCGAGATGAG
0None_none_GEEX_212410.1111	GGACGCTCGCAATATTGCTC
0None_none_GEEX_212415.1116	GGCGCTTATCGCGAGTAC
0None_none_GEEX_212416.1117	GCATAAAAACGCCTCGCG
0None_none_GEEX_212434.1135	GGCGCGTTTACCGACGAG
0None_none_GEEX_212438.1139	GGTGGTTCGCGTCGGATTAG
0None_none_GEEX_212439.1140	GCGTTGCCCGTTTAGTCG
0None_none_GEEX_212452.1153	GTGAACCGGCGACGTATGGA
0None_none_GEEX_212466.1167	GCCCGTCAATACGCGAAC
0None_none_GEEX_212479.1180	GCTAACGAGTACGCGACA
0None_none_GEEX_212493.1194	GGCGCTAACCGCGTAAATT
0None_none_GEEX_212496.1197	GACGACATAAGCGTATCCG
0None_none_GEEX_212502.1203	GCCGCGGATTGGTCCTTGT
0None_none_GEEX_212508.1209	GGTTGCGCCTATCACCGC
0None_none_GEEX_212519.1220	GCGATCGTCAACGCACT
0None_none_GEEX_212529.1230	GACGGCTGCGCGATCGCG
0None_none_GEEX_212533.1234	GTTCGCAACTTTACGTTCGC
0None_none_GEEX_212537.1238	GGAACGGCGTTACCCTAATC
0None_none_GEEX_212568.1269	GCGGCGTAACATTGCGCCGC
0None_none_GEEX_212574.1275	GGTTAGTTGCCGATCGGC
0None_none_GEEX_212578.1279	GTGGTCGCGCAATAGGAC
0None_none_GEEX_212593.1294	GTAGTCATAATAGCGGCGTA
0None_none_GEEX_212596.1297	GTAGCGGATAACGCACGC
0None_none_GEEX_212602.1303	GTGCGCGTACGGTAATTA
0None_none_GEEX_212606.1307	GCTCCGACGTGTCGCGAC
0None_none_GEEX_212607.1308	GCACGTTCGTACGGGTTA
0None_none_GEEX_212629.1330	GTGCGCGTGATACGGTCATA
0None_none_GEEX_212646.1347	GGATTCGGCGCGCTAGCA
0None_none_GEEX_212650.1351	GGCCGCGTTCGCGCCAATTT
0None_none_GEEX_212651.1352	GTCTCGCGGGCTATTCGTGC
0None_none_GEEX_212653.1354	GGACTACGCGGCGTAGCG
0None_none_GEEX_212665.1366	GCGACACCGCGTTTATT
0None_none_GEEX_212670.1371	GCCGTTCCTACTCACGCG
0None_none_GEEX_212695.1396	GTGACGCCGACGCGTATCCG
0None_none_GEEX_212696.1397	GACGATACGTTTAACTGC
0None_none_GEEX_212699.1400	GACAGCACGTCGGACTAAAC
0None_none_GEEX_212702.1403	GTCGCGGGTTATTCGTAT
0None_none_GEEX_212710.1411	GGGCCGCCGTTCGGACAAAT
0None_none_GEEX_212719.1420	GGACGAACGTTTCTTGGCGC
0None_none_GEEX_212736.1437	GCTCGCGCCTACTAGTAT
0None_none_GEEX_212743.1444	GGACGAAGCGCGCGCAAA
0None_none_GEEX_212757.1458	GGGGTCGATTCGCTGGCGGA
0None_none_GEEX_212758.1459	GACACTATATTATCGCG
0None_none_GEEX_212764.1465	GGCGAACGCAACGGGGCC
0None_none_GEEX_212795.1496	GCCATCGCCGGACGGGCATC
0None_none_GEEX_212796.1497	GCCGTAGGAACGCTGCGG
0None_none_GEEX_212800.1501	GGGTGACACGAAACTCGC
0None_none_GEEX_212816.1517	GTCGCGCGTCGCGTCGAC
0None_none_GEEX_212831.1532	GTTGACGATCTAACCGACGA
0None_none_GEEX_212873.1574	GTATCGCCGAAGAGGCGCG
0None_none_GEEX_212880.1581	GGATAGTTCCGTCGGCGC
0None_none_GEEX_212887.1588	GTAAATCGCGCGGTGGTAG
0None_none_GEEX_212891.1592	GAGTCTATCGCGTTCGCGA
0None_none_GEEX_212893.1594	GAATCGCAGGTCGAAGCGC
0None_none_GEEX_212898.1599	GCGATCGCCGATTGTCCC
0None_none_GEEX_212901.1602	GAGAAGTCCCGACGTCGATC
0None_none_GEEX_212905.1606	GTCGAGTGCGTCCACGT
0None_none_GEEX_212909.1610	GGCGTACGGGCGGATTCG
0None_none_GEEX_212916.1617	GACCCGTCGCGTGCCGAC
0None_none_GEEX_212919.1620	GGACCGTGTCGCATCCGA
0None_none_GEEX_212934.1635	GCCAACGACCGGCGCCGA
0None_none_GEEX_212937.1638	GAGTCGAACCGACTAAGTT
0None_none_GEEX_212961.1662	GCCAGCACGCACGCGAGTA
0None_none_GEEX_212963.1664	GTGCTCCAACGCTTTCGCGA
0None_none_GEEX_212964.1665	GTACTCGATTCGACACCC
0None_none_GEEX_212969.1670	GAACTCTACGATAGCGCGGG
0None_none_GEEX_212976.1677	GAGATCAACGTTCGCGAA
0None_none_GEEX_212978.1679	GCCCGCCGGATCGGCGATG
0None_none_GEEX_213006.1707	GGCGCGACGACGCCAGA
0None_none_GEEX_213012.1713	GTCCACGTATATGATCGC
0None_none_GEEX_213013.1714	GATAAGTCGGATACAACGTG
0None_none_GEEX_213033.1734	GACATGCTACGCGCCGAT
0None_none_GEEX_213038.1739	GATCGATCCGCGCGACGT
0None_none_GEEX_213040.1741	GCCATCCCGTCGGCGCGTGA
0None_none_GEEX_213055.1756	GGTCGAACGTTACGACCAGC
0None_none_GEEX_213059.1760	GCCAGTCGCGCTATCGTTC
0None_none_GEEX_213070.1771	GCGCGGTATAAGTGATG
0None_none_GEEX_213075.1776	GCGGAAACGATCCGTCTACG
0None_none_GEEX_213076.1777	GCACTCGTACCGACCCAT
0None_none_GEEX_213080.1781	GGACGCGAATCCCGAAGGC
0None_none_GEEX_213090.1791	GGACGATCGATCCGGTTGTT
0None_none_GEEX_213095.1796	GCGACGATGCCTCGACCG
0None_none_GEEX_213108.1809	GGCTGTACACCCGATCGCCC
0None_none_GEEX_213121.1822	GTTCGCCTCGCGACTAAT
0None_none_GEEX_213128.1829	GGATCCGACCAATGTTCG
0None_none_GEEX_213129.1830	GCACGACGATTCTGGCCG
0None_none_GEEX_213132.1833	GAACGATCGACGGAAAGATT
0None_none_GEEX_213133.1834	GACCGAAAACGCCGAGCGAA
0None_none_GEEX_213151.1852	GAGCGAACAGGCGCGATAAA
0None_none_GEEX_213176.1877	GTTCGCTACGCTTGCTATC
0None_none_GEEX_213177.1878	GGTTGGCGATACGGCGCA
0None_none_GEEX_213179.1880	GTAACCTTACGCGAATCGC
0None_none_GEEX_213190.1891	GCGTGATGTACCGCCGAA
0None_none_GEEX_213212.1913	GCGCGAAGGCGACATATT
0None_none_GEEX_213223.1924	GCGATCGTTACACGTTC
0None_none_GEEX_213248.1949	GACCGGAGTTGTCGTAGT
0None_none_GEEX_213249.1950	GCAATGCGTACCGCCTCGT
0None_none_GEEX_213259.1960	GGGCACTGTCGAGTGCGAA
0None_none_GEEX_213284.1985	GACACGTTTAACCGCGCGGT
0None_none_GEEX_213295.1996	GGACGACGCGAACGATTTCA
0None_none_GEEX_213303.2004	GTAACGGAGCGGTTAGTCGA
0None_none_GEEX_213306.2007	GACGGTATTCTGCGCCGG
0None_none_GEEX_213322.2023	GCGTGACGCGCGTCAAAT
0None_none_GEEX_213333.2034	GCCGCGCAACGGCAATAAG
0None_none_GEEX_213338.2039	GAACCGATCGGACCGTTCAA
0None_none_GEEX_213354.2055	GCTACAACCTCGACTAATCG
0None_none_GEEX_213364.2065	GACTCCATGCGCCGCGAC
0None_none_GEEX_213373.2074	GAACCGTACAATCGCGCTA
0None_none_GEEX_213389.2090	GTGCGACCGATAGCGGT
0None_none_GEEX_213397.2098	GGAGTGACGCACGACCGTCG
0None_none_GEEX_213401.2102	GGGTCGTTGACCCGTCG
0None_none_GEEX_213416.2117	GACCCGCGACGGTTGATA
0None_none_GEEX_213426.2127	GGCCGACGGGTAAAGGCG
0None_none_GEEX_213441.2142	GTAAGCGTAAACATCGTCGC
0None_none_GEEX_213456.2157	GGCGTAGGTGACCGACGT
0None_none_GEEX_213459.2160	GCTTACGGATCGCTCACGGG
0None_none_GEEX_213461.2162	GCGGCGCTTATTCGACT
0None_none_GEEX_213490.2191	GGGCTATATCGTCACGGA
0None_none_GEEX_213491.2192	GCGAGCTATACGTCAAGG
0None_none_GEEX_213506.2207	GATCCGCCGATCGTAAACT
0None_none_GEEX_213519.2220	GTAGACCGGTTGTGCGCT
0None_none_GEEX_213529.2230	GTCCGCACGTAATCGGTAGT
0None_none_GEEX_213533.2234	GTTTACTCGCCGAACGAACA
0None_none_GEEX_213536.2237	GGGAACCGCAGATCGCGTCG
0None_none_GEEX_213562.2263	GCAACGACGCGCCGCATCAC
0None_none_GEEX_213627.2328	GCCCCGGACGACATACGAT
0None_none_GEEX_213629.2330	GAGTAATCGTCTACGTC
0None_none_GEEX_213634.2335	GAAGGGCCGCCATATGCGTT
0None_none_GEEX_213635.2336	GCGCGACTTAGTTGCTCG
0None_none_GEEX_213638.2339	GGTCTGACCGGCGGTAATCT
0None_none_GEEX_213642.2343	GTTACCCCGTGCCGTTGG
0None_none_GEEX_213651.2352	GTATCTTTCGGGCGTTACGT
0None_none_GEEX_213655.2356	GGGTTCGCGTGGCCGATTC
0None_none_GEEX_213656.2357	GGCAACCGATACGCGATC
0None_none_GEEX_213662.2363	GGATAGGTCGGGTAGCGT
0None_none_GEEX_213674.2375	GAGGTATTCGCGCGGTAT
0None_none_GEEX_213695.2396	GCGGATCAAACGCCTAAC
0None_none_GEEX_213701.2402	GGTTGGCGTCGTTCCGGC
0None_none_GEEX_213712.2413	GTGACCGCGAACATCGGG
0None_none_GEEX_213718.2419	GTGACGCGGCGGGTCCATAT
0None_none_GEEX_213721.2422	GCGATCCAAACCGCCCGA
0None_none_GEEX_213724.2425	GGCTTACCGTGGCGCCAATC
0None_none_GEEX_213733.2434	GTATGCCGACTAATCGTA
0None_none_GEEX_213737.2438	GGTCGCACGATAGCGGGC
0None_none_GEEX_213739.2440	GGGGAATCGCGTCGGCTA
0None_none_GEEX_213746.2447	GCAATCGGCTGTCGAACG
0None_none_GEEX_213760.2461	GTACACCCGTATAGCCGA
0None_none_GEEX_213767.2468	GATCGCAACTTAGATGCGCG
0None_none_GEEX_213795.2496	GGCCGTAACGCGGGACGTG
0None_none_GEEX_213796.2497	GTGTCGATCGTGTCCTCGA
0None_none_GEEX_213802.2503	GTGGCCGACGATATACGT
0None_none_GEEX_213804.2505	GTGCTTACGCGAGCTCGCCG
0None_none_GEEX_213817.2518	GATCGGCTCGACGATGTT
0None_none_GEEX_213819.2520	GGGTGGTCGCACGAACGCGA
0None_none_GEEX_213829.2530	GTGTTCGCGCGTATCGCT
0None_none_GEEX_213831.2532	GTTCGCGGGCTAATCGAGTT
0None_none_GEEX_213849.2550	GATGTAGTGAGCCGTTCG
0None_none_GEEX_213852.2553	GAATCGGTAGGCGTACG
0None_none_GEEX_213856.2557	GAGCGTCAGCGAGCGTCGAC
0None_none_GEEX_213869.2570	GACGGCTATCCTCGTTAGCG
0None_none_GEEX_213871.2572	GGGTCGTCCGAACCCCGGTT
0None_none_GEEX_213889.2590	GCTTACGAATCTGTCGATAC
0None_none_GEEX_213895.2596	GCCGCGACTCTGCGGTTAT
0None_none_GEEX_213903.2604	GCACGTCGAGCTAGTTCATC
0None_none_GEEX_213908.2609	GCACGCAGGATATCGCTCAC
0None_none_GEEX_213921.2622	GAACGTATGTTGAGCGCCGG
0None_none_GEEX_213937.2638	GCGTAGCACGCGACATTC
0None_none_GEEX_213947.2648	GAGCGGCGTGATCGCCGTGC
0None_none_GEEX_213951.2652	GTTCGGTCGTCGTATAT
0None_none_GEEX_213971.2672	GAACGATTCGTGCTAGACGT
0None_none_GEEX_213974.2675	GGCGGTCGCTAGTATTCGA
0None_none_GEEX_213978.2679	GCACGTCTAGTGTACGACTC
0None_none_GEEX_213983.2684	GTTGTCGTAGAGCGTCGC
0None_none_GEEX_213984.2685	GAGCTCGTTACGTGAGCCG
0None_none_GEEX_213988.2689	GCGGACTATCGGATGCGG
0None_none_GEEX_213992.2693	GGTACGGCGCTAATGTGT
0None_none_GEEX_213999.2700	GCTTCGTTCGCCGTGACG
0None_none_GEEX_214004.2705	GCCAACCGACGCGGACCGAC
0None_none_GEEX_214044.2745	GGAGGACCGGCGGAATTATT
0None_none_GEEX_214077.2778	GATCAATTCGTTAAGCGCGA
0None_none_GEEX_214107.2808	GGTTAGTACGTCGCCGCG
0None_none_GEEX_214120.2821	GCTTAACGTCGATTCGTCTC
0None_none_GEEX_214122.2823	GTGCGCAACGGTCATGCGCT
0None_none_GEEX_214125.2826	GTACGTCTACCGATATCGTT
0None_none_GEEX_214141.2842	GAAGTTAGTCATCGAACGC
0None_none_GEEX_214171.2872	GGTGCGTCGTGCGCGCGTA
0None_none_GEEX_214191.2892	GAGCGTCCGTCGGATCGC
0None_none_GEEX_214192.2893	GTATCGCAATTGCGTTACCC
0None_none_GEEX_214194.2895	GAACGCGACGAAAATTGTC
0None_none_GEEX_214203.2904	GCCGTACGTGACTTGAC
0None_none_GEEX_214206.2907	GGTCGACAGCGCGGCGTC
0None_none_GEEX_214237.2938	GGCGCACGGTTTGACAAC
0None_none_GEEX_214242.2943	GGGAGATTCGCGAATCGCGT
0None_none_GEEX_214252.2953	GTCGATCTCGAGCGTACGAA
0None_none_GEEX_214263.2964	GCGCCGGCCGTATTAGAT
0None_none_GEEX_214268.2969	GGCACCGCACGACGCGACAA
0None_none_GEEX_214271.2972	GTCTATCGCCGCCGGAATG
0None_none_GEEX_214285.2986	GCTACGACGGAGATCGGATA
0None_none_GEEX_214286.2987	GCGCGGTCGCCGAATCTAA
0None_none_GEEX_214291.2992	GATGACCGAACCGTGCGC
0None_none_GEEX_214292.2993	GTCTACGACGATTTCGCGTC
0None_none_GEEX_214325.3026	GGACGGACGATTCGAAGA
0None_none_GEEX_214330.3031	GCGTTCCACGCCTATCGC
0None_none_GEEX_214390.3091	GCTGACGCGAATAAACGGAT
0None_none_GEEX_214413.3114	GTTGCGATCGCCGTCTT
0None_none_GEEX_214417.3118	GCGATAATCGGGACGAC
0None_none_GEEX_214418.3119	GAACTGCGCGCGGGTAT
0None_none_GEEX_214419.3120	GCTCGCGGTTACGATAT
0None_none_GEEX_214424.3125	GCGCTTTAGCGCCCTCG
0None_none_GEEX_214456.3157	GAGTTTGCGTGTCGAGCG
0None_none_GEEX_214467.3168	GCGCCCGCATCGAACAT
0None_none_GEEX_214468.3169	GTATACGCGATATGAGC
0None_none_GEEX_214472.3173	GATATCGGCGTCGTCTA
0None_none_GEEX_214476.3177	GTATTACCCGGCCGAAATT
0None_none_GEEX_214494.3195	GATATGCGATCGACGTAGTA
0None_none_GEEX_214503.3204	GAGAACGCGTCGCAACGAA
0None_none_GEEX_214505.3206	GTCGAGATGTACCGCCGAT
0None_none_GEEX_214512.3213	GAATACTACGACTCGGGTTA
0None_none_GEEX_214516.3217	GTAACGAACGCGGCTCGTTT
0None_none_GEEX_214523.3224	GCTTGTATGCCCGACGAC
0None_none_GEEX_214534.3235	GTCGGCGTAACTATTCTC
0None_none_GEEX_214547.3248	GCGGTAACCGTCGATCGT
0None_none_GEEX_214561.3262	GTAAGACGCGAATACGGTT
0None_none_GEEX_214580.3281	GCATATATCGCGCCCAT
0None_none_GEEX_214583.3284	GTCGCGGATCGAATCGAGTA
0None_none_GEEX_214586.3287	GCTGCCGGGTTCGCTACA
0None_none_GEEX_214593.3294	GAATTCGCGTGGGTTAGCGA
0None_none_GEEX_214597.3298	GACGCGACGCTTCGATGA
0None_none_GEEX_214598.3299	GACTAACGTACGCGTGTCGG
0None_none_GEEX_214604.3305	GACCGCAGTTTACGCGAT
0None_none_GEEX_214639.3340	GAATATCGTCGACGGTAC
0None_none_GEEX_214640.3341	GGCGGCTACTCGTCCTAG
0None_none_GEEX_214646.3347	GCGCGACACGCACTATAT
0None_none_GEEX_214650.3351	GCGTTAGTCGCGAGGATA
0None_none_GEEX_214658.3359	GGTGCTACGCGTTCGCGCTG
0None_none_GEEX_214668.3369	GATTCGTTCGCCCGGTAT
0None_none_GEEX_214674.3375	GACCGCTCACGCGAGATATT
0None_none_GEEX_214679.3380	GTACCCGTATGTGCGTCA
0None_none_GEEX_214689.3390	GTGCGATATCGCTAAGTCGG
0None_none_GEEX_214690.3391	GCGGCGCCACAAAAAACGC
0None_none_GEEX_214703.3404	GTAGGTCGTCCGTCGAAA
0None_none_GEEX_214706.3407	GTTCGCATACTACTCGCGCG
0None_none_GEEX_214736.3437	GCGCCCGACCGGATGTAC
0None_none_GEEX_214744.3445	GCGACGACCGCCGTTAGT
0None_none_GEEX_214777.3478	GTGCGTCGATGCGCGATCAT
0None_none_GEEX_214792.3493	GGCTCGCGGTTACGACGGTC
0None_none_GEEX_214808.3509	GGCGAAACGGTGTGCGTA
0None_none_GEEX_214815.3516	GACGATTACCCACCCGGAT
0None_none_GEEX_214829.3530	GCCGCGCGGATAAACCGC
0None_none_GEEX_214835.3536	GGCATGGCGTCGGCGGACGT
0None_none_GEEX_214843.3544	GGGCGATCCGCCGTCGTT
0None_none_GEEX_214854.3555	GCGTTTCGCACGTAACG
0None_none_GEEX_214858.3559	GTTACGACGTCAACGCAAA
0None_none_GEEX_214882.3583	GTGAGCCGACCGTTGGTT
0None_none_GEEX_214884.3585	GACGCGAGATTATCTTCG
0None_none_GEEX_214894.3595	GTTCGCGGAACGTAAGCGA
0None_none_GEEX_214895.3596	GCACTCCGCCGCGAATTA
0None_none_GEEX_214907.3608	GCTCGCGACGCCGGCTTT
0None_none_GEEX_214925.3626	GGCCCGGTCGTATGTTATC
0None_none_GEEX_214934.3635	GCGATAACGCGCTCGCTTTA
0None_none_GEEX_214942.3643	GACGTATATCGGGATACG
0None_none_GEEX_214953.3654	GACATTCGCATAGCGCCCGC
0None_none_GEEX_214956.3657	GTCAATCTATCTTCGCGCGC
0None_none_GEEX_214960.3661	GCCCGAATCGCTTATATAC
0None_none_GEEX_214961.3662	GAACAACGTACCGACGTA
0None_none_GEEX_214974.3675	GGCCGGCTAACGATACGT
0None_none_GEEX_214980.3681	GGCGTTCGCGCGCGTTCTCT
0None_none_GEEX_214992.3693	GCAACGACGTACGTAGT
0None_none_GEEX_214994.3695	GGAATTCGAACGTTACGCT
0None_none_GEEX_214996.3697	GCCGAAACGGTTCAAACG
0None_none_GEEX_215006.3707	GCCTCATCACTACGATCGCG
0None_none_GEEX_215026.3727	GTGGGTCACGCGATAACGG
0None_none_GEEX_215042.3743	GAAGAAGTGCGACGCGCG
0None_none_GEEX_215045.3746	GTACGCGCGTGACGGGTG
0None_none_GEEX_215062.3763	GTACACCGCAACGACTT
0None_none_GEEX_215068.3769	GGTATCGGGTCCGACTCT
0None_none_GEEX_215072.3773	GGACATACGGCGAACCGA
0None_none_GEEX_215088.3789	GCCCGAATCGACTTACTGCG
0None_none_GEEX_215110.3811	GCGACCGTTAGCCTCGTA
0None_none_GEEX_215114.3815	GGGGCGACAGAAGCGACCGG
0None_none_GEEX_215117.3818	GTCCGTCGGGTCGTCGGC
0None_none_GEEX_215123.3824	GTCGTTCGGGGTTCACGT
0None_none_GEEX_215136.3837	GTGACTTACACCGCGCGT
0None_none_GEEX_215151.3852	GACGTCAAACCGCCCGTT
0None_none_GEEX_215152.3853	GTCGTGAGCGCACGGTA
0None_none_GEEX_215162.3863	GGTCGTTCGCCGAGGACCAT
0None_none_GEEX_215173.3874	GGGGCGCAATGTCGACGAT
0None_none_GEEX_215174.3875	GACAACTAACCGACATGCG
0None_none_GEEX_215176.3877	GATCCGGTCGAAGGATCTT
0None_none_GEEX_215203.3904	GGGTGGTCGATCGTTACG
0None_none_GEEX_215207.3908	GCACATCGCATCCGCGATAC
0None_none_GEEX_215220.3921	GACCGACACGGATCGTCCGA
0None_none_GEEX_215226.3927	GTATAGTACGACCGCAT
0None_none_GEEX_215229.3930	GCGACTATGACGTTCCTT
0None_none_GEEX_215230.3931	GCTCCGAATCGTATGTAGGA
0None_none_GEEX_215235.3936	GTCGTTTCGTGCGTGCCC
0None_none_GEEX_215245.3946	GAAGGCGTAAAACCGTCGT
0None_none_GEEX_215254.3955	GTTCCGCGGCGAGTATAGAA
0None_none_GEEX_215257.3958	GACCGCGCCACTAGCGGC
0None_none_GEEX_215261.3962	GGCCCGTCCGCGACGTGTAG
0None_none_GEEX_215264.3965	GTCTTACGCATAGCGACCG
0None_none_GEEX_215265.3966	GGACCATGTCGTCGAAATCG
0None_none_GEEX_215274.3975	GCCTCGCCCGCACGAGCCGT
0None_none_GEEX_215287.3988	GGGTGCCGACCGCCGTTT
0None_none_GEEX_215288.3989	GACGTACGGGTGCCACGAC
0None_none_GEEX_215298.3999	GGCGAACTGCGCTAATGT
0None_none_GEEX_215303.4004	GCCGCCCTTACGCGGTATC
0None_none_GEEX_215306.4007	GCACGCCGCCGAGAATGG
0None_none_GEEX_215319.4020	GCTTCGATGTCCGACCGTAT
0None_none_GEEX_215360.4061	GCAGGGAGCGTACCACCGAT
0None_none_GEEX_215363.4064	GGCGACGCTAGTGCGATT
0None_none_GEEX_215364.4065	GGGTCGACTCGAGCCCCCGT
0None_none_GEEX_215368.4069	GGTTCGCGCTCCGCTGAC
0None_none_GEEX_215393.4094	GCGGCTTAACTAATCGTC
0None_none_GEEX_215395.4096	GCGAACCTAGTGCACGCG
0None_none_GEEX_215414.4115	GAGGACGGGTTATAGTACGG
0None_none_GEEX_215417.4118	GTCGCGTAAAGATACGA
0None_none_GEEX_215418.4119	GTACTCGCAAACGCAACG
0None_none_GEEX_215446.4147	GCGACACCGGTCCGCTAC
0None_none_GEEX_215452.4153	GCTACCGACGCTAATGG
0None_none_GEEX_215454.4155	GGGCGACGGTGCGAACTTGG
0None_none_GEEX_215458.4159	GTAGTTCGCACATGCGAT
0None_none_GEEX_215459.4160	GGGGAACGGGTTCGTTGTCG
0None_none_GEEX_215486.4187	GTGTCGGTTATTTCTAGCG
0None_none_GEEX_215501.4202	GTAATACGTGAGCGCGAC
0None_none_GEEX_215516.4217	GCACGTAAAGTCGAACGGCT
0None_none_GEEX_215524.4225	GATTATAATAACCGGCGCCG
0None_none_GEEX_215530.4231	GGATTGTGATACGGCCGATC
0None_none_GEEX_215532.4233	GATCGACGGCGGTATGCGAG
0None_none_GEEX_215535.4236	GGTGTCGCCGTACGAATTTC
0None_none_GEEX_215542.4243	GACCTAGCGTACTCGTCATA
0None_none_GEEX_215544.4245	GCGGGCTCGTATCGAAT
0None_none_GEEX_215551.4252	GTTCTAGGACGATCGTCCGA
0None_none_GEEX_215552.4253	GCGTACGCCTAGTACGAT
0None_none_GEEX_215557.4258	GATCACTATCGTCGAGCG
0None_none_GEEX_215587.4288	GTCCCCGTATATTGCGA
0None_none_GEEX_215590.4291	GGCAGCGTCGACGAACGCCG
0None_none_GEEX_215604.4305	GCCGCGGTATCGTCCGG
0None_none_GEEX_215611.4312	GTTCGTTAAGACCGGCCATT
0None_none_GEEX_215629.4330	GCATCGGTGGCGCTACAC
0None_none_GEEX_215637.4338	GCCGCGCGTACGACATA
0None_none_GEEX_215638.4339	GTCGCCGTCGACCCGTTT
0None_none_GEEX_215647.4348	GCCAATTGACGAGTCGAAT
0None_none_GEEX_215650.4351	GCCCCGCTTATCGACGGCCT
0None_none_GEEX_215651.4352	GAGCGCGGTTCCTATCGG
0None_none_GEEX_215664.4365	GCGAAACCGTTCGATGTG
0None_none_GEEX_215702.4403	GGGCGACGCCGACGTATTGG
0None_none_GEEX_215718.4419	GCTCCCGCGCCCCGTAATAG
0None_none_GEEX_215726.4427	GGATTACGCTTACGATCG
0None_none_GEEX_215741.4442	GCGTTTAACCGTAACGGG
0None_none_GEEX_215755.4456	GTTTCGTGCGGCGATTCG
0None_none_GEEX_215783.4484	GGACGGGACGCCGCGATT
0None_none_GEEX_215786.4487	GTCTACTTGCGCGCTTCGAA
0None_none_GEEX_215822.4523	GTCCTCGAGCGATGTAGTCG
0None_none_GEEX_215846.4547	GGGCGGATTCCGGCGACAAA
0None_none_GEEX_215868.4569	GGTTATTGTACTCGCCGT
0None_none_GEEX_215875.4576	GTCGGCGGAGCACCGTCG
0None_none_GEEX_215881.4582	GCGATTGTAAGCGACGCC
0None_none_GEEX_215885.4586	GGATTGCGATACGCGATCA
0None_none_GEEX_215890.4591	GGTCACGATTTACGGCGC
0None_none_GEEX_215899.4600	GCCCGTACTTGTCGTGATTG
0None_none_GEEX_215929.4630	GCGGTCACCCGCGTTATT
0None_none_GEEX_215936.4637	GCTCCCTATACGCGGTGAC
0None_none_GEEX_215953.4654	GTAACCGCGAAATAGCGGTG
0None_none_GEEX_215966.4667	GCCGCCTAATAGTGTCGT
0None_none_GEEX_215968.4669	GGCTCGGTTCTCGCGGTTA
0None_none_GEEX_215970.4671	GCGAACGACCGTTGACAC
0None_none_GEEX_215991.4692	GCGGCGCTCGATCGACTGC
0None_none_GEEX_215996.4697	GATGCATCGCGAGTTTAC
0None_none_GEEX_216010.4711	GGGATCCACTACGCGTA
0None_none_GEEX_216022.4723	GTCACGTCCGAATGCGGG
0None_none_GEEX_216051.4752	GAAGAGTTATAGCTCGCTCG
0None_none_GEEX_216060.4761	GGCGTTGTACGGCGCGCC
0None_none_GEEX_216073.4774	GCGCGCAATCCATAGTTA
0None_none_GEEX_216077.4778	GAGCGATCGGATGGTCGAA
0None_none_GEEX_216079.4780	GCTTATTACGCGATAACGAC
0None_none_GEEX_216100.4801	GGGCCGCGTATACCAAGCCG
0None_none_GEEX_216109.4810	GACGATCTTCGAGCCGCA
0None_none_GEEX_216127.4828	GGCGCTTAAAGCGTTCGG
0None_none_GEEX_216133.4834	GCGATCGTTGCGACGCC
0None_none_GEEX_216152.4853	GTAAATAGGCGCGCGGA
0None_none_GEEX_216201.4902	GTGTTCGCGCTTGTACGCT
0None_none_GEEX_216212.4913	GCGACGATGGATGTCGTA
0None_none_GEEX_216220.4921	GTCAATCGCGCGTGAGGG
0None_none_GEEX_216224.4925	GTCCGCCGGCGAACACGC
0None_none_GEEX_216241.4942	GGTCAGCGCGATTACTAGC
0None_none_GEEX_216242.4943	GTTCGCTAATGCGATACG
0None_none_GEEX_216256.4957	GTGTAGCGTAGCAACAACCG
0None_none_GEEX_216258.4959	GGATCGGTTGGCGCTAC
0None_none_GEEX_216259.4960	GCCCTCGTGCATAGTCGTAC
0None_none_GEEX_216260.4961	GGTCGATATCGACGTTGT
0None_none_GEEX_216272.4973	GGGCGCGAAGTTCGCCCGAA
0None_none_GEEX_216293.4994	GTGTTCGGCGTAAGTCGGT
0None_none_GEEX_216310.5011	GTCCGTCGCTAATACGTTGT
0None_none_GEEX_216312.5013	GTCGTAGATCCGCCGCA
0None_none_GEEX_216315.5016	GCGTGCGGGTTAACTCT
0None_none_GEEX_216321.5022	GATGCGTACCGCCTATA
0None_none_GEEX_216337.5038	GTACGACCGCGCGAAAC
0None_none_GEEX_216358.5059	GTGGCGCGTCGCGTGTTG
0None_none_GEEX_216399.5100	GCCCCCGCTAGCGACTTC
0None_none_GEEX_216404.5105	GACCGCGACCACGTTGA
0None_none_GEEX_216405.5106	GTGAAGCGTCGGGACCGGAT
0None_none_GEEX_216408.5109	GTCCGACGCGTTGTGTCT
0None_none_GEEX_216409.5110	GAATAAGATATTCGCGTCGG
0None_none_GEEX_216415.5116	GGTTCGTGCGGGCCGGTA
0None_none_GEEX_216417.5118	GCTCACGAGCGTTACGAGA
0None_none_GEEX_216450.5151	GGGCGAGCCGGTAACGCTAA
0None_none_GEEX_216461.5162	GACTAGCTATCGCGACGCCA
0None_none_GEEX_216477.5178	GGTCGTTGTCGACGCCTT
0None_none_GEEX_216496.5197	GCGACACCCTATCGAGTC
0None_none_GEEX_216525.5226	GCGCAACTTATCGAACGC
0None_none_GEEX_216532.5233	GCGGGTTCGACCGCGCAT
0None_none_GEEX_216542.5243	GTTCGTGCCCGATTACT
0None_none_GEEX_216546.5247	GCCACGTTCTAACGCTCCGA
0None_none_GEEX_216568.5269	GCGAAGCGTGCGGTACGA
0None_none_GEEX_216571.5272	GAACTACGCGATTAACCG
0None_none_GEEX_216574.5275	GACCGCATAACGGTTGTCG
0None_none_GEEX_216576.5277	GGACACGTCAGTAACGCG
0None_none_GEEX_216582.5283	GGAGCGCGCACCGAATTGG
0None_none_GEEX_216585.5286	GCGCGTATCCCTCGTGACCG
0None_none_GEEX_216591.5292	GGCGATCGACAAAGCATA
0None_none_GEEX_216612.5313	GTAACTACGTTCGGTCAC
0None_none_GEEX_216628.5329	GTTTGCGCGGTATGATCG
0None_none_GEEX_216629.5330	GAAAACGCCCACGTAAACG
0None_none_GEEX_216652.5353	GCTACGTTCAACCCGTTC
0None_none_GEEX_216657.5358	GATCCGCTACCGTCACG
0None_none_GEEX_216661.5362	GACGCGGCAACGTACCAT
0None_none_GEEX_216670.5371	GATTACGGACGCGTGGTTAA
0None_none_GEEX_216694.5395	GTCGCACTAGACGCGTACA
0None_none_GEEX_216696.5397	GACTGCGCGAATTCGTTA
0None_none_GEEX_216700.5401	GCGACCATCGTTGCCCCG
0None_none_GEEX_216703.5404	GACGCGACGGACCGTGCC
0None_none_GEEX_216706.5407	GCGGTTCGTAGGTCCGAC
0None_none_GEEX_216728.5429	GCCGGACCTGATCGCGGTT
0None_none_GEEX_216746.5447	GCTCGGATTACGAACGTCGC
0None_none_GEEX_216749.5450	GAAGGCTGTACGACCGGT
0None_none_GEEX_216751.5452	GTATGAACGACCCGACTA
0None_none_GEEX_216798.5499	GCCCTCGTAGCGCCGTAC
0None_none_GEEX_216819.5520	GTAAACGGAACGAACCGA
0None_none_GEEX_216840.5541	GCCGCGCGACAATAATGCGC
0None_none_GEEX_216868.5569	GACACTTACGTACCGGTC
0None_none_GEEX_216873.5574	GCCGTCCGATCTCGATAGT
0None_none_GEEX_216875.5576	GATCGTGCCCGCGAATCC
0None_none_GEEX_216881.5582	GCGCGTAAGACCTACCGT
0None_none_GEEX_216882.5583	GCTGGTCGTATGCAAGACGG
0None_none_GEEX_216886.5587	GAATAAGTCGCGCCGTAC
0None_none_GEEX_216890.5591	GCTGGAACGATAACCTACCG
0None_none_GEEX_216899.5600	GGCGTATCAAACGTCGAT
0None_none_GEEX_216912.5613	GCCAATACGAACGAGCG
0None_none_GEEX_216918.5619	GGCACACTCGTTCCGCGAA
0None_none_GEEX_216928.5629	GTATTCCGATCGCGAGTAGA
0None_none_GEEX_216929.5630	GCGTCCCGTCCGTTATAGTC
0None_none_GEEX_216940.5641	GACCGCCGCGACATTCGG
0None_none_GEEX_216941.5642	GCGCGGTTCGCCAATAACGA
0None_none_GEEXDTKP_211383.84	GACGAACGCGTAAACGTT
0None_none_GEEXDTKP_211445.146	GAGCGCGATCGATAACAATC
0None_none_GEEXDTKP_211501.202	GGGATCGGACGAGAACGC
0None_none_GEEXDTKP_211568.269	GAGACGTTAGGACCGAAC
0None_none_GEEXDTKP_211623.324	GTTCCAAATGATACGCGCGT
0None_none_GEEXDTKP_211688.389	GAACGGTCGACAACGTAATA
0None_none_GEEXDTKP_211936.637	GTCGACCCCATCGGCTAG
0None_none_GEEXDTKP_211971.672	GGAGTGTTGAGATATCGCG
0None_none_GEEXDTKP_212063.764	GACGCGACTACGCCCGTG
0None_none_GEEXDTKP_212190.891	GTTCGGCTTTCTACACCGAT
0None_none_GEEXDTKP_212297.998	GACGATTCACGGCACGCGTC
0None_none_GEEXDTKP_212412.1113	GTGGCGCTTACGAAAATCGC
0None_none_GEEXDTKP_212700.1401	GAAGGATCACGATGTATACG
0None_none_GEEXDTKP_212938.1639	GAACGTTAAAGGTCGCGC
0None_none_GEEXDTKP_212959.1660	GACGTAACGCTCCGATCTT
0None_none_GEEXDTKP_213130.1831	GGGCGCAACGGCGCGGATT
0None_none_GEEXDTKP_213428.2129	GATGCACTATACGCGTCG
0None_none_GEEXDTKP_213481.2182	GGCGCGTATCGTTTAAA
0None_none_GEEXDTKP_213780.2481	GCGGTACTTCGCGTGTC
0None_none_GEEXDTKP_213844.2545	GTTCGTGTATCGCGGCGA
0None_none_GEEXDTKP_214003.2704	GATACACGTCTCCGCGTCGA
0None_none_GEEXDTKP_214023.2724	GCAGACGAGCGGTAGCGC
0None_none_GEEXDTKP_214075.2776	GGCGGTCGGGCACTCCGAC
0None_none_GEEXDTKP_214336.3037	GGCGCCTCGCGGCACTCGAA
0None_none_GEEXDTKP_214356.3057	GGCGCGACTTATACTGGC
0None_none_GEEXDTKP_214496.3197	GCCGGTCGTGTCGGGCGAT
0None_none_GEEXDTKP_214573.3274	GACATACACGTATCGGCGCG
0None_none_GEEXDTKP_214844.3545	GCGGCGGTTTCTCGTGTC
0None_none_GEEXDTKP_214876.3577	GCCTATCGCGTTAGTCGT
0None_none_GEEXDTKP_214904.3605	GTATACATTAAGCGCTGACG
0None_none_GEEXDTKP_214946.3647	GTACGATACGCCAGATTACG
0None_none_GEEXDTKP_215374.4075	GTGGCCGATACCGATAGAAC
0None_none_GEEXDTKP_215692.4393	GGTGCTTACGGTCGTAGTCG
0None_none_GEEXDTKP_215698.4399	GAAACGTCAATCGTCGTCT
0None_none_GEEXDTKP_215751.4452	GCGTTTACCTCGCGATA
0None_none_GEEXDTKP_215892.4593	GCGATCAACGTTCTTGCG
0None_none_GEEXDTKP_216076.4777	GTATTCGTCGCTTGATGTCG
0None_none_GEEXDTKP_216147.4848	GTCATCGCGGTACGTTAGTC
0None_none_GEEXDTKP_216280.4981	GACTATTCGAGTCGAGAC
0None_none_GEEXDTKP_216357.5058	GATCGTAAAGGCGCGCGATA
0None_none_GEEXDTKP_216407.5108	GGATTTACGCGTAAATCG
0None_none_GEEXDTKP_216522.5223	GGGGCGCATCGGTGATTGA
0None_none_GEEXDTKP_216602.5303	GCGACCCTCGTCGTATG
0None_none_GEEXDTKP_216904.5605	GTCGTCAAGACATACGTA
0None_none_GEEXUNA1_211303.4	GCACACGAATCATCGCGAT
0None_none_GEEXUNA1_211366.67	GGTCCGACCGCTCCGGTT
0None_none_GEEXUNA1_211448.149	GCGTATGAGGCGTCGATT
0None_none_GEEXUNA1_211458.159	GTTCGACGCGTAGTAGTTTA
0None_none_GEEXUNA1_211465.166	GACCCCCCGATTACGAAC
0None_none_GEEXUNA1_211533.234	GACCCGTCGCTTGATCGC
0None_none_GEEXUNA1_211548.249	GTACCGCCGGTAGTAAC
0None_none_GEEXUNA1_211668.369	GCGTGATTCGTACGACGA
0None_none_GEEXUNA1_211927.628	GGAATCGGGGATCGCGTACG
0None_none_GEEXUNA1_212030.731	GACCGCTCCGCCGATCGGTA
0None_none_GEEXUNA1_212059.760	GCCCGCGTTGCGAAACA
0None_none_GEEXUNA1_212067.768	GTACGCTATCGCGCACATT
0None_none_GEEXUNA1_212128.829	GAGTAGTACGACGTATCG
0None_none_GEEXUNA1_212219.920	GTGCCGTGATCCCCGTAT
0None_none_GEEXUNA1_212514.1215	GGTAGTCGGTCGGTGTCGTC
0None_none_GEEXUNA1_212815.1516	GCTAGTCGCGGACGGTTA
0None_none_GEEXUNA1_212910.1611	GACGGCCTCGGTTACGTTA
0None_none_GEEXUNA1_213052.1753	GCGTACTCATTCGGCGGACG
0None_none_GEEXUNA1_213077.1778	GCGCTATCGTCACGTAG
0None_none_GEEXUNA1_213394.2095	GCAACCGTAAGCTTTCGCAC
0None_none_GEEXUNA1_213809.2510	GTATCGCAACCCGTGCGC
0None_none_GEEXUNA1_213820.2521	GCATAGTTCGCGGAACGG
0None_none_GEEXUNA1_213924.2625	GTAAGCGTTACACTCGCG
0None_none_GEEXUNA1_214106.2807	GATGTCGCGCCCGCATTAC
0None_none_GEEXUNA1_214455.3156	GAGCGCGATACGAAAAGTC
0None_none_GEEXUNA1_214460.3161	GGTCTTATCGTTGCGGCG
0None_none_GEEXUNA1_214545.3246	GTGCGCGTAACGATGGTC
0None_none_GEEXUNA1_214747.3448	GTAGGGCGACATAGCGCG
0None_none_GEEXUNA1_215085.3786	GTTCTGTGACGTACGCGCG
0None_none_GEEXUNA1_215086.3787	GGTCACGCATCGCGATCCTT
0None_none_GEEXUNA1_215111.3812	GCCCTTCGACTCGCGTTCGC
0None_none_GEEXUNA1_215143.3844	GTTACGTTGACGCGTAAGT
0None_none_GEEXUNA1_215301.4002	GCGAAGCCTCGGTTCGAC
0None_none_GEEXUNA1_215338.4039	GTGTCGGAACGTTTATGC
0None_none_GEEXUNA1_215359.4060	GTTCATTACGACTCGACG
0None_none_GEEXUNA1_215388.4089	GGATTATCGCGGTATACT
0None_none_GEEXUNA1_215428.4129	GGTCGAAGGTCCGACTCG
0None_none_GEEXUNA1_215463.4164	GGATATTAACGGTCGCGC
0None_none_GEEXUNA1_215472.4173	GCCCTCCGCTATAAGCGCGC
0None_none_GEEXUNA1_215477.4178	GGCGCTGGTCGTACGCT
0None_none_GEEXUNA1_215495.4196	GGTATACGTCGCGGCGGA
0None_none_GEEXUNA1_215523.4224	GCGTTACTTCGCCGTTAA
0None_none_GEEXUNA1_215694.4395	GACGCGAGCAACAACGTT
0None_none_GEEXUNA1_215727.4428	GAATAATATCCGCAACGCCG
0None_none_GEEXUNA1_215958.4659	GTACCCCTTCGGAACGTA
0None_none_GEEXUNA1_215973.4674	GGAGATCATCGCTCCGATGT
0None_none_GEEXUNA1_215976.4677	GTTCGCGAATCGGACAAA
0None_none_GEEXUNA1_216044.4745	GGCCCGTTACGAGGATCG
0None_none_GEEXUNA1_216227.4928	GAAGCCGTAACATACGCG
0None_none_GEEXUNA1_216309.5010	GTTATATCGAAGCGATCGTT
0None_none_GEEXUNA1_216330.5031	GAGGACGTCCGATACAGACG
0None_none_GEEXUNA1_216446.5147	GTTACCGTCGCCCGGTCT
0None_none_GEEXUNA1_216479.5180	GTGTGGATAACTCTCGTCGA
0None_none_GEEXUNA1_216723.5424	GAACCGGTAGCGCTCGAT
0None_none_GEEXUNA1_216804.5505	GGATGATGCGGGTTACGAGT
0None_none_GEEXUNA2_211396.97	GAGGAATCGTCGGAGCGTCG
0None_none_GEEXUNA2_211867.568	GTCGCGTAATTCGATCT
0None_none_GEEXUNA2_211883.584	GGTCGGCGACGTTCGGAA
0None_none_GEEXUNA2_212003.704	GGACGACCGATACGAATAGC
0None_none_GEEXUNA2_212153.854	GTCCCCGTTGGCGACGAC
0None_none_GEEXUNA2_212200.901	GCGCGATCCCGTGTTACC
0None_none_GEEXUNA2_212477.1178	GGGCGAATAGGCGCACGAGC
0None_none_GEEXUNA2_212504.1205	GCATTCCTCGGTCGCGT
0None_none_GEEXUNA2_212556.1257	GACTAGCGTCTAGGCGTC
0None_none_GEEXUNA2_212617.1318	GATCCATTAGACGTGATCGT
0None_none_GEEXUNA2_212678.1379	GACCCGATTTATCGCCGCTG
0None_none_GEEXUNA2_212706.1407	GAGCGAAGCGCGCATATAAC
0None_none_GEEXUNA2_212741.1442	GATCGCATTAGCCCGTAG
0None_none_GEEXUNA2_212747.1448	GTGGCGTAAGATACGGCG
0None_none_GEEXUNA2_212784.1485	GTTGTCGTCGACCTTTAGTC
0None_none_GEEXUNA2_212884.1585	GATCGGCACATCGTCCGT
0None_none_GEEXUNA2_212904.1605	GTTCCGACGCGTTTCGCTTC
0None_none_GEEXUNA2_213174.1875	GTTCTAGATCGACGATACAC
0None_none_GEEXUNA2_213292.1993	GACGCGTGGCCGACCGGT
0None_none_GEEXUNA2_213329.2030	GCCGGATATTCGCAGACG
0None_none_GEEXUNA2_213404.2105	GCGACGTCTATTGGTGCG
0None_none_GEEXUNA2_213431.2132	GGTAACGGACTACGACGCTA
0None_none_GEEXUNA2_213610.2311	GCTCCGGCGTTCGGTCGG
0None_none_GEEXUNA2_213997.2698	GCAGCGGGCGTAGCGTAC
0None_none_GEEXUNA2_214081.2782	GACGACGCATAGGGCGCA
0None_none_GEEXUNA2_214135.2836	GATTCGCGGGGCCGACCG
0None_none_GEEXUNA2_214281.2982	GGTTACGCCGCCGTTGGT
0None_none_GEEXUNA2_214322.3023	GATCGACGACGGAAAAACG
0None_none_GEEXUNA2_214338.3039	GGGAGATACGATCCGACGGA
0None_none_GEEXUNA2_214369.3070	GTGCGACGGTTAATCGCACG
0None_none_GEEXUNA2_214438.3139	GTCGAACTCGGAACCGA
0None_none_GEEXUNA2_214749.3450	GAGGCGATACTAGCGAACGA
0None_none_GEEXUNA2_214903.3604	GTTAGTACGCGCTACGCGTG
0None_none_GEEXUNA2_214945.3646	GTTGTCGACGCTAACCGC
0None_none_GEEXUNA2_214954.3655	GACGTCTAGCGAACTTCG
0None_none_GEEXUNA2_215016.3717	GGTCCGCAATATCGCGCGTC
0None_none_GEEXUNA2_215083.3784	GGCGACGAATGCGCTTTA
0None_none_GEEXUNA2_215090.3791	GGCGAACGGTCTACGTT
0None_none_GEEXUNA2_215252.3953	GAATTCGACTCGCTAGCTT
0None_none_GEEXUNA2_215339.4040	GCCGCCCGTCTATCGGTTGG
0None_none_GEEXUNA2_215623.4324	GGGGCGCGTTCATACGCAAT
0None_none_GEEXUNA2_215757.4458	GGTGTCGCACGCGATGCGAC
0None_none_GEEXUNA2_215810.4511	GCGCATACGCTAACTAT
0None_none_GEEXUNA2_215826.4527	GAACGCTCTCAATCGCGTGC
0None_none_GEEXUNA2_215920.4621	GAAATCGGTACCGATTATAG
0None_none_GEEXUNA2_216002.4703	GCTACCGAGGGCGAATCCGT
0None_none_GEEXUNA2_216214.4915	GATCGGTTCGTCGTAGAG
0None_none_GEEXUNA2_216233.4934	GGTTTATCGCCGCACTGAAT
0None_none_GEEXUNA2_216268.4969	GTCCGCGTACGCTACTCT
0None_none_GEEXUNA2_216291.4992	GGAACCGTAGTACTAATCG
0None_none_GEEXUNA2_216428.5129	GTTAGTACGCACATCGGTCG
0None_none_GEEXUNA2_216463.5164	GGTTGTCGAACGAGGGCG
0None_none_GEEXUNA2_216494.5195	GTGTGCGCCGGCTATTATA
0None_none_GEEXUNA2_216513.5214	GCGTGGTTAGGTAACGCT
0None_none_GEEXUNA2_216705.5406	GTCGGACTCGCGTGCGAC
0None_none_GEEXUNA2_216733.5434	GGCGGGGCGAACGTAGGAC
0None_none_GEEXUNA2_216838.5539	GCCGCGATACGTGTTAGGTT
0None_none_GEEXUNA2_216902.5603	GGTTGTTACGAGCGCGCG
0None_none_GEEXUNA3_211443.144	GCCGACCAGCGATCGGAC
0None_none_GEEXUNA3_211886.587	GGGGTACGCACGTTGGTA
0None_none_GEEXUNA3_211900.601	GCAAGCGCGTTTAAGAC
0None_none_GEEXUNA3_212308.1009	GCGCGTGTGGATGCCGAT
0None_none_GEEXUNA3_212530.1231	GGGTCGCCGACCTAGCATCG
0None_none_GEEXUNA3_212827.1528	GTCGGTACAGAGCGTAGCC
0None_none_GEEXUNA3_212900.1601	GATGCGACCGTTACTCGA
0None_none_GEEXUNA3_213204.1905	GAATACGCCGCCCAATCA
[truncated: 209,695+ more rows]
