# Supplementary material for: Genome-scale measurement of off-target activity using Cas9 toxicity in high-throughput screens
Source: Nat Commun. 2017 May 5;8:15178. doi: 10.1038/ncomms15178 (PMC5424143; doi:10.1038/ncomms15178)
Supplement: Supplementary Data 2 — Mouse CRISPR-Cas9 library. Guide sequences and sublibrary breakdown for the 10-guide mouse library. [file ncomms15178-s3.xlsx]

## Sheet: Guide sequences
ENSMUSG00000028180_Zranb2_MU1A_1.1	GTCACTGACTCGGAAATTCT
ENSMUSG00000028180_Zranb2_MU1A_2.2	GTGGAAATGTAAACTTTGCT
ENSMUSG00000028180_Zranb2_MU1A_3.3	GAACCAGCTGTAACAGATG
ENSMUSG00000028180_Zranb2_MU1A_4.4	GAGGCCAAGATGATGAAAGC
ENSMUSG00000028180_Zranb2_MU1A_5.5	GCTTATTTAGTGCCAATGAT
ENSMUSG00000028180_Zranb2_MU1A_6.6	GACACTGGCAGAGAAGAGCC
ENSMUSG00000028180_Zranb2_MU1A_7.7	GGCCCTGCATCTATATTAA
ENSMUSG00000028180_Zranb2_MU1A_8.8	GACGTAAAAAGAAAAAATAC
ENSMUSG00000028180_Zranb2_MU1A_9.9	GTTGAAGATAAAGAGTCAGA
ENSMUSG00000028180_Zranb2_MU1A_10.10	GAAAGAGAAGAATCTGATG
ENSMUSG00000028182_Lrriq3_U1B_11.1	GTGACTCCATTCCTCATGGC
ENSMUSG00000028182_Lrriq3_U1B_12.2	GGCCTTCATCTGAAGTCCA
ENSMUSG00000028182_Lrriq3_U1B_13.3	GAACGTCTTAAACCTCTC
ENSMUSG00000028182_Lrriq3_U1B_14.4	GTTCTTGTCAACAGTATC
ENSMUSG00000028182_Lrriq3_U1B_15.5	GCACACTCTCAGAGAGATGC
ENSMUSG00000028182_Lrriq3_U1B_16.6	GCAGTGGCTGAATGTCAGTA
ENSMUSG00000028182_Lrriq3_U1B_17.7	GCCTTTCTTCAGGCTCAC
ENSMUSG00000028182_Lrriq3_U1B_18.8	GGTTGTGTAAGCCTCATA
ENSMUSG00000028182_Lrriq3_U1B_19.9	GTGTTGATTATCCAAAGA
ENSMUSG00000028182_Lrriq3_U1B_20.10	GTAAAGGTTAAAGAATAGAC
ENSMUSG00000028185_Dnase2b_SPA_21.1	GAGATTTCTGGTGTCCCC
ENSMUSG00000028185_Dnase2b_SPA_22.2	GCAAGGCAAGTGAAGAGGCG
ENSMUSG00000028185_Dnase2b_SPA_23.3	GTCTTGTGGAGTCCAGGTAC
ENSMUSG00000028185_Dnase2b_SPA_24.4	GGTAGAGGCTCTTGTTCC
ENSMUSG00000028185_Dnase2b_SPA_25.5	GGTATGGAACAGAACGCA
ENSMUSG00000028185_Dnase2b_SPA_26.6	GTCCATATCGCCTCCCCG
ENSMUSG00000028185_Dnase2b_SPA_27.7	GCCTATCTAATATACAACGA
ENSMUSG00000028185_Dnase2b_SPA_28.8	GTGAATTACAGCAGACAGTA
ENSMUSG00000028185_Dnase2b_SPA_29.9	GGAGTTGGCACACATCCG
ENSMUSG00000028185_Dnase2b_SPA_30.10	GAAAGAACTGTTCTTAG
ENSMUSG00000028184_Lphn2_U2B_31.1	GACGAGAGCTATCCTGTG
ENSMUSG00000028184_Lphn2_U2B_32.2	GAGAGTGCGAACTACGGT
ENSMUSG00000028184_Lphn2_U2B_33.3	GCAGAGCAGCCTTACCATTC
ENSMUSG00000028184_Lphn2_U2B_34.4	GGATACTCTACCGCTAAA
ENSMUSG00000028184_Lphn2_U2B_35.5	GTTCCGGGACATGGATC
ENSMUSG00000028184_Lphn2_U2B_36.6	GCTATTCCCTGCGCAAGG
ENSMUSG00000028184_Lphn2_U2B_37.7	GGTGCAAGGACCCCCTTC
ENSMUSG00000028184_Lphn2_U2B_38.8	GGTGCGGTAGGGAGTCCA
ENSMUSG00000028184_Lphn2_U2B_39.9	GTACCGTCTACTCGGTT
ENSMUSG00000028184_Lphn2_U2B_40.10	GTGTTCTCCATTTGAAAG
ENSMUSG00000028187_Rpf1_GEA_41.1	GGCCGGCGAGAAAAGTGT
ENSMUSG00000028187_Rpf1_GEA_42.2	GCGGCCGCAGCCTCTTG
ENSMUSG00000028187_Rpf1_GEA_43.3	GAGATACTGAAGCCCGGG
ENSMUSG00000028187_Rpf1_GEA_44.4	GTCAATGGTCTTGGGAAC
ENSMUSG00000028187_Rpf1_GEA_45.5	GGCGACACTTGATGTTCACG
ENSMUSG00000028187_Rpf1_GEA_46.6	GTGGCTTACGATGAAGCGA
ENSMUSG00000028187_Rpf1_GEA_47.7	GCTAAGAAAAAACTTAAAA
ENSMUSG00000028187_Rpf1_GEA_48.8	GACGTTGTGATAAGAATCTT
ENSMUSG00000028187_Rpf1_GEA_49.9	GTTTATTACAGACGAGGAC
ENSMUSG00000028187_Rpf1_GEA_50.10	GATCTTCATTAATAACGATC
ENSMUSG00000028186_Uox_ACOCB_51.1	GCCCATTACCATGACAACTA
ENSMUSG00000028186_Uox_ACOCB_52.2	GAAGTGCGTTCCCGTCG
ENSMUSG00000028186_Uox_ACOCB_53.3	GCCCACGTCTACGTGGAAG
ENSMUSG00000028186_Uox_ACOCB_54.4	GATTCCAGAGTGAATGAC
ENSMUSG00000028186_Uox_ACOCB_55.5	GCATCGGTCCTTCACCTC
ENSMUSG00000028186_Uox_ACOCB_56.6	GTCTTGAAAACAACCCAGTC
ENSMUSG00000028186_Uox_ACOCB_57.7	GAAGTGGAATTTGTCCGAAC
ENSMUSG00000028186_Uox_ACOCB_58.8	GTTCTCCATATTCAGAGAGA
ENSMUSG00000028186_Uox_ACOCB_59.9	GCAAGTGGCGCTACCAGAGA
ENSMUSG00000028186_Uox_ACOCB_60.10	GTCCTGGCGAAGCTCAGA
ENSMUSG00000028189_Ctbs_SPA_61.1	GTCGGGACGGTGGCGGAT
ENSMUSG00000028189_Ctbs_SPA_62.2	GCAGCAGAGTGAATTCCGGG
ENSMUSG00000028189_Ctbs_SPA_63.3	GCCGCTGTTGGCACGGCTCT
ENSMUSG00000028189_Ctbs_SPA_64.4	GATGTTGGACAGAAAACC
ENSMUSG00000028189_Ctbs_SPA_65.5	GGTCACAGATTACAACTG
ENSMUSG00000028189_Ctbs_SPA_66.6	GTGCTATGCTCATTCAAA
ENSMUSG00000028189_Ctbs_SPA_67.7	GCTATCCACGATGCTCTGA
ENSMUSG00000028189_Ctbs_SPA_68.8	GCCAAAGCACAGTATATGGA
ENSMUSG00000028189_Ctbs_SPA_69.9	GCTGTCAGTGCTTCATATTC
ENSMUSG00000028189_Ctbs_SPA_70.10	GATGAGCAAAGTCAGATC
ENSMUSG00000028188_Spata1_U1B_71.1	GATGAAGATGGTCGACT
ENSMUSG00000028188_Spata1_U1B_72.2	GCTCTGAGGGAGCGTCTT
ENSMUSG00000028188_Spata1_U1B_73.3	GATACTACGGAGATTAA
ENSMUSG00000028188_Spata1_U1B_74.4	GGAGAGACTTTACAAATC
ENSMUSG00000028188_Spata1_U1B_75.5	GACAAAGATACACTATC
ENSMUSG00000028188_Spata1_U1B_76.6	GAAGAATCAAACGATTATTT
ENSMUSG00000028188_Spata1_U1B_77.7	GAAATCAATCAGATCTGGCA
ENSMUSG00000028188_Spata1_U1B_78.8	GCAGCTCTCAGCAGAAGGC
ENSMUSG00000028188_Spata1_U1B_79.9	GGAAATTCCAAGTTGCT
ENSMUSG00000028188_Spata1_U1B_80.10	GCTCCCTCAGAGCTTGTA
ENSMUSG00000035429_Ptprh_DTKPA_81.1	GTATGGTTGTTCTGTGGTC
ENSMUSG00000035429_Ptprh_DTKPA_82.2	GTGGGAACTGTGGGGTTTGG
ENSMUSG00000035429_Ptprh_DTKPA_83.3	GTACCAGTGTCACAGTGGAC
ENSMUSG00000035429_Ptprh_DTKPA_84.4	GAAAACTCGTATGAAGAAGC
ENSMUSG00000035429_Ptprh_DTKPA_85.5	GCGGTGGTTACAGGAATCTG
ENSMUSG00000035429_Ptprh_DTKPA_86.6	GCACTTCTGGGGGATATG
ENSMUSG00000035429_Ptprh_DTKPA_87.7	GACCTGGTCCTGCCCATC
ENSMUSG00000035429_Ptprh_DTKPA_88.8	GCACTGGGCCCAGTAGATG
ENSMUSG00000035429_Ptprh_DTKPA_89.9	GAACATTTATATAAAAACCC
ENSMUSG00000035429_Ptprh_DTKPA_90.10	GTCTCAAATAACGGCAT
ENSMUSG00000035427_Mageb4_U1B_91.1	GTCTAAATCTCAAGGTG
ENSMUSG00000035427_Mageb4_U1B_92.2	GGCACCACCTTTCCTAGCAG
ENSMUSG00000035427_Mageb4_U1B_93.3	GTGGACTCTTGCAAAGATC
ENSMUSG00000035427_Mageb4_U1B_94.4	GACCCCTCTTGCAAAGATA
ENSMUSG00000035427_Mageb4_U1B_95.5	GTTAGAAGATCATTCTG
ENSMUSG00000035427_Mageb4_U1B_96.6	GTCCCACTGGTTGACTCCTC
ENSMUSG00000035427_Mageb4_U1B_97.7	GGCCAAGTCTAAAGTCACAC
ENSMUSG00000035427_Mageb4_U1B_98.8	GAGTCTAAAGTCACACTTG
ENSMUSG00000035427_Mageb4_U1B_99.9	GCCTTGGCTTGAGCATCC
ENSMUSG00000035427_Mageb4_U1B_100.10	GAGAAGCGTCGCCTGGTCC
ENSMUSG00000035420_Fam170a_GEA_101.1	GGGCACTCCAGTGGATTC
ENSMUSG00000035420_Fam170a_GEA_102.2	GCGACAAAAGAGGAAACATC
ENSMUSG00000035420_Fam170a_GEA_103.3	GCTCATCCATCGTAGTA
ENSMUSG00000035420_Fam170a_GEA_104.4	GCCTAGATCACCACTAGATC
ENSMUSG00000035420_Fam170a_GEA_105.5	GCAGTAGTCGCCTCTCCTTC
ENSMUSG00000035420_Fam170a_GEA_106.6	GACACACAAGTCTTATACGA
ENSMUSG00000035420_Fam170a_GEA_107.7	GCAGGTGCAAATGAAAAA
ENSMUSG00000035420_Fam170a_GEA_108.8	GTATGAACAAAGAGGAGAGG
ENSMUSG00000035420_Fam170a_GEA_109.9	GGACCATTGCGACAACAG
ENSMUSG00000035420_Fam170a_GEA_110.10	GTGCCCAAAGCCCAGAGCCC
ENSMUSG00000020755_Sap30bp_ACOCB_111.1	GTTTCGCCATCAGATTCA
ENSMUSG00000020755_Sap30bp_ACOCB_112.2	GGAGTCGACGCTGTAGG
ENSMUSG00000020755_Sap30bp_ACOCB_113.3	GTCGTCTCTTGCAATTTATG
ENSMUSG00000020755_Sap30bp_ACOCB_114.4	GGTTTGGTATCTGACGCCTA
ENSMUSG00000020755_Sap30bp_ACOCB_115.5	GATGACTTCTCTCGCCCAGG
ENSMUSG00000020755_Sap30bp_ACOCB_116.6	GATCCCACCAGAACCGCC
ENSMUSG00000020755_Sap30bp_ACOCB_117.7	GCAGAGAAGCGGGATCCCC
ENSMUSG00000020755_Sap30bp_ACOCB_118.8	GTTGCGAACCCTTTCAGAAA
ENSMUSG00000020755_Sap30bp_ACOCB_119.9	GATCCAGAAGCTCTACGAG
ENSMUSG00000020755_Sap30bp_ACOCB_120.10	GCGGAACTCCTTCTTCCTC
ENSMUSG00000020752_Recql5_ACOCA_121.1	GCTCCCGGTCGAAGGGAG
ENSMUSG00000020752_Recql5_ACOCA_122.2	GGTCGCACTCTCTTGTAA
ENSMUSG00000020752_Recql5_ACOCA_123.3	GCAGGGGTGTGAACGCCA
ENSMUSG00000020752_Recql5_ACOCA_124.4	GAGACTTCCCTGCCCCTGT
ENSMUSG00000020752_Recql5_ACOCA_125.5	GGTGATCCCACTGGCCAACA
ENSMUSG00000020752_Recql5_ACOCA_126.6	GACGTCTATGGCAATCTG
ENSMUSG00000020752_Recql5_ACOCA_127.7	GGAATATTGCCAAGTCCA
ENSMUSG00000020752_Recql5_ACOCA_128.8	GAGGTTGGCCCGGAAACA
ENSMUSG00000020752_Recql5_ACOCA_129.9	GTGTTCTATCAGATGCCTTC
ENSMUSG00000020752_Recql5_ACOCA_130.10	GATGGTCGCAACAATTACA
ENSMUSG00000020758_Itgb4_TMMB_131.1	GTACCGAGTGCATCCGGG
ENSMUSG00000020758_Itgb4_TMMB_132.2	GGCCGCAGCCGGACTTGC
ENSMUSG00000020758_Itgb4_TMMB_133.3	GATCCACGGGGCTCTCCA
ENSMUSG00000020758_Itgb4_TMMB_134.4	GCAGCCAGAAGCTCCGCC
ENSMUSG00000020758_Itgb4_TMMB_135.5	GATCGTCAGACATGGAGT
ENSMUSG00000020758_Itgb4_TMMB_136.6	GTTCTTGAAGGAGAACGG
ENSMUSG00000020758_Itgb4_TMMB_137.7	GTGTCTTGTATTGGGTGT
ENSMUSG00000020758_Itgb4_TMMB_138.8	GGGCCCTGTTGCAGCCCAT
ENSMUSG00000020758_Itgb4_TMMB_139.9	GAGCCCGGATGTCCAGGT
ENSMUSG00000020758_Itgb4_TMMB_140.10	GCTGAGTGCCAGCCTCCC
ENSMUSG00000069833_Ahnak_ACOCA_141.1	GGGCAATGGTCAGCCCGT
ENSMUSG00000069833_Ahnak_ACOCA_142.2	GCTGCTGCCCAACTGGCA
ENSMUSG00000069833_Ahnak_ACOCA_143.3	GGTTGTCAAAGTAGATGG
ENSMUSG00000069833_Ahnak_ACOCA_144.4	GGGGAACGGTCCCCTTTA
ENSMUSG00000069833_Ahnak_ACOCA_145.5	GCACTGGGGTGGTCAAGG
ENSMUSG00000069833_Ahnak_ACOCA_146.6	GTTCCCGTAGCTCTGAAG
ENSMUSG00000069833_Ahnak_ACOCA_147.7	GGCGTGGCTTGATCTTCG
ENSMUSG00000069833_Ahnak_ACOCA_148.8	GGTGATCCGACTGCCATC
ENSMUSG00000069833_Ahnak_ACOCA_149.9	GCCCCTCAATATTGACAG
ENSMUSG00000069833_Ahnak_ACOCA_150.10	GGGTTACAGCCTACACTG
ENSMUSG00000069830_Nlrp1a_MU2B_151.1	GTACGAAGCAAGTAAAAG
ENSMUSG00000069830_Nlrp1a_MU2B_152.2	GATGACCATGTTAGAAGA
ENSMUSG00000069830_Nlrp1a_MU2B_153.3	GCAGGAAAGTAGCACAAAAG
ENSMUSG00000069830_Nlrp1a_MU2B_154.4	GTGCCCACAGCTCCCATT
ENSMUSG00000069830_Nlrp1a_MU2B_155.5	GCATGAAGGTCAAGAGGATG
ENSMUSG00000069830_Nlrp1a_MU2B_156.6	GCACAGAGTGCAGCTAGAG
ENSMUSG00000069830_Nlrp1a_MU2B_157.7	GAGGCTCAGAAAACTTGGTC
ENSMUSG00000069830_Nlrp1a_MU2B_158.8	GCTTCTTCTTCTGGTACACA
ENSMUSG00000069830_Nlrp1a_MU2B_159.9	GGCAGCCACGCTTTCTCA
ENSMUSG00000069830_Nlrp1a_MU2B_160.10	GTTTCTGGCTAACTTAAGAT
ENSMUSG00000028238_Atp6v0d2_SPA_161.1	GCAGAGAGTTTGACTATTTC
ENSMUSG00000028238_Atp6v0d2_SPA_162.2	GTACTTCAATGTGGACCA
ENSMUSG00000028238_Atp6v0d2_SPA_163.3	GGAAGTTGCCATAGTCCG
ENSMUSG00000028238_Atp6v0d2_SPA_164.4	GTCCTGCTGAGTTAGGAGGC
ENSMUSG00000028238_Atp6v0d2_SPA_165.5	GGCCCAGTGGGTGACACT
ENSMUSG00000028238_Atp6v0d2_SPA_166.6	GACCCCCTCAGATCTCTTCA
ENSMUSG00000028238_Atp6v0d2_SPA_167.7	GACATACAATCTTGAAAGAA
ENSMUSG00000028238_Atp6v0d2_SPA_168.8	GCGGCAGGCTCTATCCAG
ENSMUSG00000028238_Atp6v0d2_SPA_169.9	GAGAGTGGCAGATAATTA
ENSMUSG00000028238_Atp6v0d2_SPA_170.10	GACGCTGTCGGTGGCAGT
ENSMUSG00000033862_Cdk10_DTKPB_171.1	GATTGAAGTGTATCCGTA
ENSMUSG00000033862_Cdk10_DTKPB_172.2	GGATCTGATCCGACTCC
ENSMUSG00000033862_Cdk10_DTKPB_173.3	GGCGACAATTTCATCTGTCT
ENSMUSG00000033862_Cdk10_DTKPB_174.4	GCCAACACCCTTCTCGG
ENSMUSG00000033862_Cdk10_DTKPB_175.5	GCTCCACAATGTTTGGATGG
ENSMUSG00000033862_Cdk10_DTKPB_176.6	GGGAAGATGCCGAAGCGTTA
ENSMUSG00000033862_Cdk10_DTKPB_177.7	GTGGCCTTCAGTACCTGCAC
ENSMUSG00000033862_Cdk10_DTKPB_178.8	GAACACCATAGGCCCGAGCC
ENSMUSG00000033862_Cdk10_DTKPB_179.9	GCCCCAGCTGCCGCTGAA
ENSMUSG00000033862_Cdk10_DTKPB_180.10	GAAGTGTATCCGTAAGGA
ENSMUSG00000033863_Klf9_GEA_181.1	GTCCGCGGCCGCCTACA
ENSMUSG00000033863_Klf9_GEA_182.2	GGCGGCGCGGTTGGAGA
ENSMUSG00000033863_Klf9_GEA_183.3	GCGTGCAATAATCCTTCC
ENSMUSG00000033863_Klf9_GEA_184.4	GACCCATCCAGACCCCCT
ENSMUSG00000033863_Klf9_GEA_185.5	GCTGCGACTACCTGAGCGCG
ENSMUSG00000033863_Klf9_GEA_186.6	GGCAGTCTGGCCACGTGC
ENSMUSG00000033863_Klf9_GEA_187.7	GGAACTCGGTGTGACGCC
ENSMUSG00000033863_Klf9_GEA_188.8	GCCACTACCGGACCCACACT
ENSMUSG00000033863_Klf9_GEA_189.9	GAATCTCTTCTCACACAGT
ENSMUSG00000033863_Klf9_GEA_190.10	GTTGAGGTCCAACAAGCTCT
ENSMUSG00000033860_Fgg_DTKPB_191.1	GCAAAGAAGGAAACTCGG
ENSMUSG00000033860_Fgg_DTKPB_192.2	GCGATACCACAGGTGGTT
ENSMUSG00000033860_Fgg_DTKPB_193.3	GGATGCAACAGTTATCTC
ENSMUSG00000033860_Fgg_DTKPB_194.4	GGAGATCATTGTCCACGT
ENSMUSG00000033860_Fgg_DTKPB_195.5	GATCAGTTCTTTGGCTTCTG
ENSMUSG00000033860_Fgg_DTKPB_196.6	GTGTACTGTGAAATCGA
ENSMUSG00000033860_Fgg_DTKPB_197.7	GATCACAAACCTAAAACAGA
ENSMUSG00000033860_Fgg_DTKPB_198.8	GTGGTGCCAGTAGGCGAC
ENSMUSG00000033860_Fgg_DTKPB_199.9	GTGCAAATCCATGACACAAC
ENSMUSG00000033860_Fgg_DTKPB_200.10	GGCACTGGGCTTCAAGCT
ENSMUSG00000069835_Sat2_ACOCA_201.1	GGCCTCTCGGATTCGCG
ENSMUSG00000069835_Sat2_ACOCA_202.2	GTTCGAGAAACTGTCCCATC
ENSMUSG00000069835_Sat2_ACOCA_203.3	GCCACCAAACAGTGAAAGAA
ENSMUSG00000069835_Sat2_ACOCA_204.4	GCCCATAGCCCACCACAA
ENSMUSG00000069835_Sat2_ACOCA_205.5	GACCGGACGAAACGTTTATC
ENSMUSG00000069835_Sat2_ACOCA_206.6	GGGAGCAACCCTTATTCA
ENSMUSG00000069835_Sat2_ACOCA_207.7	GGTACCAAAATAATCAAAA
ENSMUSG00000069835_Sat2_ACOCA_208.8	GAACTTGTACAAATTTCTAG
ENSMUSG00000069835_Sat2_ACOCA_209.9	GATCTGACTGAATCGGA
ENSMUSG00000069835_Sat2_ACOCA_210.10	GCGAATCCGAGAGGCCA
ENSMUSG00000028233_Tgs1_GEB_211.1	GCGAGAAGTGGAACCATG
ENSMUSG00000028233_Tgs1_GEB_212.2	GGATCTTGTACTCCTCCTCG
ENSMUSG00000028233_Tgs1_GEB_213.3	GAATCAAGGTCACTTTCATT
ENSMUSG00000028233_Tgs1_GEB_214.4	GAGGAAGATGGTCATTCCAA
ENSMUSG00000028233_Tgs1_GEB_215.5	GTGAAATTCAAAGCAAAGC
ENSMUSG00000028233_Tgs1_GEB_216.6	GTCATTACATCTGCTTTC
ENSMUSG00000028233_Tgs1_GEB_217.7	GTATTGGGAAGCTCAGGGC
ENSMUSG00000028233_Tgs1_GEB_218.8	GGAACCTCCCTGATACAA
ENSMUSG00000028233_Tgs1_GEB_219.9	GTCATCAACTTCTGAATC
ENSMUSG00000028233_Tgs1_GEB_220.10	GGAGGAAGTGACTCCTGTAA
ENSMUSG00000028232_Tmem68_MPA_221.1	GCTTGAGGAGTGGTTGGGTG
ENSMUSG00000028232_Tmem68_MPA_222.2	GGGTGAAAACCCACAAAAGA
ENSMUSG00000028232_Tmem68_MPA_223.3	GGTGGCAACTCTGTGGGA
ENSMUSG00000028232_Tmem68_MPA_224.4	GTTATGAAGTTCATGGGA
ENSMUSG00000028232_Tmem68_MPA_225.5	GTAGTAAAAGTCTATGGGGA
ENSMUSG00000028232_Tmem68_MPA_226.6	GTTAGCTATCTCACCGGG
ENSMUSG00000028232_Tmem68_MPA_227.7	GATTTATGTGCTTGAGGAG
ENSMUSG00000028232_Tmem68_MPA_228.8	GAAACCTACAACATCATA
ENSMUSG00000028232_Tmem68_MPA_229.9	GTATGATTTATGTGCTTG
ENSMUSG00000028232_Tmem68_MPA_230.10	GTGTTGAAATCTTGAGGAG
ENSMUSG00000028236_Sdr16c5_TMMB_231.1	GCAAGTTCTTCACTGATTCC
ENSMUSG00000028236_Sdr16c5_TMMB_232.2	GGTGTAGGCATGTACTC
ENSMUSG00000028236_Sdr16c5_TMMB_233.3	GTTATGAGCACTATCTCAC
ENSMUSG00000028236_Sdr16c5_TMMB_234.4	GCATTGCAGTTTGCCCGCCT
ENSMUSG00000028236_Sdr16c5_TMMB_235.5	GAGATGACATGAAAAAGTA
ENSMUSG00000028236_Sdr16c5_TMMB_236.6	GACTGCCCAGATGACCTCA
ENSMUSG00000028236_Sdr16c5_TMMB_237.7	GGATTAATTGGAGTAAAT
ENSMUSG00000028236_Sdr16c5_TMMB_238.8	GCCGTGGTTGTTAGCAATCA
ENSMUSG00000028236_Sdr16c5_TMMB_239.9	GCAAGTAAATTCGCAGCCCT
ENSMUSG00000028236_Sdr16c5_TMMB_240.10	GCCCATTCTTTATAAAAAC
ENSMUSG00000028234_Rps20_TMMA_241.1	GCGACTTCACGTTGCGGC
ENSMUSG00000028234_Rps20_TMMA_242.2	GGAATCGATCCCAGGTCT
ENSMUSG00000028234_Rps20_TMMA_243.3	GCCGCAACGTGAAGTCGC
ENSMUSG00000028234_Rps20_TMMA_244.4	GTATTGAGCCGGGAGTTG
ENSMUSG00000028234_Rps20_TMMA_245.5	GTGGTGAAGGTTCCAAGACC
ENSMUSG00000028234_Rps20_TMMA_246.6	GACGCCCGTGGAGCCCGAAG
ENSMUSG00000028234_Rps20_TMMA_247.7	GGGATCGATTCCAGATG
ENSMUSG00000028234_Rps20_TMMA_248.8	GGACTTGATCAGAGGCGCCA
ENSMUSG00000028234_Rps20_TMMA_249.9	GTAAATCAATGAGTCGCTTG
ENSMUSG00000028234_Rps20_TMMA_250.10	GGTGAGCGTGATTCGAATT
ENSMUSG00000044537_Olfr779_MU1B_251.1	GAAATCCAGCTTCAAACCCA
ENSMUSG00000044537_Olfr779_MU1B_252.2	GAAATGATCAATTATCC
ENSMUSG00000044537_Olfr779_MU1B_253.3	GAACATGAGTGTCTGTGC
ENSMUSG00000044537_Olfr779_MU1B_254.4	GCTTCAAACCCATGGCCAAT
ENSMUSG00000044537_Olfr779_MU1B_255.5	GCTTCAAACCCATGGCCAA
ENSMUSG00000044537_Olfr779_MU1B_256.6	GGCCATGGGTTTGAAGC
ENSMUSG00000044537_Olfr779_MU1B_257.7	GATCAAGAATCCAGTCACCC
ENSMUSG00000044537_Olfr779_MU1B_258.8	GATGTCCTTTGTCTTAGCAG
ENSMUSG00000044537_Olfr779_MU1B_259.9	GGTTCTTTGCTGTGCAGAA
ENSMUSG00000044537_Olfr779_MU1B_260.10	GATGATAGGGTAGTGCAG
ENSMUSG00000044534_Ackr2_MPA_261.1	GGAACCGACGGTGGTGAG
ENSMUSG00000044534_Ackr2_MPA_262.2	GATCAGGCTGTAGACGAC
ENSMUSG00000044534_Ackr2_MPA_263.3	GGACGAGGTCCTGTCCTT
ENSMUSG00000044534_Ackr2_MPA_264.4	GTAGTCGTAGTCGTAGA
ENSMUSG00000044534_Ackr2_MPA_265.5	GAGTGGAGCAACACCACC
ENSMUSG00000044534_Ackr2_MPA_266.6	GGAGCTTTACCTGCTGAACC
ENSMUSG00000044534_Ackr2_MPA_267.7	GTCACTACAAACAAGAGGT
ENSMUSG00000044534_Ackr2_MPA_268.8	GAGTGCTTATCACCTTGCAC
ENSMUSG00000044534_Ackr2_MPA_269.9	GACCGAAGGCCCAGTTC
ENSMUSG00000044534_Ackr2_MPA_270.10	GGCGGACATGCGACCATT
ENSMUSG00000068122_Agtr2_DTKPB_271.1	GATAATCTCAACGCAAC
ENSMUSG00000068122_Agtr2_DTKPB_272.2	GCTGGTAATGTTTCTGCTGG
ENSMUSG00000068122_Agtr2_DTKPB_273.3	GCATTTACATCTTCAATC
ENSMUSG00000068122_Agtr2_DTKPB_274.4	GTCAAAAGGGCCCTAAAA
ENSMUSG00000068122_Agtr2_DTKPB_275.5	GCAATTAAAGGCGGACTCAT
ENSMUSG00000068122_Agtr2_DTKPB_276.6	GTTTGCTGTTAATATTGTTG
ENSMUSG00000068122_Agtr2_DTKPB_277.7	GAGTAATAGGTTGCCCAGAG
ENSMUSG00000068122_Agtr2_DTKPB_278.8	GTACCTATCGACACTCATGC
ENSMUSG00000068122_Agtr2_DTKPB_279.9	GTGATGTGCAAAGTGTT
ENSMUSG00000068122_Agtr2_DTKPB_280.10	GAGCATATTTCTCGGGT
ENSMUSG00000046020_Pofut1_ACOCA_281.1	GGTGTGGCGGTGCCCACG
ENSMUSG00000046020_Pofut1_ACOCA_282.2	GGTAACCGGCCAGGTCCC
ENSMUSG00000046020_Pofut1_ACOCA_283.3	GTTGCTGCCGCTCCGCGGG
ENSMUSG00000046020_Pofut1_ACOCA_284.4	GACCACACCATGTACTTC
ENSMUSG00000046020_Pofut1_ACOCA_285.5	GGCTGACAACCCGATGGT
ENSMUSG00000046020_Pofut1_ACOCA_286.6	GCCCCAGGCAGTGCGAGCAC
ENSMUSG00000046020_Pofut1_ACOCA_287.7	GCAGCTTCGCAAATGCCA
ENSMUSG00000046020_Pofut1_ACOCA_288.8	GAACCAGGCTGATCACTTCT
ENSMUSG00000046020_Pofut1_ACOCA_289.9	GCCACTCCCACGGGATAA
ENSMUSG00000046020_Pofut1_ACOCA_290.10	GGCCCCCTGAGAAGCGAG
ENSMUSG00000068129_Cst7_ACOCB_291.1	GCAGCAGAGGGCAAGCAGAA
ENSMUSG00000068129_Cst7_ACOCB_292.2	GATCTCCAGTGTGAAGCC
ENSMUSG00000068129_Cst7_ACOCB_293.3	GGCGGCCTTAAGCACTCC
ENSMUSG00000068129_Cst7_ACOCB_294.4	GTACCAGGGCTTTGCTGACA
ENSMUSG00000068129_Cst7_ACOCB_295.5	GAAAGGCCTGAAATATATGC
ENSMUSG00000068129_Cst7_ACOCB_296.6	GAAGTCTGGGTCATCCCC
ENSMUSG00000068129_Cst7_ACOCB_297.7	GTTGTCCAGTTGGTGATGCA
ENSMUSG00000068129_Cst7_ACOCB_298.8	GAACAGGCACCTCAAAACTG
ENSMUSG00000068129_Cst7_ACOCB_299.9	GTCAGAAGTTAGGCAGCAGA
ENSMUSG00000068129_Cst7_ACOCB_300.10	GCCTAACTTCTGACACCCAT
ENSMUSG00000027405_Nop56_GEA_301.1	GTGCTGTTCGAGCATGCGGT
ENSMUSG00000027405_Nop56_GEA_302.2	GGGTATTTGCGTAGTGA
ENSMUSG00000027405_Nop56_GEA_303.3	GTTTGGGGATTACAATGA
ENSMUSG00000027405_Nop56_GEA_304.4	GGGCAACCTGACCTATAC
ENSMUSG00000027405_Nop56_GEA_305.5	GAGGAATGTGTGCTTAACCT
ENSMUSG00000027405_Nop56_GEA_306.6	GTCTCCAGGAGCAGGCGG
ENSMUSG00000027405_Nop56_GEA_307.7	GAGCCAAGCGACAGTATG
ENSMUSG00000027405_Nop56_GEA_308.8	GACGATCTTCACCAGCTC
ENSMUSG00000027405_Nop56_GEA_309.9	GGGGTACAACTGCCAGAC
ENSMUSG00000027405_Nop56_GEA_310.10	GCCACCTGGGATGAAGAGAA
ENSMUSG00000027404_Snrpb_U1B_311.1	GGACGGCCGCATCTTCAT
ENSMUSG00000027404_Snrpb_U1B_312.2	GGTCTGGTGTTGCTTCGA
ENSMUSG00000027404_Snrpb_U1B_313.3	GCCCGAGTGCCACTTGC
ENSMUSG00000027404_Snrpb_U1B_314.4	GAACTCATCACAGTCACAC
ENSMUSG00000027404_Snrpb_U1B_315.5	GCTGCTGGGGGGCCAGGCAT
ENSMUSG00000027404_Snrpb_U1B_316.6	GGCTGGTGTTCCTATGCCCC
ENSMUSG00000027404_Snrpb_U1B_317.7	GGACTTGCTGGGCCAGTCCG
ENSMUSG00000027404_Snrpb_U1B_318.8	GGAGGTCCTTCTACTGTCA
ENSMUSG00000027404_Snrpb_U1B_319.9	GTACCCACCTGGTCGTGG
ENSMUSG00000027404_Snrpb_U1B_320.10	GCCCCATTGGGGGACCCAT
ENSMUSG00000075167_Olfr1101_MU2A_321.1	GAAGTTCAGCATTGTCTGTG
ENSMUSG00000075167_Olfr1101_MU2A_322.2	GGACTGATCTCAGTAGTCAT
ENSMUSG00000075167_Olfr1101_MU2A_323.3	GAAAAGTCATTTCATTCCT
ENSMUSG00000075167_Olfr1101_MU2A_324.4	GTTTCTTGCTGTTAGCTG
ENSMUSG00000075167_Olfr1101_MU2A_325.5	GTGATATTCCCCCTTTAC
ENSMUSG00000075167_Olfr1101_MU2A_326.6	GAAAATAGTACATTGGGTTG
ENSMUSG00000075167_Olfr1101_MU2A_327.7	GATGAGTGACATGTAGACTC
ENSMUSG00000075167_Olfr1101_MU2A_328.8	GGTTGTAAATAGCTACATAG
ENSMUSG00000075167_Olfr1101_MU2A_329.9	GCTAGCAGTGGCTGCTGTA
ENSMUSG00000075167_Olfr1101_MU2A_330.10	GCAAAATACCACCAACAT
ENSMUSG00000027406_Idh3b_DTKPB_331.1	GCTCGGAACTCCGGGGCA
ENSMUSG00000027406_Idh3b_DTKPB_332.2	GCTCGGCACCCATTTGCCC
ENSMUSG00000027406_Idh3b_DTKPB_333.3	GCTGCCTGGAGACGGCGT
ENSMUSG00000027406_Idh3b_DTKPB_334.4	GTTGGTGGCCGACAGCAGCA
ENSMUSG00000027406_Idh3b_DTKPB_335.5	GACAGCATGCATGAGCTC
ENSMUSG00000027406_Idh3b_DTKPB_336.6	GCACAAGATGTGAGGGTGGA
ENSMUSG00000027406_Idh3b_DTKPB_337.7	GTACGGACTCGAGACAT
ENSMUSG00000027406_Idh3b_DTKPB_338.8	GAGCGAGGTGCAGAATA
ENSMUSG00000027406_Idh3b_DTKPB_339.9	GAAAGATCTATACCCCAA
ENSMUSG00000027406_Idh3b_DTKPB_340.10	GTGCCGAGTCTTGTATCC
ENSMUSG00000027401_Tgm3_ACOCA_341.1	GACTAATATTATCTCCCA
ENSMUSG00000027401_Tgm3_ACOCA_342.2	GCACAATGGAATCCTGGC
ENSMUSG00000027401_Tgm3_ACOCA_343.3	GATCCAAAACGTCAACTGGC
ENSMUSG00000027401_Tgm3_ACOCA_344.4	GCACAAATCGAATTGGCA
ENSMUSG00000027401_Tgm3_ACOCA_345.5	GGCTGACTCAGAGGGTTG
ENSMUSG00000027401_Tgm3_ACOCA_346.6	GCACCCGGCAAACATATT
ENSMUSG00000027401_Tgm3_ACOCA_347.7	GCAGCGCTCAAAGCCAACAG
ENSMUSG00000027401_Tgm3_ACOCA_348.8	GCGAGCCACATCAGTCAC
ENSMUSG00000027401_Tgm3_ACOCA_349.9	GAGTGTTGAGATCTCCTCCA
ENSMUSG00000027401_Tgm3_ACOCA_350.10	GGGCCTCCTCTCTGAAACT
ENSMUSG00000027400_Pdyn_TMMB_351.1	GTCCGCCATAACATTAGA
ENSMUSG00000027400_Pdyn_TMMB_352.2	GGCGTGGTCCAGGCTGATGC
ENSMUSG00000027400_Pdyn_TMMB_353.3	GTGCAGTGAGGATTCAGGAT
ENSMUSG00000027400_Pdyn_TMMB_354.4	GAGGGCGGCACCAGGTCC
ENSMUSG00000027400_Pdyn_TMMB_355.5	GGAGCCCAGAGACCGTCA
ENSMUSG00000027400_Pdyn_TMMB_356.6	GGACGGGTTCCAAGAGCT
ENSMUSG00000027400_Pdyn_TMMB_357.7	GATGAGGTTGCTTTGGAAGA
ENSMUSG00000027400_Pdyn_TMMB_358.8	GGAGCGTGCCCGCCTGTG
ENSMUSG00000027400_Pdyn_TMMB_359.9	GCAAGCTGCCAGCATCAGCC
ENSMUSG00000027400_Pdyn_TMMB_360.10	GCAGTCCGCCATAACATTAG
ENSMUSG00000027403_Tgm6_U2A_361.1	GAATCACCAAGGTCGAC
ENSMUSG00000027403_Tgm6_U2A_362.2	GTCTCCACGGTGAAGATG
ENSMUSG00000027403_Tgm6_U2A_363.3	GAACTGGTGGTTCGAAG
ENSMUSG00000027403_Tgm6_U2A_364.4	GGAATACGGCTTTGGTG
ENSMUSG00000027403_Tgm6_U2A_365.5	GCATTGGAAGGGCTCGAG
ENSMUSG00000027403_Tgm6_U2A_366.6	GAGTCCTGGACAGCGAGG
ENSMUSG00000027403_Tgm6_U2A_367.7	GGGTAATCTTGGGTGTGG
ENSMUSG00000027403_Tgm6_U2A_368.8	GTGTTTCCTGCGGGAAGA
ENSMUSG00000027403_Tgm6_U2A_369.9	GGCGGTGGGACACATCGG
ENSMUSG00000027403_Tgm6_U2A_370.10	GAAGTCCTAGTCACCAGG
ENSMUSG00000027409_1700020A23Rik_U2B_371.1	GGGCCTGGCTGAAGTCCCAG
ENSMUSG00000027409_1700020A23Rik_U2B_372.2	GGCCAGCCGTTGAGAAGA
ENSMUSG00000027409_1700020A23Rik_U2B_373.3	GTCTGTGTCGTGGCAGGT
ENSMUSG00000027409_1700020A23Rik_U2B_374.4	GGTCAGCAACAGGAGCAGCA
ENSMUSG00000027409_1700020A23Rik_U2B_375.5	GGGCCTTCACCAGCCCCC
ENSMUSG00000027409_1700020A23Rik_U2B_376.6	GGGCCTGCGCCTGTTCTT
ENSMUSG00000027409_1700020A23Rik_U2B_377.7	GGATACTGTCCAGGAGCT
ENSMUSG00000027409_1700020A23Rik_U2B_378.8	GGCCTGGCTGAAGTCCCAGG
ENSMUSG00000027409_1700020A23Rik_U2B_379.9	GTGGCAGGTTGGCACCTG
ENSMUSG00000027409_1700020A23Rik_U2B_380.10	GGGAGAAGTCTGTGTCG
ENSMUSG00000075168_Olfr1099_U2A_381.1	GCCTGATTTCATCCTCAT
ENSMUSG00000075168_Olfr1099_U2A_382.2	GATATACCTGGTCACTGTTC
ENSMUSG00000075168_Olfr1099_U2A_383.3	GAGGGCACTACAGAATCTTT
ENSMUSG00000075168_Olfr1099_U2A_384.4	GATGACAGTAGAGTAACTG
ENSMUSG00000075168_Olfr1099_U2A_385.5	GTCATATGTGTTTGGAGCTG
ENSMUSG00000075168_Olfr1099_U2A_386.6	GTGTGTTGCTGCATGAGA
ENSMUSG00000075168_Olfr1099_U2A_387.7	GTGTCACAAAAAAAGTCA
ENSMUSG00000075168_Olfr1099_U2A_388.8	GAAGATCAGTTCCACTTC
ENSMUSG00000075168_Olfr1099_U2A_389.9	GTCAATATGTTATGCAT
ENSMUSG00000075168_Olfr1099_U2A_390.10	GATAAGAGATAACAGTAGAG
ENSMUSG00000018209_Stk4_DTKPB_391.1	GTTTAACCAAGCAGCCCG
ENSMUSG00000018209_Stk4_DTKPB_392.2	GGTCCACTTCCCGCTGCT
ENSMUSG00000018209_Stk4_DTKPB_393.3	GATAGATGGACGTGTCGA
ENSMUSG00000018209_Stk4_DTKPB_394.4	GCTTGATTGCAACAATC
ENSMUSG00000018209_Stk4_DTKPB_395.5	GCGGGTGCAGGATGCCTGC
ENSMUSG00000018209_Stk4_DTKPB_396.6	GGCTATTCATAAAGAGAC
ENSMUSG00000018209_Stk4_DTKPB_397.7	GCGCTTCAGTTTCACATCCA
ENSMUSG00000018209_Stk4_DTKPB_398.8	GAAAATCAGATCAACAGCTT
ENSMUSG00000018209_Stk4_DTKPB_399.9	GTGCTCAATCATAGTAT
ENSMUSG00000018209_Stk4_DTKPB_400.10	GCAGACTTTGGAGTCGC
ENSMUSG00000044288_Cnr1_DTKPA_401.1	GTGGGAAGTATCCTAATT
ENSMUSG00000044288_Cnr1_DTKPA_402.2	GTCTGTGGTGATGGTACGGA
ENSMUSG00000044288_Cnr1_DTKPA_403.3	GTTGGTTGTGTCTCCTGC
ENSMUSG00000044288_Cnr1_DTKPA_404.4	GGAAGGGACTACCCCTGA
ENSMUSG00000044288_Cnr1_DTKPA_405.5	GAACCGTGAAGGTGCCCA
ENSMUSG00000044288_Cnr1_DTKPA_406.6	GGCAGGAGACAACTCCCCGT
ENSMUSG00000044288_Cnr1_DTKPA_407.7	GGCGGTGGCCGATCTCCT
ENSMUSG00000044288_Cnr1_DTKPA_408.8	GGCCTGCATCGGAGACTG
ENSMUSG00000044288_Cnr1_DTKPA_409.9	GCGATGGCCAGCTGCTGGCT
ENSMUSG00000044288_Cnr1_DTKPA_410.10	GTCTCTCTCATCGTTCA
ENSMUSG00000044286_Olfr221_U2B_411.1	GTACGCCATCACTGTGCT
ENSMUSG00000044286_Olfr221_U2B_412.2	GAGTTCAAACTCCATCTCG
ENSMUSG00000044286_Olfr221_U2B_413.3	GCTCCAGAAGCTGCTCTTTG
ENSMUSG00000044286_Olfr221_U2B_414.4	GGAGCGAAAGGCTCTTG
ENSMUSG00000044286_Olfr221_U2B_415.5	GAAGTTCAACAGTGTTTG
ENSMUSG00000044286_Olfr221_U2B_416.6	GAGTACATAGGCGTGTGCA
ENSMUSG00000044286_Olfr221_U2B_417.7	GAAAAGTAATCTCTTACTT
ENSMUSG00000044286_Olfr221_U2B_418.8	GCAATGAGATAGCACTCGC
ENSMUSG00000044286_Olfr221_U2B_419.9	GAGACACTATGGTCGGATAG
ENSMUSG00000044286_Olfr221_U2B_420.10	GTCTGTGCCTCTCTGATTGG
ENSMUSG00000044287_Nrn1l_U1A_421.1	GCAACAGCGTCAGGGCAC
ENSMUSG00000044287_Nrn1l_U1A_422.2	GCAACTGCTGCCACTGCCAC
ENSMUSG00000044287_Nrn1l_U1A_423.3	GGTATATGGTATCACAG
ENSMUSG00000044287_Nrn1l_U1A_424.4	GAATGTCTCATCCGCCTGG
ENSMUSG00000044287_Nrn1l_U1A_425.5	GGCGTGGAAGTCATTCC
ENSMUSG00000044287_Nrn1l_U1A_426.6	GTGCAAATTATCTGGGTG
ENSMUSG00000044287_Nrn1l_U1A_427.7	GTGGCCCGTAGTGTCTCC
ENSMUSG00000044287_Nrn1l_U1A_428.8	GCTGGAGCTGGAGCCAGTGC
ENSMUSG00000044287_Nrn1l_U1A_429.9	GCGCTTGCCTGCCTCCTG
ENSMUSG00000044287_Nrn1l_U1A_430.10	GGGTAGCCGCTGACAGCGG
ENSMUSG00000006958_Chrd_TMMB_431.1	GGAGCCGCTGCCTGTCCG
ENSMUSG00000006958_Chrd_TMMB_432.2	GCAGCGCATCACCCCAAA
ENSMUSG00000006958_Chrd_TMMB_433.3	GGAACGGATGGGCAGTGC
ENSMUSG00000006958_Chrd_TMMB_434.4	GCTGCCAGACCTGCCCGC
ENSMUSG00000006958_Chrd_TMMB_435.5	GGCTGCTGCTGCTCGGCTCG
ENSMUSG00000006958_Chrd_TMMB_436.6	GTGTCCTGGCAGCTGGCG
ENSMUSG00000006958_Chrd_TMMB_437.7	GGACGAGACGTGGCACC
ENSMUSG00000006958_Chrd_TMMB_438.8	GAGGGGAACCCGGCGTTG
ENSMUSG00000006958_Chrd_TMMB_439.9	GCGATGCTCTGGATCCCT
ENSMUSG00000006958_Chrd_TMMB_440.10	GGCATAGACCTTCCCGCCGA
ENSMUSG00000058568_Defb50_MU1A_441.1	GCTTTCTGTTGCTGACATC
ENSMUSG00000058568_Defb50_MU1A_442.2	GCATGGTACCTGTGAGAA
ENSMUSG00000058568_Defb50_MU1A_443.3	GCTCTTTCTATAGCAGCAT
ENSMUSG00000058568_Defb50_MU1A_444.4	GACCATCAGGTAGAGGAGGC
ENSMUSG00000058569_Tmed9_TMMB_445.1	GCTGTGGCTTGCAGCCCG
ENSMUSG00000058569_Tmed9_TMMB_446.2	GTGCGAGGCGTGCGGGTTGT
ENSMUSG00000058569_Tmed9_TMMB_447.3	GTGCTTCATTGAGGAGATTC
ENSMUSG00000058569_Tmed9_TMMB_448.4	GTTTGTCATACAGCTGCGTC
ENSMUSG00000058569_Tmed9_TMMB_449.5	GGGCTTGGCATGTTCGTAG
ENSMUSG00000058569_Tmed9_TMMB_450.6	GCATCCCTCCGGCAAAGA
ENSMUSG00000058569_Tmed9_TMMB_451.7	GCCCTCAGAGCCATACTGCC
ENSMUSG00000058569_Tmed9_TMMB_452.8	GACAGATCTGGTGCTCACC
ENSMUSG00000058569_Tmed9_TMMB_453.9	GGTTCACCTTGACATCCAAG
ENSMUSG00000058569_Tmed9_TMMB_454.10	GCAGCTGAGGGTGCGACAGC
ENSMUSG00000079806_Gm21719_MU2A_455.1	GGCAGAGCGGTACAACACAA
ENSMUSG00000079806_Gm21719_MU2A_456.2	GGTACCAAATGCTTCAGAA
ENSMUSG00000079806_Gm21719_MU2A_457.3	GGCAGAGCGGTACAACACA
ENSMUSG00000079806_Gm21719_MU2A_458.4	GTACAACACAAGGGTAAAGA
ENSMUSG00000079806_Gm21719_MU2A_459.5	GAGGAGGTTTGTGCTAGCCC
ENSMUSG00000079806_Gm21719_MU2A_460.6	GATGGAAATGACAGTGTCTA
ENSMUSG00000079806_Gm21719_MU2A_461.7	GCCCACCTCACCAGAGCCC
ENSMUSG00000079806_Gm21719_MU2A_462.8	GGCTGAGGAGAGATCAGG
ENSMUSG00000079806_Gm21719_MU2A_463.9	GACATCCCTCATGAAGAAG
ENSMUSG00000079806_Gm21719_MU2A_464.10	GATAAAGTACACAGAAGGAT
ENSMUSG00000021583_Erap1_SPB_465.1	GAGATCATAATGAATCG
ENSMUSG00000021583_Erap1_SPB_466.2	GTAGAAATCATAGCTAGC
ENSMUSG00000021583_Erap1_SPB_467.3	GCATAATAATGGTGCTGG
ENSMUSG00000021583_Erap1_SPB_468.4	GCCCAGCCGCTTCTTGCT
ENSMUSG00000021583_Erap1_SPB_469.5	GATAAAAATGTCAATACTAG
ENSMUSG00000021583_Erap1_SPB_470.6	GGCTTGATTTATCTTGTC
ENSMUSG00000021583_Erap1_SPB_471.7	GAGAGGACTCTCTGTATG
ENSMUSG00000021583_Erap1_SPB_472.8	GAGGGCAGGTTCATCAAAGC
ENSMUSG00000021583_Erap1_SPB_473.9	GCACCAGACTGAAAGTCT
ENSMUSG00000021583_Erap1_SPB_474.10	GGGGCATGTTGGAGATGGCC
ENSMUSG00000073866_B430319F04Rik_MU1A_475.1	GCAGCGCACTGACGCCTGCG
ENSMUSG00000073866_B430319F04Rik_MU1A_476.2	GGGTCCAGCTCCACGTACC
ENSMUSG00000073866_B430319F04Rik_MU1A_477.3	GCGGGATCGCGCACTACC
ENSMUSG00000073866_B430319F04Rik_MU1A_478.4	GAAGCTACCCGAGGCGCT
ENSMUSG00000073866_B430319F04Rik_MU1A_479.5	GCAGGAGCCCGCGACTGGTG
ENSMUSG00000073866_B430319F04Rik_MU1A_480.6	GGCTCTCTGCCCCGCCACC
ENSMUSG00000073866_B430319F04Rik_MU1A_481.7	GCAGGAAACCTAAGCACC
ENSMUSG00000073866_B430319F04Rik_MU1A_482.8	GCGAGTCCGGCTCCACCC
ENSMUSG00000073866_B430319F04Rik_MU1A_483.9	GACCCGGGACAGTGTCG
ENSMUSG00000073866_B430319F04Rik_MU1A_484.10	GCAGCTAGATTGGTGGTA
ENSMUSG00000021587_Pcsk1_DTKPB_485.1	GCCATCGCCGAAGAACTG
ENSMUSG00000021587_Pcsk1_DTKPB_486.2	GCACACCAAACGCAAAAGA
ENSMUSG00000021587_Pcsk1_DTKPB_487.3	GTTTGTTAATGAATGGGCGG
ENSMUSG00000021587_Pcsk1_DTKPB_488.4	GCGCTTCTTCGGGACCTCCG
ENSMUSG00000021587_Pcsk1_DTKPB_489.5	GTTCAAAAAGACTCAGCAT
ENSMUSG00000021587_Pcsk1_DTKPB_490.6	GTAAATATCCACATGGCC
ENSMUSG00000021587_Pcsk1_DTKPB_491.7	GAAAAGGGTATTACTGGCAA
ENSMUSG00000021587_Pcsk1_DTKPB_492.8	GTTATTACTGTACTGGATGA
ENSMUSG00000021587_Pcsk1_DTKPB_493.9	GTGAGATCATATCGGGGAAA
ENSMUSG00000021587_Pcsk1_DTKPB_494.10	GTTGCATATAATTCCAAAGT
ENSMUSG00000021585_Cast_DTKPA_495.1	GCCTTCCAGACCACATGT
ENSMUSG00000021585_Cast_DTKPA_496.2	GAAGCACACATCAAGTAC
ENSMUSG00000021585_Cast_DTKPA_497.3	GCTCGGTGTGGACTGCAC
ENSMUSG00000021585_Cast_DTKPA_498.4	GTCTCTGTGGTACTCATGCT
ENSMUSG00000021585_Cast_DTKPA_499.5	GGACTTGCTGGTGGCAGCAG
ENSMUSG00000021585_Cast_DTKPA_500.6	GTTCACGAGAAAAAGTCAAA
ENSMUSG00000021585_Cast_DTKPA_501.7	GGTGGAGAGAGTGTGGCTGG
ENSMUSG00000021585_Cast_DTKPA_502.8	GACAAGGCATCTATAGCC
ENSMUSG00000021585_Cast_DTKPA_503.9	GGTGTCTATCAGGTCATCCA
ENSMUSG00000021585_Cast_DTKPA_504.10	GTTCAGCTTGGCTAACG
ENSMUSG00000021589_Rhobtb3_SPB_505.1	GACGGCCGGTTGTCCTGG
ENSMUSG00000021589_Rhobtb3_SPB_506.2	GAAGCCCGCTGGTGTCGG
ENSMUSG00000021589_Rhobtb3_SPB_507.3	GTGGCGTTGGGGAACGA
ENSMUSG00000021589_Rhobtb3_SPB_508.4	GACGTTCCCGAACGCAC
ENSMUSG00000021589_Rhobtb3_SPB_509.5	GAGTAGCTTGTTGCTGAACG
ENSMUSG00000021589_Rhobtb3_SPB_510.6	GGTAATCATTGCGGCTGT
ENSMUSG00000021589_Rhobtb3_SPB_511.7	GGCACCCCCAATTAGGTTTC
ENSMUSG00000021589_Rhobtb3_SPB_512.8	GTACACAGGGGGCATGTACA
ENSMUSG00000021589_Rhobtb3_SPB_513.9	GCTGTGTTACCACCACAGAA
ENSMUSG00000021589_Rhobtb3_SPB_514.10	GCCTTGATGATTTCTACAT
ENSMUSG00000030889_Vwa3a_U1A_515.1	GTTCGAGAAGCTCACCT
ENSMUSG00000030889_Vwa3a_U1A_516.2	GGGTGGTGAAATGCACTT
ENSMUSG00000030889_Vwa3a_U1A_517.3	GCAGCGGCTCTCAGACAA
ENSMUSG00000030889_Vwa3a_U1A_518.4	GGTTTGGGCGAGGTCATTCA
ENSMUSG00000030889_Vwa3a_U1A_519.5	GGGACGTGAGACCCAGACGT
ENSMUSG00000030889_Vwa3a_U1A_520.6	GATCATCACATTTGTAGG
ENSMUSG00000030889_Vwa3a_U1A_521.7	GCTGTATGTCCTGTCCTT
ENSMUSG00000030889_Vwa3a_U1A_522.8	GACCTGCGAGGAATCTATG
ENSMUSG00000030889_Vwa3a_U1A_523.9	GGGATACCCCCGGTGAAG
ENSMUSG00000030889_Vwa3a_U1A_524.10	GACAACTTACAAAGAGCC
ENSMUSG00000030888_Rrp8_SPB_525.1	GCAAGCGCCGCCATCTCT
ENSMUSG00000030888_Rrp8_SPB_526.2	GTCACTGCCAGGTAGGCTGG
ENSMUSG00000030888_Rrp8_SPB_527.3	GCGTCTCAAAGGAAGTA
ENSMUSG00000030888_Rrp8_SPB_528.4	GGAAGAAGAGACACCTCCAA
ENSMUSG00000030888_Rrp8_SPB_529.5	GCCATCCATCAGTGACTCTG
ENSMUSG00000030888_Rrp8_SPB_530.6	GCCACTGCTTGCGGCTCA
ENSMUSG00000030888_Rrp8_SPB_531.7	GTTCGAAGAGCCCGAAT
ENSMUSG00000030888_Rrp8_SPB_532.8	GTGTCATGCGTGCTCGCA
ENSMUSG00000030888_Rrp8_SPB_533.9	GTGCTGTCGCGGCCCCT
ENSMUSG00000030888_Rrp8_SPB_534.10	GACTGGCGGGGCAGTCGC
ENSMUSG00000030881_Arfip2_SPA_535.1	GACGGACGGGATTCTAGGGA
ENSMUSG00000030881_Arfip2_SPA_536.2	GAGATTCCCATCCACGGAAA
ENSMUSG00000030881_Arfip2_SPA_537.3	GCTAGTTTCATTGAGGTT
ENSMUSG00000030881_Arfip2_SPA_538.4	GGTGACGAGGTGGCCCG
ENSMUSG00000030881_Arfip2_SPA_539.5	GAGGGTGACGTGCTGTGAGA
ENSMUSG00000030881_Arfip2_SPA_540.6	GTTTGACATCGTCAAGAAAT
ENSMUSG00000030881_Arfip2_SPA_541.7	GAGATTTGGCCGAGGCTCC
ENSMUSG00000030881_Arfip2_SPA_542.8	GCAACAGGCTGTAGAGGT
ENSMUSG00000030881_Arfip2_SPA_543.9	GAATGGGGAGACGCTGCT
ENSMUSG00000030881_Arfip2_SPA_544.10	GCTCTGGGGACTTCTGGCTG
ENSMUSG00000030880_Polr3e_GEB_545.1	GATCGCACTGAACGTGGA
ENSMUSG00000030880_Polr3e_GEB_546.2	GAAGATGACCCAGTCATAC
ENSMUSG00000030880_Polr3e_GEB_547.3	GTGTACTTGGCTAAAAGTC
ENSMUSG00000030880_Polr3e_GEB_548.4	GCTTCTCCTACCTTGATA
ENSMUSG00000030880_Polr3e_GEB_549.5	GTTGGGATTCAGGGTGTCGA
ENSMUSG00000030880_Polr3e_GEB_550.6	GTGCTAGTCTCGTCAGCAC
ENSMUSG00000030880_Polr3e_GEB_551.7	GGCATAACGAGCTGTGTTGC
ENSMUSG00000030880_Polr3e_GEB_552.8	GGATGCCATGTAAAGGTGTC
ENSMUSG00000030880_Polr3e_GEB_553.9	GGCGCTCATGCTCTGAG
ENSMUSG00000030880_Polr3e_GEB_554.10	GGGGATTCTTCTCAGGACG
ENSMUSG00000026750_Psmb7_ACOCA_555.1	GGTGTTTCAGCCACCGGT
ENSMUSG00000026750_Psmb7_ACOCA_556.2	GCGGATTTCGCAAAAAAG
ENSMUSG00000026750_Psmb7_ACOCA_557.3	GACACGAGAGCAACTGAA
ENSMUSG00000026750_Psmb7_ACOCA_558.4	GAAAACTGGCACTACCATCG
ENSMUSG00000026750_Psmb7_ACOCA_559.5	GAGAGTGGAGCTCCAAGT
ENSMUSG00000026750_Psmb7_ACOCA_560.6	GCTGTAACAACTCTCGGG
ENSMUSG00000026750_Psmb7_ACOCA_561.7	GATAAGTTTAGGCCAGATA
ENSMUSG00000026750_Psmb7_ACOCA_562.8	GTGAGTGAGGCTATTGCAGC
ENSMUSG00000026750_Psmb7_ACOCA_563.9	GTGTTTCAGCCACCGGTCGG
ENSMUSG00000026750_Psmb7_ACOCA_564.10	GAAAAGCCTCCGACCGG
ENSMUSG00000026751_Nr5a1_GEB_565.1	GGACTATTCGTACGACG
ENSMUSG00000026751_Nr5a1_GEB_566.2	GGTGTCGGGCTACCACTA
ENSMUSG00000026751_Nr5a1_GEB_567.3	GTGCGTGCTGATCGAATG
ENSMUSG00000026751_Nr5a1_GEB_568.4	GACGAGCTGTGTCCAGTGTG
ENSMUSG00000026751_Nr5a1_GEB_569.5	GGCGCATGCCCACCGTC
ENSMUSG00000026751_Nr5a1_GEB_570.6	GTGTAATGCTTGTTGTTC
ENSMUSG00000026751_Nr5a1_GEB_571.7	GGAGACCGGACCACCGAT
ENSMUSG00000026751_Nr5a1_GEB_572.8	GTCACCCAGCGGCCCACT
ENSMUSG00000026751_Nr5a1_GEB_573.9	GCACGCACCGGAGCCCA
ENSMUSG00000026751_Nr5a1_GEB_574.10	GGGTAACATGTAGTCCGGTG
ENSMUSG00000030884_Uqcrc2_ACOCA_575.1	GCAGAGGCACTCCTCCAG
ENSMUSG00000030884_Uqcrc2_ACOCA_576.2	GTGAGGTTCCCAAGTTGT
ENSMUSG00000030884_Uqcrc2_ACOCA_577.3	GGCTTGTTCGTTAAAGC
ENSMUSG00000030884_Uqcrc2_ACOCA_578.4	GAAGGACCCGGCCCTGCTG
ENSMUSG00000030884_Uqcrc2_ACOCA_579.5	GAAGCAATCACCAAACCATT
ENSMUSG00000030884_Uqcrc2_ACOCA_580.6	GGCGAAACTCGGGTGCTG
ENSMUSG00000030884_Uqcrc2_ACOCA_581.7	GACTGCAACAAGGGAAAACA
ENSMUSG00000030884_Uqcrc2_ACOCA_582.8	GTACACTGTAGAAGGCATT
ENSMUSG00000030884_Uqcrc2_ACOCA_583.9	GTGGGATTGAAGCAGTTGG
ENSMUSG00000030884_Uqcrc2_ACOCA_584.10	GATGGGGAAGATAACATCAG
ENSMUSG00000026754_Golga1_SPB_585.1	GGGATGAGAGATCTTCTC
ENSMUSG00000026754_Golga1_SPB_586.2	GTTCTTGAAATTTCCGCA
ENSMUSG00000026754_Golga1_SPB_587.3	GAGACCAGGCGGCACAACA
ENSMUSG00000026754_Golga1_SPB_588.4	GCCTCCATGGGAGCTGACTC
ENSMUSG00000026754_Golga1_SPB_589.5	GGGAACTTAACCGTACTC
ENSMUSG00000026754_Golga1_SPB_590.6	GAAATTGATGAATTAGAG
ENSMUSG00000026754_Golga1_SPB_591.7	GCCAGTCCTTCTGCCATTT
ENSMUSG00000026754_Golga1_SPB_592.8	GCTGCTGGATGATCGCC
ENSMUSG00000026754_Golga1_SPB_593.9	GAAGAATGCTTGGGGAAGA
ENSMUSG00000026754_Golga1_SPB_594.10	GTCATCTGACTTAAACGAG
ENSMUSG00000026755_Arpc5l_TMMA_595.1	GCGTGAGGACAGTGTGTTC
ENSMUSG00000026755_Arpc5l_TMMA_596.2	GACCCCTGCGAGGTAGAC
ENSMUSG00000026755_Arpc5l_TMMA_597.3	GCACGAAGAGGCAGCGGCGG
ENSMUSG00000026755_Arpc5l_TMMA_598.4	GGGCGTTCCATGCAGCTTTG
ENSMUSG00000026755_Arpc5l_TMMA_599.5	GCTTGATTCTTGGTGTTGAT
ENSMUSG00000026755_Arpc5l_TMMA_600.6	GTACTTTCAGGACTACACCC
ENSMUSG00000026755_Arpc5l_TMMA_601.7	GTGCAGTCACTGGACAGAAA
ENSMUSG00000026755_Arpc5l_TMMA_602.8	GAGCAGCGAAATTGAGC
ENSMUSG00000026755_Arpc5l_TMMA_603.9	GCAGTGCAGTGCTACTCCAG
ENSMUSG00000026755_Arpc5l_TMMA_604.10	GCCTAGTCCTCCTACAGCTA
ENSMUSG00000007338_Mrpl49_TMMB_605.1	GGTCGGAGCTACGGGCGA
ENSMUSG00000007338_Mrpl49_TMMB_606.2	GCGAGCCGCTTTGCAGGAC
ENSMUSG00000007338_Mrpl49_TMMB_607.3	GGGGCCTCCTGATAACCC
ENSMUSG00000007338_Mrpl49_TMMB_608.4	GTGGATGAATACCAATTTG
ENSMUSG00000007338_Mrpl49_TMMB_609.5	GTGGGGTAATGTTTATGTTT
ENSMUSG00000007338_Mrpl49_TMMB_610.6	GAGAGCGACGAACAAAGTA
ENSMUSG00000007338_Mrpl49_TMMB_611.7	GCACAATATTCCTGTCTACA
ENSMUSG00000007338_Mrpl49_TMMB_612.8	GATGACCTTGATTCGGAAAG
ENSMUSG00000007338_Mrpl49_TMMB_613.9	GAGCCGCTTTGCAGGACTGG
ENSMUSG00000007338_Mrpl49_TMMB_614.10	GGTGTTGCGAGCCGCTTTGC
ENSMUSG00000059213_Ddn_SPA_615.1	GGCCCGTTATTCTCCGAG
ENSMUSG00000059213_Ddn_SPA_616.2	GGCCAGCTACTGGGCCCG
ENSMUSG00000059213_Ddn_SPA_617.3	GTTCCCGGGCTCGGACCT
ENSMUSG00000059213_Ddn_SPA_618.4	GACCTAGGGGACTCCGTC
ENSMUSG00000059213_Ddn_SPA_619.5	GCCGACCCTGGGCCTCCA
ENSMUSG00000059213_Ddn_SPA_620.6	GAGCCCCGGAACGCCCTT
ENSMUSG00000059213_Ddn_SPA_621.7	GCTTGGACTTCTGCACCCAG
ENSMUSG00000059213_Ddn_SPA_622.8	GACCATCCGTGCTCCCGC
ENSMUSG00000059213_Ddn_SPA_623.9	GCGCGACGACTATAATGAC
ENSMUSG00000059213_Ddn_SPA_624.10	GACAGTCCATGGACATCC
ENSMUSG00000086228_Gm514_MU1B_625.1	GCCCTTGGACACCTTGAA
ENSMUSG00000086228_Gm514_MU1B_626.2	GGGAGCAAGATCCTCGGA
ENSMUSG00000086228_Gm514_MU1B_627.3	GCATCAGCCCCTCCAGCC
ENSMUSG00000086228_Gm514_MU1B_628.4	GGACACTGAGCTCAGGCACG
ENSMUSG00000086228_Gm514_MU1B_629.5	GACTTCAGCCTGGAAAAGA
ENSMUSG00000086228_Gm514_MU1B_630.6	GCCATCGTCGCTGCTCCC
ENSMUSG00000086228_Gm514_MU1B_631.7	GTTCTTGCAGTCCAGCCTCT
ENSMUSG00000086228_Gm514_MU1B_632.8	GCAGTCTACAGGAGACGA
ENSMUSG00000086228_Gm514_MU1B_633.9	GAGGAGCAAGACCTCATT
ENSMUSG00000086228_Gm514_MU1B_634.10	GCCGCAGCAGCCTGTCGC
ENSMUSG00000003824_Syce2_U1A_635.1	GCTCTCCACAATCGCCGG
ENSMUSG00000003824_Syce2_U1A_636.2	GAGCCGGGCGTCTCCTCG
ENSMUSG00000003824_Syce2_U1A_637.3	GCGCCTCCCGTGGAGTTAA
ENSMUSG00000003824_Syce2_U1A_638.4	GCTGGCTGCGCTCGCAGG
ENSMUSG00000003824_Syce2_U1A_639.5	GGGTCCTGGCAGCTGGCAAC
ENSMUSG00000003824_Syce2_U1A_640.6	GAAAACATCAATGAAAGC
ENSMUSG00000003824_Syce2_U1A_641.7	GCACTTATGACCAACTTCA
ENSMUSG00000003824_Syce2_U1A_642.8	GATCTGACAGAAAAGTTGG
ENSMUSG00000003824_Syce2_U1A_643.9	GGAGCCGCCGGCGATTG
ENSMUSG00000003824_Syce2_U1A_644.10	GGTTGATCTTTGCCATCTTC
ENSMUSG00000081649_Olfr213_MU2B_645.1	GCAATCGGTGGTCCACGC
ENSMUSG00000081649_Olfr213_MU2B_646.2	GGAATAGGACATGGGTCC
ENSMUSG00000081649_Olfr213_MU2B_647.3	GCTTCACACAGGCTCTTG
ENSMUSG00000081649_Olfr213_MU2B_648.4	GAAGAGGATTCTCAGGTGCT
ENSMUSG00000081649_Olfr213_MU2B_649.5	GTAGGCCAGCAAATGCATC
ENSMUSG00000081649_Olfr213_MU2B_650.6	GGAAAAAAACAGTTGCCCCC
ENSMUSG00000081649_Olfr213_MU2B_651.7	GGTCCAGGGATAAGACAGCC
ENSMUSG00000081649_Olfr213_MU2B_652.8	GTCTCTCCCTGGCCGAA
ENSMUSG00000081649_Olfr213_MU2B_653.9	GAACAGGAGAGATTTGCCAG
ENSMUSG00000081649_Olfr213_MU2B_654.10	GACAATGAGATGAGAGGAAC
ENSMUSG00000094678_Olfr857_MU2A_655.1	GGCCATCACAGCCAGCAAT
ENSMUSG00000094678_Olfr857_MU2A_656.2	GGCAAGGGCTTAGAATGACT
ENSMUSG00000094678_Olfr857_MU2A_657.3	GGTGACAAATAGCTACCCAT
ENSMUSG00000094678_Olfr857_MU2A_658.4	GTGAGCATGTATATGAGC
ENSMUSG00000094678_Olfr857_MU2A_659.5	GGGTATGGATAGCCTATTGC
ENSMUSG00000094678_Olfr857_MU2A_660.6	GCCTATTGCTGGCTGTGA
ENSMUSG00000094678_Olfr857_MU2A_661.7	GGAAGAAGTACATTGGACTG
ENSMUSG00000094678_Olfr857_MU2A_662.8	GCTTCAGTAATGTATACAA
ENSMUSG00000094678_Olfr857_MU2A_663.9	GAAGTACATTGGACTGTGG
ENSMUSG00000094678_Olfr857_MU2A_664.10	GGAACATCACAAAAGAAATG
ENSMUSG00000094679_Gm21721_MU1B_665.1	GAGCCTGTCACCCATTTGA
ENSMUSG00000094679_Gm21721_MU1B_666.2	GATAAAGTAATCAGTAGGAT
ENSMUSG00000094679_Gm21721_MU1B_667.3	GGGTCTCTGGTACGATGTGG
ENSMUSG00000094679_Gm21721_MU1B_668.4	GAGGGGTCTCTGGTACGATG
ENSMUSG00000094679_Gm21721_MU1B_669.5	GCAAACACTTCTCTTTATT
ENSMUSG00000094679_Gm21721_MU1B_670.6	GATTACTTTATCAAATTTCT
ENSMUSG00000094679_Gm21721_MU1B_671.7	GTGCAGTACATCAGAGATGA
ENSMUSG00000094679_Gm21721_MU1B_672.8	GAATGATGGCCTTCAAAT
ENSMUSG00000094679_Gm21721_MU1B_673.9	GGCCTTCAAATGGGTGAC
ENSMUSG00000094679_Gm21721_MU1B_674.10	GCTGATCTCGCCTCAGCCAG
ENSMUSG00000098551_Ace3_MU2A_675.1	GTTTGCTCATAAAACTGC
ENSMUSG00000098551_Ace3_MU2A_676.2	GATTCTGCTTGGTGATGT
ENSMUSG00000098551_Ace3_MU2A_677.3	GTCCTAAACATGCGGGCC
ENSMUSG00000098551_Ace3_MU2A_678.4	GCCATGGCTCAGGACTGT
ENSMUSG00000098551_Ace3_MU2A_679.5	GGAGATCCTCCGTGGGCA
ENSMUSG00000098551_Ace3_MU2A_680.6	GAGTTTATGGAAGCCACT
ENSMUSG00000098551_Ace3_MU2A_681.7	GAGCACAAGTAGCAAGGCCC
ENSMUSG00000098551_Ace3_MU2A_682.8	GCATGCGCTTCACGTCC
ENSMUSG00000098551_Ace3_MU2A_683.9	GATTTCTACAGCGAGGCTC
ENSMUSG00000098551_Ace3_MU2A_684.10	GCGTGTCAGATTCATACT
ENSMUSG00000094671_Gm20382_MU1B_685.1	GCAAATTAAATCTTCGG
ENSMUSG00000094671_Gm20382_MU1B_686.2	GGACGTGACATTCCAGTG
ENSMUSG00000094671_Gm20382_MU1B_687.3	GCTTCACTATAGCCACATAG
ENSMUSG00000094671_Gm20382_MU1B_688.4	GGGGCCTGAAGGACTTTG
ENSMUSG00000094671_Gm20382_MU1B_689.5	GTCTGCCCTAACTGCTCT
ENSMUSG00000094671_Gm20382_MU1B_690.6	GTACAAATAGCTGGGAGGAG
ENSMUSG00000094671_Gm20382_MU1B_691.7	GTGATACAGTACATATGC
ENSMUSG00000094671_Gm20382_MU1B_692.8	GGGAATGTCAGCCTTCAAC
ENSMUSG00000094671_Gm20382_MU1B_693.9	GGTGCTTAGACAAATTAT
ENSMUSG00000094671_Gm20382_MU1B_694.10	GGGGTGACCTAATGCTCC
ENSMUSG00000094672_Vmn2r25_MU2A_695.1	GTGAAGTATAACATCAGT
ENSMUSG00000094672_Vmn2r25_MU2A_696.2	GAAGGCTGTGGAAGGTTCTA
ENSMUSG00000094672_Vmn2r25_MU2A_697.3	GTTCACACTGTACTCCTCAT
ENSMUSG00000094672_Vmn2r25_MU2A_698.4	GCATCAATGTATTAAGTGTC
ENSMUSG00000094672_Vmn2r25_MU2A_699.5	GGATCTGGGTTGGCCTGG
ENSMUSG00000094672_Vmn2r25_MU2A_700.6	GTAACAAGAAATATGTTCC
ENSMUSG00000094672_Vmn2r25_MU2A_701.7	GTCATCCTCTGGTGTAACGA
ENSMUSG00000094672_Vmn2r25_MU2A_702.8	GCCCTTCGAGCTCAGGTAAG
ENSMUSG00000094672_Vmn2r25_MU2A_703.9	GAGGAGATGATCAGCCA
ENSMUSG00000094672_Vmn2r25_MU2A_704.10	GAAAGCCACAACCACAATGA
ENSMUSG00000094673_Olfr1354_MU2B_705.1	GATGACCATGATGATAAGC
ENSMUSG00000094673_Olfr1354_MU2B_706.2	GTACAAGATTCATTATGAGT
ENSMUSG00000094673_Olfr1354_MU2B_707.3	GGTAAAACAGATGTCCACAA
ENSMUSG00000094673_Olfr1354_MU2B_708.4	GGGAACCTGCTTATCATCA
ENSMUSG00000094673_Olfr1354_MU2B_709.5	GGCCTGTACTATAAAATA
ENSMUSG00000094673_Olfr1354_MU2B_710.6	GAATTGGACAACTTTCTCC
ENSMUSG00000094673_Olfr1354_MU2B_711.7	GCTGTGGAAAGACTATTAGA
ENSMUSG00000094673_Olfr1354_MU2B_712.8	GCAGCAGAGTGAGAGCTT
ENSMUSG00000094673_Olfr1354_MU2B_713.9	GAAATGACTGCCAATAGAAC
ENSMUSG00000094673_Olfr1354_MU2B_714.10	GAATCTTGTACCTGTTCTAT
ENSMUSG00000098557_KCTD12_MU1A_715.1	GATGTCCGGGAAGAGCGG
ENSMUSG00000098557_KCTD12_MU1A_716.2	GCGGCTCGTCGTCGTCCT
ENSMUSG00000098557_KCTD12_MU1A_717.3	GTAGAGCTGAACGTGGGA
ENSMUSG00000098557_KCTD12_MU1A_718.4	GCTCTGGCGGACAGCACCCG
ENSMUSG00000098557_KCTD12_MU1A_719.5	GTGCCCGACTCGCTGCTC
ENSMUSG00000098557_KCTD12_MU1A_720.6	GGCCGCTTCTTTCTGGAC
ENSMUSG00000098557_KCTD12_MU1A_721.7	GCGCTCCGGGAAGTAGTC
ENSMUSG00000098557_KCTD12_MU1A_722.8	GTCCCGGGCCAGCTCCTG
ENSMUSG00000098557_KCTD12_MU1A_723.9	GAGGCGACGCACGAGCTC
ENSMUSG00000098557_KCTD12_MU1A_724.10	GCAGGTAATCCAGGATGTAG
ENSMUSG00000028937_Acot7_SPB_725.1	GGGGCCATCATCAGCACG
ENSMUSG00000028937_Acot7_SPB_726.2	GCGTCCAGATGATGCCAATG
ENSMUSG00000028937_Acot7_SPB_727.3	GTGCGCTCCACCCGTGCC
ENSMUSG00000028937_Acot7_SPB_728.4	GGGGCACATACCACAAGG
ENSMUSG00000028937_Acot7_SPB_729.5	GCCGATGCACATGGGTGAC
ENSMUSG00000028937_Acot7_SPB_730.6	GGTCCAGGTCCACGTGATGT
ENSMUSG00000028937_Acot7_SPB_731.7	GGACATTGCGTCACCAT
ENSMUSG00000028937_Acot7_SPB_732.8	GCTATGAAGCCCAGAAGC
ENSMUSG00000028937_Acot7_SPB_733.9	GGTCGGGACTCTGCGCCTCT
ENSMUSG00000028937_Acot7_SPB_734.10	GCCAGGCGTCAGGCTCGAAA
ENSMUSG00000047161_Chst9_U2A_735.1	GTCCTGCTGTTTGGGACAGC
ENSMUSG00000047161_Chst9_U2A_736.2	GAGAAGAAAAGAGATCAGAA
ENSMUSG00000047161_Chst9_U2A_737.3	GGGGAGATCTGCTCAACCTA
ENSMUSG00000047161_Chst9_U2A_738.4	GCAACCCAAGAGAAGCGT
ENSMUSG00000047161_Chst9_U2A_739.5	GGAAGATCAGCCATTCACAA
ENSMUSG00000047161_Chst9_U2A_740.6	GATTCGTGATCTGTTTC
ENSMUSG00000047161_Chst9_U2A_741.7	GATCAACTGAAGCACATCA
ENSMUSG00000047161_Chst9_U2A_742.8	GACCAGTGGCCAGTCCATC
ENSMUSG00000047161_Chst9_U2A_743.9	GCCCTGCTGTCCCAAACAGC
ENSMUSG00000047161_Chst9_U2A_744.10	GCCCTTAAACAAAAGTT
ENSMUSG00000047163_Olfr65_U2B_745.1	GAAATGTTGAGCCACATTGA
ENSMUSG00000047163_Olfr65_U2B_746.2	GCCTATATCTCCATATTACT
ENSMUSG00000047163_Olfr65_U2B_747.3	GAAGCCTGTGAGCAGGAATG
ENSMUSG00000047163_Olfr65_U2B_748.4	GTATTATTTCTTAGGTATGT
ENSMUSG00000047163_Olfr65_U2B_749.5	GCCATTCGCAACCCACTA
ENSMUSG00000047163_Olfr65_U2B_750.6	GAGAGAGTGTGGATAAAAT
ENSMUSG00000047163_Olfr65_U2B_751.7	GGTTATGGTCATCCTTAATG
ENSMUSG00000047163_Olfr65_U2B_752.8	GTGTACTATGGTTAAATCAC
ENSMUSG00000047163_Olfr65_U2B_753.9	GACAATAGGGAAACCAATGC
ENSMUSG00000047163_Olfr65_U2B_754.10	GGTCTGACGTTTATTCAC
ENSMUSG00000029919_Hpgds_DTKPA_755.1	GCTACATATTCGCTTATT
ENSMUSG00000029919_Hpgds_DTKPA_756.2	GAATAGAACAAGCTGAC
ENSMUSG00000029919_Hpgds_DTKPA_757.3	GCTATTGCGAGGCTCTGG
ENSMUSG00000029919_Hpgds_DTKPA_758.4	GTCCTTCCACCTCCAAAACA
ENSMUSG00000029919_Hpgds_DTKPA_759.5	GTCAAGCTGATGCAGTGG
ENSMUSG00000029919_Hpgds_DTKPA_760.6	GGAGACAAAGAGTGGTTTAT
ENSMUSG00000029919_Hpgds_DTKPA_761.7	GATCTTTCTCTGCCCAT
ENSMUSG00000029919_Hpgds_DTKPA_762.8	GGGTAGATATCCAACAAGCC
ENSMUSG00000029919_Hpgds_DTKPA_763.9	GTGGCCTCTTTAGTATCC
ENSMUSG00000029919_Hpgds_DTKPA_764.10	GAATATGTAGCGAATAATTT
ENSMUSG00000029918_Mrps33_TMMB_765.1	GCAAAATACGTGTTGTGATT
ENSMUSG00000029918_Mrps33_TMMB_766.2	GCAGTGCATACTCCGAAAG
ENSMUSG00000029918_Mrps33_TMMB_767.3	GCATGTCTCGTCTGAGTGCC
ENSMUSG00000029918_Mrps33_TMMB_768.4	GTTTAGCGAGCAGCCCT
ENSMUSG00000029918_Mrps33_TMMB_769.5	GTAAAGGCCAAGGAAACGG
ENSMUSG00000029918_Mrps33_TMMB_770.6	GGAAACCGAGGAAAGGAGAA
ENSMUSG00000029918_Mrps33_TMMB_771.7	GACGTCTAAAGAAGCTCCGT
ENSMUSG00000029918_Mrps33_TMMB_772.8	GATGAGCATCAGGACTTTA
ENSMUSG00000029918_Mrps33_TMMB_773.9	GGCCACTTCACCAAAGATCC
ENSMUSG00000029918_Mrps33_TMMB_774.10	GGACTTTGAGTCAGTAGACC
ENSMUSG00000029915_Clec5a_ACOCA_775.1	GAACTGGCACATGATCATCT
ENSMUSG00000029915_Clec5a_ACOCA_776.2	GAAAGTACCATGCCTACA
ENSMUSG00000029915_Clec5a_ACOCA_777.3	GTAGTAGTGATCAAAGTTGT
ENSMUSG00000029915_Clec5a_ACOCA_778.4	GCTGTCTTTCCAAGGTGATT
ENSMUSG00000029915_Clec5a_ACOCA_779.5	GGTTTGGTACGTCAGCC
ENSMUSG00000029915_Clec5a_ACOCA_780.6	GGATTATTGTGCAACACA
ENSMUSG00000029915_Clec5a_ACOCA_781.7	GTGACACAGTCGAAGTTC
ENSMUSG00000029915_Clec5a_ACOCA_782.8	GTGAAGTCAGCTATCGC
ENSMUSG00000029915_Clec5a_ACOCA_783.9	GTCCCCACGGAGAGCTA
ENSMUSG00000029915_Clec5a_ACOCA_784.10	GGCACATGATCATCTCG
ENSMUSG00000029917_C130060K24Rik_MU2B_785.1	GTCGTGGAACTTGACCG
ENSMUSG00000029917_C130060K24Rik_MU2B_786.2	GATGAACTGAGCGCGCGTC
ENSMUSG00000029917_C130060K24Rik_MU2B_787.3	GTCGCTGCACATGCCACA
ENSMUSG00000029917_C130060K24Rik_MU2B_788.4	GATGAGCATGCCGACCAGC
ENSMUSG00000029917_C130060K24Rik_MU2B_789.5	GGCGTTGCCGAAGAGCGCCA
ENSMUSG00000029917_C130060K24Rik_MU2B_790.6	GGCTGGTGGCCATCATCAT
ENSMUSG00000029917_C130060K24Rik_MU2B_791.7	GTTGATAATTTCGTGTCA
ENSMUSG00000029917_C130060K24Rik_MU2B_792.8	GCAATGCAGGTCATAGTA
ENSMUSG00000029917_C130060K24Rik_MU2B_793.9	GGGGCTGCTCCACTCTTCC
ENSMUSG00000029917_C130060K24Rik_MU2B_794.10	GGCAGTGCACTGGACAAA
ENSMUSG00000029916_Agk_TMMA_795.1	GGGACAAGCCAAGAAGCTCT
ENSMUSG00000029916_Agk_TMMA_796.2	GGGGATCTTTCAGAGATGC
ENSMUSG00000029916_Agk_TMMA_797.3	GGTCAAGTTGGGTGTTTC
ENSMUSG00000029916_Agk_TMMA_798.4	GGAAGAAAACTACAGCT
ENSMUSG00000029916_Agk_TMMA_799.5	GGTCAAGTTGGGTGTTT
ENSMUSG00000029916_Agk_TMMA_800.6	GAAGCTCTTGGAGTTGA
ENSMUSG00000029916_Agk_TMMA_801.7	GCCAGACAGGTGTAAAAT
ENSMUSG00000029916_Agk_TMMA_802.8	GACAGGCTGCTCTTCTTAGC
ENSMUSG00000029916_Agk_TMMA_803.9	GCTTTCTTCACTTGTGCATT
ENSMUSG00000029916_Agk_TMMA_804.10	GATGTGATCATTGTTGCTGG
ENSMUSG00000029911_Ssbp1_TMMB_805.1	GTTACTTGGACGAGTAGGTC
ENSMUSG00000029911_Ssbp1_TMMB_806.2	GAATATCAGTGTTTCGACC
ENSMUSG00000029911_Ssbp1_TMMB_807.3	GCTCGTATATTTGTGGAA
ENSMUSG00000029911_Ssbp1_TMMB_808.4	GTTCAGTTACTTGGACGAGT
ENSMUSG00000029911_Ssbp1_TMMB_809.5	GTCTCTGGTTGTTCATTGGA
ENSMUSG00000029911_Ssbp1_TMMB_810.6	GCAACAACAATCATAGC
ENSMUSG00000029911_Ssbp1_TMMB_811.7	GTGGAAGGGAAAGTGGACTA
ENSMUSG00000029911_Ssbp1_TMMB_812.8	GTGGACTATGGCGAGTACA
ENSMUSG00000029911_Ssbp1_TMMB_813.9	GTTCAAGAACCAAACTGC
ENSMUSG00000029911_Ssbp1_TMMB_814.10	GGATAGTGAAGTATACCAAA
ENSMUSG00000029910_Mad2l1_ACOCA_815.1	GCAGCTCGCCCGAGAGCA
ENSMUSG00000029910_Mad2l1_ACOCA_816.2	GAGATACTTTATGAGCTC
ENSMUSG00000029910_Mad2l1_ACOCA_817.3	GTGCTCAGTTCAGAAACTGG
ENSMUSG00000029910_Mad2l1_ACOCA_818.4	GTGGTGAAGTCCTTGAAAGA
ENSMUSG00000029910_Mad2l1_ACOCA_819.5	GAGCGAATTTCATCCTGTA
ENSMUSG00000029910_Mad2l1_ACOCA_820.6	GACGGACTTCTTCACAAT
ENSMUSG00000029910_Mad2l1_ACOCA_821.7	GTGTGACAAAACTGCAAAAG
ENSMUSG00000029910_Mad2l1_ACOCA_822.8	GTGTAAATCAGCAGATCAA
ENSMUSG00000029910_Mad2l1_ACOCA_823.9	GGGTGATGCCTTGCTCTC
ENSMUSG00000029910_Mad2l1_ACOCA_824.10	GAGCAAGGCATCACCCTGCG
ENSMUSG00000029913_Prdm5_GEB_825.1	GGACCCGGGACGACTTCA
ENSMUSG00000029913_Prdm5_GEB_826.2	GGCTTCGCTTTGTTCACG
ENSMUSG00000029913_Prdm5_GEB_827.3	GGGCATGTACGTACCAGAC
ENSMUSG00000029913_Prdm5_GEB_828.4	GGGAGAAGTTCTGTATATTT
ENSMUSG00000029913_Prdm5_GEB_829.5	GAAAAATTTGGACCCTTCGC
ENSMUSG00000029913_Prdm5_GEB_830.6	GGACTACAGACTGATGT
ENSMUSG00000029913_Prdm5_GEB_831.7	GGCCTTCAGCCAGAAGCG
ENSMUSG00000029913_Prdm5_GEB_832.8	GCCTCCACATCACTGTCC
ENSMUSG00000029913_Prdm5_GEB_833.9	GTGCAAGCTCTGTGGCAA
ENSMUSG00000029913_Prdm5_GEB_834.10	GCCAACTGTCCCTTAGAG
ENSMUSG00000027215_Cd82_MPA_835.1	GAAGAGGAAGAGGAAATACT
ENSMUSG00000027215_Cd82_MPA_836.2	GTGCTGTGATCCTGGGCTTC
ENSMUSG00000027215_Cd82_MPA_837.3	GTATCGGTGCTGTCAATG
ENSMUSG00000027215_Cd82_MPA_838.4	GCGCCTGCACGTAGTCCC
ENSMUSG00000027215_Cd82_MPA_839.5	GTGCGATGAGGATCAGCAGA
ENSMUSG00000027215_Cd82_MPA_840.6	GAAGTAGAAGAGGACCCCTA
ENSMUSG00000027215_Cd82_MPA_841.7	GGAGATGGGGAACACAGTGA
ENSMUSG00000027215_Cd82_MPA_842.8	GCTGGGTCAGCCACTACAAC
ENSMUSG00000027215_Cd82_MPA_843.9	GGAGCATGGGTAAGTGGTCT
ENSMUSG00000027215_Cd82_MPA_844.10	GCTGTGATCCTGGGCTTCG
ENSMUSG00000095109_Gm21717_MU1B_845.1	GATCTCTCCTCAGCCGA
ENSMUSG00000095109_Gm21717_MU1B_846.2	GAGGAAATACTACTATGTG
ENSMUSG00000095109_Gm21717_MU1B_847.3	GATTCCAGACACTCCTT
ENSMUSG00000095109_Gm21717_MU1B_848.4	GGGAAGGATTGTCTAGAACT
ENSMUSG00000095109_Gm21717_MU1B_849.5	GTAAAGAGTAGGGTTTGT
ENSMUSG00000095109_Gm21717_MU1B_850.6	GTGAAGTATGATGGAATTGA
ENSMUSG00000095109_Gm21717_MU1B_851.7	GATGGAATTGACGGCATCTA
ENSMUSG00000095109_Gm21717_MU1B_852.8	GCGGTACAACAAAAATTTGA
ENSMUSG00000095109_Gm21717_MU1B_853.9	GGCTGAGGAGAGATCAGG
ENSMUSG00000095109_Gm21717_MU1B_854.10	GCGGTACAACAAAAATTTG
ENSMUSG00000095108_Gm17467_MU1A_855.1	GGACAGTCCCTGAGTTTGTT
ENSMUSG00000095108_Gm17467_MU1A_856.2	GGGACAGTCCCTGAGTTTGT
ENSMUSG00000095108_Gm17467_MU1A_857.3	GTCCCTGAGTTTGTTGGG
ENSMUSG00000095108_Gm17467_MU1A_858.4	GAGTTTGTTGGGTGGATA
ENSMUSG00000095108_Gm17467_MU1A_859.5	GGCTAGATCGGGAAGGGTGT
ENSMUSG00000095108_Gm17467_MU1A_860.6	GCTAGATCGGGAAGGGTGTG
ENSMUSG00000095108_Gm17467_MU1A_861.7	GCAGCATCTTCCAAAAACG
ENSMUSG00000095108_Gm17467_MU1A_862.8	GTTCGAAAACATCTTGGG
ENSMUSG00000095108_Gm17467_MU1A_863.9	GCAGCATCTTCCAAAAAC
ENSMUSG00000095108_Gm17467_MU1A_864.10	GATTAGAGTTATGTAAGGTA
ENSMUSG00000095101_Gm13285_MU2B_865.1	GAGGTGGAGGACCTGCCTGA
ENSMUSG00000095101_Gm13285_MU2B_866.2	GGAGGACCTGCCTGAGGGTC
ENSMUSG00000095101_Gm13285_MU2B_867.3	GAGGACCTGCCTGAGGGTCT
ENSMUSG00000095101_Gm13285_MU2B_868.4	GTTGCTACTCCCAGACCCTC
ENSMUSG00000095101_Gm13285_MU2B_869.5	GAGGTGGAGGACCTGCCTG
ENSMUSG00000095101_Gm13285_MU2B_870.6	GTGGTTTCTCCCAGAGTCAT
ENSMUSG00000095101_Gm13285_MU2B_871.7	GGTCTGGGAGTAGCAACTGG
ENSMUSG00000095101_Gm13285_MU2B_872.8	GAGGGTCTGGGAGTAGCAAC
ENSMUSG00000095101_Gm13285_MU2B_873.9	GCGCGGTTTCGCTGCGCTCC
ENSMUSG00000095101_Gm13285_MU2B_874.10	GCCGGGTCACCAGTGCCTGC
ENSMUSG00000006179_Prss16_SPA_875.1	GGTTGGGATTCTTGCTTC
ENSMUSG00000006179_Prss16_SPA_876.2	GGACTAGGCCATGGTCCT
ENSMUSG00000006179_Prss16_SPA_877.3	GGAGTTGACAGTCCCCAGA
ENSMUSG00000006179_Prss16_SPA_878.4	GGAACACATTCAGAAGTTTC
ENSMUSG00000006179_Prss16_SPA_879.5	GGAGGCGAGGGCAGCCTT
ENSMUSG00000006179_Prss16_SPA_880.6	GATGCATTGAAGGGATCCAG
ENSMUSG00000006179_Prss16_SPA_881.7	GGTTTGAGTATGCCTGCT
ENSMUSG00000006179_Prss16_SPA_882.8	GCAGAAATACTGGTACATCT
ENSMUSG00000006179_Prss16_SPA_883.9	GCTCGCCAGGCGCTCTC
ENSMUSG00000006179_Prss16_SPA_884.10	GTGAATGATCAACACAGAAC
ENSMUSG00000095103_Gm21171_MU2B_885.1	GCATTTCTTTAACTGCTTCC
ENSMUSG00000095103_Gm21171_MU2B_886.2	GAAATGCATGAGAAGTCCA
ENSMUSG00000095103_Gm21171_MU2B_887.3	GAAGGTGATACCAAAGGA
ENSMUSG00000095103_Gm21171_MU2B_888.4	GCAGAAGCAGATGAAGATA
ENSMUSG00000095103_Gm21171_MU2B_889.5	GTAGTCAGAACCAGACCC
ENSMUSG00000095103_Gm21171_MU2B_890.6	GCTTCACATAAAGAGAAAA
ENSMUSG00000095103_Gm21171_MU2B_891.7	GATGAAGTAGACAGTATGT
ENSMUSG00000095103_Gm21171_MU2B_892.8	GGTCTGGTTCTGACTACATT
ENSMUSG00000095103_Gm21171_MU2B_893.9	GGAAGGTTACTTATTACTTT
ENSMUSG00000095103_Gm21171_MU2B_894.10	GCAAAATCTTTCTAATTTC
ENSMUSG00000095105_Edaradd_U1A_895.1	GGGGTCCGTGTCCTCCAC
ENSMUSG00000095105_Edaradd_U1A_896.2	GAGCGCAGAGGGTCGTC
ENSMUSG00000095105_Edaradd_U1A_897.3	GTATCCCATTCAAGACAC
ENSMUSG00000095105_Edaradd_U1A_898.4	GCAGAAACCAGCCCTGTA
ENSMUSG00000095105_Edaradd_U1A_899.5	GAGGTTGGTCATCAGAATT
ENSMUSG00000095105_Edaradd_U1A_900.6	GCGACTTGCTCAACGATC
ENSMUSG00000095105_Edaradd_U1A_901.7	GCCCTTCCTGCTCCCCCC
ENSMUSG00000095105_Edaradd_U1A_902.8	GGGGATCTTTGGTGCTGTC
ENSMUSG00000095105_Edaradd_U1A_903.9	GTCACCCAACCGTGAAGAAC
ENSMUSG00000095105_Edaradd_U1A_904.10	GGGCATGCCCCATTTGC
ENSMUSG00000095104_Gm9041_MU1B_905.1	GTTAAGTGGCTCTGTCAT
ENSMUSG00000095104_Gm9041_MU1B_906.2	GATCTTATGAGGATGTTAAG
ENSMUSG00000095104_Gm9041_MU1B_907.3	GAGATCAGCAGATATATT
ENSMUSG00000095104_Gm9041_MU1B_908.4	GTTGAGATCAGCAGATATAT
ENSMUSG00000095104_Gm9041_MU1B_909.5	GAGATAGGTTAGATCTTATG
ENSMUSG00000095104_Gm9041_MU1B_910.6	GATGAGAAAATACATCAGT
ENSMUSG00000095104_Gm9041_MU1B_911.7	GATGAGAAAATACATCAG
ENSMUSG00000026848_Tor1b_TMMA_912.1	GAGAATCACTTCGGTGGCA
ENSMUSG00000026848_Tor1b_TMMA_913.2	GAACGCCCCCGCCACGT
ENSMUSG00000026848_Tor1b_TMMA_914.3	GACTTGGAAGAGAAGCTGTT
ENSMUSG00000026848_Tor1b_TMMA_915.4	GGACAGAGTCAATGGTTTCT
ENSMUSG00000026848_Tor1b_TMMA_916.5	GTTGAGGGGCCGTTCCTCA
ENSMUSG00000026848_Tor1b_TMMA_917.6	GCGTGGGCATCGCCATCG
ENSMUSG00000026848_Tor1b_TMMA_918.7	GAGACGAATCGGAGCGTTTG
ENSMUSG00000026848_Tor1b_TMMA_919.8	GCTCCAGAAGTGGATCCG
ENSMUSG00000026848_Tor1b_TMMA_920.9	GTAGCCGGTGAGCGCCGACA
ENSMUSG00000026848_Tor1b_TMMA_921.10	GCTGAAAACCTTTATCCAAA
ENSMUSG00000043263_Pyhin1_ACOCB_922.1	GACCGTCCAGCAGTATTC
ENSMUSG00000043263_Pyhin1_ACOCB_923.2	GGTCCACTCCAGCATCTTT
ENSMUSG00000043263_Pyhin1_ACOCB_924.3	GTCACGTCATATGAAAA
ENSMUSG00000043263_Pyhin1_ACOCB_925.4	GAGGAACTCCTAGTGCCT
ENSMUSG00000043263_Pyhin1_ACOCB_926.5	GGTGTTTGACATTGTCCTGA
ENSMUSG00000043263_Pyhin1_ACOCB_927.6	GAGGAAAATGGTCACCAGCA
ENSMUSG00000043263_Pyhin1_ACOCB_928.7	GGGTCCAGAATACTGCTGGA
ENSMUSG00000043263_Pyhin1_ACOCB_929.8	GGAGGGTCCAGAATACTGC
ENSMUSG00000043263_Pyhin1_ACOCB_930.9	GAGAATTGTTCTTCTGAC
ENSMUSG00000043263_Pyhin1_ACOCB_931.10	GTTAAGATTGCTGATTTGA
ENSMUSG00000043262_Uevld_SPA_932.1	GAGGGCGTGAGACGGCTGCT
ENSMUSG00000043262_Uevld_SPA_933.2	GCTTCATTGGACGACGGTA
ENSMUSG00000043262_Uevld_SPA_934.3	GGGAATCGCCTGCACAT
ENSMUSG00000043262_Uevld_SPA_935.4	GGGATGAGCCAAGGGACGA
ENSMUSG00000043262_Uevld_SPA_936.5	GACTTCAGGCAAAGAAGTGT
ENSMUSG00000043262_Uevld_SPA_937.6	GTTGCGCTTCATTGGACGA
ENSMUSG00000043262_Uevld_SPA_938.7	GACGACGGTATGGAATAGAG
ENSMUSG00000043262_Uevld_SPA_939.8	GCACTTCAGATACTCCG
ENSMUSG00000043262_Uevld_SPA_940.9	GTACCGGTGAAATTCAGC
ENSMUSG00000043262_Uevld_SPA_941.10	GGCTTCAAGAAGCAAATGGG
ENSMUSG00000043267_Olfr1031_U2B_942.1	GTTGTTTCTAGTGGTATATG
ENSMUSG00000043267_Olfr1031_U2B_943.2	GCAATGAAGAGGTAACAT
ENSMUSG00000043267_Olfr1031_U2B_944.3	GCTCATCAAGGCCAATGCC
ENSMUSG00000043267_Olfr1031_U2B_945.4	GAGGATGAATTCAGTCACAG
ENSMUSG00000043267_Olfr1031_U2B_946.5	GAGAATTTGAAGCTCCACA
ENSMUSG00000043267_Olfr1031_U2B_947.6	GAGCATCTTTGGGGTCACAT
ENSMUSG00000043267_Olfr1031_U2B_948.7	GAGAAGCACATATCCACAA
ENSMUSG00000043267_Olfr1031_U2B_949.8	GATCAAAGGCCATCAGAGCC
ENSMUSG00000043267_Olfr1031_U2B_950.9	GTAAGTGCCCCATACACATA
ENSMUSG00000043267_Olfr1031_U2B_951.10	GGTCTGATGGAGACCATG
ENSMUSG00000026047_Kdelc1_TMMA_952.1	GCACTTGCCCAGACCGG
ENSMUSG00000026047_Kdelc1_TMMA_953.2	GAGCGAAATATGGGGACC
ENSMUSG00000026047_Kdelc1_TMMA_954.3	GCCCGCTATTTCTACATT
ENSMUSG00000026047_Kdelc1_TMMA_955.4	GATAGAGGTTAAACACCA
ENSMUSG00000026047_Kdelc1_TMMA_956.5	GATGAGCAGTTCACGAGAGT
ENSMUSG00000026047_Kdelc1_TMMA_957.6	GAAATCCCAAAACGATTT
ENSMUSG00000026047_Kdelc1_TMMA_958.7	GACTCATGGTGAGCACGT
ENSMUSG00000026047_Kdelc1_TMMA_959.8	GAGGTCATCCTCGGATTG
ENSMUSG00000026047_Kdelc1_TMMA_960.9	GGACAGTCACAGTTCTCA
ENSMUSG00000026047_Kdelc1_TMMA_961.10	GACAGTGCAGCCTGGCTA
ENSMUSG00000026842_Abl1_DTKPB_962.1	GAGTGCCACAAAAAGGTT
ENSMUSG00000026842_Abl1_DTKPB_963.2	GGCATCTGACTTTGAGCCCC
ENSMUSG00000026842_Abl1_DTKPB_964.3	GCTGAGAGTGTTATCTCCAC
ENSMUSG00000026842_Abl1_DTKPB_965.4	GAAAAGCTCCGGGTCTT
ENSMUSG00000026842_Abl1_DTKPB_966.5	GCCCAAACGAAAAATGGCCA
ENSMUSG00000026842_Abl1_DTKPB_967.6	GCAGCATTCCGAGATAC
ENSMUSG00000026842_Abl1_DTKPB_968.7	GGGAGGGTGTACCACTAC
ENSMUSG00000026842_Abl1_DTKPB_969.8	GTACGGGGAGGTGTACGA
ENSMUSG00000026842_Abl1_DTKPB_970.9	GTTTCTCCAGGCTGTTGA
ENSMUSG00000026842_Abl1_DTKPB_971.10	GAGTGTTGAAGCGGCTCT
ENSMUSG00000026843_Fubp3_GEA_972.1	GGGGCAGAGCGCTCCGGT
ENSMUSG00000026843_Fubp3_GEA_973.2	GAAGCGGGCCCTGGATGA
ENSMUSG00000026843_Fubp3_GEA_974.3	GGTGGACCCCTCAGTGTA
ENSMUSG00000026843_Fubp3_GEA_975.4	GCTTTGTGGATGCCCTGCAC
ENSMUSG00000026843_Fubp3_GEA_976.5	GGTGTGGAATTATTCAAGTG
ENSMUSG00000026843_Fubp3_GEA_977.6	GATGTACCAAGGCCCCTAAC
ENSMUSG00000026843_Fubp3_GEA_978.7	GTGCCTGATAAAATGGT
ENSMUSG00000026843_Fubp3_GEA_979.8	GCGGATATTTACCATCAG
ENSMUSG00000026843_Fubp3_GEA_980.9	GGCTCCTGGGGCAGATCG
ENSMUSG00000026843_Fubp3_GEA_981.10	GATGTGGTGCGGCTGGTGGC
ENSMUSG00000044533_Rps2_TMMB_982.1	GAATCCGAATACCTGATA
ENSMUSG00000044533_Rps2_TMMB_983.2	GTCACCAAGCTGGGCCGTC
ENSMUSG00000044533_Rps2_TMMB_984.3	GTCTCCTTATCAGGTATT
ENSMUSG00000044533_Rps2_TMMB_985.4	GCCGCGGCCACCTAATCC
ENSMUSG00000044533_Rps2_TMMB_986.5	GCCGCGGCCACCTAATCCT
ENSMUSG00000044533_Rps2_TMMB_987.6	GACGGCCCAGCTTGGTGACG
ENSMUSG00000044533_Rps2_TMMB_988.7	GGCCCAGGATTAGGTGGCCG
ENSMUSG00000044533_Rps2_TMMB_989.8	GGATTAGGTGGCCGCGG
ENSMUSG00000044533_Rps2_TMMB_990.9	GGTGGCCGCGGCGGCTTCCG
ENSMUSG00000044533_Rps2_TMMB_991.10	GACGGCCCAGCTTGGTGA
ENSMUSG00000034435_Tmem30b_U2A_992.1	GGCCGATGAACGCCAGGC
ENSMUSG00000034435_Tmem30b_U2A_993.2	GGCAGCCGCTGCTGTCGG
ENSMUSG00000034435_Tmem30b_U2A_994.3	GCTCCTTGATGCCGTTGG
ENSMUSG00000034435_Tmem30b_U2A_995.4	GAGCAATCGCCGGTGCCG
ENSMUSG00000034435_Tmem30b_U2A_996.5	GACCTGGAGCGCCACGGCG
ENSMUSG00000034435_Tmem30b_U2A_997.6	GAAGGCGGTGTTGTCGGGC
ENSMUSG00000034435_Tmem30b_U2A_998.7	GGAGCAAGCGCAGCCGGG
ENSMUSG00000034435_Tmem30b_U2A_999.8	GGTAGGGGGCGCACTCGT
ENSMUSG00000034435_Tmem30b_U2A_1000.9	GGCGCCGCACGGTGCGAT
ENSMUSG00000034435_Tmem30b_U2A_1001.10	GGTTGTTCTGGTAGAAGT
ENSMUSG00000034430_Zxdc_GEB_1002.1	GCGCGGAGACCAACATGG
ENSMUSG00000034430_Zxdc_GEB_1003.2	GGGACCGGCACCGAGGGA
ENSMUSG00000034430_Zxdc_GEB_1004.3	GGAGTCGCCGCCGTCCTC
ENSMUSG00000034430_Zxdc_GEB_1005.4	GCTGGAAGTGCCGCGCG
ENSMUSG00000034430_Zxdc_GEB_1006.5	GGGCCCCTCAGCAGCAGC
ENSMUSG00000034430_Zxdc_GEB_1007.6	GAAGTGGGCTCGATTAT
ENSMUSG00000034430_Zxdc_GEB_1008.7	GTTTGGACATACTGGTGA
ENSMUSG00000034430_Zxdc_GEB_1009.8	GTGACTCAGACAGTTGTGGC
ENSMUSG00000034430_Zxdc_GEB_1010.9	GTGCTGCGAGATCTATGT
ENSMUSG00000034430_Zxdc_GEB_1011.10	GGTTCACTTGCCCTGTTGA
ENSMUSG00000034432_Cops8_SPA_1012.1	GTCCGCCATCACCGCCAC
ENSMUSG00000034432_Cops8_SPA_1013.2	GACCGTACACTGGCGGTG
ENSMUSG00000034432_Cops8_SPA_1014.3	GTTGGATCAGTGCGAGAACC
ENSMUSG00000034432_Cops8_SPA_1015.4	GCAAGATATCTGTGGAAG
ENSMUSG00000034432_Cops8_SPA_1016.5	GGTCAGTTGGACAGCGAATC
ENSMUSG00000034432_Cops8_SPA_1017.6	GGAGACGCGCCTTTGCCC
ENSMUSG00000034432_Cops8_SPA_1018.7	GATGGTTGTATAGATCCC
ENSMUSG00000034432_Cops8_SPA_1019.8	GCACAGTCTCTGACCACTGG
ENSMUSG00000034432_Cops8_SPA_1020.9	GCAAAATCATCTGCGATGA
ENSMUSG00000034432_Cops8_SPA_1021.10	GTTGGACTTCCTGTGGAAG
ENSMUSG00000034438_Gbp8_MU1B_1022.1	GTGATTCTGTCCTGCCAGA
ENSMUSG00000034438_Gbp8_MU1B_1023.2	GGGTGTGCTCTGGTTTAGTG
ENSMUSG00000034438_Gbp8_MU1B_1024.3	GTGGAATTCTTTATTCCATC
ENSMUSG00000034438_Gbp8_MU1B_1025.4	GTAGTTTCTCCAGGGAATCA
ENSMUSG00000034438_Gbp8_MU1B_1026.5	GTGGAGCAGTGCCTTGTG
ENSMUSG00000034438_Gbp8_MU1B_1027.6	GAACTCAGTAGCTGTGCAG
ENSMUSG00000034438_Gbp8_MU1B_1028.7	GAGCTTTCTTCAGTCGC
ENSMUSG00000034438_Gbp8_MU1B_1029.8	GATTACTGGCAAGTTCCC
ENSMUSG00000034438_Gbp8_MU1B_1030.9	GGAGCGCACCAAGAAGG
ENSMUSG00000034438_Gbp8_MU1B_1031.10	GCAACTGAAACATAACATCG
ENSMUSG00000074011_Gm7682_MU2A_1032.1	GGTATATCAAGCTCATAA
ENSMUSG00000074011_Gm7682_MU2A_1033.2	GATATACCTGCCATCAA
ENSMUSG00000074011_Gm7682_MU2A_1034.3	GGCCTCCTTGAAATGTGC
ENSMUSG00000074011_Gm7682_MU2A_1035.4	GGCCTCCTTGAAATGTGCT
ENSMUSG00000074011_Gm7682_MU2A_1036.5	GTGCTCTGGATCAAAAATG
ENSMUSG00000074011_Gm7682_MU2A_1037.6	GATTTGTGCGACTTTGTC
ENSMUSG00000074011_Gm7682_MU2A_1038.7	GCGACTTTGTCAGGATCTCA
ENSMUSG00000074011_Gm7682_MU2A_1039.8	GCCAGCAACGACAAAGGT
ENSMUSG00000074011_Gm7682_MU2A_1040.9	GCAGATATCTGTAGCAAAGG
ENSMUSG00000074011_Gm7682_MU2A_1041.10	GGCCAACCTTTGTCGTTGC
ENSMUSG00000053914_Kdm4d_GEB_1042.1	GTATGAGTCACCGATTTA
ENSMUSG00000053914_Kdm4d_GEB_1043.2	GATATTGTCATAAGACTGCC
ENSMUSG00000053914_Kdm4d_GEB_1044.3	GGTCATCCCACCAAAAGAA
ENSMUSG00000053914_Kdm4d_GEB_1045.4	GACAAATACATTGCTTACA
ENSMUSG00000053914_Kdm4d_GEB_1046.5	GACTCAACAGTGGAATGT
ENSMUSG00000053914_Kdm4d_GEB_1047.6	GCGGCTCCCTGTTTGAT
ENSMUSG00000053914_Kdm4d_GEB_1048.7	GCTGGAAGTTGCCTCTTGAC
ENSMUSG00000053914_Kdm4d_GEB_1049.8	GGGGCTGAAGCTCTGGACTG
ENSMUSG00000053914_Kdm4d_GEB_1050.9	GTACCAGACCCCGCCACACC
ENSMUSG00000053914_Kdm4d_GEB_1051.10	GGAGACTTAATAGTCGACTC
ENSMUSG00000053916_Nanp_ACOCA_1052.1	GTCGATGAGTGTGTTGTCC
ENSMUSG00000053916_Nanp_ACOCA_1053.2	GTAATGCATGTACTATA
ENSMUSG00000053916_Nanp_ACOCA_1054.3	GATGTGAGGACTTCACAC
ENSMUSG00000053916_Nanp_ACOCA_1055.4	GTTCAAGTTAAACTGAGCA
ENSMUSG00000053916_Nanp_ACOCA_1056.5	GGCGAGCAGGAGAGGCATGT
ENSMUSG00000053916_Nanp_ACOCA_1057.6	GAAGCAATCCAGGAAACCAA
ENSMUSG00000053916_Nanp_ACOCA_1058.7	GACAATAGGAAATTGGCGG
ENSMUSG00000053916_Nanp_ACOCA_1059.8	GGACAACACACTCATCGACA
ENSMUSG00000053916_Nanp_ACOCA_1060.9	GTTCTCCGCCAATAACAA
ENSMUSG00000053916_Nanp_ACOCA_1061.10	GTAAGACTGGCAGGCGC
ENSMUSG00000017723_Wfdc2_SPB_1062.1	GTAGCAACCCTAGTAGG
ENSMUSG00000017723_Wfdc2_SPB_1063.2	GGCCAGCAAGCAGAGGCGAC
ENSMUSG00000017723_Wfdc2_SPB_1064.3	GTAATTGGTTCAAGCTGG
ENSMUSG00000017723_Wfdc2_SPB_1065.4	GTGTGTTGGAGTGCACTT
ENSMUSG00000017723_Wfdc2_SPB_1066.5	GCCGGGTTTCTCTGCAT
ENSMUSG00000017723_Wfdc2_SPB_1067.6	GAGGAGCGGGAAACTCCC
ENSMUSG00000017723_Wfdc2_SPB_1068.7	GCCCGCCTGGCAGCACTTG
ENSMUSG00000017723_Wfdc2_SPB_1069.8	GGGTATGTCCACGCTGGGGC
ENSMUSG00000017723_Wfdc2_SPB_1070.9	GTGAGGACCAGTGTCAGG
ENSMUSG00000017723_Wfdc2_SPB_1071.10	GAGAGCTCTCCTTCGCT
ENSMUSG00000017721_Pigt_TMMA_1072.1	GGCGGCTGCCATGCCGCT
ENSMUSG00000017721_Pigt_TMMA_1073.2	GCGTGCGGAACTGGAATG
ENSMUSG00000017721_Pigt_TMMA_1074.3	GACAGGTGGAGCTCCCGC
ENSMUSG00000017721_Pigt_TMMA_1075.4	GATAACGAGCTCTTCTCGC
ENSMUSG00000017721_Pigt_TMMA_1076.5	GGAGGACGCGATACTGG
ENSMUSG00000017721_Pigt_TMMA_1077.6	GCACCTGACGGAGCCTGC
ENSMUSG00000017721_Pigt_TMMA_1078.7	GGCTCTTCCCTAAAGCCCT
ENSMUSG00000017721_Pigt_TMMA_1079.8	GTGATGTCCACATAAACT
ENSMUSG00000017721_Pigt_TMMA_1080.9	GGCATCAAAGACAACCGAAA
ENSMUSG00000017721_Pigt_TMMA_1081.10	GCGCAGCGGTACGTGAG
ENSMUSG00000017720_Trp53tg5_U2B_1082.1	GTGAGCAAAGTGATTGAG
ENSMUSG00000017720_Trp53tg5_U2B_1083.2	GCTCTTGAATAGCTTCAAGA
ENSMUSG00000017720_Trp53tg5_U2B_1084.3	GCTTATGGAGTTCTTGGATC
ENSMUSG00000017720_Trp53tg5_U2B_1085.4	GAGTCCATCTACAAAGAAG
ENSMUSG00000017720_Trp53tg5_U2B_1086.5	GAATTTGGTCTCATTTCA
ENSMUSG00000017720_Trp53tg5_U2B_1087.6	GCCCAAGCAAGGATCTAA
ENSMUSG00000017720_Trp53tg5_U2B_1088.7	GAAGAGATTTGCAGGATCTT
ENSMUSG00000017720_Trp53tg5_U2B_1089.8	GCAAAAAACATCCAAAAAG
ENSMUSG00000017720_Trp53tg5_U2B_1090.9	GAAGGCAGAGTCCGTAA
ENSMUSG00000017720_Trp53tg5_U2B_1091.10	GGAAACATTTAAAATCTCCA
ENSMUSG00000017724_Etv4_ACOCA_1092.1	GGGAAAGCTCATGGACCC
ENSMUSG00000017724_Etv4_ACOCA_1093.2	GCCCAAGCTCCCATTTCC
ENSMUSG00000017724_Etv4_ACOCA_1094.3	GTCACTTCCAAGAGACG
ENSMUSG00000017724_Etv4_ACOCA_1095.4	GAGGATGAAAGGCGGATACT
ENSMUSG00000017724_Etv4_ACOCA_1096.5	GAAGGTGTAGGGCACTCGC
ENSMUSG00000017724_Etv4_ACOCA_1097.6	GGGGTTCCTTCTTGATCC
ENSMUSG00000017724_Etv4_ACOCA_1098.7	GCAGGGGCGACTGTCCAG
ENSMUSG00000017724_Etv4_ACOCA_1099.8	GCTCTCCATGGTGGTAG
ENSMUSG00000017724_Etv4_ACOCA_1100.9	GGAGTGGCACATGTCCAC
ENSMUSG00000017724_Etv4_ACOCA_1101.10	GCTGTTCTGCCCTGGAAAA
ENSMUSG00000009356_Lpo_ACOCB_1102.1	GATGTCAGTCTCGGCAGT
ENSMUSG00000009356_Lpo_ACOCB_1103.2	GCAAGGTCAGGGAAGCCAGG
ENSMUSG00000009356_Lpo_ACOCB_1104.3	GGGTCAACAAGGCCTTCC
ENSMUSG00000009356_Lpo_ACOCB_1105.4	GACGGGTGCTATGTATCT
ENSMUSG00000009356_Lpo_ACOCB_1106.5	GAAACTGAGACAGTTTCTTT
ENSMUSG00000009356_Lpo_ACOCB_1107.6	GAGAGCAAAGTCAAGTCC
ENSMUSG00000009356_Lpo_ACOCB_1108.7	GCAAGTCATTGTTGGAGCAG
ENSMUSG00000009356_Lpo_ACOCB_1109.8	GTTGGCGGATCCCAGCGC
ENSMUSG00000009356_Lpo_ACOCB_1110.9	GCCCGCAGAATACGAGGA
ENSMUSG00000009356_Lpo_ACOCB_1111.10	GCCGTTCCGCATCTTCCC
ENSMUSG00000009350_Mpo_ACOCA_1112.1	GTAAAACAGGAGCTCCGT
ENSMUSG00000009350_Mpo_ACOCA_1113.2	GCATGGCCAGAGGGGCCAGG
ENSMUSG00000009350_Mpo_ACOCA_1114.3	GGAAGAGGCCAAGCAGCTAG
ENSMUSG00000009350_Mpo_ACOCA_1115.4	GTGCCTATCAGGACGTGA
ENSMUSG00000009350_Mpo_ACOCA_1116.5	GGTGCGATACTTGTCATT
ENSMUSG00000009350_Mpo_ACOCA_1117.6	GAATTCTCCACTTCCCCC
ENSMUSG00000009350_Mpo_ACOCA_1118.7	GGTTGGAGGCCCCCAGAGTG
ENSMUSG00000009350_Mpo_ACOCA_1119.8	GCCTGGAGTCAATCGCAA
ENSMUSG00000009350_Mpo_ACOCA_1120.9	GCCATCTTCATACTCTGC
ENSMUSG00000009350_Mpo_ACOCA_1121.10	GAAAGGCCTTGGCCACAG
ENSMUSG00000015474_Ppt2_SPB_1122.1	GCCCGTGATCGTGGTGCA
ENSMUSG00000015474_Ppt2_SPB_1123.2	GGGGCTGCGGGCATCAGCAG
ENSMUSG00000015474_Ppt2_SPB_1124.3	GGTACAAGGGTTCCGAG
ENSMUSG00000015474_Ppt2_SPB_1125.4	GGCAGAGGCTTCCTTCGGCT
ENSMUSG00000015474_Ppt2_SPB_1126.5	GTGCTTGATCTCTTCGA
ENSMUSG00000015474_Ppt2_SPB_1127.6	GATATAGTCCAGCAGGTGG
ENSMUSG00000015474_Ppt2_SPB_1128.7	GAGAGAGTTTGCGGCCCCTG
ENSMUSG00000015474_Ppt2_SPB_1129.8	GATGAGGTGCACTCCTTCAG
ENSMUSG00000015474_Ppt2_SPB_1130.9	GTGCTTTGCTGTCTGTCA
ENSMUSG00000015474_Ppt2_SPB_1131.10	GCGGTCTAACCTCTATC
ENSMUSG00000015476_Prrt1_MU2A_1132.1	GGGCGGCGGTGAAGTGTG
ENSMUSG00000015476_Prrt1_MU2A_1133.2	GGGGCCGTTTGTGGGGGC
ENSMUSG00000015476_Prrt1_MU2A_1134.3	GCCACCCTCCCGCGCTT
ENSMUSG00000015476_Prrt1_MU2A_1135.4	GAGCACTGGCCGCAGCAG
ENSMUSG00000015476_Prrt1_MU2A_1136.5	GGGTCGGGTGGCATGCG
ENSMUSG00000015476_Prrt1_MU2A_1137.6	GTCGTGTGGCGGACGCCT
ENSMUSG00000015476_Prrt1_MU2A_1138.7	GAGGTCACTCCAGGACCCCC
ENSMUSG00000015476_Prrt1_MU2A_1139.8	GATGGCGATGATGCCTGT
ENSMUSG00000015476_Prrt1_MU2A_1140.9	GCGCACGGCTTTGGCCCG
ENSMUSG00000015476_Prrt1_MU2A_1141.10	GCCAATCCTGGGCCCTGGGG
ENSMUSG00000078816_Prkcg_DTKPB_1142.1	GGTGCACCAGCCCGTAA
ENSMUSG00000078816_Prkcg_DTKPB_1143.2	GCCCCCTTTCTGCAAAACAG
ENSMUSG00000078816_Prkcg_DTKPB_1144.3	GAGGCAGAAGGTGGTCCACG
ENSMUSG00000078816_Prkcg_DTKPB_1145.4	GGCGGAGGCGACTCAGAGGG
ENSMUSG00000078816_Prkcg_DTKPB_1146.5	GTGTGGTCCACACCGCAA
ENSMUSG00000078816_Prkcg_DTKPB_1147.6	GAAACGAGCGGTGAACTTG
ENSMUSG00000078816_Prkcg_DTKPB_1148.7	GCGAGATGAATGTGCAC
ENSMUSG00000078816_Prkcg_DTKPB_1149.8	GAGTGTCCAGGCGCTGGAAA
ENSMUSG00000078816_Prkcg_DTKPB_1150.9	GGTCACAAATTCGTGGCAT
ENSMUSG00000078816_Prkcg_DTKPB_1151.10	GGAACTTGTGCTTGTTGCGA
ENSMUSG00000078817_Nlrp12_ACOCA_1152.1	GCCGTCTACAGCCAGGGA
ENSMUSG00000078817_Nlrp12_ACOCA_1153.2	GCTGATGGTGGCCCACAT
ENSMUSG00000078817_Nlrp12_ACOCA_1154.3	GAGGGTCTCCATTTGGAT
ENSMUSG00000078817_Nlrp12_ACOCA_1155.4	GAAGGAAATTCCAGCTAA
ENSMUSG00000078817_Nlrp12_ACOCA_1156.5	GAACACTCAAATCCTATC
ENSMUSG00000078817_Nlrp12_ACOCA_1157.6	GAGCCAGGACAAAATTCCCT
ENSMUSG00000078817_Nlrp12_ACOCA_1158.7	GAGGGATATACCACGCTC
ENSMUSG00000078817_Nlrp12_ACOCA_1159.8	GATTCACAGGAAGGACCTGT
ENSMUSG00000078817_Nlrp12_ACOCA_1160.9	GAGCCAATCAGCGTGCCCTT
ENSMUSG00000078817_Nlrp12_ACOCA_1161.10	GATGAATAGGAGACGGTC
ENSMUSG00000078815_Cacng6_U2B_1162.1	GATCTTGCCCTCTCGCTC
ENSMUSG00000078815_Cacng6_U2B_1163.2	GACCGACGCCGGACAGCTGT
ENSMUSG00000078815_Cacng6_U2B_1164.3	GTCTAACTTCTTCATGCAAG
ENSMUSG00000078815_Cacng6_U2B_1165.4	GTGAGGCCGCCCATTTG
ENSMUSG00000078815_Cacng6_U2B_1166.5	GGTGTGCATCAAGCGACTG
ENSMUSG00000078815_Cacng6_U2B_1167.6	GTCAGCCTGGAGGTGTTC
ENSMUSG00000078815_Cacng6_U2B_1168.7	GTGGTGAAGAATTTGAAGT
ENSMUSG00000078815_Cacng6_U2B_1169.8	GTGGAGCTGGAGGGGTCTCA
ENSMUSG00000078815_Cacng6_U2B_1170.9	GGCTGTGGTGTGGGCGC
ENSMUSG00000078815_Cacng6_U2B_1171.10	GCTATCACGGCAGCTGCC
ENSMUSG00000078812_Eif5a_ACOCA_1172.1	GAAGTCATTCCGTTTGATGT
ENSMUSG00000078812_Eif5a_ACOCA_1173.2	GCCCGTCAACTCATAATA
ENSMUSG00000078812_Eif5a_ACOCA_1174.3	GCAGGGATAGGTACCCATCC
ENSMUSG00000078812_Eif5a_ACOCA_1175.4	GGACAGTGGGGAGGTACGAG
ENSMUSG00000078812_Eif5a_ACOCA_1176.5	GGAGGCAGCTGTTGCAATCA
ENSMUSG00000078812_Eif5a_ACOCA_1177.6	GTCATTCCGTTTGATGTTG
ENSMUSG00000078812_Eif5a_ACOCA_1178.7	GGGTACCTATCCCTGCTCC
ENSMUSG00000078812_Eif5a_ACOCA_1179.8	GATGATTTGGACTTCGAGAC
ENSMUSG00000078812_Eif5a_ACOCA_1180.9	GACATCTCGACGATCTTACA
ENSMUSG00000078812_Eif5a_ACOCA_1181.10	GGTCTCCTTCAGGCAGACGA
ENSMUSG00000015478_Rnf5_SPB_1182.1	GACATATATTACATTCGA
ENSMUSG00000015478_Rnf5_SPB_1183.2	GAAGGGCCAAATCGCGAG
ENSMUSG00000015478_Rnf5_SPB_1184.3	GCAGCAGCGGAGGAAGAAGA
ENSMUSG00000015478_Rnf5_SPB_1185.4	GTCCCTCTTTATGGGCGA
ENSMUSG00000015478_Rnf5_SPB_1186.5	GGCTGGAGACCCGGCCAGAC
ENSMUSG00000015478_Rnf5_SPB_1187.6	GTGTAAAGCTGGCATCAGCA
ENSMUSG00000015478_Rnf5_SPB_1188.7	GCCATTTGGTGATGCCGG
ENSMUSG00000015478_Rnf5_SPB_1189.8	GCTCTCTGGAGCTGGTCGC
ENSMUSG00000015478_Rnf5_SPB_1190.9	GCCCATGAACCTTTCAGAAG
ENSMUSG00000015478_Rnf5_SPB_1191.10	GCTCGCGATTTGGCCCTTCG
ENSMUSG00000078810_Gp6_U1A_1192.1	GGGTCAGTCAGTTATTCTG
ENSMUSG00000078810_Gp6_U1A_1193.2	GAGCCTGGAGGGAAGGCTTG
ENSMUSG00000078810_Gp6_U1A_1194.3	GTAGCAATTAGCTCAAGC
ENSMUSG00000078810_Gp6_U1A_1195.4	GCATTACTTCTTTCCATGGT
ENSMUSG00000078810_Gp6_U1A_1196.5	GATGCTCTTATCAGAAT
ENSMUSG00000078810_Gp6_U1A_1197.6	GGCCCGGTACCATTTCTC
ENSMUSG00000078810_Gp6_U1A_1198.7	GAAGAAAGTGGGTGAGGC
ENSMUSG00000078810_Gp6_U1A_1199.8	GCTCACAGTGGGACGTAC
ENSMUSG00000078810_Gp6_U1A_1200.9	GAGTCACATCCCTGCCTTGA
ENSMUSG00000078810_Gp6_U1A_1201.10	GCTGGGATGAGCTGAGAGTG
ENSMUSG00000048787_Dcun1d3_SPB_1202.1	GAATCCTTCATCAACCTT
ENSMUSG00000048787_Dcun1d3_SPB_1203.2	GACAAGAATATCCCCAGC
ENSMUSG00000048787_Dcun1d3_SPB_1204.3	GGCTAGCCACCGTGAGGAAC
ENSMUSG00000048787_Dcun1d3_SPB_1205.4	GTGGCAGCCTCTGCTTTCT
ENSMUSG00000048787_Dcun1d3_SPB_1206.5	GGCGCTACAAGGATGAGC
ENSMUSG00000048787_Dcun1d3_SPB_1207.6	GCATTGATGGGATCTGTGCA
ENSMUSG00000048787_Dcun1d3_SPB_1208.7	GGCTTCTGTTAAGAGGCTA
ENSMUSG00000048787_Dcun1d3_SPB_1209.8	GGCCAAACTGAAATGTAAAC
ENSMUSG00000048787_Dcun1d3_SPB_1210.9	GTTAGGAAATTTAGCCAC
ENSMUSG00000048787_Dcun1d3_SPB_1211.10	GTGAAATAGCCATTGCCCTA
ENSMUSG00000050296_Abca12_SPA_1212.1	GTCCCTCTTCGGGTTGGA
ENSMUSG00000050296_Abca12_SPA_1213.2	GCACTGGGAAGGTTTCG
ENSMUSG00000050296_Abca12_SPA_1214.3	GCGGACTATGCCTTCTCT
ENSMUSG00000050296_Abca12_SPA_1215.4	GTGCAGCCAGACTGCTCG
ENSMUSG00000050296_Abca12_SPA_1216.5	GGATGCGTGTAAGCAAT
ENSMUSG00000050296_Abca12_SPA_1217.6	GATCCGAAGCTGATGAAACT
ENSMUSG00000050296_Abca12_SPA_1218.7	GTCCATATTCTCCTTATT
ENSMUSG00000050296_Abca12_SPA_1219.8	GGACACTTGTCTTGATCTTA
ENSMUSG00000050296_Abca12_SPA_1220.9	GGCTCATACCAACCGTAG
ENSMUSG00000050296_Abca12_SPA_1221.10	GGAACATGACTGACAACT
ENSMUSG00000075165_Olfr1105_MU2B_1222.1	GGGTCCTCGGTCAGACCC
ENSMUSG00000075165_Olfr1105_MU2B_1223.2	GGGTAAGAAAAAAGTACTTG
ENSMUSG00000075165_Olfr1105_MU2B_1224.3	GCTGATAAACTACTTAGT
ENSMUSG00000075165_Olfr1105_MU2B_1225.4	GTCAGGAACATGTTGACAA
ENSMUSG00000075165_Olfr1105_MU2B_1226.5	GCAAGTAAGAGGCTGACACA
ENSMUSG00000075165_Olfr1105_MU2B_1227.6	GGCTGCAATGGCCTATGAT
ENSMUSG00000075165_Olfr1105_MU2B_1228.7	GTGATAAGAATTCCTAGAT
ENSMUSG00000075165_Olfr1105_MU2B_1229.8	GAAAATACATTCTGCCAG
ENSMUSG00000075165_Olfr1105_MU2B_1230.9	GTGATATCAACTTACCT
ENSMUSG00000075165_Olfr1105_MU2B_1231.10	GGAGAGCTGAAAAAGCAA
ENSMUSG00000050295_Foxc1_ACOCA_1232.1	GCGGCGTATAAGGCCCGT
ENSMUSG00000050295_Foxc1_ACOCA_1233.2	GAGTGATCTTCTTGTCCG
ENSMUSG00000050295_Foxc1_ACOCA_1234.3	GCTTATTGTCCCGATAGA
ENSMUSG00000050295_Foxc1_ACOCA_1235.4	GGTGTCCAGCCCCAACTCCC
ENSMUSG00000050295_Foxc1_ACOCA_1236.5	GGGCGGCTACACCGCCATGC
ENSMUSG00000050295_Foxc1_ACOCA_1237.6	GTCCTGGATGCGCACGGG
ENSMUSG00000050295_Foxc1_ACOCA_1238.7	GCCTGGCTTCTTGTCGTCGC
ENSMUSG00000050295_Foxc1_ACOCA_1239.8	GGGCTGGCAGAACAGCATA
ENSMUSG00000050295_Foxc1_ACOCA_1240.9	GCTCAACGAGTGCTTCGTCA
ENSMUSG00000050295_Foxc1_ACOCA_1241.10	GGACGCAGTGAAGGACAAGG
ENSMUSG00000075164_Olfr1106_MU2B_1242.1	GACAGATCGTGATGAACTTA
ENSMUSG00000075164_Olfr1106_MU2B_1243.2	GAAGTTCAGTAGCAATGT
ENSMUSG00000075164_Olfr1106_MU2B_1244.3	GATCTATGTCATTTCCTTGG
ENSMUSG00000075164_Olfr1106_MU2B_1245.4	GTTACTGAATTTATCCTTT
ENSMUSG00000075164_Olfr1106_MU2B_1246.5	GAACGAAGGAAGTGGTACAT
ENSMUSG00000075164_Olfr1106_MU2B_1247.6	GTGGAGTTTAGGAGTTATG
ENSMUSG00000075164_Olfr1106_MU2B_1248.7	GCAAATACTGATGAATAAC
ENSMUSG00000075164_Olfr1106_MU2B_1249.8	GATGCATGCAGAAAATGAGA
ENSMUSG00000075164_Olfr1106_MU2B_1250.9	GCATCACTACTTACCACAGA
ENSMUSG00000075164_Olfr1106_MU2B_1251.10	GTAAGTTAGTGGGTTTACAA
ENSMUSG00000093501_Vmn1r22_MU2A_1252.1	GGAAAATTGACATAAGATC
ENSMUSG00000093501_Vmn1r22_MU2A_1253.2	GACAGCCTGGAACACACCC
ENSMUSG00000093501_Vmn1r22_MU2A_1254.3	GTTCTTTATTTCCAATC
ENSMUSG00000093501_Vmn1r22_MU2A_1255.4	GTTCATGGGAAAGTGTGAAC
ENSMUSG00000093501_Vmn1r22_MU2A_1256.5	GAAAACCAGCAGCAGCAGGA
ENSMUSG00000093501_Vmn1r22_MU2A_1257.6	GAACAGTCAGGATGATT
ENSMUSG00000093501_Vmn1r22_MU2A_1258.7	GACATAAGATCAGGTCCAT
ENSMUSG00000093501_Vmn1r22_MU2A_1259.8	GAACATCAGTATGTGAACAA
ENSMUSG00000093501_Vmn1r22_MU2A_1260.9	GTGCATCACATGCCTCC
ENSMUSG00000093501_Vmn1r22_MU2A_1261.10	GTGCATCACATGCCTCCT
ENSMUSG00000050299_Gm9843_MU1B_1262.1	GCCCAGATCAAAGATCATG
ENSMUSG00000050299_Gm9843_MU1B_1263.2	GACTCCCAAGGTGGCCAAAC
ENSMUSG00000050299_Gm9843_MU1B_1264.3	GCTGGGAGGTAAAGTTCA
ENSMUSG00000050299_Gm9843_MU1B_1265.4	GGCCACATGATCTTTGATCT
ENSMUSG00000050299_Gm9843_MU1B_1266.5	GAGAGGTCAGACTCCCAAGG
ENSMUSG00000050299_Gm9843_MU1B_1267.6	GAACTTTACCTCCCAGCATG
ENSMUSG00000050299_Gm9843_MU1B_1268.7	GGAACTACACACCCTCG
ENSMUSG00000050299_Gm9843_MU1B_1269.8	GCACGACTTGATCTTCGG
ENSMUSG00000050299_Gm9843_MU1B_1270.9	GGGCCTCTACGCCACAC
ENSMUSG00000050299_Gm9843_MU1B_1271.10	GCATTCGCCTCTTGGCC
ENSMUSG00000075166_Olfr1104_U2A_1272.1	GAACAAAGCAGCCTACAA
ENSMUSG00000075166_Olfr1104_U2A_1273.2	GACTGACTTGTAATTCT
ENSMUSG00000075166_Olfr1104_U2A_1274.3	GGAAATCAACTACTGCCTT
ENSMUSG00000075166_Olfr1104_U2A_1275.4	GCCAGTTGCACACCTTCT
ENSMUSG00000075166_Olfr1104_U2A_1276.5	GTGCAGTGAGTGTTTCCTTC
ENSMUSG00000075166_Olfr1104_U2A_1277.6	GTGAATAAATAGATGAAA
ENSMUSG00000075166_Olfr1104_U2A_1278.7	GGTGATCTTTGTTCTAGC
ENSMUSG00000075166_Olfr1104_U2A_1279.8	GCAGTAATACCATACATGAT
ENSMUSG00000075166_Olfr1104_U2A_1280.9	GATGTAGGGATCACAGAG
ENSMUSG00000075166_Olfr1104_U2A_1281.10	GTGTAGATGCCTTCAGCA
ENSMUSG00000075161_Olfr1109_MU2B_1282.1	GTGAAGGAATTCATACTCCT
ENSMUSG00000075161_Olfr1109_MU2B_1283.2	GGGGAATGATCTTCTTGATC
ENSMUSG00000075161_Olfr1109_MU2B_1284.3	GATATTGATGAGCATCTT
ENSMUSG00000075161_Olfr1109_MU2B_1285.4	GACTTATTGTGTGAGTCA
ENSMUSG00000075161_Olfr1109_MU2B_1286.5	GTACATTGGGGTATGAAGGT
ENSMUSG00000075161_Olfr1109_MU2B_1287.6	GTTCTTGCATGTTACTTGTG
ENSMUSG00000075161_Olfr1109_MU2B_1288.7	GACAGGAGGATGACTTCTG
ENSMUSG00000075161_Olfr1109_MU2B_1289.8	GAAGAAGTGATTCACAACGT
ENSMUSG00000075161_Olfr1109_MU2B_1290.9	GAACATGAAAGCTTCAAAAG
ENSMUSG00000075161_Olfr1109_MU2B_1291.10	GAAAATCCGCTCAACTGA
ENSMUSG00000075160_Olfr259_MU2A_1292.1	GCTTAACAGAAAACCCTAAT
ENSMUSG00000075160_Olfr259_MU2A_1293.2	GTTTATTTCATCATTCTTG
ENSMUSG00000075160_Olfr259_MU2A_1294.3	GACAGGAGTATTACTTCTG
ENSMUSG00000075160_Olfr259_MU2A_1295.4	GGTACTTGCAAGTTACTT
ENSMUSG00000075160_Olfr259_MU2A_1296.5	GATAACAGTATACATTAA
ENSMUSG00000075160_Olfr259_MU2A_1297.6	GTGAATCATGGAATTTATG
ENSMUSG00000075160_Olfr259_MU2A_1298.7	GCCACAGCTGTTAGGTGTG
ENSMUSG00000075160_Olfr259_MU2A_1299.8	GCCAAGTTCTCAATACTCCA
ENSMUSG00000075160_Olfr259_MU2A_1300.9	GCCAAGAAGTTAATTTGT
ENSMUSG00000075160_Olfr259_MU2A_1301.10	GAAATGATTCACAATGTT
ENSMUSG00000075163_Olfr1107_MU2B_1302.1	GAGAGTTTGGAATCATACA
ENSMUSG00000075163_Olfr1107_MU2B_1303.2	GTGTATCTCATCATACTTG
ENSMUSG00000075163_Olfr1107_MU2B_1304.3	GAGAGGAACCTGACAATTA
ENSMUSG00000075163_Olfr1107_MU2B_1305.4	GCAGTATACATAACTACAGA
ENSMUSG00000075163_Olfr1107_MU2B_1306.5	GGTTTGCGATTGCCACATAA
ENSMUSG00000075163_Olfr1107_MU2B_1307.6	GATGGTTCTTGCATGTTACT
ENSMUSG00000075163_Olfr1107_MU2B_1308.7	GTGAGTCAGGGAATTAATG
ENSMUSG00000075163_Olfr1107_MU2B_1309.8	GAAGTGATTCACTATGTT
ENSMUSG00000075163_Olfr1107_MU2B_1310.9	GAAGTACATTGGTGTATGA
ENSMUSG00000075163_Olfr1107_MU2B_1311.10	GGATGGCAATGATAATA
ENSMUSG00000041138_Nme8_U2A_1312.1	GTCAATAGTCAGAACTTG
ENSMUSG00000041138_Nme8_U2A_1313.2	GATGTTTACCAAGCCTGGTG
ENSMUSG00000041138_Nme8_U2A_1314.3	GCAATCGATGAAGAATAT
ENSMUSG00000041138_Nme8_U2A_1315.4	GGCTCACATTTATCTCTAAA
ENSMUSG00000041138_Nme8_U2A_1316.5	GAAGAGAGGAAAATTGTAGC
ENSMUSG00000041138_Nme8_U2A_1317.6	GCGATGTCGAGGACGATG
ENSMUSG00000041138_Nme8_U2A_1318.7	GACAAACTCTTCAAAGTC
ENSMUSG00000041138_Nme8_U2A_1319.8	GGTGCAAACCTAACGTG
ENSMUSG00000041138_Nme8_U2A_1320.9	GAACGTTATTCACAATGA
ENSMUSG00000041138_Nme8_U2A_1321.10	GAAGAAGAACCTGGCGTTT
ENSMUSG00000041130_Zfp598_SPB_1322.1	GAGCACCGGTAGCACACC
ENSMUSG00000041130_Zfp598_SPB_1323.2	GCGGTGACCTGGAGGCTA
ENSMUSG00000041130_Zfp598_SPB_1324.3	GCAAGTGGTACTCACGCA
ENSMUSG00000041130_Zfp598_SPB_1325.4	GTCCCCGAAGAGGCTGAA
ENSMUSG00000041130_Zfp598_SPB_1326.5	GCATACGGTGTCGAGCC
ENSMUSG00000041130_Zfp598_SPB_1327.6	GATGATACATCCCATCG
ENSMUSG00000041130_Zfp598_SPB_1328.7	GGGGATCAGGGCAAAAGC
ENSMUSG00000041130_Zfp598_SPB_1329.8	GCGCAGCTCCTCGCGGCACA
ENSMUSG00000041130_Zfp598_SPB_1330.9	GAGCCTTGAGGTCGATCT
ENSMUSG00000041130_Zfp598_SPB_1331.10	GCACCACGGCACTCACGC
ENSMUSG00000041133_Smc1a_ACOCA_1332.1	GGCGGTAAACCTCTGAAA
ENSMUSG00000041133_Smc1a_ACOCA_1333.2	GAGAACTTTAAATCGTACAA
ENSMUSG00000041133_Smc1a_ACOCA_1334.3	GGCAGCCGGCTTGCCCAC
ENSMUSG00000041133_Smc1a_ACOCA_1335.4	GCTCTGGGGAACTTGCAC
ENSMUSG00000041133_Smc1a_ACOCA_1336.5	GGTCTTTACCCTCAGGTTGC
ENSMUSG00000041133_Smc1a_ACOCA_1337.6	GATGCCATCAGCTTTGTGCT
ENSMUSG00000041133_Smc1a_ACOCA_1338.7	GTCAGCATGGTCTACTCGG
ENSMUSG00000041133_Smc1a_ACOCA_1339.8	GTTCTTCAAACTCCTGTC
ENSMUSG00000041133_Smc1a_ACOCA_1340.9	GGACCGCTATCAGCGCCTGA
ENSMUSG00000041133_Smc1a_ACOCA_1341.10	GAGCTGTCCTCTCCTTG
ENSMUSG00000041132_N4bp2l1_ACOCB_1342.1	GGTGTTTCCTAAAGCTGTGG
ENSMUSG00000041132_N4bp2l1_ACOCB_1343.2	GGCAGCAGCAGCCGCCTCCT
ENSMUSG00000041132_N4bp2l1_ACOCB_1344.3	GGGCTCGGGAAAAACCACGC
ENSMUSG00000041132_N4bp2l1_ACOCB_1345.4	GTCATCGGTGCTGAAAATCA
ENSMUSG00000041132_N4bp2l1_ACOCB_1346.5	GAGGTTGGGGTTGAACTCAT
ENSMUSG00000041132_N4bp2l1_ACOCB_1347.6	GGGAACCCGACACTCGC
ENSMUSG00000041132_N4bp2l1_ACOCB_1348.7	GGTGTTATCAATAATAATGG
ENSMUSG00000041132_N4bp2l1_ACOCB_1349.8	GGTTCGCTGTTCCTGCCC
ENSMUSG00000041132_N4bp2l1_ACOCB_1350.9	GGCCTCTACTCCAACGA
ENSMUSG00000041132_N4bp2l1_ACOCB_1351.10	GCATGAAGGACACTGTGAA
ENSMUSG00000041135_Ripk2_DTKPA_1352.1	GACCTGCACTACCTCAGC
ENSMUSG00000041135_Ripk2_DTKPA_1353.2	GCTTGTGGTACGGGATGGG
ENSMUSG00000041135_Ripk2_DTKPA_1354.3	GTTACATTCTTCCAATTT
ENSMUSG00000041135_Ripk2_DTKPA_1355.4	GAATATCCTGATATTGCA
ENSMUSG00000041135_Ripk2_DTKPA_1356.5	GCAGCGGCGTGTGGATGTGT
ENSMUSG00000041135_Ripk2_DTKPA_1357.6	GTAACTATGCCCAAAAATTC
ENSMUSG00000041135_Ripk2_DTKPA_1358.7	GCTCATTTAATGATCCATT
ENSMUSG00000041135_Ripk2_DTKPA_1359.8	GCAGGATGCGGAATCTCAA
ENSMUSG00000041135_Ripk2_DTKPA_1360.9	GATGATTGTTCCTCCTTC
ENSMUSG00000041135_Ripk2_DTKPA_1361.10	GGTCATGATGAAGCAGAGGG
ENSMUSG00000041134_Cyyr1_U2B_1362.1	GGACGCGCTGAGGCTGCCC
ENSMUSG00000041134_Cyyr1_U2B_1363.2	GGGATTGCCTGGCGCAGTG
ENSMUSG00000041134_Cyyr1_U2B_1364.3	GCCACTCTTACTGCTGCGA
ENSMUSG00000041134_Cyyr1_U2B_1365.4	GCGTAGTAGGAGCAGCAGTA
ENSMUSG00000041134_Cyyr1_U2B_1366.5	GGAATCGTGTTCATCATG
ENSMUSG00000041134_Cyyr1_U2B_1367.6	GTGCATGAAGAACAACCG
ENSMUSG00000041134_Cyyr1_U2B_1368.7	GTGCGATATTCCATCTCG
ENSMUSG00000041134_Cyyr1_U2B_1369.8	GAGGCTGCCCCGGCGTCCA
ENSMUSG00000041134_Cyyr1_U2B_1370.9	GCAGGACCCCTGGACGCCG
ENSMUSG00000041134_Cyyr1_U2B_1371.10	GAAGCAGGACCCCTGGACGC
ENSMUSG00000075169_Olfr1098_MU2A_1372.1	GGTTCATTTGTAGGGTTAC
ENSMUSG00000075169_Olfr1098_MU2A_1373.2	GAAGTGATGAATTACCG
ENSMUSG00000075169_Olfr1098_MU2A_1374.3	GAAGGCAAAGAAATACAACT
ENSMUSG00000075169_Olfr1098_MU2A_1375.4	GATTCCAAGGAGATTCAGC
ENSMUSG00000075169_Olfr1098_MU2A_1376.5	GTGCTTAACCAAAAGACAG
ENSMUSG00000075169_Olfr1098_MU2A_1377.6	GATTACAGTTGAATAACTG
ENSMUSG00000075169_Olfr1098_MU2A_1378.7	GAGAATATATGAGCGCCTAG
ENSMUSG00000075169_Olfr1098_MU2A_1379.8	GATTAGCGACAGCAATAGAG
ENSMUSG00000075169_Olfr1098_MU2A_1380.9	GGAAAAAATACATCGGAGTG
ENSMUSG00000075169_Olfr1098_MU2A_1381.10	GAACTCAGGTTCATTTGTA
ENSMUSG00000016921_Srsf6_GEB_1382.1	GCTGTTGAGCTCGTACA
ENSMUSG00000016921_Srsf6_GEB_1383.2	GGCGTCCTATGTAGACGCG
ENSMUSG00000016921_Srsf6_GEB_1384.3	GAGCTACAACGTCCGCGAGA
ENSMUSG00000016921_Srsf6_GEB_1385.4	GAGATCGACCTCAAAAA
ENSMUSG00000016921_Srsf6_GEB_1386.5	GTACTCTGTACGAACAGG
ENSMUSG00000016921_Srsf6_GEB_1387.6	GCGTGATCGTAGAGCACGCC
ENSMUSG00000016921_Srsf6_GEB_1388.7	GCTGTAGCCATCGCGGTCG
ENSMUSG00000016921_Srsf6_GEB_1389.8	GTGGAGGTGGATACAGCAGT
ENSMUSG00000016921_Srsf6_GEB_1390.9	GAAGCGTGCTTTGGATAAAC
ENSMUSG00000016921_Srsf6_GEB_1391.10	GAGCGCCTATGGCTTGTTCT
ENSMUSG00000027408_Cpxm1_SPA_1392.1	GACCGACGGAAGGCGCAA
ENSMUSG00000027408_Cpxm1_SPA_1393.2	GCCGGACATGCCGTTCTG
ENSMUSG00000027408_Cpxm1_SPA_1394.3	GATGTCCCCCTCTAGGCT
ENSMUSG00000027408_Cpxm1_SPA_1395.4	GGTCCCTTGGGGACTGCT
ENSMUSG00000027408_Cpxm1_SPA_1396.5	GCTCCCAGCGCCTCAGTGCC
ENSMUSG00000027408_Cpxm1_SPA_1397.6	GGATATTGAGCCGTCCT
ENSMUSG00000027408_Cpxm1_SPA_1398.7	GAATCCCGTCCGCTTCGC
ENSMUSG00000027408_Cpxm1_SPA_1399.8	GTTGCACAGCCGTCCACAA
ENSMUSG00000027408_Cpxm1_SPA_1400.9	GAGGGTCTTTGCTGGGTGAG
ENSMUSG00000027408_Cpxm1_SPA_1401.10	GAGGGTTTCAGATAGCCAGC
ENSMUSG00000058600_Rpl30_TMMB_1402.1	GAAAAGTGGGAAGTACGTGC
ENSMUSG00000058600_Rpl30_TMMB_1403.2	GACAAGGCAAAGCGAAGT
ENSMUSG00000058600_Rpl30_TMMB_1404.3	GAACTGGGCACAGCGTG
ENSMUSG00000058600_Rpl30_TMMB_1405.4	GCTGGACAGTTGTTGGCA
ENSMUSG00000058600_Rpl30_TMMB_1406.5	GGGGTCCATCACTACAG
ENSMUSG00000058600_Rpl30_TMMB_1407.6	GTGGCAATAATATTGAAC
ENSMUSG00000058600_Rpl30_TMMB_1408.7	GTGGCAATAATATTGAACT
ENSMUSG00000058600_Rpl30_TMMB_1409.8	GCCATGTTGGCTAAAACT
ENSMUSG00000058600_Rpl30_TMMB_1410.9	GCCATGTTGGCTAAAACTG
ENSMUSG00000058600_Rpl30_TMMB_1411.10	GAAGCATGCCAGAACAGAC
ENSMUSG00000090346_Vmn1r5_MU2A_1412.1	GAAACAAACAAGAAACAGAT
ENSMUSG00000090346_Vmn1r5_MU2A_1413.2	GTCCCAGTACTACATTGC
ENSMUSG00000090346_Vmn1r5_MU2A_1414.3	GAAGATCTGGTTACTATTGA
ENSMUSG00000090346_Vmn1r5_MU2A_1415.4	GAGTGAGACCAAACAGATGA
ENSMUSG00000090346_Vmn1r5_MU2A_1416.5	GACCTCATTCCTGTTATGG
ENSMUSG00000090346_Vmn1r5_MU2A_1417.6	GCCAGCAATGTAGTACT
ENSMUSG00000090346_Vmn1r5_MU2A_1418.7	GAGAATGACATCAAGTGTA
ENSMUSG00000090346_Vmn1r5_MU2A_1419.8	GGGACATATTGTGACAGCT
ENSMUSG00000090346_Vmn1r5_MU2A_1420.9	GTAACCAGATCTTCTTTGT
ENSMUSG00000090346_Vmn1r5_MU2A_1421.10	GGCAGGTGGTGCACATAGAG
ENSMUSG00000090340_C030048H21Rik_MU1B_1422.1	GAACACATCTTAGACAGA
ENSMUSG00000090340_C030048H21Rik_MU1B_1423.2	GCTTTCAGAAGGTGCAGAAC
ENSMUSG00000090340_C030048H21Rik_MU1B_1424.3	GGTATCAAGGGCACTGGGCC
ENSMUSG00000090340_C030048H21Rik_MU1B_1425.4	GGTCCTCTGTCCAGCAGCTC
ENSMUSG00000090340_C030048H21Rik_MU1B_1426.5	GCCCAAGCTTCAGGATTTGT
ENSMUSG00000090340_C030048H21Rik_MU1B_1427.6	GCAGCACCCTAGGAGAGACT
ENSMUSG00000090340_C030048H21Rik_MU1B_1428.7	GCACAGACACTTTCAGAGAC
ENSMUSG00000090340_C030048H21Rik_MU1B_1429.8	GACAGGAGATGCTGGGCCAG
ENSMUSG00000090340_C030048H21Rik_MU1B_1430.9	GATTCTCTCGCTGAACTGTC
ENSMUSG00000090340_C030048H21Rik_MU1B_1431.10	GAACACATCTTAGACAGAA
ENSMUSG00000090342_Vmn2r46_MU2A_1432.1	GGAGTAGGGAACATATG
ENSMUSG00000090342_Vmn2r46_MU2A_1433.2	GAGAAGATTGAGAAACTTCG
ENSMUSG00000090342_Vmn2r46_MU2A_1434.3	GACCTTGCCCTTGGTGCTG
ENSMUSG00000090342_Vmn2r46_MU2A_1435.4	GACATGATTGAAGTGGCCAC
ENSMUSG00000090342_Vmn2r46_MU2A_1436.5	GTGAAATTTGCCATAAAAAC
ENSMUSG00000090342_Vmn2r46_MU2A_1437.6	GTAGTACATTTCAATTTC
ENSMUSG00000090342_Vmn2r46_MU2A_1438.7	GGGTTCCTGTAAGCAGAA
ENSMUSG00000090342_Vmn2r46_MU2A_1439.8	GAAACAAAGAGTAATAACGC
ENSMUSG00000090342_Vmn2r46_MU2A_1440.9	GGGAATCTCTCACAACATCT
ENSMUSG00000090342_Vmn2r46_MU2A_1441.10	GTCGACCATGTGAAAAATAT
ENSMUSG00000055401_Fbxo6_SPB_1442.1	GGCGAGACCTCATCGATG
ENSMUSG00000055401_Fbxo6_SPB_1443.2	GCTGCCAGAGAACATTCTCC
ENSMUSG00000055401_Fbxo6_SPB_1444.3	GGGCTCGCACCGGTCTT
ENSMUSG00000055401_Fbxo6_SPB_1445.4	GACTCTTGCGCTTCCATA
ENSMUSG00000055401_Fbxo6_SPB_1446.5	GCACACGGGTTCCGAAGG
ENSMUSG00000055401_Fbxo6_SPB_1447.6	GTCTATCCGCCATGAGCTC
ENSMUSG00000055401_Fbxo6_SPB_1448.7	GTCCTTAACCACAATGTC
ENSMUSG00000055401_Fbxo6_SPB_1449.8	GAGACGCTCCCTGGGAGCTG
ENSMUSG00000055401_Fbxo6_SPB_1450.9	GCTGTACCCGGAGTTGAT
ENSMUSG00000055401_Fbxo6_SPB_1451.10	GTGCCTCAAATCCCAGATGG
ENSMUSG00000050431_Olfr730_U2A_1452.1	GCTGGGACTCTCTAATTCCT
ENSMUSG00000050431_Olfr730_U2A_1453.2	GAGAGTCAGATATGACGATG
ENSMUSG00000050431_Olfr730_U2A_1454.3	GAAAATACATAGCAGAGTGT
ENSMUSG00000050431_Olfr730_U2A_1455.4	GATCATCTTGGGAGTAGCAA
ENSMUSG00000050431_Olfr730_U2A_1456.5	GATTGAGGCATAGCGCAG
ENSMUSG00000050431_Olfr730_U2A_1457.6	GTGGTGTCCTCATGGGTTGT
ENSMUSG00000050431_Olfr730_U2A_1458.7	GACCTGACTCATTGAATGCA
ENSMUSG00000050431_Olfr730_U2A_1459.8	GTATCTACACAAGACAGC
ENSMUSG00000050431_Olfr730_U2A_1460.9	GCCCTCACATTACCATTCTG
ENSMUSG00000050431_Olfr730_U2A_1461.10	GAAAAAGCTATCTATCTTAT
ENSMUSG00000055407_Map6_GEB_1462.1	GGCGGCAGGAAAGGCGTC
ENSMUSG00000055407_Map6_GEB_1463.2	GACCAGCGCGACACACGT
ENSMUSG00000055407_Map6_GEB_1464.3	GGCTCCTCCAGCACCCTC
ENSMUSG00000055407_Map6_GEB_1465.4	GCGAGGGGGGCGCTAACG
ENSMUSG00000055407_Map6_GEB_1466.5	GCAACTTTCTGCTGATGCCC
ENSMUSG00000055407_Map6_GEB_1467.6	GGCTTTGATGGGTTTCAC
ENSMUSG00000055407_Map6_GEB_1468.7	GTATTCTTCTGCGATCCA
ENSMUSG00000055407_Map6_GEB_1469.8	GCGCCCAGTTCAAAGGGG
ENSMUSG00000055407_Map6_GEB_1470.9	GTCATCTGGGGGCTTGTACT
ENSMUSG00000055407_Map6_GEB_1471.10	GTCGGGTTTGGTAGCACT
ENSMUSG00000055409_Nell1_U2A_1472.1	GCCACCTGAGTGACGCCC
ENSMUSG00000055409_Nell1_U2A_1473.2	GCTTCTCACTCACATGAG
ENSMUSG00000055409_Nell1_U2A_1474.3	GTCCATCGGCCATGCGGT
ENSMUSG00000055409_Nell1_U2A_1475.4	GTGATGATGTCCATCTGA
ENSMUSG00000055409_Nell1_U2A_1476.5	GGTTCTGTGTGTGCACCGCC
ENSMUSG00000055409_Nell1_U2A_1477.6	GCTGCACTGTAGCCAAAA
ENSMUSG00000055409_Nell1_U2A_1478.7	GTCCTGGGCTTGCCGCCA
ENSMUSG00000055409_Nell1_U2A_1479.8	GATCATCTTCATGCCGAA
ENSMUSG00000055409_Nell1_U2A_1480.9	GGAAGCAATCTATGGCTT
ENSMUSG00000055409_Nell1_U2A_1481.10	GATAGCGTATCTCTTCTCT
ENSMUSG00000050439_Enthd1_U2B_1482.1	GCAACTTCCAATGACCCC
ENSMUSG00000050439_Enthd1_U2B_1483.2	GATGCCGAAAAAAAAGTC
ENSMUSG00000050439_Enthd1_U2B_1484.3	GTGACATGACTTTCAATG
ENSMUSG00000050439_Enthd1_U2B_1485.4	GTGCATGATCTCCGAGAGGG
ENSMUSG00000050439_Enthd1_U2B_1486.5	GCGACCACGGGAAGAAC
ENSMUSG00000050439_Enthd1_U2B_1487.6	GTGAGTGCTTCTTCTCCG
ENSMUSG00000050439_Enthd1_U2B_1488.7	GCAGGCGAGGGCACGTCC
ENSMUSG00000050439_Enthd1_U2B_1489.8	GTGGCAGATAATCTGCTG
ENSMUSG00000050439_Enthd1_U2B_1490.9	GCAGGTCATAACTCTGCTGA
ENSMUSG00000050439_Enthd1_U2B_1491.10	GTCACTACATCCGGGAG
ENSMUSG00000051527_Usp29_SPA_1492.1	GGCTCACCTAAAGATAAA
ENSMUSG00000051527_Usp29_SPA_1493.2	GCTGGGTGATAATGTTAC
ENSMUSG00000051527_Usp29_SPA_1494.3	GAAAACAGAAAGTTAATC
ENSMUSG00000051527_Usp29_SPA_1495.4	GGTCATCCTGACTACTCA
ENSMUSG00000051527_Usp29_SPA_1496.5	GCTTGCTCCTGTTTGTGCTG
ENSMUSG00000051527_Usp29_SPA_1497.6	GAGCATGTCGCGATTGGA
ENSMUSG00000051527_Usp29_SPA_1498.7	GGATAACTTGTCGATGAGTA
ENSMUSG00000051527_Usp29_SPA_1499.8	GGAGATCATAACACATAA
ENSMUSG00000051527_Usp29_SPA_1500.9	GAATACCACTCCAGAAAGT
ENSMUSG00000051527_Usp29_SPA_1501.10	GAGCACCAGGAGGCAGCCTG
ENSMUSG00000057054_Inca1_U1B_1502.1	GCCGTATGGAGATGCCTTCT
ENSMUSG00000057054_Inca1_U1B_1503.2	GGTCTGCGATTCTGGGG
ENSMUSG00000057054_Inca1_U1B_1504.3	GTACTGTTCTACCATCCAAT
ENSMUSG00000057054_Inca1_U1B_1505.4	GGGCCACTGATTGCTCC
ENSMUSG00000057054_Inca1_U1B_1506.5	GAAAATCGGCTGACCACTC
ENSMUSG00000057054_Inca1_U1B_1507.6	GAGCAGTTACTTATCATC
ENSMUSG00000057054_Inca1_U1B_1508.7	GCATTTGGAAAGAATGCAGA
ENSMUSG00000057054_Inca1_U1B_1509.8	GCATCAGAGCTGCCCCACT
ENSMUSG00000057054_Inca1_U1B_1510.9	GAACTTCCAGCACTTGAAGA
ENSMUSG00000057054_Inca1_U1B_1511.10	GAGGCATAAGTCCCCTGC
ENSMUSG00000051528_Olfr424_MU2A_1512.1	GGATTTCCCCAGTTTGAAGA
ENSMUSG00000051528_Olfr424_MU2A_1513.2	GATAGTTGGGTACCGGAG
ENSMUSG00000051528_Olfr424_MU2A_1514.3	GCTGATAAAATTGTACATG
ENSMUSG00000051528_Olfr424_MU2A_1515.4	GGCATCCAATCAAAGAGA
ENSMUSG00000051528_Olfr424_MU2A_1516.5	GATGAGATTGGAGAGCATTT
ENSMUSG00000051528_Olfr424_MU2A_1517.6	GATCTGATGAATTTGGTT
ENSMUSG00000051528_Olfr424_MU2A_1518.7	GACAACAATGGCTATTGAC
ENSMUSG00000051528_Olfr424_MU2A_1519.8	GTTGCTTCCAGAGATTGCT
ENSMUSG00000051528_Olfr424_MU2A_1520.9	GTACATGCCAAACGCAACAC
ENSMUSG00000051528_Olfr424_MU2A_1521.10	GGCCATCATCTTCTCTGTGT
ENSMUSG00000040770_Il25_U2B_1522.1	GCATTCTTGGCAATGATCGT
ENSMUSG00000040770_Il25_U2B_1523.2	GGGGTTCTTGCTCTTTGCTG
ENSMUSG00000040770_Il25_U2B_1524.3	GGGTGTGGCTCAGAGGCTCT
ENSMUSG00000040770_Il25_U2B_1525.4	GTTGAGGGGGCCATCCTTGC
ENSMUSG00000040770_Il25_U2B_1526.5	GGCATCGAGCGTGGTAC
ENSMUSG00000040770_Il25_U2B_1527.6	GTCTGGTTGTGGTAAAGT
ENSMUSG00000040770_Il25_U2B_1528.7	GGCGGCCATGCCATGGCG
ENSMUSG00000040770_Il25_U2B_1529.8	GGCTCCCACATGGACCCGCT
ENSMUSG00000040770_Il25_U2B_1530.9	GGACAGGGACTTGAATC
ENSMUSG00000040770_Il25_U2B_1531.10	GAACCCACACCGTCAGCTTG
ENSMUSG00000040771_Oard1_U1A_1532.1	GCCTTAATGAAGATCCAGA
ENSMUSG00000040771_Oard1_U1A_1533.2	GGGCTAGAGAGTCTGTTT
ENSMUSG00000040771_Oard1_U1A_1534.3	GTTCTCTTCAAGAAGAGATT
ENSMUSG00000040771_Oard1_U1A_1535.4	GTGGCTGTTCTGAAGAGAGA
ENSMUSG00000040771_Oard1_U1A_1536.5	GAACCTACAGAAGAGTTTGG
ENSMUSG00000040771_Oard1_U1A_1537.6	GTCCCATTGTTTGAAGAA
ENSMUSG00000040771_Oard1_U1A_1538.7	GTATCTGCGATTCTCGAAG
ENSMUSG00000040771_Oard1_U1A_1539.8	GGATCTTCATTAAGGCGGG
ENSMUSG00000040771_Oard1_U1A_1540.9	GACAATCCTCACTGATACAA
ENSMUSG00000040771_Oard1_U1A_1541.10	GAGGATTGTCGAATGGGTGC
ENSMUSG00000040774_Cept1_SPB_1542.1	GAGTGGGCATCGGTCAACA
ENSMUSG00000040774_Cept1_SPB_1543.2	GGGCATATGAGTACTAC
ENSMUSG00000040774_Cept1_SPB_1544.3	GTCAAGACACCAGTTAAAA
ENSMUSG00000040774_Cept1_SPB_1545.4	GGCAATATAAGCCCACAG
ENSMUSG00000040774_Cept1_SPB_1546.5	GCATTAAGGGCTCGAGAA
ENSMUSG00000040774_Cept1_SPB_1547.6	GAACACAGGTATCAGAGTGC
ENSMUSG00000040774_Cept1_SPB_1548.7	GGATGCCATAGATGGGAAAC
ENSMUSG00000040774_Cept1_SPB_1549.8	GATCAAAAAGTTCTCCCAG
ENSMUSG00000040774_Cept1_SPB_1550.9	GTATTGCAGTACAACTT
ENSMUSG00000040774_Cept1_SPB_1551.10	GTTTCTGGAACATTGCGATT
ENSMUSG00000040775_Gm9772_MU1A_1552.1	GAAAGAAACTACACAAGTGC
ENSMUSG00000040775_Gm9772_MU1A_1553.2	GAACTCTTTCATGCATATTG
ENSMUSG00000040775_Gm9772_MU1A_1554.3	GTACATGACAAAATCCATTA
ENSMUSG00000040775_Gm9772_MU1A_1555.4	GCATACAAATGTACAGAATG
ENSMUSG00000040775_Gm9772_MU1A_1556.5	GAGTATCAGAGAATTCATAT
ENSMUSG00000040775_Gm9772_MU1A_1557.6	GTCACATTCACTGCATTTGG
ENSMUSG00000040775_Gm9772_MU1A_1558.7	GATGGTCTTGCTGGATGA
ENSMUSG00000040775_Gm9772_MU1A_1559.8	GACACCAGAAAATTCATAT
ENSMUSG00000040775_Gm9772_MU1A_1560.9	GTATGCATATTCCCCATAA
ENSMUSG00000094993_Igkv4-73_MU1B_1561.1	GTCTGCATCTCCTGGGGAAC
ENSMUSG00000094993_Igkv4-73_MU1B_1562.2	GTCTGCATCTCCTGGGGAA
ENSMUSG00000094993_Igkv4-73_MU1B_1563.3	GTCATGGTGACCCGTTCCCC
ENSMUSG00000094993_Igkv4-73_MU1B_1564.4	GGATCCTCCCCAAAACTC
ENSMUSG00000094993_Igkv4-73_MU1B_1565.5	GGGAGGATCCTGACTTCTGC
ENSMUSG00000094993_Igkv4-73_MU1B_1566.6	GTTGATTGTGAGAGAGTAAG
ENSMUSG00000094993_Igkv4-73_MU1B_1567.7	GATTTATAGCATATCCAACC
ENSMUSG00000094993_Igkv4-73_MU1B_1568.8	GGTACCAGTACAAGTAGC
ENSMUSG00000094993_Igkv4-73_MU1B_1569.9	GCTGGAACTTACACTTGAGC
ENSMUSG00000094993_Igkv4-73_MU1B_1570.10	GCATATCCAACCTGGCTTC
ENSMUSG00000094992_Fbxw25_MU1A_1571.1	GCATAGGCAAACTAGGCAAA
ENSMUSG00000094992_Fbxw25_MU1A_1572.2	GGCGTGTTCTTGCCATATT
ENSMUSG00000094992_Fbxw25_MU1A_1573.3	GGCAAGTCAGTCATCTGTA
ENSMUSG00000094992_Fbxw25_MU1A_1574.4	GGGCATGGTTTAACAAGAAA
ENSMUSG00000094992_Fbxw25_MU1A_1575.5	GAGATGGCACTATTGTGACA
ENSMUSG00000094992_Fbxw25_MU1A_1576.6	GATACTTGCTGGCTGTACT
ENSMUSG00000094992_Fbxw25_MU1A_1577.7	GGGGCTCTCCTCATAATA
ENSMUSG00000094992_Fbxw25_MU1A_1578.8	GCTCTGGCGACTAACAACC
ENSMUSG00000094992_Fbxw25_MU1A_1579.9	GGATTGGTGTCAGTGATA
ENSMUSG00000094992_Fbxw25_MU1A_1580.10	GTTTCAAACTTTGTGATTTG
ENSMUSG00000094999_Gm17412_MU1B_1581.1	GGACAGTCCCTGAGTTTGTT
ENSMUSG00000094999_Gm17412_MU1B_1582.2	GGGACAGTCCCTGAGTTTGT
ENSMUSG00000094999_Gm17412_MU1B_1583.3	GTCCCTGAGTTTGTTGGG
ENSMUSG00000094999_Gm17412_MU1B_1584.4	GAGTTTGTTGGGTGGATA
ENSMUSG00000094999_Gm17412_MU1B_1585.5	GGCTAGATCGGGAAGGGTGT
ENSMUSG00000094999_Gm17412_MU1B_1586.6	GCTAGATCGGGAAGGGTGTG
ENSMUSG00000094999_Gm17412_MU1B_1587.7	GCAGCATCTTCCAAAAACG
ENSMUSG00000094999_Gm17412_MU1B_1588.8	GTTCGAAAACATCTTGGG
ENSMUSG00000094999_Gm17412_MU1B_1589.9	GCAGCATCTTCCAAAAAC
ENSMUSG00000094999_Gm17412_MU1B_1590.10	GATTAGAGTTATGTAAGGTA
ENSMUSG00000056174_Col8a2_U2A_1591.1	GCCGCCAGAGGACACTCT
ENSMUSG00000056174_Col8a2_U2A_1592.2	GCAACAGCAGCAGCGAAGGC
ENSMUSG00000056174_Col8a2_U2A_1593.3	GGGCTGCACATACTTTAC
ENSMUSG00000056174_Col8a2_U2A_1594.4	GGGAAGCCGGGACCTCG
ENSMUSG00000056174_Col8a2_U2A_1595.5	GCTGCCAATGGACTTGAA
ENSMUSG00000056174_Col8a2_U2A_1596.6	GGCAAGGTTGGACCACCA
ENSMUSG00000056174_Col8a2_U2A_1597.7	GCCCATTCGGGAGAAGCC
ENSMUSG00000056174_Col8a2_U2A_1598.8	GGGCTACGGGGGGAGCCA
ENSMUSG00000056174_Col8a2_U2A_1599.9	GGGCCAAGAGTGTCCTCTGG
ENSMUSG00000056174_Col8a2_U2A_1600.10	GCTGTTGCTGTTGGGGTGT
ENSMUSG00000057802_Gm10030_MU1B_1601.1	GCTGGGGCTCTTCTCTCTGT
ENSMUSG00000057802_Gm10030_MU1B_1602.2	GAGTCCACATGCAAGGAA
ENSMUSG00000057802_Gm10030_MU1B_1603.3	GACGTTGCTAGAAGATGCT
ENSMUSG00000057802_Gm10030_MU1B_1604.4	GCCTGCTCTGAAACCAGGG
ENSMUSG00000057802_Gm10030_MU1B_1605.5	GAAAGAAATAAGTCTGGGCA
ENSMUSG00000057802_Gm10030_MU1B_1606.6	GCTAAAGGCAGGTGGAAGCT
ENSMUSG00000057802_Gm10030_MU1B_1607.7	GGCTGGGGCTCTTCTCTCTG
ENSMUSG00000057802_Gm10030_MU1B_1608.8	GGTCGCCCTTCCTTGCATG
ENSMUSG00000057802_Gm10030_MU1B_1609.9	GGGCGACCATGCCCAGAAG
ENSMUSG00000057802_Gm10030_MU1B_1610.10	GTTGCTAGAAGATGCTTGGT
ENSMUSG00000057801_Olfr135_MU2A_1611.1	GATGGCGATGTTTCCAATCA
ENSMUSG00000057801_Olfr135_MU2A_1612.2	GGTCAAAGGACATAAGAGCT
ENSMUSG00000057801_Olfr135_MU2A_1613.3	GTTACGCCGATTCATTATGA
ENSMUSG00000057801_Olfr135_MU2A_1614.4	GAAAGAAATACATGGGGCTG
ENSMUSG00000057801_Olfr135_MU2A_1615.5	GGCAAGAATTAAACACAGA
ENSMUSG00000057801_Olfr135_MU2A_1616.6	GAAGGAAGGAAAAAGGCTTT
ENSMUSG00000057801_Olfr135_MU2A_1617.7	GAAGATACATACTAATACCT
ENSMUSG00000057801_Olfr135_MU2A_1618.8	GGATGTTAAGGGGGCATT
ENSMUSG00000057801_Olfr135_MU2A_1619.9	GTTACGCCGATTCATTATG
ENSMUSG00000057801_Olfr135_MU2A_1620.10	GATGTTTCCAATCATGGCTG
ENSMUSG00000057805_1700084M14Rik_MU1B_1621.1	GGATGTTGTGCCATCAACTT
ENSMUSG00000057805_1700084M14Rik_MU1B_1622.2	GGTTTGGATGCCGAAGTTGA
ENSMUSG00000057805_1700084M14Rik_MU1B_1623.3	GGCAAATCTTCACTGTCTT
ENSMUSG00000012126_Ubxn11_SPA_1624.1	GTCTTGCTAAGAGAGGCCAG
ENSMUSG00000012126_Ubxn11_SPA_1625.2	GATGCCTCCATAGCAGGA
ENSMUSG00000012126_Ubxn11_SPA_1626.3	GAGGTGGACATGTGGAATGA
ENSMUSG00000012126_Ubxn11_SPA_1627.4	GATCTTCTCTTCTGAGTCT
ENSMUSG00000012126_Ubxn11_SPA_1628.5	GGGTAGATCTGATTTCGC
ENSMUSG00000012126_Ubxn11_SPA_1629.6	GACGAGGGATAAGAGTCTA
ENSMUSG00000012126_Ubxn11_SPA_1630.7	GTCAAAGTCCACCTCGGG
ENSMUSG00000012126_Ubxn11_SPA_1631.8	GGTAGACCTTCAGCGGGA
ENSMUSG00000012126_Ubxn11_SPA_1632.9	GCTGAACAATTCCTGAAC
ENSMUSG00000012126_Ubxn11_SPA_1633.10	GGATCCAGGAGATCATAG
ENSMUSG00000012123_Aim1l_U1B_1634.1	GGAAGAGACAGCTGGGTCGC
ENSMUSG00000012123_Aim1l_U1B_1635.2	GACCACTCGGGCCTCAGCTC
ENSMUSG00000012123_Aim1l_U1B_1636.3	GCTCTCTTCCTGGACAGG
ENSMUSG00000012123_Aim1l_U1B_1637.4	GTGCTCAAACACGTCCTG
ENSMUSG00000012123_Aim1l_U1B_1638.5	GGGTATTCTCCGGGCTCT
ENSMUSG00000012123_Aim1l_U1B_1639.6	GCTGGCGACGCCCACGTG
ENSMUSG00000012123_Aim1l_U1B_1640.7	GTGGCAGATGCCACCTGT
ENSMUSG00000012123_Aim1l_U1B_1641.8	GGATTCGCAGGGACCCCA
ENSMUSG00000012123_Aim1l_U1B_1642.9	GTATCTTCAAAGAATGGCT
ENSMUSG00000012123_Aim1l_U1B_1643.10	GGGAACATCAGGCCCCAGTG
ENSMUSG00000025269_Apex2_ACOCA_1644.1	GGCCTTGCGACGCGTTT
ENSMUSG00000025269_Apex2_ACOCA_1645.2	GTGGTAAGCTGGAACATCAA
ENSMUSG00000025269_Apex2_ACOCA_1646.3	GATGTACTGACAGAGCCCC
ENSMUSG00000025269_Apex2_ACOCA_1647.4	GCTTCAGCCGCAGCCGTAG
ENSMUSG00000025269_Apex2_ACOCA_1648.5	GGTAGCACTGTCCTTACAGA
ENSMUSG00000025269_Apex2_ACOCA_1649.6	GCTGATATTGTCTGTCTCC
ENSMUSG00000025269_Apex2_ACOCA_1650.7	GCCCTCACGCGGATCCT
ENSMUSG00000025269_Apex2_ACOCA_1651.8	GCCACCCTGAATGGAGATAT
ENSMUSG00000025269_Apex2_ACOCA_1652.9	GGATGAGTTCACGCAAG
ENSMUSG00000025269_Apex2_ACOCA_1653.10	GATCTTGTGCTGTGTAAGGA
ENSMUSG00000025268_Maged2_U1B_1654.1	GTCTGACACAAGCGAGAG
ENSMUSG00000025268_Maged2_U1B_1655.2	GAGACCTCTGTCGCCTTT
ENSMUSG00000025268_Maged2_U1B_1656.3	GGACAGCGGCTCCGTGATGC
ENSMUSG00000025268_Maged2_U1B_1657.4	GTTGACCGTGACCCAGAACT
ENSMUSG00000025268_Maged2_U1B_1658.5	GCTGTGGTACCGATCCAA
ENSMUSG00000025268_Maged2_U1B_1659.6	GGCATTGTCATAGCCTGC
ENSMUSG00000025268_Maged2_U1B_1660.7	GAAGCCACAGGTGGTCGA
ENSMUSG00000025268_Maged2_U1B_1661.8	GAAACACCCGGATGGAGAAG
ENSMUSG00000025268_Maged2_U1B_1662.9	GCGGGCCCAAAAGGCTAT
ENSMUSG00000025268_Maged2_U1B_1663.10	GGGCATCAAGGACTCGGT
ENSMUSG00000025266_Gnl3l_SPA_1664.1	GCCTTTGGAACCTTTACC
ENSMUSG00000025266_Gnl3l_SPA_1665.2	GGAGAAGCAGCAAGTTGCCC
ENSMUSG00000025266_Gnl3l_SPA_1666.3	GGGGAGCAGATGATGGTC
ENSMUSG00000025266_Gnl3l_SPA_1667.4	GCCGCTGTTTCCAGATGG
ENSMUSG00000025266_Gnl3l_SPA_1668.5	GACCATGGAGAGCTATTGTC
ENSMUSG00000025266_Gnl3l_SPA_1669.6	GTTGGCAGTTCATTGAGA
ENSMUSG00000025266_Gnl3l_SPA_1670.7	GTTGGATGATGAGGCCACA
ENSMUSG00000025266_Gnl3l_SPA_1671.8	GGCAACAAGAAGCTGGTCT
ENSMUSG00000025266_Gnl3l_SPA_1672.9	GGAGATTGTGGAAAAGTGGC
ENSMUSG00000025266_Gnl3l_SPA_1673.10	GAGTACTCTGATGTGATTC
ENSMUSG00000025265_Fgd1_GEB_1674.1	GTGATTGTTGCCTCGGAT
ENSMUSG00000025265_Fgd1_GEB_1675.2	GCGAGAAGCTTCACCCTC
ENSMUSG00000025265_Fgd1_GEB_1676.3	GGTGCCTAACCGGGACAG
ENSMUSG00000025265_Fgd1_GEB_1677.4	GAGTCCCTTGGCCACTCT
ENSMUSG00000025265_Fgd1_GEB_1678.5	GGGACCCTGTTGGCTGCG
ENSMUSG00000025265_Fgd1_GEB_1679.6	GGCATACTAGCCAGGGCG
ENSMUSG00000025265_Fgd1_GEB_1680.7	GGTGGAGGAATGGGCTCAGG
ENSMUSG00000025265_Fgd1_GEB_1681.8	GACCGCTACCCACGCAT
ENSMUSG00000025265_Fgd1_GEB_1682.9	GCCGTGGACAACATCTGC
ENSMUSG00000025265_Fgd1_GEB_1683.10	GAGAAGGCCTATGTTTCC
ENSMUSG00000025264_Tsr2_U1A_1684.1	GAGCACACGCACATCTTCAG
ENSMUSG00000025264_Tsr2_U1A_1685.2	GCCAAGCCTCCAGCGCAGCT
ENSMUSG00000025264_Tsr2_U1A_1686.3	GCTGTGGAGAATGGCTTC
ENSMUSG00000025264_Tsr2_U1A_1687.4	GATACAGTTGTGGAAGAT
ENSMUSG00000025264_Tsr2_U1A_1688.5	GTTCCACCACTTCCAGAA
ENSMUSG00000025264_Tsr2_U1A_1689.6	GTGACAGCTACTAATGAT
ENSMUSG00000025264_Tsr2_U1A_1690.7	GTTTCTTTGGCTGTCATAAG
ENSMUSG00000025264_Tsr2_U1A_1691.8	GAAGATGTGCGTGTGCTCTT
ENSMUSG00000025264_Tsr2_U1A_1692.9	GAAGATGATGTGGACAGCG
ENSMUSG00000025264_Tsr2_U1A_1693.10	GACGGTTGGACCATTGTC
ENSMUSG00000025262_Fam120c_U1B_1694.1	GCTCCCGCCCGCTGCCTT
ENSMUSG00000025262_Fam120c_U1B_1695.2	GGCGCTGCCGCGGCTCTA
ENSMUSG00000025262_Fam120c_U1B_1696.3	GGTGATGCGTGGAGCCCC
ENSMUSG00000025262_Fam120c_U1B_1697.4	GCTGCTGCTGGCGCGAGA
ENSMUSG00000025262_Fam120c_U1B_1698.5	GGCTTGTGCCTATCCGGG
ENSMUSG00000025262_Fam120c_U1B_1699.6	GCCACCACTTCCAAATGG
ENSMUSG00000025262_Fam120c_U1B_1700.7	GATCACGACGTCACAAGG
ENSMUSG00000025262_Fam120c_U1B_1701.8	GGAACTGGTTGGTTGTA
ENSMUSG00000025262_Fam120c_U1B_1702.9	GATGGGCCCTATTTCTCC
ENSMUSG00000025262_Fam120c_U1B_1703.10	GCATGGGAACTGTAGTAAGA
ENSMUSG00000025261_Huwe1_ACOCA_1704.1	GTATACCTATACCCCTCA
ENSMUSG00000025261_Huwe1_ACOCA_1705.2	GGCTCAGTTTCATTCTGC
ENSMUSG00000025261_Huwe1_ACOCA_1706.3	GTGAGTTATATCACTGGG
ENSMUSG00000025261_Huwe1_ACOCA_1707.4	GAGGACTTCCCTTGTAGC
ENSMUSG00000025261_Huwe1_ACOCA_1708.5	GAAGCCATCTATTCAGAAAG
ENSMUSG00000025261_Huwe1_ACOCA_1709.6	GCAGTTCCGCACAAGTAC
ENSMUSG00000025261_Huwe1_ACOCA_1710.7	GTGTAGTGTGGTTGCACT
ENSMUSG00000025261_Huwe1_ACOCA_1711.8	GCATGATTAGACCTTGGAGG
ENSMUSG00000025261_Huwe1_ACOCA_1712.9	GTCCTCACTCCAGGACAA
ENSMUSG00000025261_Huwe1_ACOCA_1713.10	GCACCACTTGCATATCAG
ENSMUSG00000025260_Hsd17b10_DTKPB_1714.1	GGTCGCGGTAGTAACTGG
ENSMUSG00000025260_Hsd17b10_DTKPB_1715.2	GGATGTACCTGACTCAGA
ENSMUSG00000025260_Hsd17b10_DTKPB_1716.3	GAAGCCCAAGCCAAGAAGTT
ENSMUSG00000025260_Hsd17b10_DTKPB_1717.4	GTTTGGCCGTATAGATG
ENSMUSG00000025260_Hsd17b10_DTKPB_1718.5	GCTTGTATCTCCTTCTCAG
ENSMUSG00000025260_Hsd17b10_DTKPB_1719.6	GAAGAACAAGATCCATACTT
ENSMUSG00000025260_Hsd17b10_DTKPB_1720.7	GTGATCCGCCTGGTTGCTG
ENSMUSG00000025260_Hsd17b10_DTKPB_1721.8	GCCCATTGCTCGAGATC
ENSMUSG00000025260_Hsd17b10_DTKPB_1722.9	GTTAATGATAACTCCACGT
ENSMUSG00000025260_Hsd17b10_DTKPB_1723.10	GGAGCAATTGTTACCACA
ENSMUSG00000094331_Gm13275_MU2A_1724.1	GCCTGTGCATATATTCCTGG
ENSMUSG00000094331_Gm13275_MU2A_1725.2	GTGCATATATTCCTGGTGGG
ENSMUSG00000094331_Gm13275_MU2A_1726.3	GCATATATTCCTGGTGGGAG
ENSMUSG00000094331_Gm13275_MU2A_1727.4	GCTGCCTGTGCATATATTCC
ENSMUSG00000094331_Gm13275_MU2A_1728.5	GAGGTGGAGGACCTGCCTGA
ENSMUSG00000094331_Gm13275_MU2A_1729.6	GGAGGACCTGCCTGAGGGTC
ENSMUSG00000094331_Gm13275_MU2A_1730.7	GAGGACCTGCCTGAGGGTCT
ENSMUSG00000094331_Gm13275_MU2A_1731.8	GTTGCTACTCCCAGACCCTC
ENSMUSG00000094331_Gm13275_MU2A_1732.9	GAGGTGGAGGACCTGCCTG
ENSMUSG00000094331_Gm13275_MU2A_1733.10	GTGGTTTCTCCCAGAGTCAT
ENSMUSG00000094333_Gm20898_MU2B_1734.1	GTCCACCTCGCAGGCGCCC
ENSMUSG00000094333_Gm20898_MU2B_1735.2	GCAAACCAGGGCGCCTGCG
ENSMUSG00000094333_Gm20898_MU2B_1736.3	GGCGCCCTGGTTTGCAGAG
ENSMUSG00000094333_Gm20898_MU2B_1737.4	GTCCTGTAAAAATGGCACC
ENSMUSG00000094333_Gm20898_MU2B_1738.5	GTCCTGTAAAAATGGCACCT
ENSMUSG00000094333_Gm20898_MU2B_1739.6	GTGAGGGATGTCCACCTCGC
ENSMUSG00000094333_Gm20898_MU2B_1740.7	GTTGTACCTCTCTGCAAACC
ENSMUSG00000094333_Gm20898_MU2B_1741.8	GTACCTCTCTGCAAACCA
ENSMUSG00000094333_Gm20898_MU2B_1742.9	GAGTATAGACATAGATATGG
ENSMUSG00000094333_Gm20898_MU2B_1743.10	GATAAAGTACACAGTAGGAT
ENSMUSG00000094335_Igkv1-117_MU1A_1744.1	GAGCATTGTACATAGTAA
ENSMUSG00000094335_Igkv1-117_MU1A_1745.2	GGTCATCAAAACATCACTGC
ENSMUSG00000094335_Igkv1-117_MU1A_1746.3	GGAGTTTATTACTGCTTTCA
ENSMUSG00000094335_Igkv1-117_MU1A_1747.4	GGAAACACCTATTTAGAA
ENSMUSG00000094335_Igkv1-117_MU1A_1748.5	GCAGGTACCATTCTAAAT
ENSMUSG00000094335_Igkv1-117_MU1A_1749.6	GACTAGATCTGCAAGAGA
ENSMUSG00000094335_Igkv1-117_MU1A_1750.7	GGGACCCCAGAAAATCGGT
ENSMUSG00000094335_Igkv1-117_MU1A_1751.8	GATCAGGAGCTTTGGAGAC
ENSMUSG00000094335_Igkv1-117_MU1A_1752.9	GAAGTTGCCTGTTAGGCTGT
ENSMUSG00000094335_Igkv1-117_MU1A_1753.10	GTCTGGGACCCCAGAAAAT
ENSMUSG00000091122_Gm8247_MU2B_1754.1	GACAATTTGTTCCTTGTCCA
ENSMUSG00000091122_Gm8247_MU2B_1755.2	GGTTAGATTCAATCAGGTGG
ENSMUSG00000091122_Gm8247_MU2B_1756.3	GTTGATCCTGTGGGAGGCCA
ENSMUSG00000091122_Gm8247_MU2B_1757.4	GACCAAGGCAGAAGGAGGT
ENSMUSG00000091122_Gm8247_MU2B_1758.5	GTGGGAGGCCATGGACA
ENSMUSG00000091122_Gm8247_MU2B_1759.6	GGAGGTCGGCCGCCCATCA
ENSMUSG00000091122_Gm8247_MU2B_1760.7	GACCTCCTTCTGCCTTGGTC
ENSMUSG00000091122_Gm8247_MU2B_1761.8	GGTCGGCCGCCCATCATGGT
ENSMUSG00000091122_Gm8247_MU2B_1762.9	GGCCGACCTCCTTCTGCCT
ENSMUSG00000091122_Gm8247_MU2B_1763.10	GCCCCAGGACATGAGTG
ENSMUSG00000094336_Gm13693_MU1A_1764.1	GATTGCATTAATTCCCCT
ENSMUSG00000094336_Gm13693_MU1A_1765.2	GAACCTCATGTGCCACATTT
ENSMUSG00000094336_Gm13693_MU1A_1766.3	GTCATCTGTTGGTCTCTCC
ENSMUSG00000094336_Gm13693_MU1A_1767.4	GTCGATCTCAGACTCGTGT
ENSMUSG00000094336_Gm13693_MU1A_1768.5	GATCATCGGAAACGGCCC
ENSMUSG00000094336_Gm13693_MU1A_1769.6	GGGCTGGACTCCTGTCGG
ENSMUSG00000094336_Gm13693_MU1A_1770.7	GCATGGAATCACGAAGTA
ENSMUSG00000094336_Gm13693_MU1A_1771.8	GACCACCCTGTTATTCTTGA
ENSMUSG00000094336_Gm13693_MU1A_1772.9	GACCCACAGTTCATACTGC
ENSMUSG00000094336_Gm13693_MU1A_1773.10	GTACGGCGAAATGAGACG
ENSMUSG00000094339_Gm21285_MU2B_1774.1	GTAGTTTCTACTCAGGTG
ENSMUSG00000094339_Gm21285_MU2B_1775.2	GTAGTTTCTACTCAGGTGA
ENSMUSG00000094339_Gm21285_MU2B_1776.3	GAGTAGAAACTACTTTGTG
ENSMUSG00000094339_Gm21285_MU2B_1777.4	GATAAAGTACACAGTAGAAT
ENSMUSG00000094339_Gm21285_MU2B_1778.5	GTTGTACCTCTCTGCAAACC
ENSMUSG00000094339_Gm21285_MU2B_1779.6	GCGCCCTGGTTTGCAGAG
ENSMUSG00000094339_Gm21285_MU2B_1780.7	GTACCTCTCTGCAAACCA
ENSMUSG00000094339_Gm21285_MU2B_1781.8	GTCCACCTCGCCAGCGCCC
ENSMUSG00000094339_Gm21285_MU2B_1782.9	GAGTATAGACATAGATATGT
ENSMUSG00000094339_Gm21285_MU2B_1783.10	GACTTCTTAATAGGTTCC
ENSMUSG00000094338_Hist1h2bl_SPA_1784.1	GGTGTACTTGGTGACTGCCT
ENSMUSG00000094338_Hist1h2bl_SPA_1785.2	GCGAGCGAGGCTTCCCGCC
ENSMUSG00000094338_Hist1h2bl_SPA_1786.3	GGGGCGGGAGCGGACTTGGC
ENSMUSG00000094338_Hist1h2bl_SPA_1787.4	GGAGCGGACTTGGCGGGCTC
ENSMUSG00000094338_Hist1h2bl_SPA_1788.5	GGCCTTGGTGACGGCCTTCT
ENSMUSG00000094338_Hist1h2bl_SPA_1789.6	GTCACCAAGGCCCAGAAGA
ENSMUSG00000094338_Hist1h2bl_SPA_1790.7	GCCCTTCTTCGGGGCGGGAG
ENSMUSG00000094338_Hist1h2bl_SPA_1791.8	GGCCAAGCACGCGGTGTCGG
ENSMUSG00000094338_Hist1h2bl_SPA_1792.9	GCGGTGTCGGAGGGCACCA
ENSMUSG00000094338_Hist1h2bl_SPA_1793.10	GCCAAGCACGCGGTGTCGGA
ENSMUSG00000091129_Iqcf6_U2B_1794.1	GAGTGGACTCTAAAGACCA
ENSMUSG00000091129_Iqcf6_U2B_1795.2	GCTCATTATCCACTGGGC
ENSMUSG00000091129_Iqcf6_U2B_1796.3	GCATCCAGTAGTGTTCGG
ENSMUSG00000091129_Iqcf6_U2B_1797.4	GATACAGTCATGGTGGCG
ENSMUSG00000091129_Iqcf6_U2B_1798.5	GGCATATGTCCGCATGTGGC
ENSMUSG00000091129_Iqcf6_U2B_1799.6	GATCCACAGCCGCTATG
ENSMUSG00000091129_Iqcf6_U2B_1800.7	GACTCTAAAGACCAAGGCCA
ENSMUSG00000091129_Iqcf6_U2B_1801.8	GGTCCGCCGAACACTAC
ENSMUSG00000091129_Iqcf6_U2B_1802.9	GTCATGGTGGCGTGGCAACA
ENSMUSG00000091129_Iqcf6_U2B_1803.10	GCCATAAAGATACAGTCA
ENSMUSG00000060131_Atp8b4_MPA_1804.1	GCCGTCATCGAGATCACC
ENSMUSG00000060131_Atp8b4_MPA_1805.2	GAACGTTGTACTTGGACGTA
ENSMUSG00000060131_Atp8b4_MPA_1806.3	GGAACTTCTCATTGTAGTCA
ENSMUSG00000060131_Atp8b4_MPA_1807.4	GTCGAGCAGTGAGCCACA
ENSMUSG00000060131_Atp8b4_MPA_1808.5	GATTATCACTCTTGTGA
ENSMUSG00000060131_Atp8b4_MPA_1809.6	GTAGTGCCTGACGAACCTTC
ENSMUSG00000060131_Atp8b4_MPA_1810.7	GGGAATTATTCTTGCAGT
ENSMUSG00000060131_Atp8b4_MPA_1811.8	GATTCTCGGGGGTCCTCTCT
ENSMUSG00000060131_Atp8b4_MPA_1812.9	GCCTCTCAGGATTATCTTC
ENSMUSG00000060131_Atp8b4_MPA_1813.10	GCGTCCTGAGGAACACCAGC
ENSMUSG00000047203_Vmn1r54_MU1B_1814.1	GCATCACCAGGTGGATTA
ENSMUSG00000047203_Vmn1r54_MU1B_1815.2	GACATATTGACCTGCCCAT
ENSMUSG00000047203_Vmn1r54_MU1B_1816.3	GATTGAGAGTGACAGCCTGG
ENSMUSG00000047203_Vmn1r54_MU1B_1817.4	GCAGTTATATATGTTGCA
ENSMUSG00000047203_Vmn1r54_MU1B_1818.5	GATATATGTAAAGCTAGGTG
ENSMUSG00000047203_Vmn1r54_MU1B_1819.6	GATGGAAAGAGTAACTCAT
ENSMUSG00000047203_Vmn1r54_MU1B_1820.7	GAATGTACTTGAAGATG
ENSMUSG00000047203_Vmn1r54_MU1B_1821.8	GCTGGTGATATGGAGAAATT
ENSMUSG00000047203_Vmn1r54_MU1B_1822.9	GAGGCACAGAATGGTCCTCA
ENSMUSG00000047203_Vmn1r54_MU1B_1823.10	GATCCACATTTGGAAGGA
ENSMUSG00000047205_Dusp18_DTKPA_1824.1	GAGCCTGTTTATCAGCAA
ENSMUSG00000047205_Dusp18_DTKPA_1825.2	GAGGCCTCTGATCGAAGGCT
ENSMUSG00000047205_Dusp18_DTKPA_1826.3	GGACAGTAGGAGCTTGTTGT
ENSMUSG00000047205_Dusp18_DTKPA_1827.4	GCGACGGGCGCATCGACCAC
ENSMUSG00000047205_Dusp18_DTKPA_1828.5	GCACAATGCAACAGTGTG
ENSMUSG00000047205_Dusp18_DTKPA_1829.6	GGCATGGTACTTCATGAGGT
ENSMUSG00000047205_Dusp18_DTKPA_1830.7	GATGATGGACTCGCCAAT
ENSMUSG00000047205_Dusp18_DTKPA_1831.8	GAGGCCTCTGATCGAAGGC
ENSMUSG00000047205_Dusp18_DTKPA_1832.9	GCGAGAGGCCTCTGATCGA
ENSMUSG00000047205_Dusp18_DTKPA_1833.10	GGCCTCTGATCGAAGGCTGG
ENSMUSG00000047207_Olfr1495_MU2B_1834.1	GGAACATTGGTTAAGACA
ENSMUSG00000047207_Olfr1495_MU2B_1835.2	GACCAGATTTGTTGAAGAAA
ENSMUSG00000047207_Olfr1495_MU2B_1836.3	GAGGATCATCAAGTAGAGA
ENSMUSG00000047207_Olfr1495_MU2B_1837.4	GTGGCAATACCACCATTATC
ENSMUSG00000047207_Olfr1495_MU2B_1838.5	GATTCTTTCCAACATCTT
ENSMUSG00000047207_Olfr1495_MU2B_1839.6	GATGAGGTTGTAGTGTAGT
ENSMUSG00000047207_Olfr1495_MU2B_1840.7	GGTAATAGGCTCTTTGAGCT
ENSMUSG00000047207_Olfr1495_MU2B_1841.8	GTAAAGGCAGTAAGCTCCA
ENSMUSG00000047207_Olfr1495_MU2B_1842.9	GACCAAAAACCCATATCAC
ENSMUSG00000047207_Olfr1495_MU2B_1843.10	GGAAGTGGTTGATTTCAAGG
ENSMUSG00000001281_Itgb7_MU1A_1844.1	GATACCAAGATTACATCCTC
ENSMUSG00000001281_Itgb7_MU1A_1845.2	GTCAGGATCCTCCCATTCTG
ENSMUSG00000001281_Itgb7_MU1A_1846.3	GAATACACTTCTGGCAGGA
ENSMUSG00000001281_Itgb7_MU1A_1847.4	GCGGACCCGGAATTTCTG
ENSMUSG00000001281_Itgb7_MU1A_1848.5	GCCAGGGAGATCGCGGCG
ENSMUSG00000001281_Itgb7_MU1A_1849.6	GAGTAGCTCAGGTCCATA
ENSMUSG00000001281_Itgb7_MU1A_1850.7	GGAACGTGTGCGCCAGCT
ENSMUSG00000001281_Itgb7_MU1A_1851.8	GCGCGGCGAGAGGAGCTAC
ENSMUSG00000001281_Itgb7_MU1A_1852.9	GATCCGCTGCGGGGCCAGCT
ENSMUSG00000001281_Itgb7_MU1A_1853.10	GCGACGGGCGGTGCCATC
ENSMUSG00000097972_Scgb2b15_MU2B_1854.1	GGATTCTTGGCTGGCAATCA
ENSMUSG00000097972_Scgb2b15_MU2B_1855.2	GGAAATATAGTCTAATA
ENSMUSG00000097972_Scgb2b15_MU2B_1856.3	GCATAGACATTGAAAAA
ENSMUSG00000097972_Scgb2b15_MU2B_1857.4	GACTGAGATGGGATGAACAA
ENSMUSG00000097972_Scgb2b15_MU2B_1858.5	GGACTGAGATGGGATGAACA
ENSMUSG00000097972_Scgb2b15_MU2B_1859.6	GTTTGACTGGGATTCTTGGC
ENSMUSG00000097972_Scgb2b15_MU2B_1860.7	GTCAACTTCATAGTTTGACT
ENSMUSG00000097972_Scgb2b15_MU2B_1861.8	GACCCTTCTGCTGGCCTTGC
ENSMUSG00000097972_Scgb2b15_MU2B_1862.9	GACTATATTTCCAGGCTATT
ENSMUSG00000097972_Scgb2b15_MU2B_1863.10	GAAAGGGACCCTTCTGC
ENSMUSG00000067780_Pi15_TMMA_1864.1	GCGGATATCCCCAAAGCC
ENSMUSG00000067780_Pi15_TMMA_1865.2	GACTCTAGTGGTGTGCTG
ENSMUSG00000067780_Pi15_TMMA_1866.3	GAAGGGACAAAAGAATCACA
ENSMUSG00000067780_Pi15_TMMA_1867.4	GATTATGATAATCGAGAA
ENSMUSG00000067780_Pi15_TMMA_1868.5	GTATCAGTGAAGTTATTGGC
ENSMUSG00000067780_Pi15_TMMA_1869.6	GGGCAGCAACTTGCATTT
ENSMUSG00000067780_Pi15_TMMA_1870.7	GAATTTGTCTGTACGAAC
ENSMUSG00000067780_Pi15_TMMA_1871.8	GGATGAAAATCTTGCAAAAT
ENSMUSG00000067780_Pi15_TMMA_1872.9	GCATCGCATGGGACACCG
ENSMUSG00000067780_Pi15_TMMA_1873.10	GCAGTCCTGAGGGTAAGGAA
ENSMUSG00000067786_Nnat_U2B_1874.1	GGCCGCAGTGGCAGCAGCCT
ENSMUSG00000067786_Nnat_U2B_1875.2	GAACTGCTCATCATCGGC
ENSMUSG00000067786_Nnat_U2B_1876.3	GCACACGGTGTCCCGGACC
ENSMUSG00000067786_Nnat_U2B_1877.4	GAGTCTTTGTTCCCGGCT
ENSMUSG00000067786_Nnat_U2B_1878.5	GGTCGCGATCGTCCGCAG
ENSMUSG00000067786_Nnat_U2B_1879.6	GAATGCTGCATTTACTGGGT
ENSMUSG00000067786_Nnat_U2B_1880.7	GGTCCTGGGTCTCTCACCGC
ENSMUSG00000067786_Nnat_U2B_1881.8	GCAATGGGCTGTGTCCCTGG
ENSMUSG00000067786_Nnat_U2B_1882.9	GTGCTTCTCGACCAGCAT
ENSMUSG00000067786_Nnat_U2B_1883.10	GCCGAGGCTGCTGCCACTG
ENSMUSG00000067787_Blcap_MPA_1884.1	GGACGGGCAGCAGCCACTGG
ENSMUSG00000067787_Blcap_MPA_1885.2	GTGCAAGGTTTCCGTTCC
ENSMUSG00000067787_Blcap_MPA_1886.3	GGAATCAGCCCATGACCC
ENSMUSG00000067787_Blcap_MPA_1887.4	GGAGGACGGGCAGCAGCCAC
ENSMUSG00000067787_Blcap_MPA_1888.5	GGGAATCGGAGCAGTGGTAC
ENSMUSG00000067787_Blcap_MPA_1889.6	GCAAGGTTTCCGTTCCAGG
ENSMUSG00000067787_Blcap_MPA_1890.7	GAAGTGGGGAATCGGAGCAG
ENSMUSG00000067787_Blcap_MPA_1891.8	GATTCCGGAAGTGGGGAAT
ENSMUSG00000067787_Blcap_MPA_1892.9	GCTCCGATTCCCCACTTC
ENSMUSG00000067787_Blcap_MPA_1893.10	GCCCATGACCCCGGTGTTGT
ENSMUSG00000053277_Gm14496_MU2B_1894.1	GGCTTATCAATTGCCCAA
ENSMUSG00000053277_Gm14496_MU2B_1895.2	GACAGTGACCACCAATGA
ENSMUSG00000053277_Gm14496_MU2B_1896.3	GATGATAGAGATTTGCAAA
ENSMUSG00000053277_Gm14496_MU2B_1897.4	GCAACCTATCATGGTCACAT
ENSMUSG00000053277_Gm14496_MU2B_1898.5	GGTCATCTCAGATGACAACC
ENSMUSG00000053277_Gm14496_MU2B_1899.6	GAATTGGTGAACATGATGCA
ENSMUSG00000053277_Gm14496_MU2B_1900.7	GATGATTCATGTCTCAT
ENSMUSG00000053277_Gm14496_MU2B_1901.8	GCCTAGTGCCATCCCTAA
ENSMUSG00000053277_Gm14496_MU2B_1902.9	GAAGCATATACACAAATAAA
ENSMUSG00000053277_Gm14496_MU2B_1903.10	GACATGGCTCTGAGTGAAGA
ENSMUSG00000053279_Aldh1a1_ACOCA_1904.1	GAATCTTCAAGTCGGCCAGT
ENSMUSG00000053279_Aldh1a1_ACOCA_1905.2	GAATGGCACAATTCAGTGAG
ENSMUSG00000053279_Aldh1a1_ACOCA_1906.3	GTTGCAGGGTTAAGAAC
ENSMUSG00000053279_Aldh1a1_ACOCA_1907.4	GCATACTTGTCGGATTTAGG
ENSMUSG00000053279_Aldh1a1_ACOCA_1908.5	GGTATTCCCACAGCTAA
ENSMUSG00000053279_Aldh1a1_ACOCA_1909.6	GGCTGGGCTGACAAGATTCA
ENSMUSG00000053279_Aldh1a1_ACOCA_1910.7	GTCGACATCCATGTGAG
ENSMUSG00000053279_Aldh1a1_ACOCA_1911.8	GGCTCTCCATGGCGCACCA
ENSMUSG00000053279_Aldh1a1_ACOCA_1912.9	GCTGTGAAGGCTGCAAGAC
ENSMUSG00000053279_Aldh1a1_ACOCA_1913.10	GCCAGGTGAAGAGCCGTGAG
ENSMUSG00000068327_Tlx2_ACOCB_1914.1	GCTGATGGGTTCGTGGTG
ENSMUSG00000068327_Tlx2_ACOCB_1915.2	GAGCGGTCCCGAACCCCC
ENSMUSG00000068327_Tlx2_ACOCB_1916.3	GGTGCGCAGCCAACACCGC
ENSMUSG00000068327_Tlx2_ACOCB_1917.4	GTGGATTCCACGGAGCCT
ENSMUSG00000068327_Tlx2_ACOCB_1918.5	GCACTTTCTCCGTGGCTC
ENSMUSG00000068327_Tlx2_ACOCB_1919.6	GCGCTCTCGCCCTTCTCT
ENSMUSG00000068327_Tlx2_ACOCB_1920.7	GCACCTGCGAGCGGGAAA
ENSMUSG00000068327_Tlx2_ACOCB_1921.8	GGCCATCCCTACCAAAAC
ENSMUSG00000068327_Tlx2_ACOCB_1922.9	GCGCGTCCGTCATGCGCA
ENSMUSG00000068327_Tlx2_ACOCB_1923.10	GCCCTCTCTGCGGAGGCC
ENSMUSG00000068323_Slc4a5_SPA_1924.1	GGGACAGCGTGGACACAT
ENSMUSG00000068323_Slc4a5_SPA_1925.2	GACCCTCTCCCGGAGCTC
ENSMUSG00000068323_Slc4a5_SPA_1926.3	GTGGAGCGGTGCAGAGTT
ENSMUSG00000068323_Slc4a5_SPA_1927.4	GGACACTCTACAGCATGATG
ENSMUSG00000068323_Slc4a5_SPA_1928.5	GTAGCACTGTCCCTGTCTGC
ENSMUSG00000068323_Slc4a5_SPA_1929.6	GGACTTTGCTCTCCCGGA
ENSMUSG00000068323_Slc4a5_SPA_1930.7	GCAATGAATGGCTGGTCC
ENSMUSG00000068323_Slc4a5_SPA_1931.8	GGTGGATGGGCTTCTTGGTT
ENSMUSG00000068323_Slc4a5_SPA_1932.9	GAGCCATCGCAACCCTCA
ENSMUSG00000068323_Slc4a5_SPA_1933.10	GTTTGGGTCCCACTCTCC
ENSMUSG00000068329_Htra2_SPB_1934.1	GGGATACTTATGAGGCCA
ENSMUSG00000068329_Htra2_SPB_1935.2	GCGGGGCGGGGTGCAAAC
ENSMUSG00000068329_Htra2_SPB_1936.3	GACGTCAGCAGAGCCCGG
ENSMUSG00000068329_Htra2_SPB_1937.4	GAAATTGTACTGGCTCCG
ENSMUSG00000068329_Htra2_SPB_1938.5	GGCGCCGAGTACGAGTG
ENSMUSG00000068329_Htra2_SPB_1939.6	GATCTGCCCGTGATGCA
ENSMUSG00000068329_Htra2_SPB_1940.7	GGAAGCCGTCGGCGCGAA
ENSMUSG00000068329_Htra2_SPB_1941.8	GGCCGCTCTGCTGATGTC
ENSMUSG00000068329_Htra2_SPB_1942.9	GCAGACATTGCCACACTG
ENSMUSG00000068329_Htra2_SPB_1943.10	GCAGAACACGATCACATC
ENSMUSG00000068328_Aup1_SPA_1944.1	GTCGCCGCCATCTTCGCA
ENSMUSG00000068328_Aup1_SPA_1945.2	GCAGCCGCTTCAGGAGAG
ENSMUSG00000068328_Aup1_SPA_1946.3	GGGAAGGCGGAGTCTTT
ENSMUSG00000068328_Aup1_SPA_1947.4	GCGAGTCAAAGAGCCGCTC
ENSMUSG00000068328_Aup1_SPA_1948.5	GCAGCAGGAAGCCGTCACTC
ENSMUSG00000068328_Aup1_SPA_1949.6	GCGCTACTGCTCTACGCGC
ENSMUSG00000068328_Aup1_SPA_1950.7	GACTATGTTGTGGTCAAA
ENSMUSG00000068328_Aup1_SPA_1951.8	GGAGCCCGAGGAAGAGTCGC
ENSMUSG00000068328_Aup1_SPA_1952.9	GGGCAGAGCGCAGCTGACC
ENSMUSG00000068328_Aup1_SPA_1953.10	GTGGTACGAACCATGTGTG
ENSMUSG00000063445_Nmral1_DTKPB_1954.1	GTGCGCAAGGTGGCTCTG
ENSMUSG00000063445_Nmral1_DTKPB_1955.2	GGCTGATAGGAAACTGGTGG
ENSMUSG00000063445_Nmral1_DTKPB_1956.3	GGACGATGCAGCTAGCA
ENSMUSG00000063445_Nmral1_DTKPB_1957.4	GGTGCTGAGGTAGTGCG
ENSMUSG00000063445_Nmral1_DTKPB_1958.5	GGCTGGGAAGCTGGCCGC
ENSMUSG00000063445_Nmral1_DTKPB_1959.6	GGTCACAATGAAGGTGGCAT
ENSMUSG00000063445_Nmral1_DTKPB_1960.7	GCCGATCTAGCCAAACGCTT
ENSMUSG00000063445_Nmral1_DTKPB_1961.8	GGCCACTGTACACTACATAA
ENSMUSG00000063445_Nmral1_DTKPB_1962.9	GGGTGACGTCCCCATGGA
ENSMUSG00000063445_Nmral1_DTKPB_1963.10	GAGGAATACTTCCGAGACAT
ENSMUSG00000063447_Ube2d2b_SPA_1964.1	GGAACTGAACGACCTGGCCC
ENSMUSG00000063447_Ube2d2b_SPA_1965.2	GTGTTCAGCAGGTCCTGTCG
ENSMUSG00000063447_Ube2d2b_SPA_1966.3	GATAGTCCCTATCAGGG
ENSMUSG00000063447_Ube2d2b_SPA_1967.4	GTATTTGTCTTGATATTCTT
ENSMUSG00000063447_Ube2d2b_SPA_1968.5	GAGCAATCTCAGGCACTA
ENSMUSG00000063447_Ube2d2b_SPA_1969.6	GTCACACAACAGAGAACTGA
ENSMUSG00000063447_Ube2d2b_SPA_1970.7	GTTTGAAGGGGTACTCTGTT
ENSMUSG00000063447_Ube2d2b_SPA_1971.8	GCCGTTACTGTTAACATT
ENSMUSG00000063447_Ube2d2b_SPA_1972.9	GTGCTGGGGGATCCTGGGCC
ENSMUSG00000063447_Ube2d2b_SPA_1973.10	GAAACATATCTTCCCCGAC
ENSMUSG00000063446_E130309F12Rik_MU1B_1974.1	GAAGTAGTAGGCAAGCAGCA
ENSMUSG00000063446_E130309F12Rik_MU1B_1975.2	GTCCTGACAGAAGAATCCT
ENSMUSG00000063446_E130309F12Rik_MU1B_1976.3	GGTGCTCTACTGCGTTC
ENSMUSG00000063446_E130309F12Rik_MU1B_1977.4	GACTTAATGAAGCCTTACCC
ENSMUSG00000063446_E130309F12Rik_MU1B_1978.5	GATGATCCTTCGGAGTAA
ENSMUSG00000063446_E130309F12Rik_MU1B_1979.6	GTATTTCATAAAGTCAACAA
ENSMUSG00000063446_E130309F12Rik_MU1B_1980.7	GTGATAGAAAAAGCTCGG
ENSMUSG00000063446_E130309F12Rik_MU1B_1981.8	GCGGGGCAAGTCGTCAC
ENSMUSG00000063446_E130309F12Rik_MU1B_1982.9	GACGAAGAGCAGTCGGC
ENSMUSG00000063446_E130309F12Rik_MU1B_1983.10	GCCATTGTTGATGAACTGT
ENSMUSG00000076940_Iglv2_MU1A_1984.1	GCACTCACCACATCACCTGG
ENSMUSG00000076940_Iglv2_MU1A_1985.2	GAGAGTATAAGTGAAGTCC
ENSMUSG00000076940_Iglv2_MU1A_1986.3	GTCACAACAGCCTGGGAAC
ENSMUSG00000076940_Iglv2_MU1A_1987.4	GGGAGCCTGAGAATCTGAC
ENSMUSG00000076940_Iglv2_MU1A_1988.5	GGTACCAGCAACCGAGCTCC
ENSMUSG00000076940_Iglv2_MU1A_1989.6	GTGAGTATGACTGTTCCACC
ENSMUSG00000076940_Iglv2_MU1A_1990.7	GACTGTTCCACCAGGTGATG
ENSMUSG00000076940_Iglv2_MU1A_1991.8	GAGAATCTGACAGGAACACC
ENSMUSG00000076940_Iglv2_MU1A_1992.9	GGTGTTCCTGTCAGATTCTC
ENSMUSG00000076940_Iglv2_MU1A_1993.10	GACAGGAACACCTGGAGCT
ENSMUSG00000070522_Gm6505_MU1B_1994.1	GCGGAAACGAGTCCAAGA
ENSMUSG00000070522_Gm6505_MU1B_1995.2	GCTCCGGAGAACGCGAGCCT
ENSMUSG00000070522_Gm6505_MU1B_1996.3	GCACTCAGTGTTCCTCTA
ENSMUSG00000070522_Gm6505_MU1B_1997.4	GTAGTTCCGTCAGACCAAG
ENSMUSG00000070522_Gm6505_MU1B_1998.5	GCCACGAGTTACAGATTTAT
ENSMUSG00000070522_Gm6505_MU1B_1999.6	GCGGAAACGAGTCCAAG
ENSMUSG00000070522_Gm6505_MU1B_2000.7	GCCCATCTCTGTAACCCTCT
[truncated: 240,962+ more rows]

## Sheet: Sublibraries
	Sublibrary	Symbol	Elements
	Apoptosis and cancer A	ACOCA	16454			Guide naming
	Apoptosis and cancer B	ACOCB	16216
	Drug targets, kinases, phosphatases A	DTKPA	10850			GeneID
	Drug targets, kinases, phosphatases B	DTKPB	10783			ENSMUSG00000028180_Zranb2_MU1A_4.4
	Gene Expression A	GEA	10299
	Gene Expression B	GEB	10427			Negative controls indicated by 0
	Membrane proteins A	MPA	5597			0Safe_safe_DTKPB_227963.7483
	Membrane proteins B	MPB	5450
	Stress Proteostasis A	SPA	14051			none indicates non-targeting negative control
	Stress Proteostasis B	SPB	15558			safe indicates safe-targeting negative control
	Trafficking, mitochondrial, motility A	TMMA	10452
	Trafficking, mitochondrial, motility B	TMMB	10254
	Unassigned1 A	U1A	10941
	Unassigned1 B	U1B	10076
	Unassigned2 A	U2A	11192
	Unassigned2 B	U2B	11328
	Mouse unique 1 A	MU1A	15039
	Mouse unique 1 B	MU1B	14931
	Mouse unique 2 A	MU2A	16603
	Mouse unique 2 B	MU2B	16461
