# Supplementary material for: Genome-scale measurement of off-target activity using Cas9 toxicity in high-throughput screens
Source: Nat Commun. 2017 May 5;8:15178. doi: 10.1038/ncomms15178 (PMC5424143; doi:10.1038/ncomms15178)
Supplement: Supplementary Data 3 — Count files for all screens. Files containing counts for each guide sequence in each condition. [file ncomms15178-s4.xlsx]

## Sheet: Legend
Sheets								Two columns
								Name of guide	Number of counts observed
Plasmid library	Counts for plasmid library for all cell types
K562 replicate 1	Counts for K562 growth replicate 1
K562 replicate 2	Counts for K562 growth replicate 2							Naming scheme
Ramos replicate 1	Counts for Ramos growth replicate 1							Ensembl Id	Gene Symbol	Sublibrary	Guide ID
Ramos replicate 2	Counts for Ramos growth replicate 2
U937 replicate 1	Counts for U937 growth replicate 1							Guides starting with "0" are negative controls
U937 replicate 2	Counts for U937 growth replicate 2							"0Safe" and "0None" indicated safe-targeting and non-targeting control respectively
Ricin replicate 1	Counts for K562 ricin replicate 1
Ricin replicate 2	Counts for K562 ricin replicate 2							Examples
								ENSG00000273452_AC005358.1_UNA3_120373.9
								0None_none_ACOC_212616.1317
								0Safe_safe_ACOC_204550.4501

## Sheet: Plasmid library
0None_none_ACOCDTKP_211478.179	182
0None_none_ACOCDTKP_211573.274	337
0None_none_ACOCDTKP_211580.281	407
0None_none_ACOCDTKP_211602.303	497
0None_none_ACOCDTKP_211661.362	263
0None_none_ACOCDTKP_211675.376	188
0None_none_ACOCDTKP_211901.602	541
0None_none_ACOCDTKP_211910.611	415
0None_none_ACOCDTKP_211973.674	557
0None_none_ACOCDTKP_212031.732	298
0None_none_ACOCDTKP_212050.751	504
0None_none_ACOCDTKP_212080.781	613
0None_none_ACOCDTKP_212119.820	316
0None_none_ACOCDTKP_212169.870	544
0None_none_ACOCDTKP_212184.885	339
0None_none_ACOCDTKP_212266.967	281
0None_none_ACOCDTKP_212392.1093	273
0None_none_ACOCDTKP_212584.1285	238
0None_none_ACOCDTKP_212889.1590	675
0None_none_ACOCDTKP_213001.1702	534
0None_none_ACOCDTKP_213047.1748	519
0None_none_ACOCDTKP_213062.1763	331
0None_none_ACOCDTKP_213104.1805	452
0None_none_ACOCDTKP_213205.1906	488
0None_none_ACOCDTKP_213278.1979	244
0None_none_ACOCDTKP_213358.2059	471
0None_none_ACOCDTKP_213384.2085	385
0None_none_ACOCDTKP_213452.2153	493
0None_none_ACOCDTKP_213517.2218	289
0None_none_ACOCDTKP_213552.2253	516
0None_none_ACOCDTKP_213592.2293	214
0None_none_ACOCDTKP_213675.2376	396
0None_none_ACOCDTKP_214020.2721	200
0None_none_ACOCDTKP_214209.2910	270
0None_none_ACOCDTKP_214247.2948	348
0None_none_ACOCDTKP_214493.3194	516
0None_none_ACOCDTKP_214978.3679	156
0None_none_ACOCDTKP_215241.3942	666
0None_none_ACOCDTKP_215322.4023	446
0None_none_ACOCDTKP_215508.4209	331
0None_none_ACOCDTKP_215536.4237	262
0None_none_ACOCDTKP_215577.4278	331
0None_none_ACOCDTKP_215600.4301	148
0None_none_ACOCDTKP_215656.4357	536
0None_none_ACOCDTKP_215677.4378	342
0None_none_ACOCDTKP_215777.4478	453
0None_none_ACOCDTKP_215792.4493	500
0None_none_ACOCDTKP_216067.4768	477
0None_none_ACOCDTKP_216095.4796	461
0None_none_ACOCDTKP_216163.4864	705
0None_none_ACOCDTKP_216181.4882	224
0None_none_ACOCDTKP_216355.5056	1223
0None_none_ACOCDTKP_216359.5060	165
0None_none_ACOCDTKP_216362.5063	1297
0None_none_ACOCDTKP_216369.5070	253
0None_none_ACOCDTKP_216438.5139	417
0None_none_ACOCDTKP_216554.5255	379
0None_none_ACOCDTKP_216581.5282	1192
0None_none_ACOCDTKP_216758.5459	570
0None_none_ACOCUNA1_211323.24	208
0None_none_ACOCUNA1_211442.143	401
0None_none_ACOCUNA1_211591.292	110
0None_none_ACOCUNA1_211660.361	161
0None_none_ACOCUNA1_211692.393	343
0None_none_ACOCUNA1_212058.759	311
0None_none_ACOCUNA1_212060.761	245
0None_none_ACOCUNA1_212100.801	126
0None_none_ACOCUNA1_212123.824	405
0None_none_ACOCUNA1_212254.955	558
0None_none_ACOCUNA1_212312.1013	425
0None_none_ACOCUNA1_212384.1085	305
0None_none_ACOCUNA1_212388.1089	301
0None_none_ACOCUNA1_212423.1124	275
0None_none_ACOCUNA1_212462.1163	426
0None_none_ACOCUNA1_212689.1390	177
0None_none_ACOCUNA1_212986.1687	430
0None_none_ACOCUNA1_213054.1755	291
0None_none_ACOCUNA1_213140.1841	242
0None_none_ACOCUNA1_213201.1902	190
0None_none_ACOCUNA1_213220.1921	392
0None_none_ACOCUNA1_213236.1937	257
0None_none_ACOCUNA1_213269.1970	314
0None_none_ACOCUNA1_213595.2296	616
0None_none_ACOCUNA1_213596.2297	327
0None_none_ACOCUNA1_213637.2338	485
0None_none_ACOCUNA1_213912.2613	188
0None_none_ACOCUNA1_214017.2718	205
0None_none_ACOCUNA1_214211.2912	342
0None_none_ACOCUNA1_214342.3043	98
0None_none_ACOCUNA1_214712.3413	216
0None_none_ACOCUNA1_214890.3591	183
0None_none_ACOCUNA1_215164.3865	121
0None_none_ACOCUNA1_215179.3880	472
0None_none_ACOCUNA1_215205.3906	270
0None_none_ACOCUNA1_215225.3926	260
0None_none_ACOCUNA1_215292.3993	255
0None_none_ACOCUNA1_215316.4017	237
0None_none_ACOCUNA1_215415.4116	299
0None_none_ACOCUNA1_215481.4182	456
0None_none_ACOCUNA1_215558.4259	432
0None_none_ACOCUNA1_215563.4264	271
0None_none_ACOCUNA1_215646.4347	192
0None_none_ACOCUNA1_215690.4391	306
0None_none_ACOCUNA1_215724.4425	319
0None_none_ACOCUNA1_215840.4541	628
0None_none_ACOCUNA1_215978.4679	422
0None_none_ACOCUNA1_216176.4877	663
0None_none_ACOCUNA1_216385.5086	373
0None_none_ACOCUNA1_216396.5097	461
0None_none_ACOCUNA1_216403.5104	425
0None_none_ACOCUNA1_216433.5134	145
0None_none_ACOCUNA1_216792.5493	314
0None_none_ACOCUNA1_216855.5556	182
0None_none_ACOCUNA1_216876.5577	290
0None_none_ACOCUNA1_216937.5638	296
0None_none_ACOCUNA2_211556.257	482
0None_none_ACOCUNA2_211586.287	483
0None_none_ACOCUNA2_211767.468	415
0None_none_ACOCUNA2_211840.541	283
0None_none_ACOCUNA2_211969.670	319
0None_none_ACOCUNA2_212081.782	226
0None_none_ACOCUNA2_212122.823	412
0None_none_ACOCUNA2_212163.864	174
0None_none_ACOCUNA2_212359.1060	345
0None_none_ACOCUNA2_212369.1070	312
0None_none_ACOCUNA2_212565.1266	225
0None_none_ACOCUNA2_212637.1338	250
0None_none_ACOCUNA2_212720.1421	89
0None_none_ACOCUNA2_212735.1436	199
0None_none_ACOCUNA2_212935.1636	100
0None_none_ACOCUNA2_213008.1709	344
0None_none_ACOCUNA2_213020.1721	657
0None_none_ACOCUNA2_213083.1784	236
0None_none_ACOCUNA2_213110.1811	256
0None_none_ACOCUNA2_213477.2178	140
0None_none_ACOCUNA2_213617.2318	328
0None_none_ACOCUNA2_213626.2327	139
0None_none_ACOCUNA2_213815.2516	203
0None_none_ACOCUNA2_213892.2593	172
0None_none_ACOCUNA2_213893.2594	299
0None_none_ACOCUNA2_213952.2653	163
0None_none_ACOCUNA2_214243.2944	595
0None_none_ACOCUNA2_214273.2974	488
0None_none_ACOCUNA2_214331.3032	303
0None_none_ACOCUNA2_214351.3052	209
0None_none_ACOCUNA2_214354.3055	256
0None_none_ACOCUNA2_214359.3060	329
0None_none_ACOCUNA2_214492.3193	184
0None_none_ACOCUNA2_214518.3219	380
0None_none_ACOCUNA2_214589.3290	289
0None_none_ACOCUNA2_214667.3368	294
0None_none_ACOCUNA2_214708.3409	303
0None_none_ACOCUNA2_214782.3483	157
0None_none_ACOCUNA2_214910.3611	246
0None_none_ACOCUNA2_214985.3686	285
0None_none_ACOCUNA2_215328.4029	250
0None_none_ACOCUNA2_215762.4463	168
0None_none_ACOCUNA2_215819.4520	225
0None_none_ACOCUNA2_215998.4699	181
0None_none_ACOCUNA2_216019.4720	179
0None_none_ACOCUNA2_216128.4829	156
0None_none_ACOCUNA2_216265.4966	305
0None_none_ACOCUNA2_216410.5111	373
0None_none_ACOCUNA2_216425.5126	269
0None_none_ACOCUNA2_216539.5240	195
0None_none_ACOCUNA2_216540.5241	59
0None_none_ACOCUNA2_216640.5341	613
0None_none_ACOCUNA2_216774.5475	229
0None_none_ACOCUNA2_216801.5502	267
0None_none_ACOCUNA2_216836.5537	217
0None_none_ACOCUNA2_216841.5542	239
0None_none_ACOCUNA2_216885.5586	220
0None_none_ACOCUNA3_211322.23	374
0None_none_ACOCUNA3_211713.414	354
0None_none_ACOCUNA3_211837.538	228
0None_none_ACOCUNA3_211852.553	194
0None_none_ACOCUNA3_211863.564	464
0None_none_ACOCUNA3_211877.578	410
0None_none_ACOCUNA3_211954.655	295
0None_none_ACOCUNA3_212028.729	320
0None_none_ACOCUNA3_212152.853	402
0None_none_ACOCUNA3_212154.855	428
0None_none_ACOCUNA3_212419.1120	234
0None_none_ACOCUNA3_212539.1240	531
0None_none_ACOCUNA3_212722.1423	712
0None_none_ACOCUNA3_212740.1441	227
0None_none_ACOCUNA3_212778.1479	381
0None_none_ACOCUNA3_212897.1598	538
0None_none_ACOCUNA3_212952.1653	312
0None_none_ACOCUNA3_213016.1717	465
0None_none_ACOCUNA3_213041.1742	708
0None_none_ACOCUNA3_213495.2196	197
0None_none_ACOCUNA3_213614.2315	225
0None_none_ACOCUNA3_213630.2331	717
0None_none_ACOCUNA3_213647.2348	403
0None_none_ACOCUNA3_213758.2459	465
0None_none_ACOCUNA3_213827.2528	323
0None_none_ACOCUNA3_213904.2605	338
0None_none_ACOCUNA3_214071.2772	305
0None_none_ACOCUNA3_214367.3068	344
0None_none_ACOCUNA3_214541.3242	381
0None_none_ACOCUNA3_214664.3365	401
0None_none_ACOCUNA3_214834.3535	507
0None_none_ACOCUNA3_214842.3543	304
0None_none_ACOCUNA3_215105.3806	104
0None_none_ACOCUNA3_215139.3840	254
0None_none_ACOCUNA3_215214.3915	315
0None_none_ACOCUNA3_215263.3964	309
0None_none_ACOCUNA3_215350.4051	400
0None_none_ACOCUNA3_215421.4122	359
0None_none_ACOCUNA3_215513.4214	558
0None_none_ACOCUNA3_215644.4345	454
0None_none_ACOCUNA3_215740.4441	212
0None_none_ACOCUNA3_215750.4451	406
0None_none_ACOCUNA3_215834.4535	462
0None_none_ACOCUNA3_215888.4589	171
0None_none_ACOCUNA3_215989.4690	248
0None_none_ACOCUNA3_215997.4698	219
0None_none_ACOCUNA3_216052.4753	575
0None_none_ACOCUNA3_216141.4842	427
0None_none_ACOCUNA3_216264.4965	404
0None_none_ACOCUNA3_216473.5174	580
0None_none_ACOCUNA3_216617.5318	485
0None_none_ACOCUNA3_216630.5331	291
0None_none_ACOCUNA3_216747.5448	269
0None_none_ACOCUNA3_216828.5529	471
0None_none_ACOCUNA3_216910.5611	464
0None_none_ACOC_211308.9	249
0None_none_ACOC_211313.14	218
0None_none_ACOC_211316.17	200
0None_none_ACOC_211318.19	176
0None_none_ACOC_211335.36	268
0None_none_ACOC_211337.38	128
0None_none_ACOC_211350.51	277
0None_none_ACOC_211355.56	189
0None_none_ACOC_211362.63	68
0None_none_ACOC_211370.71	149
0None_none_ACOC_211377.78	157
0None_none_ACOC_211385.86	218
0None_none_ACOC_211386.87	142
0None_none_ACOC_211388.89	153
0None_none_ACOC_211392.93	287
0None_none_ACOC_211393.94	156
0None_none_ACOC_211400.101	229
0None_none_ACOC_211409.110	195
0None_none_ACOC_211413.114	201
0None_none_ACOC_211423.124	148
0None_none_ACOC_211424.125	269
0None_none_ACOC_211438.139	90
0None_none_ACOC_211457.158	177
0None_none_ACOC_211480.181	153
0None_none_ACOC_211481.182	147
0None_none_ACOC_211483.184	183
0None_none_ACOC_211493.194	204
0None_none_ACOC_211503.204	206
0None_none_ACOC_211505.206	221
0None_none_ACOC_211506.207	150
0None_none_ACOC_211526.227	156
0None_none_ACOC_211529.230	206
0None_none_ACOC_211534.235	222
0None_none_ACOC_211560.261	164
0None_none_ACOC_211593.294	172
0None_none_ACOC_211594.295	224
0None_none_ACOC_211595.296	65
0None_none_ACOC_211596.297	191
0None_none_ACOC_211610.311	149
0None_none_ACOC_211615.316	30
0None_none_ACOC_211619.320	126
0None_none_ACOC_211621.322	170
0None_none_ACOC_211632.333	147
0None_none_ACOC_211634.335	251
0None_none_ACOC_211662.363	208
0None_none_ACOC_211664.365	33
0None_none_ACOC_211684.385	165
0None_none_ACOC_211693.394	282
0None_none_ACOC_211697.398	102
0None_none_ACOC_211715.416	139
0None_none_ACOC_211718.419	159
0None_none_ACOC_211777.478	250
0None_none_ACOC_211778.479	171
0None_none_ACOC_211792.493	115
0None_none_ACOC_211803.504	196
0None_none_ACOC_211823.524	123
0None_none_ACOC_211824.525	68
0None_none_ACOC_211831.532	76
0None_none_ACOC_211854.555	77
0None_none_ACOC_211878.579	112
0None_none_ACOC_211889.590	9
0None_none_ACOC_211898.599	156
0None_none_ACOC_211902.603	229
0None_none_ACOC_211904.605	92
0None_none_ACOC_211912.613	229
0None_none_ACOC_211913.614	177
0None_none_ACOC_211921.622	111
0None_none_ACOC_211933.634	130
0None_none_ACOC_211937.638	110
0None_none_ACOC_211962.663	180
0None_none_ACOC_211983.684	252
0None_none_ACOC_211992.693	148
0None_none_ACOC_212012.713	156
0None_none_ACOC_212036.737	161
0None_none_ACOC_212045.746	191
0None_none_ACOC_212073.774	246
0None_none_ACOC_212077.778	201
0None_none_ACOC_212110.811	156
0None_none_ACOC_212111.812	183
0None_none_ACOC_212113.814	120
0None_none_ACOC_212115.816	80
0None_none_ACOC_212141.842	147
0None_none_ACOC_212178.879	164
0None_none_ACOC_212182.883	115
0None_none_ACOC_212183.884	83
0None_none_ACOC_212185.886	150
0None_none_ACOC_212188.889	160
0None_none_ACOC_212216.917	190
0None_none_ACOC_212221.922	117
0None_none_ACOC_212223.924	87
0None_none_ACOC_212227.928	135
0None_none_ACOC_212228.929	267
0None_none_ACOC_212231.932	153
0None_none_ACOC_212235.936	32
0None_none_ACOC_212257.958	116
0None_none_ACOC_212260.961	83
0None_none_ACOC_212294.995	141
0None_none_ACOC_212295.996	217
0None_none_ACOC_212327.1028	165
0None_none_ACOC_212331.1032	116
0None_none_ACOC_212333.1034	170
0None_none_ACOC_212358.1059	189
0None_none_ACOC_212363.1064	221
0None_none_ACOC_212382.1083	132
0None_none_ACOC_212420.1121	297
0None_none_ACOC_212421.1122	164
0None_none_ACOC_212437.1138	90
0None_none_ACOC_212445.1146	338
0None_none_ACOC_212471.1172	94
0None_none_ACOC_212484.1185	317
0None_none_ACOC_212487.1188	194
0None_none_ACOC_212526.1227	57
0None_none_ACOC_212544.1245	208
0None_none_ACOC_212558.1259	121
0None_none_ACOC_212560.1261	107
0None_none_ACOC_212566.1267	87
0None_none_ACOC_212569.1270	79
0None_none_ACOC_212585.1286	199
0None_none_ACOC_212586.1287	78
0None_none_ACOC_212595.1296	96
0None_none_ACOC_212598.1299	153
0None_none_ACOC_212601.1302	171
0None_none_ACOC_212616.1317	334
0None_none_ACOC_212620.1321	237
0None_none_ACOC_212623.1324	103
0None_none_ACOC_212628.1329	252
0None_none_ACOC_212635.1336	129
0None_none_ACOC_212638.1339	171
0None_none_ACOC_212640.1341	219
0None_none_ACOC_212641.1342	91
0None_none_ACOC_212657.1358	167
0None_none_ACOC_212671.1372	306
0None_none_ACOC_212675.1376	145
0None_none_ACOC_212684.1385	155
0None_none_ACOC_212692.1393	176
0None_none_ACOC_212698.1399	258
0None_none_ACOC_212712.1413	161
0None_none_ACOC_212718.1419	248
0None_none_ACOC_212723.1424	358
0None_none_ACOC_212728.1429	241
0None_none_ACOC_212732.1433	127
0None_none_ACOC_212745.1446	163
0None_none_ACOC_212748.1449	165
0None_none_ACOC_212749.1450	267
0None_none_ACOC_212750.1451	68
0None_none_ACOC_212753.1454	193
0None_none_ACOC_212756.1457	107
0None_none_ACOC_212765.1466	74
0None_none_ACOC_212785.1486	229
0None_none_ACOC_212801.1502	304
0None_none_ACOC_212803.1504	62
0None_none_ACOC_212823.1524	98
0None_none_ACOC_212825.1526	112
0None_none_ACOC_212839.1540	124
0None_none_ACOC_212892.1593	102
0None_none_ACOC_212894.1595	133
0None_none_ACOC_212906.1607	130
0None_none_ACOC_212929.1630	162
0None_none_ACOC_212954.1655	301
0None_none_ACOC_212979.1680	263
0None_none_ACOC_212988.1689	146
0None_none_ACOC_213049.1750	183
0None_none_ACOC_213060.1761	117
0None_none_ACOC_213078.1779	84
0None_none_ACOC_213096.1797	204
0None_none_ACOC_213100.1801	241
0None_none_ACOC_213106.1807	189
0None_none_ACOC_213126.1827	197
0None_none_ACOC_213142.1843	261
0None_none_ACOC_213147.1848	139
0None_none_ACOC_213152.1853	95
0None_none_ACOC_213155.1856	222
0None_none_ACOC_213166.1867	179
0None_none_ACOC_213180.1881	387
0None_none_ACOC_213193.1894	240
0None_none_ACOC_213218.1919	147
0None_none_ACOC_213227.1928	73
0None_none_ACOC_213266.1967	152
0None_none_ACOC_213272.1973	229
0None_none_ACOC_213282.1983	147
0None_none_ACOC_213290.1991	250
0None_none_ACOC_213308.2009	311
0None_none_ACOC_213326.2027	231
0None_none_ACOC_213332.2033	211
0None_none_ACOC_213353.2054	180
0None_none_ACOC_213360.2061	112
0None_none_ACOC_213374.2075	77
0None_none_ACOC_213381.2082	260
0None_none_ACOC_213386.2087	143
0None_none_ACOC_213393.2094	194
0None_none_ACOC_213410.2111	228
0None_none_ACOC_213412.2113	218
0None_none_ACOC_213418.2119	144
0None_none_ACOC_213427.2128	176
0None_none_ACOC_213429.2130	198
0None_none_ACOC_213447.2148	118
0None_none_ACOC_213465.2166	266
0None_none_ACOC_213466.2167	112
0None_none_ACOC_213474.2175	117
0None_none_ACOC_213475.2176	207
0None_none_ACOC_213480.2181	186
0None_none_ACOC_213493.2194	124
0None_none_ACOC_213500.2201	14
0None_none_ACOC_213516.2217	266
0None_none_ACOC_213524.2225	180
0None_none_ACOC_213540.2241	134
0None_none_ACOC_213544.2245	127
0None_none_ACOC_213551.2252	118
0None_none_ACOC_213563.2264	323
0None_none_ACOC_213564.2265	190
0None_none_ACOC_213569.2270	184
0None_none_ACOC_213571.2272	274
0None_none_ACOC_213591.2292	151
0None_none_ACOC_213600.2301	179
0None_none_ACOC_213603.2304	332
0None_none_ACOC_213608.2309	179
0None_none_ACOC_213612.2313	140
0None_none_ACOC_213620.2321	241
0None_none_ACOC_213622.2323	140
0None_none_ACOC_213636.2337	164
0None_none_ACOC_213678.2379	233
0None_none_ACOC_213680.2381	296
0None_none_ACOC_213700.2401	138
0None_none_ACOC_213702.2403	197
0None_none_ACOC_213714.2415	100
0None_none_ACOC_213723.2424	137
0None_none_ACOC_213732.2433	142
0None_none_ACOC_213753.2454	223
0None_none_ACOC_213757.2458	189
0None_none_ACOC_213785.2486	205
0None_none_ACOC_213805.2506	161
0None_none_ACOC_213846.2547	107
0None_none_ACOC_213864.2565	111
0None_none_ACOC_213865.2566	71
0None_none_ACOC_213873.2574	314
0None_none_ACOC_213877.2578	209
0None_none_ACOC_213878.2579	161
0None_none_ACOC_213883.2584	220
0None_none_ACOC_213886.2587	184
0None_none_ACOC_213894.2595	177
0None_none_ACOC_213905.2606	155
0None_none_ACOC_213919.2620	123
0None_none_ACOC_213935.2636	127
0None_none_ACOC_213942.2643	480
0None_none_ACOC_213949.2650	255
0None_none_ACOC_213953.2654	144
0None_none_ACOC_213955.2656	208
0None_none_ACOC_213959.2660	207
0None_none_ACOC_213963.2664	162
0None_none_ACOC_213980.2681	143
0None_none_ACOC_213991.2692	139
0None_none_ACOC_214007.2708	167
0None_none_ACOC_214035.2736	89
0None_none_ACOC_214050.2751	139
0None_none_ACOC_214051.2752	188
0None_none_ACOC_214055.2756	221
0None_none_ACOC_214067.2768	165
0None_none_ACOC_214068.2769	148
0None_none_ACOC_214076.2777	146
0None_none_ACOC_214080.2781	194
0None_none_ACOC_214085.2786	53
0None_none_ACOC_214100.2801	162
0None_none_ACOC_214114.2815	117
0None_none_ACOC_214129.2830	104
0None_none_ACOC_214148.2849	176
0None_none_ACOC_214179.2880	179
0None_none_ACOC_214184.2885	200
0None_none_ACOC_214186.2887	157
0None_none_ACOC_214187.2888	254
0None_none_ACOC_214189.2890	130
0None_none_ACOC_214214.2915	198
0None_none_ACOC_214234.2935	102
0None_none_ACOC_214238.2939	251
0None_none_ACOC_214250.2951	79
0None_none_ACOC_214254.2955	143
0None_none_ACOC_214279.2980	100
0None_none_ACOC_214314.3015	115
0None_none_ACOC_214346.3047	281
0None_none_ACOC_214381.3082	157
0None_none_ACOC_214382.3083	171
0None_none_ACOC_214391.3092	153
0None_none_ACOC_214403.3104	244
0None_none_ACOC_214409.3110	66
0None_none_ACOC_214420.3121	252
0None_none_ACOC_214447.3148	65
0None_none_ACOC_214457.3158	215
0None_none_ACOC_214480.3181	306
0None_none_ACOC_214485.3186	90
0None_none_ACOC_214491.3192	243
0None_none_ACOC_214497.3198	247
0None_none_ACOC_214557.3258	100
0None_none_ACOC_214575.3276	215
0None_none_ACOC_214576.3277	143
0None_none_ACOC_214584.3285	189
0None_none_ACOC_214605.3306	83
0None_none_ACOC_214606.3307	168
0None_none_ACOC_214607.3308	143
0None_none_ACOC_214609.3310	93
0None_none_ACOC_214611.3312	127
0None_none_ACOC_214634.3335	245
0None_none_ACOC_214648.3349	126
0None_none_ACOC_214652.3353	159
0None_none_ACOC_214665.3366	274
0None_none_ACOC_214669.3370	109
0None_none_ACOC_214681.3382	180
0None_none_ACOC_214686.3387	268
0None_none_ACOC_214713.3414	317
0None_none_ACOC_214732.3433	133
0None_none_ACOC_214763.3464	112
0None_none_ACOC_214764.3465	118
0None_none_ACOC_214785.3486	119
0None_none_ACOC_214796.3497	169
0None_none_ACOC_214809.3510	114
0None_none_ACOC_214812.3513	131
0None_none_ACOC_214816.3517	211
0None_none_ACOC_214817.3518	64
0None_none_ACOC_214838.3539	158
0None_none_ACOC_214860.3561	220
0None_none_ACOC_214865.3566	136
0None_none_ACOC_214868.3569	119
0None_none_ACOC_214869.3570	161
0None_none_ACOC_214870.3571	197
0None_none_ACOC_214883.3584	62
0None_none_ACOC_214885.3586	219
0None_none_ACOC_214891.3592	258
0None_none_ACOC_214896.3597	213
0None_none_ACOC_214911.3612	330
0None_none_ACOC_214912.3613	257
0None_none_ACOC_214917.3618	181
0None_none_ACOC_214948.3649	187
0None_none_ACOC_214968.3669	138
0None_none_ACOC_214976.3677	58
0None_none_ACOC_214979.3680	144
0None_none_ACOC_214993.3694	130
0None_none_ACOC_215007.3708	189
0None_none_ACOC_215015.3716	217
0None_none_ACOC_215020.3721	99
0None_none_ACOC_215025.3726	138
0None_none_ACOC_215046.3747	198
0None_none_ACOC_215047.3748	74
0None_none_ACOC_215058.3759	162
0None_none_ACOC_215075.3776	110
0None_none_ACOC_215109.3810	269
0None_none_ACOC_215116.3817	71
0None_none_ACOC_215127.3828	165
0None_none_ACOC_215134.3835	251
0None_none_ACOC_215146.3847	204
0None_none_ACOC_215157.3858	127
0None_none_ACOC_215165.3866	90
0None_none_ACOC_215180.3881	174
0None_none_ACOC_215184.3885	103
0None_none_ACOC_215185.3886	125
0None_none_ACOC_215227.3928	108
0None_none_ACOC_215242.3943	397
0None_none_ACOC_215244.3945	106
0None_none_ACOC_215273.3974	206
0None_none_ACOC_215275.3976	92
0None_none_ACOC_215276.3977	190
0None_none_ACOC_215290.3991	200
0None_none_ACOC_215296.3997	141
0None_none_ACOC_215299.4000	222
0None_none_ACOC_215326.4027	106
0None_none_ACOC_215327.4028	144
0None_none_ACOC_215352.4053	226
0None_none_ACOC_215355.4056	98
0None_none_ACOC_215370.4071	124
0None_none_ACOC_215386.4087	103
0None_none_ACOC_215389.4090	211
0None_none_ACOC_215401.4102	114
0None_none_ACOC_215409.4110	176
0None_none_ACOC_215410.4111	352
0None_none_ACOC_215431.4132	169
0None_none_ACOC_215443.4144	162
0None_none_ACOC_215460.4161	151
0None_none_ACOC_215496.4197	206
0None_none_ACOC_215517.4218	130
0None_none_ACOC_215518.4219	177
0None_none_ACOC_215525.4226	221
0None_none_ACOC_215572.4273	191
0None_none_ACOC_215579.4280	210
0None_none_ACOC_215582.4283	108
0None_none_ACOC_215596.4297	86
0None_none_ACOC_215616.4317	190
0None_none_ACOC_215620.4321	169
0None_none_ACOC_215624.4325	208
0None_none_ACOC_215631.4332	95
0None_none_ACOC_215632.4333	237
0None_none_ACOC_215652.4353	271
0None_none_ACOC_215653.4354	75
0None_none_ACOC_215661.4362	71
0None_none_ACOC_215663.4364	110
0None_none_ACOC_215683.4384	57
0None_none_ACOC_215687.4388	176
0None_none_ACOC_215701.4402	141
0None_none_ACOC_215709.4410	112
0None_none_ACOC_215712.4413	85
0None_none_ACOC_215737.4438	155
0None_none_ACOC_215739.4440	118
0None_none_ACOC_215742.4443	59
0None_none_ACOC_215746.4447	93
0None_none_ACOC_215754.4455	175
0None_none_ACOC_215759.4460	74
0None_none_ACOC_215764.4465	142
0None_none_ACOC_215785.4486	85
0None_none_ACOC_215794.4495	203
0None_none_ACOC_215801.4502	104
0None_none_ACOC_215815.4516	153
0None_none_ACOC_215827.4528	213
0None_none_ACOC_215857.4558	116
0None_none_ACOC_215865.4566	183
0None_none_ACOC_215883.4584	104
0None_none_ACOC_215894.4595	147
0None_none_ACOC_215895.4596	274
0None_none_ACOC_215903.4604	204
0None_none_ACOC_215913.4614	136
0None_none_ACOC_215915.4616	48
0None_none_ACOC_215944.4645	215
0None_none_ACOC_215955.4656	179
0None_none_ACOC_215957.4658	231
0None_none_ACOC_215982.4683	78
0None_none_ACOC_215994.4695	145
0None_none_ACOC_216012.4713	167
0None_none_ACOC_216016.4717	205
0None_none_ACOC_216018.4719	196
0None_none_ACOC_216026.4727	202
0None_none_ACOC_216035.4736	39
0None_none_ACOC_216037.4738	287
0None_none_ACOC_216048.4749	168
0None_none_ACOC_216063.4764	319
0None_none_ACOC_216068.4769	253
0None_none_ACOC_216085.4786	124
0None_none_ACOC_216111.4812	233
0None_none_ACOC_216118.4819	192
0None_none_ACOC_216123.4824	174
0None_none_ACOC_216136.4837	185
0None_none_ACOC_216139.4840	75
0None_none_ACOC_216160.4861	137
0None_none_ACOC_216187.4888	252
0None_none_ACOC_216194.4895	163
0None_none_ACOC_216195.4896	171
0None_none_ACOC_216200.4901	106
0None_none_ACOC_216205.4906	167
0None_none_ACOC_216226.4927	159
0None_none_ACOC_216235.4936	141
0None_none_ACOC_216237.4938	147
0None_none_ACOC_216245.4946	240
0None_none_ACOC_216254.4955	82
0None_none_ACOC_216263.4964	103
0None_none_ACOC_216273.4974	181
0None_none_ACOC_216284.4985	123
0None_none_ACOC_216285.4986	336
0None_none_ACOC_216289.4990	143
0None_none_ACOC_216305.5006	120
0None_none_ACOC_216308.5009	121
0None_none_ACOC_216320.5021	154
0None_none_ACOC_216327.5028	237
0None_none_ACOC_216334.5035	136
0None_none_ACOC_216345.5046	169
0None_none_ACOC_216356.5057	212
0None_none_ACOC_216389.5090	110
0None_none_ACOC_216397.5098	119
0None_none_ACOC_216424.5125	176
0None_none_ACOC_216430.5131	52
0None_none_ACOC_216449.5150	72
0None_none_ACOC_216453.5154	261
0None_none_ACOC_216457.5158	130
0None_none_ACOC_216462.5163	142
0None_none_ACOC_216490.5191	107
0None_none_ACOC_216491.5192	228
0None_none_ACOC_216514.5215	238
0None_none_ACOC_216516.5217	209
0None_none_ACOC_216535.5236	225
0None_none_ACOC_216548.5249	178
0None_none_ACOC_216549.5250	26
0None_none_ACOC_216553.5254	102
0None_none_ACOC_216559.5260	175
0None_none_ACOC_216565.5266	119
0None_none_ACOC_216566.5267	148
0None_none_ACOC_216586.5287	162
0None_none_ACOC_216590.5291	276
0None_none_ACOC_216606.5307	74
0None_none_ACOC_216633.5334	113
0None_none_ACOC_216637.5338	171
0None_none_ACOC_216642.5343	91
0None_none_ACOC_216646.5347	49
0None_none_ACOC_216659.5360	170
0None_none_ACOC_216662.5363	165
0None_none_ACOC_216664.5365	66
0None_none_ACOC_216667.5368	268
0None_none_ACOC_216681.5382	61
0None_none_ACOC_216686.5387	226
0None_none_ACOC_216697.5398	134
0None_none_ACOC_216711.5412	129
0None_none_ACOC_216713.5414	79
0None_none_ACOC_216717.5418	246
0None_none_ACOC_216720.5421	138
0None_none_ACOC_216725.5426	72
0None_none_ACOC_216729.5430	119
0None_none_ACOC_216745.5446	154
0None_none_ACOC_216753.5454	52
0None_none_ACOC_216775.5476	50
0None_none_ACOC_216777.5478	58
0None_none_ACOC_216779.5480	78
0None_none_ACOC_216782.5483	59
0None_none_ACOC_216786.5487	96
0None_none_ACOC_216811.5512	205
0None_none_ACOC_216829.5530	246
0None_none_ACOC_216830.5531	242
0None_none_ACOC_216833.5534	191
0None_none_ACOC_216844.5545	479
0None_none_ACOC_216853.5554	140
0None_none_ACOC_216856.5557	217
0None_none_ACOC_216859.5560	44
0None_none_ACOC_216862.5563	120
0None_none_ACOC_216893.5594	129
0None_none_ACOC_216897.5598	90
0None_none_ACOC_216916.5617	66
0None_none_ACOC_216917.5618	222
0None_none_ACOC_216919.5620	201
0None_none_ACOC_216933.5634	178
0None_none_DTKPPROT_211394.95	457
0None_none_DTKPPROT_211816.517	451
0None_none_DTKPPROT_211860.561	213
0None_none_DTKPPROT_212082.783	666
0None_none_DTKPPROT_212127.828	311
0None_none_DTKPPROT_212147.848	514
0None_none_DTKPPROT_212661.1362	410
0None_none_DTKPPROT_212817.1518	351
0None_none_DTKPPROT_212886.1587	387
0None_none_DTKPPROT_212932.1633	244
0None_none_DTKPPROT_213000.1701	386
0None_none_DTKPPROT_213114.1815	457
0None_none_DTKPPROT_213175.1876	297
0None_none_DTKPPROT_213243.1944	189
0None_none_DTKPPROT_213399.2100	257
0None_none_DTKPPROT_213497.2198	275
0None_none_DTKPPROT_213806.2507	693
0None_none_DTKPPROT_213872.2573	550
0None_none_DTKPPROT_213975.2676	342
0None_none_DTKPPROT_214010.2711	113
0None_none_DTKPPROT_214060.2761	260
0None_none_DTKPPROT_214113.2814	243
0None_none_DTKPPROT_214202.2903	638
0None_none_DTKPPROT_214208.2909	267
0None_none_DTKPPROT_214283.2984	300
0None_none_DTKPPROT_214302.3003	376
0None_none_DTKPPROT_214355.3056	307
0None_none_DTKPPROT_214377.3078	274
0None_none_DTKPPROT_214488.3189	600
0None_none_DTKPPROT_214542.3243	175
0None_none_DTKPPROT_214680.3381	251
0None_none_DTKPPROT_214692.3393	616
0None_none_DTKPPROT_214766.3467	382
0None_none_DTKPPROT_214772.3473	595
0None_none_DTKPPROT_215029.3730	334
0None_none_DTKPPROT_215037.3738	458
0None_none_DTKPPROT_215065.3766	105
0None_none_DTKPPROT_215125.3826	403
0None_none_DTKPPROT_215282.3983	391
0None_none_DTKPPROT_215331.4032	387
0None_none_DTKPPROT_215334.4035	281
0None_none_DTKPPROT_215462.4163	473
0None_none_DTKPPROT_215466.4167	439
0None_none_DTKPPROT_215618.4319	346
0None_none_DTKPPROT_215761.4462	355
0None_none_DTKPPROT_215855.4556	200
0None_none_DTKPPROT_215985.4686	539
0None_none_DTKPPROT_215999.4700	557
0None_none_DTKPPROT_216033.4734	279
0None_none_DTKPPROT_216140.4841	370
0None_none_DTKPPROT_216244.4945	306
0None_none_DTKPPROT_216635.5336	594
0None_none_DTKPPROT_216663.5364	425
0None_none_DTKPPROT_216715.5416	846
0None_none_DTKPPROT_216803.5504	697
0None_none_DTKPPROT_216864.5565	246
0None_none_DTKPPROT_216884.5585	383
0None_none_DTKPPROT_216921.5622	512
0None_none_DTKP_211345.46	273
0None_none_DTKP_211346.47	588
0None_none_DTKP_211348.49	127
0None_none_DTKP_211353.54	205
0None_none_DTKP_211354.55	377
0None_none_DTKP_211361.62	75
0None_none_DTKP_211402.103	88
0None_none_DTKP_211403.104	138
0None_none_DTKP_211419.120	96
0None_none_DTKP_211456.157	300
0None_none_DTKP_211459.160	163
0None_none_DTKP_211474.175	123
0None_none_DTKP_211486.187	35
0None_none_DTKP_211491.192	118
0None_none_DTKP_211510.211	57
0None_none_DTKP_211531.232	127
0None_none_DTKP_211561.262	87
0None_none_DTKP_211570.271	100
0None_none_DTKP_211581.282	528
0None_none_DTKP_211582.283	8
0None_none_DTKP_211624.325	114
0None_none_DTKP_211629.330	68
0None_none_DTKP_211631.332	242
0None_none_DTKP_211638.339	319
0None_none_DTKP_211649.350	225
0None_none_DTKP_211654.355	552
0None_none_DTKP_211667.368	117
0None_none_DTKP_211685.386	107
0None_none_DTKP_211699.400	187
0None_none_DTKP_211704.405	110
0None_none_DTKP_211708.409	208
0None_none_DTKP_211722.423	395
0None_none_DTKP_211726.427	216
0None_none_DTKP_211741.442	380
0None_none_DTKP_211747.448	244
0None_none_DTKP_211753.454	376
0None_none_DTKP_211755.456	181
0None_none_DTKP_211761.462	201
0None_none_DTKP_211770.471	51
0None_none_DTKP_211779.480	361
0None_none_DTKP_211784.485	113
0None_none_DTKP_211798.499	179
0None_none_DTKP_211814.515	271
0None_none_DTKP_211850.551	110
0None_none_DTKP_211866.567	168
0None_none_DTKP_211874.575	273
0None_none_DTKP_211885.586	192
0None_none_DTKP_211888.589	202
0None_none_DTKP_211890.591	283
0None_none_DTKP_211899.600	179
0None_none_DTKP_211908.609	259
0None_none_DTKP_211909.610	139
0None_none_DTKP_211925.626	179
0None_none_DTKP_211938.639	160
0None_none_DTKP_211949.650	89
0None_none_DTKP_211963.664	214
0None_none_DTKP_211968.669	151
0None_none_DTKP_211980.681	492
0None_none_DTKP_211987.688	191
0None_none_DTKP_211988.689	78
0None_none_DTKP_211991.692	235
0None_none_DTKP_212021.722	442
0None_none_DTKP_212022.723	257
0None_none_DTKP_212052.753	188
0None_none_DTKP_212053.754	220
0None_none_DTKP_212064.765	319
0None_none_DTKP_212070.771	151
0None_none_DTKP_212071.772	108
0None_none_DTKP_212078.779	108
0None_none_DTKP_212089.790	152
0None_none_DTKP_212095.796	163
0None_none_DTKP_212098.799	142
0None_none_DTKP_212099.800	149
0None_none_DTKP_212126.827	91
0None_none_DTKP_212133.834	177
0None_none_DTKP_212156.857	114
0None_none_DTKP_212165.866	94
0None_none_DTKP_212172.873	216
0None_none_DTKP_212187.888	230
0None_none_DTKP_212203.904	122
0None_none_DTKP_212212.913	614
0None_none_DTKP_212237.938	207
0None_none_DTKP_212273.974	214
0None_none_DTKP_212293.994	375
0None_none_DTKP_212300.1001	313
0None_none_DTKP_212343.1044	254
0None_none_DTKP_212346.1047	34
0None_none_DTKP_212356.1057	374
0None_none_DTKP_212362.1063	114
0None_none_DTKP_212367.1068	54
0None_none_DTKP_212368.1069	124
0None_none_DTKP_212394.1095	266
0None_none_DTKP_212398.1099	169
0None_none_DTKP_212405.1106	384
0None_none_DTKP_212429.1130	192
0None_none_DTKP_212440.1141	117
0None_none_DTKP_212459.1160	279
0None_none_DTKP_212486.1187	87
0None_none_DTKP_212494.1195	143
0None_none_DTKP_212497.1198	418
0None_none_DTKP_212513.1214	224
0None_none_DTKP_212515.1216	144
0None_none_DTKP_212517.1218	101
0None_none_DTKP_212518.1219	349
0None_none_DTKP_212548.1249	101
0None_none_DTKP_212551.1252	153
0None_none_DTKP_212559.1260	163
0None_none_DTKP_212597.1298	102
0None_none_DTKP_212600.1301	121
0None_none_DTKP_212611.1312	269
0None_none_DTKP_212630.1331	82
0None_none_DTKP_212656.1357	117
0None_none_DTKP_212659.1360	200
0None_none_DTKP_212685.1386	218
0None_none_DTKP_212691.1392	116
0None_none_DTKP_212697.1398	265
0None_none_DTKP_212709.1410	97
0None_none_DTKP_212729.1430	147
0None_none_DTKP_212730.1431	610
0None_none_DTKP_212770.1471	197
0None_none_DTKP_212780.1481	259
0None_none_DTKP_212788.1489	80
0None_none_DTKP_212793.1494	443
0None_none_DTKP_212797.1498	315
0None_none_DTKP_212802.1503	267
0None_none_DTKP_212811.1512	201
0None_none_DTKP_212841.1542	346
0None_none_DTKP_212845.1546	249
0None_none_DTKP_212854.1555	7
0None_none_DTKP_212855.1556	93
0None_none_DTKP_212866.1567	247
0None_none_DTKP_212868.1569	60
0None_none_DTKP_212908.1609	227
0None_none_DTKP_212926.1627	148
0None_none_DTKP_212927.1628	131
0None_none_DTKP_212930.1631	334
0None_none_DTKP_212962.1663	442
0None_none_DTKP_212965.1666	318
0None_none_DTKP_212966.1667	601
0None_none_DTKP_212968.1669	449
0None_none_DTKP_212984.1685	181
0None_none_DTKP_212991.1692	127
0None_none_DTKP_212995.1696	294
0None_none_DTKP_213026.1727	328
0None_none_DTKP_213029.1730	61
0None_none_DTKP_213067.1768	627
0None_none_DTKP_213088.1789	338
0None_none_DTKP_213092.1793	308
0None_none_DTKP_213105.1806	169
0None_none_DTKP_213113.1814	212
0None_none_DTKP_213118.1819	127
0None_none_DTKP_213122.1823	66
0None_none_DTKP_213131.1832	92
0None_none_DTKP_213144.1845	193
0None_none_DTKP_213153.1854	387
0None_none_DTKP_213157.1858	6
0None_none_DTKP_213161.1862	258
0None_none_DTKP_213195.1896	220
0None_none_DTKP_213206.1907	181
0None_none_DTKP_213235.1936	337
0None_none_DTKP_213247.1948	279
0None_none_DTKP_213274.1975	202
0None_none_DTKP_213296.1997	79
0None_none_DTKP_213299.2000	200
0None_none_DTKP_213305.2006	239
0None_none_DTKP_213315.2016	114
0None_none_DTKP_213320.2021	242
0None_none_DTKP_213330.2031	167
0None_none_DTKP_213335.2036	348
0None_none_DTKP_213357.2058	241
0None_none_DTKP_213387.2088	218
0None_none_DTKP_213402.2103	238
0None_none_DTKP_213422.2123	94
0None_none_DTKP_213430.2131	324
0None_none_DTKP_213446.2147	214
0None_none_DTKP_213460.2161	132
0None_none_DTKP_213503.2204	149
0None_none_DTKP_213509.2210	94
0None_none_DTKP_213514.2215	370
0None_none_DTKP_213523.2224	266
0None_none_DTKP_213531.2232	196
0None_none_DTKP_213532.2233	188
0None_none_DTKP_213548.2249	337
0None_none_DTKP_213555.2256	129
0None_none_DTKP_213581.2282	454
0None_none_DTKP_213585.2286	46
0None_none_DTKP_213621.2322	255
0None_none_DTKP_213644.2345	85
0None_none_DTKP_213649.2350	622
0None_none_DTKP_213673.2374	180
0None_none_DTKP_213677.2378	201
0None_none_DTKP_213692.2393	236
0None_none_DTKP_213710.2411	120
0None_none_DTKP_213717.2418	96
0None_none_DTKP_213727.2428	581
0None_none_DTKP_213751.2452	121
0None_none_DTKP_213752.2453	331
0None_none_DTKP_213755.2456	122
0None_none_DTKP_213763.2464	141
0None_none_DTKP_213764.2465	123
0None_none_DTKP_213765.2466	204
0None_none_DTKP_213778.2479	246
0None_none_DTKP_213781.2482	488
0None_none_DTKP_213786.2487	57
0None_none_DTKP_213787.2488	504
0None_none_DTKP_213798.2499	138
0None_none_DTKP_213801.2502	101
0None_none_DTKP_213808.2509	6
0None_none_DTKP_213821.2522	265
0None_none_DTKP_213822.2523	740
0None_none_DTKP_213847.2548	93
0None_none_DTKP_213862.2563	940
0None_none_DTKP_213896.2597	83
0None_none_DTKP_213910.2611	231
0None_none_DTKP_213914.2615	221
0None_none_DTKP_213915.2616	113
0None_none_DTKP_213940.2641	202
0None_none_DTKP_213966.2667	3
0None_none_DTKP_213979.2680	227
0None_none_DTKP_213996.2697	139
0None_none_DTKP_214000.2701	78
0None_none_DTKP_214011.2712	189
0None_none_DTKP_214012.2713	368
0None_none_DTKP_214021.2722	574
0None_none_DTKP_214038.2739	71
0None_none_DTKP_214041.2742	181
0None_none_DTKP_214045.2746	336
0None_none_DTKP_214048.2749	100
0None_none_DTKP_214052.2753	117
0None_none_DTKP_214093.2794	162
0None_none_DTKP_214099.2800	209
0None_none_DTKP_214102.2803	147
0None_none_DTKP_214112.2813	171
0None_none_DTKP_214117.2818	282
0None_none_DTKP_214133.2834	118
0None_none_DTKP_214134.2835	143
0None_none_DTKP_214155.2856	173
0None_none_DTKP_214173.2874	564
0None_none_DTKP_214178.2879	269
0None_none_DTKP_214196.2897	121
0None_none_DTKP_214212.2913	269
0None_none_DTKP_214216.2917	173
0None_none_DTKP_214224.2925	394
0None_none_DTKP_214228.2929	130
0None_none_DTKP_214230.2931	238
0None_none_DTKP_214259.2960	46
0None_none_DTKP_214269.2970	107
0None_none_DTKP_214280.2981	62
0None_none_DTKP_214282.2983	245
0None_none_DTKP_214295.2996	223
0None_none_DTKP_214304.3005	81
0None_none_DTKP_214311.3012	90
0None_none_DTKP_214313.3014	192
0None_none_DTKP_214335.3036	112
0None_none_DTKP_214345.3046	236
0None_none_DTKP_214376.3077	175
0None_none_DTKP_214380.3081	231
0None_none_DTKP_214383.3084	271
0None_none_DTKP_214387.3088	150
0None_none_DTKP_214389.3090	107
0None_none_DTKP_214392.3093	165
0None_none_DTKP_214393.3094	253
0None_none_DTKP_214394.3095	343
0None_none_DTKP_214395.3096	261
0None_none_DTKP_214396.3097	234
0None_none_DTKP_214401.3102	61
0None_none_DTKP_214402.3103	321
0None_none_DTKP_214445.3146	168
0None_none_DTKP_214449.3150	147
0None_none_DTKP_214451.3152	464
0None_none_DTKP_214461.3162	189
0None_none_DTKP_214469.3170	128
0None_none_DTKP_214504.3205	316
0None_none_DTKP_214570.3271	234
0None_none_DTKP_214571.3272	141
0None_none_DTKP_214577.3278	187
0None_none_DTKP_214594.3295	263
0None_none_DTKP_214601.3302	194
0None_none_DTKP_214612.3313	64
0None_none_DTKP_214616.3317	415
0None_none_DTKP_214624.3325	606
0None_none_DTKP_214627.3328	37
0None_none_DTKP_214631.3332	318
0None_none_DTKP_214636.3337	131
0None_none_DTKP_214637.3338	396
0None_none_DTKP_214644.3345	127
0None_none_DTKP_214647.3348	235
0None_none_DTKP_214656.3357	186
0None_none_DTKP_214661.3362	137
0None_none_DTKP_214670.3371	246
0None_none_DTKP_214672.3373	285
0None_none_DTKP_214693.3394	250
0None_none_DTKP_214702.3403	201
0None_none_DTKP_214716.3417	226
0None_none_DTKP_214718.3419	295
0None_none_DTKP_214719.3420	607
0None_none_DTKP_214730.3431	177
0None_none_DTKP_214745.3446	93
0None_none_DTKP_214761.3462	205
0None_none_DTKP_214774.3475	227
0None_none_DTKP_214793.3494	51
0None_none_DTKP_214795.3496	105
0None_none_DTKP_214797.3498	83
0None_none_DTKP_214801.3502	115
0None_none_DTKP_214814.3515	76
0None_none_DTKP_214823.3524	213
0None_none_DTKP_214849.3550	146
0None_none_DTKP_214863.3564	84
0None_none_DTKP_214899.3600	215
0None_none_DTKP_214900.3601	428
0None_none_DTKP_214919.3620	15
0None_none_DTKP_214949.3650	171
0None_none_DTKP_214951.3652	216
0None_none_DTKP_214955.3656	90
0None_none_DTKP_214958.3659	329
0None_none_DTKP_214959.3660	145
0None_none_DTKP_214977.3678	169
0None_none_DTKP_214984.3685	129
0None_none_DTKP_215018.3719	142
0None_none_DTKP_215093.3794	351
0None_none_DTKP_215094.3795	314
0None_none_DTKP_215099.3800	365
0None_none_DTKP_215112.3813	398
0None_none_DTKP_215115.3816	340
0None_none_DTKP_215128.3829	103
0None_none_DTKP_215140.3841	242
0None_none_DTKP_215147.3848	176
0None_none_DTKP_215158.3859	117
0None_none_DTKP_215161.3862	229
0None_none_DTKP_215167.3868	281
0None_none_DTKP_215186.3887	786
0None_none_DTKP_215190.3891	154
0None_none_DTKP_215191.3892	560
0None_none_DTKP_215208.3909	168
0None_none_DTKP_215246.3947	273
0None_none_DTKP_215250.3951	175
0None_none_DTKP_215251.3952	185
0None_none_DTKP_215255.3956	196
0None_none_DTKP_215279.3980	439
0None_none_DTKP_215347.4048	413
0None_none_DTKP_215349.4050	169
0None_none_DTKP_215365.4066	113
0None_none_DTKP_215371.4072	109
0None_none_DTKP_215377.4078	220
0None_none_DTKP_215379.4080	309
0None_none_DTKP_215413.4114	139
0None_none_DTKP_215422.4123	308
0None_none_DTKP_215440.4141	445
0None_none_DTKP_215441.4142	115
0None_none_DTKP_215461.4162	147
0None_none_DTKP_215492.4193	301
0None_none_DTKP_215494.4195	133
0None_none_DTKP_215497.4198	288
0None_none_DTKP_215498.4199	132
0None_none_DTKP_215502.4203	288
0None_none_DTKP_215504.4205	383
0None_none_DTKP_215529.4230	217
0None_none_DTKP_215538.4239	245
0None_none_DTKP_215556.4257	221
0None_none_DTKP_215561.4262	316
0None_none_DTKP_215564.4265	287
0None_none_DTKP_215565.4266	160
0None_none_DTKP_215569.4270	449
0None_none_DTKP_215595.4296	226
0None_none_DTKP_215603.4304	202
0None_none_DTKP_215607.4308	177
0None_none_DTKP_215648.4349	206
0None_none_DTKP_215668.4369	481
0None_none_DTKP_215674.4375	86
0None_none_DTKP_215682.4383	681
0None_none_DTKP_215685.4386	198
0None_none_DTKP_215705.4406	284
0None_none_DTKP_215722.4423	137
0None_none_DTKP_215735.4436	339
0None_none_DTKP_215744.4445	227
0None_none_DTKP_215770.4471	200
0None_none_DTKP_215775.4476	314
0None_none_DTKP_215788.4489	168
0None_none_DTKP_215790.4491	260
0None_none_DTKP_215793.4494	366
0None_none_DTKP_215817.4518	149
0None_none_DTKP_215876.4577	1205
0None_none_DTKP_215877.4578	170
0None_none_DTKP_215878.4579	125
0None_none_DTKP_215891.4592	9
0None_none_DTKP_215906.4607	219
0None_none_DTKP_215911.4612	229
0None_none_DTKP_215917.4618	181
0None_none_DTKP_215918.4619	106
0None_none_DTKP_215922.4623	82
0None_none_DTKP_215942.4643	40
0None_none_DTKP_215947.4648	129
0None_none_DTKP_215956.4657	385
0None_none_DTKP_215964.4665	290
0None_none_DTKP_215990.4691	278
0None_none_DTKP_215995.4696	275
0None_none_DTKP_216008.4709	91
0None_none_DTKP_216011.4712	304
0None_none_DTKP_216021.4722	109
0None_none_DTKP_216028.4729	103
0None_none_DTKP_216039.4740	157
0None_none_DTKP_216043.4744	215
0None_none_DTKP_216046.4747	1014
0None_none_DTKP_216054.4755	205
0None_none_DTKP_216056.4757	191
0None_none_DTKP_216062.4763	114
0None_none_DTKP_216082.4783	47
0None_none_DTKP_216090.4791	216
0None_none_DTKP_216091.4792	131
0None_none_DTKP_216094.4795	178
0None_none_DTKP_216105.4806	51
0None_none_DTKP_216120.4821	112
0None_none_DTKP_216122.4823	136
0None_none_DTKP_216150.4851	362
0None_none_DTKP_216158.4859	284
0None_none_DTKP_216169.4870	187
0None_none_DTKP_216183.4884	278
0None_none_DTKP_216217.4918	233
0None_none_DTKP_216225.4926	164
0None_none_DTKP_216234.4935	239
0None_none_DTKP_216238.4939	174
0None_none_DTKP_216251.4952	236
0None_none_DTKP_216278.4979	120
0None_none_DTKP_216292.4993	248
0None_none_DTKP_216313.5014	137
0None_none_DTKP_216322.5023	78
0None_none_DTKP_216332.5033	220
0None_none_DTKP_216346.5047	64
0None_none_DTKP_216349.5050	144
0None_none_DTKP_216352.5053	308
0None_none_DTKP_216371.5072	34
0None_none_DTKP_216400.5101	205
0None_none_DTKP_216422.5123	219
0None_none_DTKP_216431.5132	246
0None_none_DTKP_216459.5160	250
0None_none_DTKP_216498.5199	274
0None_none_DTKP_216501.5202	238
0None_none_DTKP_216504.5205	320
0None_none_DTKP_216521.5222	163
0None_none_DTKP_216533.5234	63
0None_none_DTKP_216564.5265	5
0None_none_DTKP_216569.5270	190
0None_none_DTKP_216570.5271	202
0None_none_DTKP_216583.5284	133
0None_none_DTKP_216598.5299	113
0None_none_DTKP_216604.5305	231
0None_none_DTKP_216614.5315	175
0None_none_DTKP_216620.5321	225
0None_none_DTKP_216626.5327	239
0None_none_DTKP_216636.5337	350
0None_none_DTKP_216649.5350	213
0None_none_DTKP_216655.5356	69
0None_none_DTKP_216683.5384	123
0None_none_DTKP_216687.5388	217
0None_none_DTKP_216695.5396	212
0None_none_DTKP_216704.5405	187
0None_none_DTKP_216707.5408	73
0None_none_DTKP_216731.5432	337
0None_none_DTKP_216760.5461	103
0None_none_DTKP_216762.5463	141
0None_none_DTKP_216771.5472	140
0None_none_DTKP_216785.5486	31
0None_none_DTKP_216810.5511	93
0None_none_DTKP_216823.5524	197
0None_none_DTKP_216852.5553	268
0None_none_DTKP_216863.5564	106
0None_none_DTKP_216871.5572	324
0None_none_DTKP_216877.5578	325
0None_none_DTKP_216925.5626	264
0None_none_DTKP_216935.5636	356
0None_none_DTKP_216939.5640	209
0None_none_GEEXDTKP_211383.84	300
0None_none_GEEXDTKP_211445.146	92
0None_none_GEEXDTKP_211501.202	336
0None_none_GEEXDTKP_211568.269	237
0None_none_GEEXDTKP_211623.324	189
0None_none_GEEXDTKP_211688.389	414
0None_none_GEEXDTKP_211936.637	266
0None_none_GEEXDTKP_211971.672	515
0None_none_GEEXDTKP_212063.764	187
0None_none_GEEXDTKP_212190.891	427
0None_none_GEEXDTKP_212297.998	241
0None_none_GEEXDTKP_212412.1113	373
0None_none_GEEXDTKP_212700.1401	316
0None_none_GEEXDTKP_212938.1639	147
0None_none_GEEXDTKP_212959.1660	161
0None_none_GEEXDTKP_213130.1831	570
0None_none_GEEXDTKP_213428.2129	570
0None_none_GEEXDTKP_213481.2182	608
0None_none_GEEXDTKP_213780.2481	825
0None_none_GEEXDTKP_213844.2545	443
0None_none_GEEXDTKP_214003.2704	786
0None_none_GEEXDTKP_214023.2724	195
0None_none_GEEXDTKP_214075.2776	328
0None_none_GEEXDTKP_214336.3037	237
0None_none_GEEXDTKP_214356.3057	192
0None_none_GEEXDTKP_214496.3197	299
0None_none_GEEXDTKP_214573.3274	301
0None_none_GEEXDTKP_214844.3545	434
0None_none_GEEXDTKP_214876.3577	251
0None_none_GEEXDTKP_214904.3605	319
0None_none_GEEXDTKP_214946.3647	577
0None_none_GEEXDTKP_215374.4075	118
0None_none_GEEXDTKP_215692.4393	280
0None_none_GEEXDTKP_215698.4399	736
0None_none_GEEXDTKP_215751.4452	355
0None_none_GEEXDTKP_215892.4593	176
0None_none_GEEXDTKP_216076.4777	359
0None_none_GEEXDTKP_216147.4848	382
0None_none_GEEXDTKP_216280.4981	280
0None_none_GEEXDTKP_216357.5058	241
0None_none_GEEXDTKP_216407.5108	276
0None_none_GEEXDTKP_216522.5223	1162
0None_none_GEEXDTKP_216602.5303	849
0None_none_GEEXDTKP_216904.5605	240
0None_none_GEEXUNA1_211303.4	215
0None_none_GEEXUNA1_211366.67	234
0None_none_GEEXUNA1_211448.149	255
0None_none_GEEXUNA1_211458.159	413
0None_none_GEEXUNA1_211465.166	199
0None_none_GEEXUNA1_211533.234	413
0None_none_GEEXUNA1_211548.249	712
0None_none_GEEXUNA1_211668.369	264
0None_none_GEEXUNA1_211927.628	269
0None_none_GEEXUNA1_212030.731	299
0None_none_GEEXUNA1_212059.760	245
0None_none_GEEXUNA1_212067.768	503
0None_none_GEEXUNA1_212128.829	259
0None_none_GEEXUNA1_212219.920	639
0None_none_GEEXUNA1_212514.1215	733
0None_none_GEEXUNA1_212815.1516	112
0None_none_GEEXUNA1_212910.1611	161
0None_none_GEEXUNA1_213052.1753	293
0None_none_GEEXUNA1_213077.1778	569
0None_none_GEEXUNA1_213394.2095	235
0None_none_GEEXUNA1_213809.2510	232
0None_none_GEEXUNA1_213820.2521	182
0None_none_GEEXUNA1_213924.2625	436
0None_none_GEEXUNA1_214106.2807	458
0None_none_GEEXUNA1_214455.3156	84
0None_none_GEEXUNA1_214460.3161	203
0None_none_GEEXUNA1_214545.3246	268
0None_none_GEEXUNA1_214747.3448	510
0None_none_GEEXUNA1_215085.3786	325
0None_none_GEEXUNA1_215086.3787	319
0None_none_GEEXUNA1_215111.3812	283
0None_none_GEEXUNA1_215143.3844	314
0None_none_GEEXUNA1_215301.4002	316
0None_none_GEEXUNA1_215338.4039	243
0None_none_GEEXUNA1_215359.4060	248
0None_none_GEEXUNA1_215388.4089	359
0None_none_GEEXUNA1_215428.4129	204
0None_none_GEEXUNA1_215463.4164	159
0None_none_GEEXUNA1_215472.4173	204
0None_none_GEEXUNA1_215477.4178	422
0None_none_GEEXUNA1_215495.4196	280
0None_none_GEEXUNA1_215523.4224	462
0None_none_GEEXUNA1_215694.4395	90
0None_none_GEEXUNA1_215727.4428	153
0None_none_GEEXUNA1_215958.4659	238
0None_none_GEEXUNA1_215973.4674	212
0None_none_GEEXUNA1_215976.4677	84
0None_none_GEEXUNA1_216044.4745	224
0None_none_GEEXUNA1_216227.4928	249
0None_none_GEEXUNA1_216309.5010	571
0None_none_GEEXUNA1_216330.5031	201
0None_none_GEEXUNA1_216446.5147	649
0None_none_GEEXUNA1_216479.5180	489
0None_none_GEEXUNA1_216723.5424	51
0None_none_GEEXUNA1_216804.5505	419
0None_none_GEEXUNA2_211396.97	289
0None_none_GEEXUNA2_211867.568	507
0None_none_GEEXUNA2_211883.584	156
0None_none_GEEXUNA2_212003.704	136
0None_none_GEEXUNA2_212153.854	288
0None_none_GEEXUNA2_212200.901	72
0None_none_GEEXUNA2_212477.1178	33
0None_none_GEEXUNA2_212504.1205	288
0None_none_GEEXUNA2_212556.1257	321
0None_none_GEEXUNA2_212617.1318	399
0None_none_GEEXUNA2_212678.1379	322
0None_none_GEEXUNA2_212706.1407	216
0None_none_GEEXUNA2_212741.1442	180
0None_none_GEEXUNA2_212747.1448	262
0None_none_GEEXUNA2_212784.1485	484
0None_none_GEEXUNA2_212884.1585	343
0None_none_GEEXUNA2_212904.1605	558
0None_none_GEEXUNA2_213174.1875	342
0None_none_GEEXUNA2_213292.1993	296
0None_none_GEEXUNA2_213329.2030	334
0None_none_GEEXUNA2_213404.2105	277
0None_none_GEEXUNA2_213431.2132	220
0None_none_GEEXUNA2_213610.2311	204
0None_none_GEEXUNA2_213997.2698	207
0None_none_GEEXUNA2_214081.2782	341
0None_none_GEEXUNA2_214135.2836	360
0None_none_GEEXUNA2_214281.2982	196
0None_none_GEEXUNA2_214322.3023	116
0None_none_GEEXUNA2_214338.3039	227
0None_none_GEEXUNA2_214369.3070	268
0None_none_GEEXUNA2_214438.3139	123
0None_none_GEEXUNA2_214749.3450	232
0None_none_GEEXUNA2_214903.3604	297
0None_none_GEEXUNA2_214945.3646	161
0None_none_GEEXUNA2_214954.3655	147
0None_none_GEEXUNA2_215016.3717	561
0None_none_GEEXUNA2_215083.3784	345
0None_none_GEEXUNA2_215090.3791	516
0None_none_GEEXUNA2_215252.3953	102
0None_none_GEEXUNA2_215339.4040	425
0None_none_GEEXUNA2_215623.4324	228
0None_none_GEEXUNA2_215757.4458	582
0None_none_GEEXUNA2_215810.4511	222
0None_none_GEEXUNA2_215826.4527	138
0None_none_GEEXUNA2_215920.4621	228
0None_none_GEEXUNA2_216002.4703	293
0None_none_GEEXUNA2_216214.4915	148
0None_none_GEEXUNA2_216233.4934	283
0None_none_GEEXUNA2_216268.4969	205
0None_none_GEEXUNA2_216291.4992	284
0None_none_GEEXUNA2_216428.5129	236
0None_none_GEEXUNA2_216463.5164	320
0None_none_GEEXUNA2_216494.5195	152
0None_none_GEEXUNA2_216513.5214	138
0None_none_GEEXUNA2_216705.5406	184
0None_none_GEEXUNA2_216733.5434	214
0None_none_GEEXUNA2_216838.5539	262
0None_none_GEEXUNA2_216902.5603	228
0None_none_GEEXUNA3_211443.144	204
0None_none_GEEXUNA3_211886.587	222
0None_none_GEEXUNA3_211900.601	263
0None_none_GEEXUNA3_212308.1009	188
0None_none_GEEXUNA3_212530.1231	586
0None_none_GEEXUNA3_212827.1528	251
0None_none_GEEXUNA3_212900.1601	286
0None_none_GEEXUNA3_213204.1905	171
0None_none_GEEXUNA3_213258.1959	133
0None_none_GEEXUNA3_213450.2151	527
0None_none_GEEXUNA3_213492.2193	275
0None_none_GEEXUNA3_213501.2202	216
0None_none_GEEXUNA3_213561.2262	355
0None_none_GEEXUNA3_213790.2491	181
0None_none_GEEXUNA3_213848.2549	676
0None_none_GEEXUNA3_214001.2702	538
0None_none_GEEXUNA3_214220.2921	543
0None_none_GEEXUNA3_214452.3153	266
0None_none_GEEXUNA3_214458.3159	494
0None_none_GEEXUNA3_214462.3163	112
0None_none_GEEXUNA3_214533.3234	311
0None_none_GEEXUNA3_214595.3296	492
0None_none_GEEXUNA3_214615.3316	514
0None_none_GEEXUNA3_214643.3344	325
0None_none_GEEXUNA3_214735.3436	299
0None_none_GEEXUNA3_214818.3519	250
0None_none_GEEXUNA3_214840.3541	231
0None_none_GEEXUNA3_215325.4026	100
0None_none_GEEXUNA3_215381.4082	422
0None_none_GEEXUNA3_215669.4370	445
0None_none_GEEXUNA3_216050.4751	813
0None_none_GEEXUNA3_216333.5034	464
0None_none_GEEXUNA3_216351.5052	269
0None_none_GEEXUNA3_216492.5193	263
0None_none_GEEXUNA3_216545.5246	771
0None_none_GEEXUNA3_216674.5375	193
0None_none_GEEXUNA3_216736.5437	211
0None_none_GEEXUNA3_216781.5482	277
0None_none_GEEXUNA3_216845.5546	122
0None_none_GEEXUNA3_216898.5599	131
0None_none_GEEX_211327.28	212
0None_none_GEEX_211330.31	129
0None_none_GEEX_211357.58	230
0None_none_GEEX_211358.59	52
0None_none_GEEX_211395.96	25
0None_none_GEEX_211408.109	67
0None_none_GEEX_211433.134	214
0None_none_GEEX_211447.148	113
0None_none_GEEX_211451.152	77
0None_none_GEEX_211467.168	168
0None_none_GEEX_211470.171	173
0None_none_GEEX_211472.173	276
0None_none_GEEX_211477.178	550
0None_none_GEEX_211498.199	239
0None_none_GEEX_211504.205	255
0None_none_GEEX_211508.209	241
0None_none_GEEX_211541.242	121
0None_none_GEEX_211555.256	95
0None_none_GEEX_211559.260	191
0None_none_GEEX_211574.275	93
0None_none_GEEX_211578.279	42
0None_none_GEEX_211585.286	139
0None_none_GEEX_211600.301	42
0None_none_GEEX_211603.304	30
0None_none_GEEX_211605.306	224
0None_none_GEEX_211608.309	138
0None_none_GEEX_211609.310	397
0None_none_GEEX_211627.328	91
0None_none_GEEX_211670.371	23
0None_none_GEEX_211677.378	209
0None_none_GEEX_211696.397	80
0None_none_GEEX_211701.402	226
0None_none_GEEX_211710.411	60
0None_none_GEEX_211712.413	164
0None_none_GEEX_211730.431	244
0None_none_GEEX_211762.463	101
0None_none_GEEX_211801.502	44
0None_none_GEEX_211802.503	179
0None_none_GEEX_211806.507	418
0None_none_GEEX_211809.510	231
0None_none_GEEX_211817.518	15
0None_none_GEEX_211820.521	274
0None_none_GEEX_211833.534	179
0None_none_GEEX_211842.543	297
0None_none_GEEX_211843.544	328
0None_none_GEEX_211849.550	273
0None_none_GEEX_211853.554	135
0None_none_GEEX_211855.556	43
0None_none_GEEX_211864.565	32
0None_none_GEEX_211865.566	109
0None_none_GEEX_211876.577	59
0None_none_GEEX_211887.588	30
0None_none_GEEX_211920.621	38
0None_none_GEEX_211924.625	119
0None_none_GEEX_211957.658	198
0None_none_GEEX_211993.694	123
0None_none_GEEX_211994.695	224
0None_none_GEEX_212014.715	184
0None_none_GEEX_212017.718	112
0None_none_GEEX_212019.720	108
0None_none_GEEX_212041.742	115
0None_none_GEEX_212107.808	146
0None_none_GEEX_212108.809	144
0None_none_GEEX_212109.810	18
0None_none_GEEX_212112.813	285
0None_none_GEEX_212120.821	252
0None_none_GEEX_212140.841	187
0None_none_GEEX_212144.845	55
0None_none_GEEX_212168.869	391
0None_none_GEEX_212189.890	123
0None_none_GEEX_212192.893	50
0None_none_GEEX_212205.906	91
0None_none_GEEX_212207.908	72
0None_none_GEEX_212230.931	26
0None_none_GEEX_212232.933	95
0None_none_GEEX_212233.934	162
0None_none_GEEX_212239.940	189
0None_none_GEEX_212256.957	122
0None_none_GEEX_212263.964	46
0None_none_GEEX_212265.966	223
0None_none_GEEX_212267.968	81
0None_none_GEEX_212269.970	265
0None_none_GEEX_212272.973	165
0None_none_GEEX_212276.977	141
0None_none_GEEX_212278.979	263
0None_none_GEEX_212282.983	57
0None_none_GEEX_212285.986	298
0None_none_GEEX_212310.1011	560
0None_none_GEEX_212311.1012	100
0None_none_GEEX_212321.1022	229
0None_none_GEEX_212332.1033	124
0None_none_GEEX_212339.1040	145
0None_none_GEEX_212347.1048	310
0None_none_GEEX_212348.1049	57
0None_none_GEEX_212364.1065	167
0None_none_GEEX_212372.1073	236
0None_none_GEEX_212377.1078	145
0None_none_GEEX_212390.1091	234
0None_none_GEEX_212410.1111	187
0None_none_GEEX_212415.1116	43
0None_none_GEEX_212416.1117	60
0None_none_GEEX_212434.1135	190
0None_none_GEEX_212438.1139	257
0None_none_GEEX_212439.1140	96
0None_none_GEEX_212452.1153	252
0None_none_GEEX_212466.1167	53
0None_none_GEEX_212479.1180	17
0None_none_GEEX_212493.1194	225
0None_none_GEEX_212496.1197	70
0None_none_GEEX_212502.1203	193
0None_none_GEEX_212508.1209	128
0None_none_GEEX_212519.1220	161
0None_none_GEEX_212529.1230	52
0None_none_GEEX_212533.1234	45
0None_none_GEEX_212537.1238	36
0None_none_GEEX_212568.1269	27
0None_none_GEEX_212574.1275	145
0None_none_GEEX_212578.1279	104
0None_none_GEEX_212593.1294	22
0None_none_GEEX_212596.1297	104
0None_none_GEEX_212602.1303	76
0None_none_GEEX_212606.1307	18
0None_none_GEEX_212607.1308	157
0None_none_GEEX_212629.1330	177
0None_none_GEEX_212646.1347	105
0None_none_GEEX_212650.1351	183
0None_none_GEEX_212651.1352	285
0None_none_GEEX_212653.1354	55
0None_none_GEEX_212665.1366	229
0None_none_GEEX_212670.1371	224
0None_none_GEEX_212695.1396	330
0None_none_GEEX_212696.1397	149
0None_none_GEEX_212699.1400	211
0None_none_GEEX_212702.1403	58
0None_none_GEEX_212710.1411	134
0None_none_GEEX_212719.1420	159
0None_none_GEEX_212736.1437	94
0None_none_GEEX_212743.1444	34
0None_none_GEEX_212757.1458	190
0None_none_GEEX_212758.1459	283
0None_none_GEEX_212764.1465	124
0None_none_GEEX_212795.1496	84
0None_none_GEEX_212796.1497	140
0None_none_GEEX_212800.1501	139
0None_none_GEEX_212816.1517	232
0None_none_GEEX_212831.1532	246
0None_none_GEEX_212873.1574	145
0None_none_GEEX_212880.1581	110
0None_none_GEEX_212887.1588	105
0None_none_GEEX_212891.1592	205
0None_none_GEEX_212893.1594	112
0None_none_GEEX_212898.1599	203
0None_none_GEEX_212901.1602	205
0None_none_GEEX_212905.1606	136
0None_none_GEEX_212909.1610	196
0None_none_GEEX_212916.1617	273
0None_none_GEEX_212919.1620	499
0None_none_GEEX_212934.1635	67
0None_none_GEEX_212937.1638	133
0None_none_GEEX_212961.1662	54
0None_none_GEEX_212963.1664	70
0None_none_GEEX_212964.1665	173
0None_none_GEEX_212969.1670	192
0None_none_GEEX_212976.1677	104
0None_none_GEEX_212978.1679	126
0None_none_GEEX_213006.1707	112
0None_none_GEEX_213012.1713	143
0None_none_GEEX_213013.1714	375
0None_none_GEEX_213033.1734	116
0None_none_GEEX_213038.1739	58
0None_none_GEEX_213040.1741	163
0None_none_GEEX_213055.1756	94
0None_none_GEEX_213059.1760	23
0None_none_GEEX_213070.1771	149
0None_none_GEEX_213075.1776	107
0None_none_GEEX_213076.1777	163
0None_none_GEEX_213080.1781	73
0None_none_GEEX_213090.1791	112
0None_none_GEEX_213095.1796	308
0None_none_GEEX_213108.1809	143
0None_none_GEEX_213121.1822	135
0None_none_GEEX_213128.1829	280
0None_none_GEEX_213129.1830	86
0None_none_GEEX_213132.1833	154
0None_none_GEEX_213133.1834	56
0None_none_GEEX_213151.1852	35
0None_none_GEEX_213176.1877	97
0None_none_GEEX_213177.1878	102
0None_none_GEEX_213179.1880	207
0None_none_GEEX_213190.1891	144
0None_none_GEEX_213212.1913	170
0None_none_GEEX_213223.1924	247
0None_none_GEEX_213248.1949	381
0None_none_GEEX_213249.1950	93
0None_none_GEEX_213259.1960	196
0None_none_GEEX_213284.1985	65
0None_none_GEEX_213295.1996	145
0None_none_GEEX_213303.2004	109
0None_none_GEEX_213306.2007	128
0None_none_GEEX_213322.2023	156
0None_none_GEEX_213333.2034	98
0None_none_GEEX_213338.2039	114
0None_none_GEEX_213354.2055	73
0None_none_GEEX_213364.2065	105
0None_none_GEEX_213373.2074	90
0None_none_GEEX_213389.2090	134
0None_none_GEEX_213397.2098	97
0None_none_GEEX_213401.2102	167
0None_none_GEEX_213416.2117	111
0None_none_GEEX_213426.2127	68
0None_none_GEEX_213441.2142	84
0None_none_GEEX_213456.2157	180
0None_none_GEEX_213459.2160	124
0None_none_GEEX_213461.2162	91
0None_none_GEEX_213490.2191	333
0None_none_GEEX_213491.2192	68
0None_none_GEEX_213506.2207	73
0None_none_GEEX_213519.2220	215
0None_none_GEEX_213529.2230	195
0None_none_GEEX_213533.2234	39
0None_none_GEEX_213536.2237	232
0None_none_GEEX_213562.2263	373
0None_none_GEEX_213627.2328	37
0None_none_GEEX_213629.2330	485
0None_none_GEEX_213634.2335	102
0None_none_GEEX_213635.2336	76
0None_none_GEEX_213638.2339	163
0None_none_GEEX_213642.2343	177
0None_none_GEEX_213651.2352	198
0None_none_GEEX_213655.2356	164
0None_none_GEEX_213656.2357	173
0None_none_GEEX_213662.2363	79
0None_none_GEEX_213674.2375	151
0None_none_GEEX_213695.2396	55
0None_none_GEEX_213701.2402	111
0None_none_GEEX_213712.2413	66
0None_none_GEEX_213718.2419	204
0None_none_GEEX_213721.2422	28
0None_none_GEEX_213724.2425	171
0None_none_GEEX_213733.2434	147
0None_none_GEEX_213737.2438	159
0None_none_GEEX_213739.2440	167
0None_none_GEEX_213746.2447	21
0None_none_GEEX_213760.2461	81
0None_none_GEEX_213767.2468	153
0None_none_GEEX_213795.2496	187
0None_none_GEEX_213796.2497	162
0None_none_GEEX_213802.2503	130
0None_none_GEEX_213804.2505	74
0None_none_GEEX_213817.2518	234
0None_none_GEEX_213819.2520	52
0None_none_GEEX_213829.2530	163
0None_none_GEEX_213831.2532	154
0None_none_GEEX_213849.2550	310
0None_none_GEEX_213852.2553	148
0None_none_GEEX_213856.2557	26
0None_none_GEEX_213869.2570	213
0None_none_GEEX_213871.2572	65
0None_none_GEEX_213889.2590	144
0None_none_GEEX_213895.2596	233
0None_none_GEEX_213903.2604	25
0None_none_GEEX_213908.2609	52
0None_none_GEEX_213921.2622	68
0None_none_GEEX_213937.2638	118
0None_none_GEEX_213947.2648	574
0None_none_GEEX_213951.2652	343
0None_none_GEEX_213971.2672	294
0None_none_GEEX_213974.2675	125
0None_none_GEEX_213978.2679	48
0None_none_GEEX_213983.2684	168
0None_none_GEEX_213984.2685	75
0None_none_GEEX_213988.2689	174
0None_none_GEEX_213992.2693	137
0None_none_GEEX_213999.2700	94
0None_none_GEEX_214004.2705	161
0None_none_GEEX_214044.2745	225
0None_none_GEEX_214077.2778	13
0None_none_GEEX_214107.2808	125
0None_none_GEEX_214120.2821	92
0None_none_GEEX_214122.2823	236
0None_none_GEEX_214125.2826	333
0None_none_GEEX_214141.2842	124
0None_none_GEEX_214171.2872	377
0None_none_GEEX_214191.2892	333
0None_none_GEEX_214192.2893	152
0None_none_GEEX_214194.2895	18
0None_none_GEEX_214203.2904	117
0None_none_GEEX_214206.2907	198
0None_none_GEEX_214237.2938	350
0None_none_GEEX_214242.2943	246
0None_none_GEEX_214252.2953	80
0None_none_GEEX_214263.2964	56
0None_none_GEEX_214268.2969	75
0None_none_GEEX_214271.2972	114
0None_none_GEEX_214285.2986	109
0None_none_GEEX_214286.2987	150
0None_none_GEEX_214291.2992	190
0None_none_GEEX_214292.2993	41
0None_none_GEEX_214325.3026	240
0None_none_GEEX_214330.3031	64
0None_none_GEEX_214390.3091	24
0None_none_GEEX_214413.3114	367
0None_none_GEEX_214417.3118	63
0None_none_GEEX_214418.3119	94
0None_none_GEEX_214419.3120	87
0None_none_GEEX_214424.3125	13
0None_none_GEEX_214456.3157	107
0None_none_GEEX_214467.3168	189
0None_none_GEEX_214468.3169	216
0None_none_GEEX_214472.3173	256
0None_none_GEEX_214476.3177	66
0None_none_GEEX_214494.3195	140
0None_none_GEEX_214503.3204	31
0None_none_GEEX_214505.3206	332
0None_none_GEEX_214512.3213	77
0None_none_GEEX_214516.3217	76
0None_none_GEEX_214523.3224	234
0None_none_GEEX_214534.3235	79
0None_none_GEEX_214547.3248	167
0None_none_GEEX_214561.3262	76
0None_none_GEEX_214580.3281	175
0None_none_GEEX_214583.3284	200
0None_none_GEEX_214586.3287	120
0None_none_GEEX_214593.3294	491
0None_none_GEEX_214597.3298	182
0None_none_GEEX_214598.3299	118
0None_none_GEEX_214604.3305	58
0None_none_GEEX_214639.3340	243
0None_none_GEEX_214640.3341	89
0None_none_GEEX_214646.3347	248
0None_none_GEEX_214650.3351	82
0None_none_GEEX_214658.3359	310
0None_none_GEEX_214668.3369	208
0None_none_GEEX_214674.3375	194
0None_none_GEEX_214679.3380	254
0None_none_GEEX_214689.3390	243
0None_none_GEEX_214690.3391	40
0None_none_GEEX_214703.3404	133
0None_none_GEEX_214706.3407	475
0None_none_GEEX_214736.3437	93
0None_none_GEEX_214744.3445	183
0None_none_GEEX_214777.3478	276
0None_none_GEEX_214792.3493	42
0None_none_GEEX_214808.3509	225
0None_none_GEEX_214815.3516	106
0None_none_GEEX_214829.3530	154
0None_none_GEEX_214835.3536	324
0None_none_GEEX_214843.3544	235
0None_none_GEEX_214854.3555	197
0None_none_GEEX_214858.3559	182
0None_none_GEEX_214882.3583	93
0None_none_GEEX_214884.3585	107
0None_none_GEEX_214894.3595	94
0None_none_GEEX_214895.3596	21
0None_none_GEEX_214907.3608	16
0None_none_GEEX_214925.3626	173
0None_none_GEEX_214934.3635	43
0None_none_GEEX_214942.3643	152
0None_none_GEEX_214953.3654	43
0None_none_GEEX_214956.3657	226
0None_none_GEEX_214960.3661	61
0None_none_GEEX_214961.3662	102
0None_none_GEEX_214974.3675	271
0None_none_GEEX_214980.3681	105
0None_none_GEEX_214992.3693	363
0None_none_GEEX_214994.3695	76
0None_none_GEEX_214996.3697	65
0None_none_GEEX_215006.3707	171
0None_none_GEEX_215026.3727	126
0None_none_GEEX_215042.3743	169
0None_none_GEEX_215045.3746	109
0None_none_GEEX_215062.3763	313
0None_none_GEEX_215068.3769	177
0None_none_GEEX_215072.3773	64
0None_none_GEEX_215088.3789	85
0None_none_GEEX_215110.3811	39
0None_none_GEEX_215114.3815	38
0None_none_GEEX_215117.3818	144
0None_none_GEEX_215123.3824	72
0None_none_GEEX_215136.3837	43
0None_none_GEEX_215151.3852	38
0None_none_GEEX_215152.3853	261
0None_none_GEEX_215162.3863	234
0None_none_GEEX_215173.3874	204
0None_none_GEEX_215174.3875	101
0None_none_GEEX_215176.3877	142
0None_none_GEEX_215203.3904	272
0None_none_GEEX_215207.3908	292
0None_none_GEEX_215220.3921	255
0None_none_GEEX_215226.3927	343
0None_none_GEEX_215229.3930	68
0None_none_GEEX_215230.3931	151
0None_none_GEEX_215235.3936	341
0None_none_GEEX_215245.3946	137
0None_none_GEEX_215254.3955	184
0None_none_GEEX_215257.3958	116
0None_none_GEEX_215261.3962	177
0None_none_GEEX_215264.3965	153
0None_none_GEEX_215265.3966	183
0None_none_GEEX_215274.3975	374
0None_none_GEEX_215287.3988	185
0None_none_GEEX_215288.3989	294
0None_none_GEEX_215298.3999	171
0None_none_GEEX_215303.4004	158
0None_none_GEEX_215306.4007	87
0None_none_GEEX_215319.4020	209
0None_none_GEEX_215360.4061	8
0None_none_GEEX_215363.4064	167
0None_none_GEEX_215364.4065	100
0None_none_GEEX_215368.4069	168
0None_none_GEEX_215393.4094	64
0None_none_GEEX_215395.4096	142
0None_none_GEEX_215414.4115	79
0None_none_GEEX_215417.4118	147
0None_none_GEEX_215418.4119	67
0None_none_GEEX_215446.4147	192
0None_none_GEEX_215452.4153	195
0None_none_GEEX_215454.4155	102
0None_none_GEEX_215458.4159	81
0None_none_GEEX_215459.4160	152
0None_none_GEEX_215486.4187	210
0None_none_GEEX_215501.4202	22
0None_none_GEEX_215516.4217	44
0None_none_GEEX_215524.4225	109
0None_none_GEEX_215530.4231	166
0None_none_GEEX_215532.4233	130
0None_none_GEEX_215535.4236	214
0None_none_GEEX_215542.4243	173
0None_none_GEEX_215544.4245	244
0None_none_GEEX_215551.4252	260
0None_none_GEEX_215552.4253	104
0None_none_GEEX_215557.4258	76
0None_none_GEEX_215587.4288	119
0None_none_GEEX_215590.4291	74
0None_none_GEEX_215604.4305	158
0None_none_GEEX_215611.4312	177
0None_none_GEEX_215629.4330	111
0None_none_GEEX_215637.4338	197
0None_none_GEEX_215638.4339	117
0None_none_GEEX_215647.4348	163
0None_none_GEEX_215650.4351	103
0None_none_GEEX_215651.4352	116
0None_none_GEEX_215664.4365	142
0None_none_GEEX_215702.4403	105
0None_none_GEEX_215718.4419	68
0None_none_GEEX_215726.4427	180
0None_none_GEEX_215741.4442	13
0None_none_GEEX_215755.4456	434
0None_none_GEEX_215783.4484	114
0None_none_GEEX_215786.4487	54
0None_none_GEEX_215822.4523	48
0None_none_GEEX_215846.4547	140
0None_none_GEEX_215868.4569	333
0None_none_GEEX_215875.4576	175
0None_none_GEEX_215881.4582	17
0None_none_GEEX_215885.4586	202
0None_none_GEEX_215890.4591	187
0None_none_GEEX_215899.4600	119
0None_none_GEEX_215929.4630	94
0None_none_GEEX_215936.4637	35
0None_none_GEEX_215953.4654	371
0None_none_GEEX_215966.4667	91
0None_none_GEEX_215968.4669	131
0None_none_GEEX_215970.4671	95
0None_none_GEEX_215991.4692	62
0None_none_GEEX_215996.4697	46
0None_none_GEEX_216010.4711	106
0None_none_GEEX_216022.4723	86
0None_none_GEEX_216051.4752	51
0None_none_GEEX_216060.4761	130
0None_none_GEEX_216073.4774	23
0None_none_GEEX_216077.4778	121
0None_none_GEEX_216079.4780	13
0None_none_GEEX_216100.4801	79
0None_none_GEEX_216109.4810	123
0None_none_GEEX_216127.4828	45
0None_none_GEEX_216133.4834	599
0None_none_GEEX_216152.4853	119
0None_none_GEEX_216201.4902	231
0None_none_GEEX_216212.4913	143
0None_none_GEEX_216220.4921	52
0None_none_GEEX_216224.4925	89
0None_none_GEEX_216241.4942	60
0None_none_GEEX_216242.4943	160
0None_none_GEEX_216256.4957	82
0None_none_GEEX_216258.4959	202
0None_none_GEEX_216259.4960	181
0None_none_GEEX_216260.4961	169
0None_none_GEEX_216272.4973	89
0None_none_GEEX_216293.4994	96
0None_none_GEEX_216310.5011	96
0None_none_GEEX_216312.5013	80
0None_none_GEEX_216315.5016	76
0None_none_GEEX_216321.5022	209
0None_none_GEEX_216337.5038	106
0None_none_GEEX_216358.5059	232
0None_none_GEEX_216399.5100	40
0None_none_GEEX_216404.5105	458
0None_none_GEEX_216405.5106	81
0None_none_GEEX_216408.5109	89
0None_none_GEEX_216409.5110	237
0None_none_GEEX_216415.5116	151
0None_none_GEEX_216417.5118	27
0None_none_GEEX_216450.5151	64
0None_none_GEEX_216461.5162	106
0None_none_GEEX_216477.5178	172
0None_none_GEEX_216496.5197	230
0None_none_GEEX_216525.5226	26
0None_none_GEEX_216532.5233	125
0None_none_GEEX_216542.5243	277
0None_none_GEEX_216546.5247	54
0None_none_GEEX_216568.5269	133
0None_none_GEEX_216571.5272	46
0None_none_GEEX_216574.5275	225
0None_none_GEEX_216576.5277	95
0None_none_GEEX_216582.5283	190
0None_none_GEEX_216585.5286	207
0None_none_GEEX_216591.5292	100
0None_none_GEEX_216612.5313	155
0None_none_GEEX_216628.5329	249
0None_none_GEEX_216629.5330	69
0None_none_GEEX_216652.5353	86
0None_none_GEEX_216657.5358	179
0None_none_GEEX_216661.5362	182
0None_none_GEEX_216670.5371	85
0None_none_GEEX_216694.5395	89
0None_none_GEEX_216696.5397	41
[truncated: 208,743+ more rows]

## Sheet: K562 replicate 1
0None_none_ACOCDTKP_211478.179	199
0None_none_ACOCDTKP_211573.274	655
0None_none_ACOCDTKP_211580.281	832
0None_none_ACOCDTKP_211602.303	669
0None_none_ACOCDTKP_211661.362	653
0None_none_ACOCDTKP_211675.376	328
0None_none_ACOCDTKP_211901.602	891
0None_none_ACOCDTKP_211910.611	720
0None_none_ACOCDTKP_211973.674	721
0None_none_ACOCDTKP_212031.732	619
0None_none_ACOCDTKP_212050.751	722
0None_none_ACOCDTKP_212080.781	711
0None_none_ACOCDTKP_212119.820	315
0None_none_ACOCDTKP_212169.870	472
0None_none_ACOCDTKP_212184.885	493
0None_none_ACOCDTKP_212266.967	722
0None_none_ACOCDTKP_212392.1093	477
0None_none_ACOCDTKP_212584.1285	201
0None_none_ACOCDTKP_212889.1590	622
0None_none_ACOCDTKP_213001.1702	469
0None_none_ACOCDTKP_213047.1748	618
0None_none_ACOCDTKP_213062.1763	515
0None_none_ACOCDTKP_213104.1805	777
0None_none_ACOCDTKP_213205.1906	445
0None_none_ACOCDTKP_213278.1979	255
0None_none_ACOCDTKP_213358.2059	753
0None_none_ACOCDTKP_213384.2085	628
0None_none_ACOCDTKP_213452.2153	609
0None_none_ACOCDTKP_213517.2218	586
0None_none_ACOCDTKP_213552.2253	677
0None_none_ACOCDTKP_213592.2293	386
0None_none_ACOCDTKP_213675.2376	666
0None_none_ACOCDTKP_214020.2721	221
0None_none_ACOCDTKP_214209.2910	371
0None_none_ACOCDTKP_214247.2948	412
0None_none_ACOCDTKP_214493.3194	509
0None_none_ACOCDTKP_214978.3679	233
0None_none_ACOCDTKP_215241.3942	887
0None_none_ACOCDTKP_215322.4023	402
0None_none_ACOCDTKP_215508.4209	467
0None_none_ACOCDTKP_215536.4237	455
0None_none_ACOCDTKP_215577.4278	642
0None_none_ACOCDTKP_215600.4301	244
0None_none_ACOCDTKP_215656.4357	603
0None_none_ACOCDTKP_215677.4378	523
0None_none_ACOCDTKP_215777.4478	681
0None_none_ACOCDTKP_215792.4493	913
0None_none_ACOCDTKP_216067.4768	541
0None_none_ACOCDTKP_216095.4796	684
0None_none_ACOCDTKP_216163.4864	998
0None_none_ACOCDTKP_216181.4882	242
0None_none_ACOCDTKP_216355.5056	1613
0None_none_ACOCDTKP_216359.5060	249
0None_none_ACOCDTKP_216362.5063	1593
0None_none_ACOCDTKP_216369.5070	555
0None_none_ACOCDTKP_216438.5139	560
0None_none_ACOCDTKP_216554.5255	474
0None_none_ACOCDTKP_216581.5282	1704
0None_none_ACOCDTKP_216758.5459	971
0None_none_ACOCUNA1_211323.24	432
0None_none_ACOCUNA1_211442.143	733
0None_none_ACOCUNA1_211591.292	160
0None_none_ACOCUNA1_211660.361	243
0None_none_ACOCUNA1_211692.393	422
0None_none_ACOCUNA1_212058.759	558
0None_none_ACOCUNA1_212060.761	534
0None_none_ACOCUNA1_212100.801	369
0None_none_ACOCUNA1_212123.824	901
0None_none_ACOCUNA1_212254.955	1096
0None_none_ACOCUNA1_212312.1013	947
0None_none_ACOCUNA1_212384.1085	608
0None_none_ACOCUNA1_212388.1089	511
0None_none_ACOCUNA1_212423.1124	670
0None_none_ACOCUNA1_212462.1163	791
0None_none_ACOCUNA1_212689.1390	302
0None_none_ACOCUNA1_212986.1687	903
0None_none_ACOCUNA1_213054.1755	504
0None_none_ACOCUNA1_213140.1841	495
0None_none_ACOCUNA1_213201.1902	348
0None_none_ACOCUNA1_213220.1921	861
0None_none_ACOCUNA1_213236.1937	437
0None_none_ACOCUNA1_213269.1970	606
0None_none_ACOCUNA1_213595.2296	871
0None_none_ACOCUNA1_213596.2297	462
0None_none_ACOCUNA1_213637.2338	650
0None_none_ACOCUNA1_213912.2613	189
0None_none_ACOCUNA1_214017.2718	499
0None_none_ACOCUNA1_214211.2912	663
0None_none_ACOCUNA1_214342.3043	181
0None_none_ACOCUNA1_214712.3413	619
0None_none_ACOCUNA1_214890.3591	534
0None_none_ACOCUNA1_215164.3865	331
0None_none_ACOCUNA1_215179.3880	924
0None_none_ACOCUNA1_215205.3906	471
0None_none_ACOCUNA1_215225.3926	529
0None_none_ACOCUNA1_215292.3993	367
0None_none_ACOCUNA1_215316.4017	646
0None_none_ACOCUNA1_215415.4116	677
0None_none_ACOCUNA1_215481.4182	956
0None_none_ACOCUNA1_215558.4259	743
0None_none_ACOCUNA1_215563.4264	774
0None_none_ACOCUNA1_215646.4347	280
0None_none_ACOCUNA1_215690.4391	360
0None_none_ACOCUNA1_215724.4425	428
0None_none_ACOCUNA1_215840.4541	948
0None_none_ACOCUNA1_215978.4679	923
0None_none_ACOCUNA1_216176.4877	1025
0None_none_ACOCUNA1_216385.5086	851
0None_none_ACOCUNA1_216396.5097	816
0None_none_ACOCUNA1_216403.5104	810
0None_none_ACOCUNA1_216433.5134	270
0None_none_ACOCUNA1_216792.5493	774
0None_none_ACOCUNA1_216855.5556	582
0None_none_ACOCUNA1_216876.5577	643
0None_none_ACOCUNA1_216937.5638	685
0None_none_ACOCUNA2_211556.257	726
0None_none_ACOCUNA2_211586.287	910
0None_none_ACOCUNA2_211767.468	776
0None_none_ACOCUNA2_211840.541	384
0None_none_ACOCUNA2_211969.670	484
0None_none_ACOCUNA2_212081.782	351
0None_none_ACOCUNA2_212122.823	1096
0None_none_ACOCUNA2_212163.864	268
0None_none_ACOCUNA2_212359.1060	484
0None_none_ACOCUNA2_212369.1070	467
0None_none_ACOCUNA2_212565.1266	601
0None_none_ACOCUNA2_212637.1338	641
0None_none_ACOCUNA2_212720.1421	98
0None_none_ACOCUNA2_212735.1436	257
0None_none_ACOCUNA2_212935.1636	205
0None_none_ACOCUNA2_213008.1709	467
0None_none_ACOCUNA2_213020.1721	740
0None_none_ACOCUNA2_213083.1784	486
0None_none_ACOCUNA2_213110.1811	423
0None_none_ACOCUNA2_213477.2178	344
0None_none_ACOCUNA2_213617.2318	740
0None_none_ACOCUNA2_213626.2327	163
0None_none_ACOCUNA2_213815.2516	293
0None_none_ACOCUNA2_213892.2593	367
0None_none_ACOCUNA2_213893.2594	439
0None_none_ACOCUNA2_213952.2653	501
0None_none_ACOCUNA2_214243.2944	847
0None_none_ACOCUNA2_214273.2974	876
0None_none_ACOCUNA2_214331.3032	641
0None_none_ACOCUNA2_214351.3052	564
0None_none_ACOCUNA2_214354.3055	451
0None_none_ACOCUNA2_214359.3060	725
0None_none_ACOCUNA2_214492.3193	279
0None_none_ACOCUNA2_214518.3219	393
0None_none_ACOCUNA2_214589.3290	362
0None_none_ACOCUNA2_214667.3368	640
0None_none_ACOCUNA2_214708.3409	579
0None_none_ACOCUNA2_214782.3483	355
0None_none_ACOCUNA2_214910.3611	565
0None_none_ACOCUNA2_214985.3686	424
0None_none_ACOCUNA2_215328.4029	413
0None_none_ACOCUNA2_215762.4463	106
0None_none_ACOCUNA2_215819.4520	414
0None_none_ACOCUNA2_215998.4699	108
0None_none_ACOCUNA2_216019.4720	304
0None_none_ACOCUNA2_216128.4829	202
0None_none_ACOCUNA2_216265.4966	536
0None_none_ACOCUNA2_216410.5111	505
0None_none_ACOCUNA2_216425.5126	206
0None_none_ACOCUNA2_216539.5240	334
0None_none_ACOCUNA2_216540.5241	72
0None_none_ACOCUNA2_216640.5341	1005
0None_none_ACOCUNA2_216774.5475	297
0None_none_ACOCUNA2_216801.5502	453
0None_none_ACOCUNA2_216836.5537	486
0None_none_ACOCUNA2_216841.5542	465
0None_none_ACOCUNA2_216885.5586	379
0None_none_ACOCUNA3_211322.23	856
0None_none_ACOCUNA3_211713.414	1005
0None_none_ACOCUNA3_211837.538	580
0None_none_ACOCUNA3_211852.553	449
0None_none_ACOCUNA3_211863.564	661
0None_none_ACOCUNA3_211877.578	645
0None_none_ACOCUNA3_211954.655	542
0None_none_ACOCUNA3_212028.729	790
0None_none_ACOCUNA3_212152.853	734
0None_none_ACOCUNA3_212154.855	940
0None_none_ACOCUNA3_212419.1120	443
0None_none_ACOCUNA3_212539.1240	1040
0None_none_ACOCUNA3_212722.1423	1399
0None_none_ACOCUNA3_212740.1441	401
0None_none_ACOCUNA3_212778.1479	895
0None_none_ACOCUNA3_212897.1598	1326
0None_none_ACOCUNA3_212952.1653	1129
0None_none_ACOCUNA3_213016.1717	1449
0None_none_ACOCUNA3_213041.1742	1029
0None_none_ACOCUNA3_213495.2196	313
0None_none_ACOCUNA3_213614.2315	272
0None_none_ACOCUNA3_213630.2331	1751
0None_none_ACOCUNA3_213647.2348	824
0None_none_ACOCUNA3_213758.2459	830
0None_none_ACOCUNA3_213827.2528	339
0None_none_ACOCUNA3_213904.2605	936
0None_none_ACOCUNA3_214071.2772	918
0None_none_ACOCUNA3_214367.3068	759
0None_none_ACOCUNA3_214541.3242	818
0None_none_ACOCUNA3_214664.3365	595
0None_none_ACOCUNA3_214834.3535	1543
0None_none_ACOCUNA3_214842.3543	775
0None_none_ACOCUNA3_215105.3806	305
0None_none_ACOCUNA3_215139.3840	444
0None_none_ACOCUNA3_215214.3915	908
0None_none_ACOCUNA3_215263.3964	541
0None_none_ACOCUNA3_215350.4051	1135
0None_none_ACOCUNA3_215421.4122	689
0None_none_ACOCUNA3_215513.4214	1598
0None_none_ACOCUNA3_215644.4345	931
0None_none_ACOCUNA3_215740.4441	624
0None_none_ACOCUNA3_215750.4451	866
0None_none_ACOCUNA3_215834.4535	1070
0None_none_ACOCUNA3_215888.4589	310
0None_none_ACOCUNA3_215989.4690	554
0None_none_ACOCUNA3_215997.4698	778
0None_none_ACOCUNA3_216052.4753	1256
0None_none_ACOCUNA3_216141.4842	831
0None_none_ACOCUNA3_216264.4965	906
0None_none_ACOCUNA3_216473.5174	1331
0None_none_ACOCUNA3_216617.5318	893
0None_none_ACOCUNA3_216630.5331	824
0None_none_ACOCUNA3_216747.5448	489
0None_none_ACOCUNA3_216828.5529	1215
0None_none_ACOCUNA3_216910.5611	1401
0None_none_ACOC_211308.9	310
0None_none_ACOC_211313.14	667
0None_none_ACOC_211316.17	215
0None_none_ACOC_211318.19	321
0None_none_ACOC_211335.36	623
0None_none_ACOC_211337.38	532
0None_none_ACOC_211350.51	348
0None_none_ACOC_211355.56	254
0None_none_ACOC_211362.63	112
0None_none_ACOC_211370.71	342
0None_none_ACOC_211377.78	294
0None_none_ACOC_211385.86	538
0None_none_ACOC_211386.87	244
0None_none_ACOC_211388.89	215
0None_none_ACOC_211392.93	422
0None_none_ACOC_211393.94	361
0None_none_ACOC_211400.101	603
0None_none_ACOC_211409.110	224
0None_none_ACOC_211413.114	389
0None_none_ACOC_211423.124	279
0None_none_ACOC_211424.125	761
0None_none_ACOC_211438.139	237
0None_none_ACOC_211457.158	595
0None_none_ACOC_211480.181	286
0None_none_ACOC_211481.182	218
0None_none_ACOC_211483.184	363
0None_none_ACOC_211493.194	219
0None_none_ACOC_211503.204	404
0None_none_ACOC_211505.206	457
0None_none_ACOC_211506.207	320
0None_none_ACOC_211526.227	437
0None_none_ACOC_211529.230	295
0None_none_ACOC_211534.235	412
0None_none_ACOC_211560.261	240
0None_none_ACOC_211593.294	230
0None_none_ACOC_211594.295	487
0None_none_ACOC_211595.296	117
0None_none_ACOC_211596.297	436
0None_none_ACOC_211610.311	237
0None_none_ACOC_211615.316	42
0None_none_ACOC_211619.320	305
0None_none_ACOC_211621.322	372
0None_none_ACOC_211632.333	234
0None_none_ACOC_211634.335	596
0None_none_ACOC_211662.363	428
0None_none_ACOC_211664.365	96
0None_none_ACOC_211684.385	393
0None_none_ACOC_211693.394	547
0None_none_ACOC_211697.398	286
0None_none_ACOC_211715.416	308
0None_none_ACOC_211718.419	246
0None_none_ACOC_211777.478	436
0None_none_ACOC_211778.479	439
0None_none_ACOC_211792.493	241
0None_none_ACOC_211803.504	426
0None_none_ACOC_211823.524	198
0None_none_ACOC_211824.525	168
0None_none_ACOC_211831.532	159
0None_none_ACOC_211854.555	66
0None_none_ACOC_211878.579	194
0None_none_ACOC_211889.590	28
0None_none_ACOC_211898.599	229
0None_none_ACOC_211902.603	469
0None_none_ACOC_211904.605	237
0None_none_ACOC_211912.613	374
0None_none_ACOC_211913.614	326
0None_none_ACOC_211921.622	271
0None_none_ACOC_211933.634	191
0None_none_ACOC_211937.638	175
0None_none_ACOC_211962.663	362
0None_none_ACOC_211983.684	499
0None_none_ACOC_211992.693	294
0None_none_ACOC_212012.713	223
0None_none_ACOC_212036.737	250
0None_none_ACOC_212045.746	484
0None_none_ACOC_212073.774	516
0None_none_ACOC_212077.778	400
0None_none_ACOC_212110.811	376
0None_none_ACOC_212111.812	586
0None_none_ACOC_212113.814	359
0None_none_ACOC_212115.816	173
0None_none_ACOC_212141.842	221
0None_none_ACOC_212178.879	342
0None_none_ACOC_212182.883	208
0None_none_ACOC_212183.884	189
0None_none_ACOC_212185.886	274
0None_none_ACOC_212188.889	148
0None_none_ACOC_212216.917	380
0None_none_ACOC_212221.922	356
0None_none_ACOC_212223.924	68
0None_none_ACOC_212227.928	150
0None_none_ACOC_212228.929	421
0None_none_ACOC_212231.932	385
0None_none_ACOC_212235.936	86
0None_none_ACOC_212257.958	162
0None_none_ACOC_212260.961	186
0None_none_ACOC_212294.995	405
0None_none_ACOC_212295.996	539
0None_none_ACOC_212327.1028	285
0None_none_ACOC_212331.1032	285
0None_none_ACOC_212333.1034	402
0None_none_ACOC_212358.1059	371
0None_none_ACOC_212363.1064	470
0None_none_ACOC_212382.1083	374
0None_none_ACOC_212420.1121	504
0None_none_ACOC_212421.1122	332
0None_none_ACOC_212437.1138	251
0None_none_ACOC_212445.1146	406
0None_none_ACOC_212471.1172	162
0None_none_ACOC_212484.1185	707
0None_none_ACOC_212487.1188	365
0None_none_ACOC_212526.1227	205
0None_none_ACOC_212544.1245	663
0None_none_ACOC_212558.1259	156
0None_none_ACOC_212560.1261	122
0None_none_ACOC_212566.1267	225
0None_none_ACOC_212569.1270	91
0None_none_ACOC_212585.1286	694
0None_none_ACOC_212586.1287	136
0None_none_ACOC_212595.1296	219
0None_none_ACOC_212598.1299	268
0None_none_ACOC_212601.1302	447
0None_none_ACOC_212616.1317	761
0None_none_ACOC_212620.1321	340
0None_none_ACOC_212623.1324	214
0None_none_ACOC_212628.1329	278
0None_none_ACOC_212635.1336	279
0None_none_ACOC_212638.1339	326
0None_none_ACOC_212640.1341	394
0None_none_ACOC_212641.1342	128
0None_none_ACOC_212657.1358	332
0None_none_ACOC_212671.1372	824
0None_none_ACOC_212675.1376	188
0None_none_ACOC_212684.1385	403
0None_none_ACOC_212692.1393	239
0None_none_ACOC_212698.1399	560
0None_none_ACOC_212712.1413	447
0None_none_ACOC_212718.1419	408
0None_none_ACOC_212723.1424	627
0None_none_ACOC_212728.1429	311
0None_none_ACOC_212732.1433	281
0None_none_ACOC_212745.1446	366
0None_none_ACOC_212748.1449	377
0None_none_ACOC_212749.1450	467
0None_none_ACOC_212750.1451	138
0None_none_ACOC_212753.1454	495
0None_none_ACOC_212756.1457	247
0None_none_ACOC_212765.1466	311
0None_none_ACOC_212785.1486	581
0None_none_ACOC_212801.1502	473
0None_none_ACOC_212803.1504	121
0None_none_ACOC_212823.1524	158
0None_none_ACOC_212825.1526	347
0None_none_ACOC_212839.1540	211
0None_none_ACOC_212892.1593	270
0None_none_ACOC_212894.1595	212
0None_none_ACOC_212906.1607	306
0None_none_ACOC_212929.1630	419
0None_none_ACOC_212954.1655	564
0None_none_ACOC_212979.1680	340
0None_none_ACOC_212988.1689	331
0None_none_ACOC_213049.1750	247
0None_none_ACOC_213060.1761	159
0None_none_ACOC_213078.1779	142
0None_none_ACOC_213096.1797	470
0None_none_ACOC_213100.1801	508
0None_none_ACOC_213106.1807	450
0None_none_ACOC_213126.1827	293
0None_none_ACOC_213142.1843	801
0None_none_ACOC_213147.1848	143
0None_none_ACOC_213152.1853	113
0None_none_ACOC_213155.1856	320
0None_none_ACOC_213166.1867	510
0None_none_ACOC_213180.1881	622
0None_none_ACOC_213193.1894	681
0None_none_ACOC_213218.1919	434
0None_none_ACOC_213227.1928	99
0None_none_ACOC_213266.1967	422
0None_none_ACOC_213272.1973	319
0None_none_ACOC_213282.1983	250
0None_none_ACOC_213290.1991	634
0None_none_ACOC_213308.2009	441
0None_none_ACOC_213326.2027	523
0None_none_ACOC_213332.2033	246
0None_none_ACOC_213353.2054	359
0None_none_ACOC_213360.2061	281
0None_none_ACOC_213374.2075	110
0None_none_ACOC_213381.2082	623
0None_none_ACOC_213386.2087	174
0None_none_ACOC_213393.2094	439
0None_none_ACOC_213410.2111	525
0None_none_ACOC_213412.2113	253
0None_none_ACOC_213418.2119	311
0None_none_ACOC_213427.2128	284
0None_none_ACOC_213429.2130	395
0None_none_ACOC_213447.2148	210
0None_none_ACOC_213465.2166	595
0None_none_ACOC_213466.2167	323
0None_none_ACOC_213474.2175	236
0None_none_ACOC_213475.2176	458
0None_none_ACOC_213480.2181	319
0None_none_ACOC_213493.2194	184
0None_none_ACOC_213500.2201	30
0None_none_ACOC_213516.2217	581
0None_none_ACOC_213524.2225	317
0None_none_ACOC_213540.2241	168
0None_none_ACOC_213544.2245	292
0None_none_ACOC_213551.2252	194
0None_none_ACOC_213563.2264	559
0None_none_ACOC_213564.2265	719
0None_none_ACOC_213569.2270	292
0None_none_ACOC_213571.2272	497
0None_none_ACOC_213591.2292	302
0None_none_ACOC_213600.2301	339
0None_none_ACOC_213603.2304	756
0None_none_ACOC_213608.2309	363
0None_none_ACOC_213612.2313	276
0None_none_ACOC_213620.2321	469
0None_none_ACOC_213622.2323	266
0None_none_ACOC_213636.2337	455
0None_none_ACOC_213678.2379	720
0None_none_ACOC_213680.2381	575
0None_none_ACOC_213700.2401	320
0None_none_ACOC_213702.2403	403
0None_none_ACOC_213714.2415	404
0None_none_ACOC_213723.2424	223
0None_none_ACOC_213732.2433	180
0None_none_ACOC_213753.2454	448
0None_none_ACOC_213757.2458	296
0None_none_ACOC_213785.2486	404
0None_none_ACOC_213805.2506	264
0None_none_ACOC_213846.2547	196
0None_none_ACOC_213864.2565	239
0None_none_ACOC_213865.2566	258
0None_none_ACOC_213873.2574	816
0None_none_ACOC_213877.2578	485
0None_none_ACOC_213878.2579	272
0None_none_ACOC_213883.2584	465
0None_none_ACOC_213886.2587	514
0None_none_ACOC_213894.2595	413
0None_none_ACOC_213905.2606	526
0None_none_ACOC_213919.2620	269
0None_none_ACOC_213935.2636	287
0None_none_ACOC_213942.2643	814
0None_none_ACOC_213949.2650	507
0None_none_ACOC_213953.2654	421
0None_none_ACOC_213955.2656	465
0None_none_ACOC_213959.2660	446
0None_none_ACOC_213963.2664	271
0None_none_ACOC_213980.2681	227
0None_none_ACOC_213991.2692	324
0None_none_ACOC_214007.2708	550
0None_none_ACOC_214035.2736	69
0None_none_ACOC_214050.2751	159
0None_none_ACOC_214051.2752	488
0None_none_ACOC_214055.2756	691
0None_none_ACOC_214067.2768	309
0None_none_ACOC_214068.2769	273
0None_none_ACOC_214076.2777	420
0None_none_ACOC_214080.2781	421
0None_none_ACOC_214085.2786	187
0None_none_ACOC_214100.2801	405
0None_none_ACOC_214114.2815	278
0None_none_ACOC_214129.2830	220
0None_none_ACOC_214148.2849	226
0None_none_ACOC_214179.2880	246
0None_none_ACOC_214184.2885	377
0None_none_ACOC_214186.2887	415
0None_none_ACOC_214187.2888	512
0None_none_ACOC_214189.2890	213
0None_none_ACOC_214214.2915	464
0None_none_ACOC_214234.2935	169
0None_none_ACOC_214238.2939	460
0None_none_ACOC_214250.2951	232
0None_none_ACOC_214254.2955	359
0None_none_ACOC_214279.2980	273
0None_none_ACOC_214314.3015	212
0None_none_ACOC_214346.3047	592
0None_none_ACOC_214381.3082	268
0None_none_ACOC_214382.3083	305
0None_none_ACOC_214391.3092	281
0None_none_ACOC_214403.3104	588
0None_none_ACOC_214409.3110	75
0None_none_ACOC_214420.3121	589
0None_none_ACOC_214447.3148	101
0None_none_ACOC_214457.3158	519
0None_none_ACOC_214480.3181	659
0None_none_ACOC_214485.3186	201
0None_none_ACOC_214491.3192	488
0None_none_ACOC_214497.3198	389
0None_none_ACOC_214557.3258	310
0None_none_ACOC_214575.3276	628
0None_none_ACOC_214576.3277	368
0None_none_ACOC_214584.3285	364
0None_none_ACOC_214605.3306	181
0None_none_ACOC_214606.3307	387
0None_none_ACOC_214607.3308	228
0None_none_ACOC_214609.3310	172
0None_none_ACOC_214611.3312	269
0None_none_ACOC_214634.3335	485
0None_none_ACOC_214648.3349	300
0None_none_ACOC_214652.3353	517
0None_none_ACOC_214665.3366	524
0None_none_ACOC_214669.3370	254
0None_none_ACOC_214681.3382	547
0None_none_ACOC_214686.3387	633
0None_none_ACOC_214713.3414	733
0None_none_ACOC_214732.3433	432
0None_none_ACOC_214763.3464	227
0None_none_ACOC_214764.3465	336
0None_none_ACOC_214785.3486	351
0None_none_ACOC_214796.3497	325
0None_none_ACOC_214809.3510	365
0None_none_ACOC_214812.3513	249
0None_none_ACOC_214816.3517	293
0None_none_ACOC_214817.3518	116
0None_none_ACOC_214838.3539	295
0None_none_ACOC_214860.3561	379
0None_none_ACOC_214865.3566	288
0None_none_ACOC_214868.3569	216
0None_none_ACOC_214869.3570	246
0None_none_ACOC_214870.3571	412
0None_none_ACOC_214883.3584	208
0None_none_ACOC_214885.3586	443
0None_none_ACOC_214891.3592	508
0None_none_ACOC_214896.3597	477
0None_none_ACOC_214911.3612	477
0None_none_ACOC_214912.3613	389
0None_none_ACOC_214917.3618	506
0None_none_ACOC_214948.3649	431
0None_none_ACOC_214968.3669	262
0None_none_ACOC_214976.3677	91
0None_none_ACOC_214979.3680	312
0None_none_ACOC_214993.3694	142
0None_none_ACOC_215007.3708	508
0None_none_ACOC_215015.3716	393
0None_none_ACOC_215020.3721	355
0None_none_ACOC_215025.3726	537
0None_none_ACOC_215046.3747	259
0None_none_ACOC_215047.3748	99
0None_none_ACOC_215058.3759	154
0None_none_ACOC_215075.3776	282
0None_none_ACOC_215109.3810	414
0None_none_ACOC_215116.3817	297
0None_none_ACOC_215127.3828	393
0None_none_ACOC_215134.3835	338
0None_none_ACOC_215146.3847	392
0None_none_ACOC_215157.3858	213
0None_none_ACOC_215165.3866	184
0None_none_ACOC_215180.3881	320
0None_none_ACOC_215184.3885	177
0None_none_ACOC_215185.3886	165
0None_none_ACOC_215227.3928	246
0None_none_ACOC_215242.3943	787
0None_none_ACOC_215244.3945	197
0None_none_ACOC_215273.3974	261
0None_none_ACOC_215275.3976	200
0None_none_ACOC_215276.3977	217
0None_none_ACOC_215290.3991	328
0None_none_ACOC_215296.3997	386
0None_none_ACOC_215299.4000	562
0None_none_ACOC_215326.4027	178
0None_none_ACOC_215327.4028	249
0None_none_ACOC_215352.4053	486
0None_none_ACOC_215355.4056	138
0None_none_ACOC_215370.4071	217
0None_none_ACOC_215386.4087	161
0None_none_ACOC_215389.4090	369
0None_none_ACOC_215401.4102	373
0None_none_ACOC_215409.4110	247
0None_none_ACOC_215410.4111	579
0None_none_ACOC_215431.4132	342
0None_none_ACOC_215443.4144	498
0None_none_ACOC_215460.4161	395
0None_none_ACOC_215496.4197	405
0None_none_ACOC_215517.4218	283
0None_none_ACOC_215518.4219	416
0None_none_ACOC_215525.4226	581
0None_none_ACOC_215572.4273	422
0None_none_ACOC_215579.4280	250
0None_none_ACOC_215582.4283	177
0None_none_ACOC_215596.4297	204
0None_none_ACOC_215616.4317	310
0None_none_ACOC_215620.4321	266
0None_none_ACOC_215624.4325	380
0None_none_ACOC_215631.4332	111
0None_none_ACOC_215632.4333	589
0None_none_ACOC_215652.4353	470
0None_none_ACOC_215653.4354	175
0None_none_ACOC_215661.4362	183
0None_none_ACOC_215663.4364	209
0None_none_ACOC_215683.4384	111
0None_none_ACOC_215687.4388	581
0None_none_ACOC_215701.4402	233
0None_none_ACOC_215709.4410	224
0None_none_ACOC_215712.4413	200
0None_none_ACOC_215737.4438	359
0None_none_ACOC_215739.4440	176
0None_none_ACOC_215742.4443	49
0None_none_ACOC_215746.4447	171
0None_none_ACOC_215754.4455	429
0None_none_ACOC_215759.4460	167
0None_none_ACOC_215764.4465	198
0None_none_ACOC_215785.4486	200
0None_none_ACOC_215794.4495	339
0None_none_ACOC_215801.4502	219
0None_none_ACOC_215815.4516	325
0None_none_ACOC_215827.4528	380
0None_none_ACOC_215857.4558	270
0None_none_ACOC_215865.4566	599
0None_none_ACOC_215883.4584	113
0None_none_ACOC_215894.4595	330
0None_none_ACOC_215895.4596	419
0None_none_ACOC_215903.4604	377
0None_none_ACOC_215913.4614	198
0None_none_ACOC_215915.4616	117
0None_none_ACOC_215944.4645	326
0None_none_ACOC_215955.4656	393
0None_none_ACOC_215957.4658	331
0None_none_ACOC_215982.4683	287
0None_none_ACOC_215994.4695	173
0None_none_ACOC_216012.4713	380
0None_none_ACOC_216016.4717	440
0None_none_ACOC_216018.4719	427
0None_none_ACOC_216026.4727	294
0None_none_ACOC_216035.4736	139
0None_none_ACOC_216037.4738	489
0None_none_ACOC_216048.4749	395
0None_none_ACOC_216063.4764	716
0None_none_ACOC_216068.4769	584
0None_none_ACOC_216085.4786	334
0None_none_ACOC_216111.4812	498
0None_none_ACOC_216118.4819	253
0None_none_ACOC_216123.4824	500
0None_none_ACOC_216136.4837	236
0None_none_ACOC_216139.4840	199
0None_none_ACOC_216160.4861	553
0None_none_ACOC_216187.4888	610
0None_none_ACOC_216194.4895	390
0None_none_ACOC_216195.4896	305
0None_none_ACOC_216200.4901	184
0None_none_ACOC_216205.4906	204
0None_none_ACOC_216226.4927	372
0None_none_ACOC_216235.4936	364
0None_none_ACOC_216237.4938	231
0None_none_ACOC_216245.4946	554
0None_none_ACOC_216254.4955	157
0None_none_ACOC_216263.4964	147
0None_none_ACOC_216273.4974	375
0None_none_ACOC_216284.4985	196
0None_none_ACOC_216285.4986	955
0None_none_ACOC_216289.4990	357
0None_none_ACOC_216305.5006	226
0None_none_ACOC_216308.5009	238
0None_none_ACOC_216320.5021	260
0None_none_ACOC_216327.5028	363
0None_none_ACOC_216334.5035	167
0None_none_ACOC_216345.5046	251
0None_none_ACOC_216356.5057	329
0None_none_ACOC_216389.5090	175
0None_none_ACOC_216397.5098	221
0None_none_ACOC_216424.5125	366
0None_none_ACOC_216430.5131	91
0None_none_ACOC_216449.5150	224
0None_none_ACOC_216453.5154	659
0None_none_ACOC_216457.5158	185
0None_none_ACOC_216462.5163	250
0None_none_ACOC_216490.5191	178
0None_none_ACOC_216491.5192	431
0None_none_ACOC_216514.5215	557
0None_none_ACOC_216516.5217	475
0None_none_ACOC_216535.5236	409
0None_none_ACOC_216548.5249	234
0None_none_ACOC_216549.5250	39
0None_none_ACOC_216553.5254	206
0None_none_ACOC_216559.5260	348
0None_none_ACOC_216565.5266	317
0None_none_ACOC_216566.5267	91
0None_none_ACOC_216586.5287	415
0None_none_ACOC_216590.5291	677
0None_none_ACOC_216606.5307	153
0None_none_ACOC_216633.5334	269
0None_none_ACOC_216637.5338	418
0None_none_ACOC_216642.5343	194
0None_none_ACOC_216646.5347	100
0None_none_ACOC_216659.5360	367
0None_none_ACOC_216662.5363	421
0None_none_ACOC_216664.5365	95
0None_none_ACOC_216667.5368	719
0None_none_ACOC_216681.5382	153
0None_none_ACOC_216686.5387	293
0None_none_ACOC_216697.5398	376
0None_none_ACOC_216711.5412	299
0None_none_ACOC_216713.5414	144
0None_none_ACOC_216717.5418	399
0None_none_ACOC_216720.5421	239
0None_none_ACOC_216725.5426	192
0None_none_ACOC_216729.5430	248
0None_none_ACOC_216745.5446	390
0None_none_ACOC_216753.5454	113
0None_none_ACOC_216775.5476	157
0None_none_ACOC_216777.5478	170
0None_none_ACOC_216779.5480	99
0None_none_ACOC_216782.5483	215
0None_none_ACOC_216786.5487	155
0None_none_ACOC_216811.5512	361
0None_none_ACOC_216829.5530	377
0None_none_ACOC_216830.5531	346
0None_none_ACOC_216833.5534	295
0None_none_ACOC_216844.5545	1013
0None_none_ACOC_216853.5554	217
0None_none_ACOC_216856.5557	534
0None_none_ACOC_216859.5560	141
0None_none_ACOC_216862.5563	255
0None_none_ACOC_216893.5594	212
0None_none_ACOC_216897.5598	273
0None_none_ACOC_216916.5617	208
0None_none_ACOC_216917.5618	457
0None_none_ACOC_216919.5620	256
0None_none_ACOC_216933.5634	334
0None_none_DTKPPROT_211394.95	327
0None_none_DTKPPROT_211816.517	436
0None_none_DTKPPROT_211860.561	242
0None_none_DTKPPROT_212082.783	488
0None_none_DTKPPROT_212127.828	136
0None_none_DTKPPROT_212147.848	802
0None_none_DTKPPROT_212661.1362	464
0None_none_DTKPPROT_212817.1518	332
0None_none_DTKPPROT_212886.1587	290
0None_none_DTKPPROT_212932.1633	441
0None_none_DTKPPROT_213000.1701	408
0None_none_DTKPPROT_213114.1815	658
0None_none_DTKPPROT_213175.1876	247
0None_none_DTKPPROT_213243.1944	117
0None_none_DTKPPROT_213399.2100	219
0None_none_DTKPPROT_213497.2198	263
0None_none_DTKPPROT_213806.2507	713
0None_none_DTKPPROT_213872.2573	1157
0None_none_DTKPPROT_213975.2676	302
0None_none_DTKPPROT_214010.2711	143
0None_none_DTKPPROT_214060.2761	290
0None_none_DTKPPROT_214113.2814	270
0None_none_DTKPPROT_214202.2903	425
0None_none_DTKPPROT_214208.2909	326
0None_none_DTKPPROT_214283.2984	408
0None_none_DTKPPROT_214302.3003	249
0None_none_DTKPPROT_214355.3056	408
0None_none_DTKPPROT_214377.3078	426
0None_none_DTKPPROT_214488.3189	544
0None_none_DTKPPROT_214542.3243	236
0None_none_DTKPPROT_214680.3381	370
0None_none_DTKPPROT_214692.3393	769
0None_none_DTKPPROT_214766.3467	413
0None_none_DTKPPROT_214772.3473	505
0None_none_DTKPPROT_215029.3730	335
0None_none_DTKPPROT_215037.3738	324
0None_none_DTKPPROT_215065.3766	133
0None_none_DTKPPROT_215125.3826	536
0None_none_DTKPPROT_215282.3983	430
0None_none_DTKPPROT_215331.4032	373
0None_none_DTKPPROT_215334.4035	280
0None_none_DTKPPROT_215462.4163	604
0None_none_DTKPPROT_215466.4167	512
0None_none_DTKPPROT_215618.4319	410
0None_none_DTKPPROT_215761.4462	431
0None_none_DTKPPROT_215855.4556	285
0None_none_DTKPPROT_215985.4686	411
0None_none_DTKPPROT_215999.4700	480
0None_none_DTKPPROT_216033.4734	430
0None_none_DTKPPROT_216140.4841	380
0None_none_DTKPPROT_216244.4945	466
0None_none_DTKPPROT_216635.5336	583
0None_none_DTKPPROT_216663.5364	526
0None_none_DTKPPROT_216715.5416	938
0None_none_DTKPPROT_216803.5504	850
0None_none_DTKPPROT_216864.5565	194
0None_none_DTKPPROT_216884.5585	288
0None_none_DTKPPROT_216921.5622	535
0None_none_DTKP_211345.46	265
0None_none_DTKP_211346.47	493
0None_none_DTKP_211348.49	149
0None_none_DTKP_211353.54	221
0None_none_DTKP_211354.55	425
0None_none_DTKP_211361.62	91
0None_none_DTKP_211402.103	83
0None_none_DTKP_211403.104	233
0None_none_DTKP_211419.120	57
0None_none_DTKP_211456.157	321
0None_none_DTKP_211459.160	132
0None_none_DTKP_211474.175	92
0None_none_DTKP_211486.187	34
0None_none_DTKP_211491.192	214
0None_none_DTKP_211510.211	66
0None_none_DTKP_211531.232	105
0None_none_DTKP_211561.262	49
0None_none_DTKP_211570.271	106
0None_none_DTKP_211581.282	452
0None_none_DTKP_211582.283	14
0None_none_DTKP_211624.325	150
0None_none_DTKP_211629.330	111
0None_none_DTKP_211631.332	240
0None_none_DTKP_211638.339	316
0None_none_DTKP_211649.350	215
0None_none_DTKP_211654.355	626
0None_none_DTKP_211667.368	193
0None_none_DTKP_211685.386	103
0None_none_DTKP_211699.400	235
0None_none_DTKP_211704.405	171
0None_none_DTKP_211708.409	281
0None_none_DTKP_211722.423	211
0None_none_DTKP_211726.427	151
0None_none_DTKP_211741.442	472
0None_none_DTKP_211747.448	131
0None_none_DTKP_211753.454	304
0None_none_DTKP_211755.456	177
0None_none_DTKP_211761.462	195
0None_none_DTKP_211770.471	38
0None_none_DTKP_211779.480	302
0None_none_DTKP_211784.485	33
0None_none_DTKP_211798.499	109
0None_none_DTKP_211814.515	266
0None_none_DTKP_211850.551	133
0None_none_DTKP_211866.567	50
0None_none_DTKP_211874.575	202
0None_none_DTKP_211885.586	121
0None_none_DTKP_211888.589	357
0None_none_DTKP_211890.591	435
0None_none_DTKP_211899.600	117
0None_none_DTKP_211908.609	175
0None_none_DTKP_211909.610	167
0None_none_DTKP_211925.626	270
0None_none_DTKP_211938.639	96
0None_none_DTKP_211949.650	73
0None_none_DTKP_211963.664	156
0None_none_DTKP_211968.669	179
0None_none_DTKP_211980.681	710
0None_none_DTKP_211987.688	215
0None_none_DTKP_211988.689	96
0None_none_DTKP_211991.692	369
0None_none_DTKP_212021.722	391
0None_none_DTKP_212022.723	390
0None_none_DTKP_212052.753	155
0None_none_DTKP_212053.754	148
0None_none_DTKP_212064.765	294
0None_none_DTKP_212070.771	178
0None_none_DTKP_212071.772	71
0None_none_DTKP_212078.779	96
0None_none_DTKP_212089.790	105
0None_none_DTKP_212095.796	84
0None_none_DTKP_212098.799	140
0None_none_DTKP_212099.800	144
0None_none_DTKP_212126.827	76
0None_none_DTKP_212133.834	164
0None_none_DTKP_212156.857	120
0None_none_DTKP_212165.866	85
0None_none_DTKP_212172.873	230
0None_none_DTKP_212187.888	257
0None_none_DTKP_212203.904	154
0None_none_DTKP_212212.913	751
0None_none_DTKP_212237.938	140
0None_none_DTKP_212273.974	170
0None_none_DTKP_212293.994	259
0None_none_DTKP_212300.1001	185
0None_none_DTKP_212343.1044	237
0None_none_DTKP_212346.1047	36
0None_none_DTKP_212356.1057	397
0None_none_DTKP_212362.1063	110
0None_none_DTKP_212367.1068	18
0None_none_DTKP_212368.1069	166
0None_none_DTKP_212394.1095	361
0None_none_DTKP_212398.1099	173
0None_none_DTKP_212405.1106	432
0None_none_DTKP_212429.1130	288
0None_none_DTKP_212440.1141	77
0None_none_DTKP_212459.1160	158
0None_none_DTKP_212486.1187	161
0None_none_DTKP_212494.1195	132
0None_none_DTKP_212497.1198	264
0None_none_DTKP_212513.1214	321
0None_none_DTKP_212515.1216	119
0None_none_DTKP_212517.1218	116
0None_none_DTKP_212518.1219	309
0None_none_DTKP_212548.1249	101
0None_none_DTKP_212551.1252	263
0None_none_DTKP_212559.1260	182
0None_none_DTKP_212597.1298	131
0None_none_DTKP_212600.1301	189
0None_none_DTKP_212611.1312	191
0None_none_DTKP_212630.1331	74
0None_none_DTKP_212656.1357	79
0None_none_DTKP_212659.1360	156
0None_none_DTKP_212685.1386	180
0None_none_DTKP_212691.1392	88
0None_none_DTKP_212697.1398	302
0None_none_DTKP_212709.1410	35
0None_none_DTKP_212729.1430	143
0None_none_DTKP_212730.1431	530
0None_none_DTKP_212770.1471	147
0None_none_DTKP_212780.1481	208
0None_none_DTKP_212788.1489	66
0None_none_DTKP_212793.1494	529
0None_none_DTKP_212797.1498	336
0None_none_DTKP_212802.1503	245
0None_none_DTKP_212811.1512	202
0None_none_DTKP_212841.1542	252
0None_none_DTKP_212845.1546	204
0None_none_DTKP_212854.1555	17
0None_none_DTKP_212855.1556	109
0None_none_DTKP_212866.1567	255
0None_none_DTKP_212868.1569	59
0None_none_DTKP_212908.1609	119
0None_none_DTKP_212926.1627	115
0None_none_DTKP_212927.1628	87
0None_none_DTKP_212930.1631	313
0None_none_DTKP_212962.1663	433
0None_none_DTKP_212965.1666	402
0None_none_DTKP_212966.1667	502
0None_none_DTKP_212968.1669	442
0None_none_DTKP_212984.1685	152
0None_none_DTKP_212991.1692	146
0None_none_DTKP_212995.1696	269
0None_none_DTKP_213026.1727	329
0None_none_DTKP_213029.1730	20
0None_none_DTKP_213067.1768	485
0None_none_DTKP_213088.1789	264
0None_none_DTKP_213092.1793	368
0None_none_DTKP_213105.1806	181
0None_none_DTKP_213113.1814	232
0None_none_DTKP_213118.1819	95
0None_none_DTKP_213122.1823	112
0None_none_DTKP_213131.1832	79
0None_none_DTKP_213144.1845	269
0None_none_DTKP_213153.1854	385
0None_none_DTKP_213157.1858	5
0None_none_DTKP_213161.1862	399
0None_none_DTKP_213195.1896	183
0None_none_DTKP_213206.1907	85
0None_none_DTKP_213235.1936	235
0None_none_DTKP_213247.1948	217
0None_none_DTKP_213274.1975	210
0None_none_DTKP_213296.1997	104
0None_none_DTKP_213299.2000	227
0None_none_DTKP_213305.2006	286
0None_none_DTKP_213315.2016	101
0None_none_DTKP_213320.2021	189
0None_none_DTKP_213330.2031	138
0None_none_DTKP_213335.2036	279
0None_none_DTKP_213357.2058	300
0None_none_DTKP_213387.2088	222
0None_none_DTKP_213402.2103	184
0None_none_DTKP_213422.2123	59
0None_none_DTKP_213430.2131	216
0None_none_DTKP_213446.2147	259
0None_none_DTKP_213460.2161	124
0None_none_DTKP_213503.2204	116
0None_none_DTKP_213509.2210	58
0None_none_DTKP_213514.2215	456
0None_none_DTKP_213523.2224	241
0None_none_DTKP_213531.2232	186
0None_none_DTKP_213532.2233	143
0None_none_DTKP_213548.2249	244
0None_none_DTKP_213555.2256	207
0None_none_DTKP_213581.2282	403
0None_none_DTKP_213585.2286	23
0None_none_DTKP_213621.2322	290
0None_none_DTKP_213644.2345	51
0None_none_DTKP_213649.2350	566
0None_none_DTKP_213673.2374	119
0None_none_DTKP_213677.2378	94
0None_none_DTKP_213692.2393	199
0None_none_DTKP_213710.2411	95
0None_none_DTKP_213717.2418	79
0None_none_DTKP_213727.2428	542
0None_none_DTKP_213751.2452	56
0None_none_DTKP_213752.2453	202
0None_none_DTKP_213755.2456	163
0None_none_DTKP_213763.2464	87
0None_none_DTKP_213764.2465	82
0None_none_DTKP_213765.2466	95
0None_none_DTKP_213778.2479	308
0None_none_DTKP_213781.2482	585
0None_none_DTKP_213786.2487	87
0None_none_DTKP_213787.2488	501
0None_none_DTKP_213798.2499	130
0None_none_DTKP_213801.2502	49
0None_none_DTKP_213808.2509	3
0None_none_DTKP_213821.2522	168
0None_none_DTKP_213822.2523	895
0None_none_DTKP_213847.2548	68
0None_none_DTKP_213862.2563	801
0None_none_DTKP_213896.2597	35
0None_none_DTKP_213910.2611	209
0None_none_DTKP_213914.2615	276
0None_none_DTKP_213915.2616	151
0None_none_DTKP_213940.2641	349
0None_none_DTKP_213966.2667	9
0None_none_DTKP_213979.2680	167
0None_none_DTKP_213996.2697	96
0None_none_DTKP_214000.2701	84
0None_none_DTKP_214011.2712	260
0None_none_DTKP_214012.2713	266
0None_none_DTKP_214021.2722	602
0None_none_DTKP_214038.2739	68
0None_none_DTKP_214041.2742	134
0None_none_DTKP_214045.2746	274
0None_none_DTKP_214048.2749	100
0None_none_DTKP_214052.2753	104
0None_none_DTKP_214093.2794	118
0None_none_DTKP_214099.2800	204
0None_none_DTKP_214102.2803	205
0None_none_DTKP_214112.2813	119
0None_none_DTKP_214117.2818	330
0None_none_DTKP_214133.2834	154
0None_none_DTKP_214134.2835	93
0None_none_DTKP_214155.2856	125
0None_none_DTKP_214173.2874	555
0None_none_DTKP_214178.2879	235
0None_none_DTKP_214196.2897	120
0None_none_DTKP_214212.2913	331
0None_none_DTKP_214216.2917	90
0None_none_DTKP_214224.2925	535
0None_none_DTKP_214228.2929	123
0None_none_DTKP_214230.2931	230
0None_none_DTKP_214259.2960	53
0None_none_DTKP_214269.2970	146
0None_none_DTKP_214280.2981	65
0None_none_DTKP_214282.2983	258
0None_none_DTKP_214295.2996	202
0None_none_DTKP_214304.3005	43
0None_none_DTKP_214311.3012	56
0None_none_DTKP_214313.3014	265
0None_none_DTKP_214335.3036	73
0None_none_DTKP_214345.3046	183
0None_none_DTKP_214376.3077	138
0None_none_DTKP_214380.3081	190
0None_none_DTKP_214383.3084	209
0None_none_DTKP_214387.3088	153
0None_none_DTKP_214389.3090	117
0None_none_DTKP_214392.3093	172
0None_none_DTKP_214393.3094	231
0None_none_DTKP_214394.3095	189
0None_none_DTKP_214395.3096	188
0None_none_DTKP_214396.3097	213
0None_none_DTKP_214401.3102	84
0None_none_DTKP_214402.3103	476
0None_none_DTKP_214445.3146	249
0None_none_DTKP_214449.3150	179
0None_none_DTKP_214451.3152	818
0None_none_DTKP_214461.3162	217
0None_none_DTKP_214469.3170	161
0None_none_DTKP_214504.3205	324
0None_none_DTKP_214570.3271	226
0None_none_DTKP_214571.3272	114
0None_none_DTKP_214577.3278	296
0None_none_DTKP_214594.3295	237
0None_none_DTKP_214601.3302	166
0None_none_DTKP_214612.3313	83
0None_none_DTKP_214616.3317	381
0None_none_DTKP_214624.3325	474
0None_none_DTKP_214627.3328	17
0None_none_DTKP_214631.3332	221
0None_none_DTKP_214636.3337	115
0None_none_DTKP_214637.3338	474
0None_none_DTKP_214644.3345	49
0None_none_DTKP_214647.3348	245
0None_none_DTKP_214656.3357	167
0None_none_DTKP_214661.3362	89
0None_none_DTKP_214670.3371	195
0None_none_DTKP_214672.3373	322
0None_none_DTKP_214693.3394	198
0None_none_DTKP_214702.3403	234
0None_none_DTKP_214716.3417	198
0None_none_DTKP_214718.3419	153
0None_none_DTKP_214719.3420	464
0None_none_DTKP_214730.3431	104
0None_none_DTKP_214745.3446	95
0None_none_DTKP_214761.3462	234
0None_none_DTKP_214774.3475	193
0None_none_DTKP_214793.3494	30
0None_none_DTKP_214795.3496	91
0None_none_DTKP_214797.3498	56
0None_none_DTKP_214801.3502	128
0None_none_DTKP_214814.3515	38
0None_none_DTKP_214823.3524	206
0None_none_DTKP_214849.3550	121
0None_none_DTKP_214863.3564	75
0None_none_DTKP_214899.3600	193
0None_none_DTKP_214900.3601	396
0None_none_DTKP_214919.3620	12
0None_none_DTKP_214949.3650	100
0None_none_DTKP_214951.3652	128
0None_none_DTKP_214955.3656	44
0None_none_DTKP_214958.3659	417
0None_none_DTKP_214959.3660	159
0None_none_DTKP_214977.3678	140
0None_none_DTKP_214984.3685	99
0None_none_DTKP_215018.3719	145
0None_none_DTKP_215093.3794	399
0None_none_DTKP_215094.3795	200
0None_none_DTKP_215099.3800	498
0None_none_DTKP_215112.3813	317
0None_none_DTKP_215115.3816	245
0None_none_DTKP_215128.3829	107
0None_none_DTKP_215140.3841	244
0None_none_DTKP_215147.3848	139
0None_none_DTKP_215158.3859	160
0None_none_DTKP_215161.3862	158
0None_none_DTKP_215167.3868	223
0None_none_DTKP_215186.3887	757
0None_none_DTKP_215190.3891	169
0None_none_DTKP_215191.3892	625
0None_none_DTKP_215208.3909	97
0None_none_DTKP_215246.3947	185
0None_none_DTKP_215250.3951	210
0None_none_DTKP_215251.3952	159
0None_none_DTKP_215255.3956	273
0None_none_DTKP_215279.3980	441
0None_none_DTKP_215347.4048	368
0None_none_DTKP_215349.4050	272
0None_none_DTKP_215365.4066	114
0None_none_DTKP_215371.4072	33
0None_none_DTKP_215377.4078	288
0None_none_DTKP_215379.4080	386
0None_none_DTKP_215413.4114	118
0None_none_DTKP_215422.4123	330
0None_none_DTKP_215440.4141	372
0None_none_DTKP_215441.4142	90
0None_none_DTKP_215461.4162	232
0None_none_DTKP_215492.4193	219
0None_none_DTKP_215494.4195	157
0None_none_DTKP_215497.4198	212
0None_none_DTKP_215498.4199	62
0None_none_DTKP_215502.4203	166
0None_none_DTKP_215504.4205	326
0None_none_DTKP_215529.4230	234
0None_none_DTKP_215538.4239	205
0None_none_DTKP_215556.4257	218
0None_none_DTKP_215561.4262	410
0None_none_DTKP_215564.4265	390
0None_none_DTKP_215565.4266	140
0None_none_DTKP_215569.4270	348
0None_none_DTKP_215595.4296	218
0None_none_DTKP_215603.4304	206
0None_none_DTKP_215607.4308	75
0None_none_DTKP_215648.4349	124
0None_none_DTKP_215668.4369	596
0None_none_DTKP_215674.4375	107
0None_none_DTKP_215682.4383	791
0None_none_DTKP_215685.4386	262
0None_none_DTKP_215705.4406	310
0None_none_DTKP_215722.4423	109
0None_none_DTKP_215735.4436	378
0None_none_DTKP_215744.4445	167
0None_none_DTKP_215770.4471	165
0None_none_DTKP_215775.4476	299
0None_none_DTKP_215788.4489	148
0None_none_DTKP_215790.4491	419
0None_none_DTKP_215793.4494	388
0None_none_DTKP_215817.4518	221
0None_none_DTKP_215876.4577	1265
0None_none_DTKP_215877.4578	110
0None_none_DTKP_215878.4579	130
0None_none_DTKP_215906.4607	232
0None_none_DTKP_215911.4612	261
0None_none_DTKP_215917.4618	227
0None_none_DTKP_215918.4619	93
0None_none_DTKP_215922.4623	119
0None_none_DTKP_215942.4643	42
0None_none_DTKP_215947.4648	109
0None_none_DTKP_215956.4657	404
0None_none_DTKP_215964.4665	237
0None_none_DTKP_215990.4691	263
0None_none_DTKP_215995.4696	244
0None_none_DTKP_216008.4709	111
0None_none_DTKP_216011.4712	297
0None_none_DTKP_216021.4722	104
0None_none_DTKP_216028.4729	26
0None_none_DTKP_216039.4740	234
0None_none_DTKP_216043.4744	224
0None_none_DTKP_216046.4747	1026
0None_none_DTKP_216054.4755	169
0None_none_DTKP_216056.4757	208
0None_none_DTKP_216062.4763	93
0None_none_DTKP_216082.4783	83
0None_none_DTKP_216090.4791	139
0None_none_DTKP_216091.4792	171
0None_none_DTKP_216094.4795	154
0None_none_DTKP_216105.4806	32
0None_none_DTKP_216120.4821	145
0None_none_DTKP_216122.4823	156
0None_none_DTKP_216150.4851	441
0None_none_DTKP_216158.4859	324
0None_none_DTKP_216169.4870	307
0None_none_DTKP_216183.4884	184
0None_none_DTKP_216217.4918	161
0None_none_DTKP_216225.4926	147
0None_none_DTKP_216234.4935	178
0None_none_DTKP_216238.4939	125
0None_none_DTKP_216251.4952	310
0None_none_DTKP_216278.4979	148
0None_none_DTKP_216292.4993	212
0None_none_DTKP_216313.5014	167
0None_none_DTKP_216322.5023	63
0None_none_DTKP_216332.5033	133
0None_none_DTKP_216346.5047	75
0None_none_DTKP_216349.5050	150
0None_none_DTKP_216352.5053	390
0None_none_DTKP_216371.5072	40
0None_none_DTKP_216400.5101	181
0None_none_DTKP_216422.5123	143
0None_none_DTKP_216431.5132	179
0None_none_DTKP_216459.5160	218
0None_none_DTKP_216498.5199	255
0None_none_DTKP_216501.5202	223
0None_none_DTKP_216504.5205	299
0None_none_DTKP_216521.5222	165
0None_none_DTKP_216533.5234	60
0None_none_DTKP_216564.5265	2
0None_none_DTKP_216569.5270	228
0None_none_DTKP_216570.5271	271
0None_none_DTKP_216583.5284	49
0None_none_DTKP_216598.5299	104
0None_none_DTKP_216604.5305	184
0None_none_DTKP_216614.5315	107
0None_none_DTKP_216620.5321	168
0None_none_DTKP_216626.5327	187
0None_none_DTKP_216636.5337	271
0None_none_DTKP_216649.5350	178
0None_none_DTKP_216655.5356	101
0None_none_DTKP_216683.5384	66
0None_none_DTKP_216687.5388	225
0None_none_DTKP_216695.5396	220
0None_none_DTKP_216704.5405	137
0None_none_DTKP_216707.5408	67
0None_none_DTKP_216731.5432	216
0None_none_DTKP_216760.5461	40
0None_none_DTKP_216762.5463	120
0None_none_DTKP_216771.5472	159
0None_none_DTKP_216785.5486	44
0None_none_DTKP_216810.5511	110
0None_none_DTKP_216823.5524	197
0None_none_DTKP_216852.5553	203
0None_none_DTKP_216863.5564	111
0None_none_DTKP_216871.5572	351
0None_none_DTKP_216877.5578	335
0None_none_DTKP_216925.5626	332
0None_none_DTKP_216935.5636	361
0None_none_DTKP_216939.5640	235
0None_none_GEEXDTKP_211383.84	366
0None_none_GEEXDTKP_211445.146	61
0None_none_GEEXDTKP_211501.202	416
0None_none_GEEXDTKP_211568.269	331
0None_none_GEEXDTKP_211623.324	139
0None_none_GEEXDTKP_211688.389	226
0None_none_GEEXDTKP_211936.637	343
0None_none_GEEXDTKP_211971.672	661
0None_none_GEEXDTKP_212063.764	300
0None_none_GEEXDTKP_212190.891	445
0None_none_GEEXDTKP_212297.998	227
0None_none_GEEXDTKP_212412.1113	287
0None_none_GEEXDTKP_212700.1401	382
0None_none_GEEXDTKP_212938.1639	171
0None_none_GEEXDTKP_212959.1660	125
0None_none_GEEXDTKP_213130.1831	604
0None_none_GEEXDTKP_213428.2129	471
0None_none_GEEXDTKP_213481.2182	419
0None_none_GEEXDTKP_213780.2481	1208
0None_none_GEEXDTKP_213844.2545	535
0None_none_GEEXDTKP_214003.2704	590
0None_none_GEEXDTKP_214023.2724	167
0None_none_GEEXDTKP_214075.2776	406
0None_none_GEEXDTKP_214336.3037	163
0None_none_GEEXDTKP_214356.3057	154
0None_none_GEEXDTKP_214496.3197	337
0None_none_GEEXDTKP_214573.3274	323
0None_none_GEEXDTKP_214844.3545	494
0None_none_GEEXDTKP_214876.3577	386
0None_none_GEEXDTKP_214904.3605	179
0None_none_GEEXDTKP_214946.3647	477
0None_none_GEEXDTKP_215374.4075	88
0None_none_GEEXDTKP_215692.4393	280
0None_none_GEEXDTKP_215698.4399	583
0None_none_GEEXDTKP_215751.4452	337
0None_none_GEEXDTKP_215892.4593	292
0None_none_GEEXDTKP_216076.4777	246
0None_none_GEEXDTKP_216147.4848	280
0None_none_GEEXDTKP_216280.4981	358
0None_none_GEEXDTKP_216357.5058	121
0None_none_GEEXDTKP_216407.5108	282
0None_none_GEEXDTKP_216522.5223	1179
0None_none_GEEXDTKP_216602.5303	1075
0None_none_GEEXDTKP_216904.5605	339
0None_none_GEEXUNA1_211303.4	416
0None_none_GEEXUNA1_211366.67	325
0None_none_GEEXUNA1_211448.149	331
0None_none_GEEXUNA1_211458.159	529
0None_none_GEEXUNA1_211465.166	278
0None_none_GEEXUNA1_211533.234	339
0None_none_GEEXUNA1_211548.249	692
0None_none_GEEXUNA1_211668.369	427
0None_none_GEEXUNA1_211927.628	336
0None_none_GEEXUNA1_212030.731	361
0None_none_GEEXUNA1_212059.760	194
0None_none_GEEXUNA1_212067.768	1455
0None_none_GEEXUNA1_212128.829	302
0None_none_GEEXUNA1_212219.920	1470
0None_none_GEEXUNA1_212514.1215	770
0None_none_GEEXUNA1_212815.1516	102
0None_none_GEEXUNA1_212910.1611	366
0None_none_GEEXUNA1_213052.1753	364
0None_none_GEEXUNA1_213077.1778	1107
0None_none_GEEXUNA1_213394.2095	271
0None_none_GEEXUNA1_213809.2510	433
0None_none_GEEXUNA1_213820.2521	193
0None_none_GEEXUNA1_213924.2625	838
0None_none_GEEXUNA1_214106.2807	607
0None_none_GEEXUNA1_214455.3156	116
0None_none_GEEXUNA1_214460.3161	374
0None_none_GEEXUNA1_214545.3246	417
0None_none_GEEXUNA1_214747.3448	875
0None_none_GEEXUNA1_215085.3786	419
0None_none_GEEXUNA1_215086.3787	580
0None_none_GEEXUNA1_215111.3812	354
0None_none_GEEXUNA1_215143.3844	468
0None_none_GEEXUNA1_215301.4002	518
0None_none_GEEXUNA1_215338.4039	446
0None_none_GEEXUNA1_215359.4060	308
0None_none_GEEXUNA1_215388.4089	469
0None_none_GEEXUNA1_215428.4129	357
0None_none_GEEXUNA1_215463.4164	228
0None_none_GEEXUNA1_215472.4173	176
0None_none_GEEXUNA1_215477.4178	746
0None_none_GEEXUNA1_215495.4196	528
0None_none_GEEXUNA1_215523.4224	953
0None_none_GEEXUNA1_215694.4395	179
0None_none_GEEXUNA1_215727.4428	124
0None_none_GEEXUNA1_215958.4659	384
0None_none_GEEXUNA1_215973.4674	357
0None_none_GEEXUNA1_215976.4677	104
0None_none_GEEXUNA1_216044.4745	442
0None_none_GEEXUNA1_216227.4928	492
0None_none_GEEXUNA1_216309.5010	622
0None_none_GEEXUNA1_216330.5031	254
0None_none_GEEXUNA1_216446.5147	778
0None_none_GEEXUNA1_216479.5180	714
0None_none_GEEXUNA1_216723.5424	149
0None_none_GEEXUNA1_216804.5505	597
0None_none_GEEXUNA2_211396.97	300
0None_none_GEEXUNA2_211867.568	526
0None_none_GEEXUNA2_211883.584	204
0None_none_GEEXUNA2_212003.704	168
0None_none_GEEXUNA2_212153.854	461
0None_none_GEEXUNA2_212200.901	88
0None_none_GEEXUNA2_212477.1178	39
0None_none_GEEXUNA2_212504.1205	379
0None_none_GEEXUNA2_212556.1257	411
0None_none_GEEXUNA2_212617.1318	300
0None_none_GEEXUNA2_212678.1379	259
0None_none_GEEXUNA2_212706.1407	203
0None_none_GEEXUNA2_212741.1442	193
0None_none_GEEXUNA2_212747.1448	399
0None_none_GEEXUNA2_212784.1485	445
0None_none_GEEXUNA2_212884.1585	711
0None_none_GEEXUNA2_212904.1605	503
0None_none_GEEXUNA2_213174.1875	291
0None_none_GEEXUNA2_213292.1993	506
0None_none_GEEXUNA2_213329.2030	450
0None_none_GEEXUNA2_213404.2105	320
0None_none_GEEXUNA2_213431.2132	372
0None_none_GEEXUNA2_213610.2311	159
0None_none_GEEXUNA2_213997.2698	369
0None_none_GEEXUNA2_214081.2782	507
0None_none_GEEXUNA2_214135.2836	365
0None_none_GEEXUNA2_214281.2982	154
0None_none_GEEXUNA2_214322.3023	147
0None_none_GEEXUNA2_214338.3039	236
0None_none_GEEXUNA2_214369.3070	436
0None_none_GEEXUNA2_214438.3139	119
0None_none_GEEXUNA2_214749.3450	208
0None_none_GEEXUNA2_214903.3604	353
0None_none_GEEXUNA2_214945.3646	299
0None_none_GEEXUNA2_214954.3655	228
0None_none_GEEXUNA2_215016.3717	543
0None_none_GEEXUNA2_215083.3784	530
0None_none_GEEXUNA2_215090.3791	825
0None_none_GEEXUNA2_215252.3953	126
0None_none_GEEXUNA2_215339.4040	328
0None_none_GEEXUNA2_215623.4324	372
0None_none_GEEXUNA2_215757.4458	695
0None_none_GEEXUNA2_215810.4511	488
0None_none_GEEXUNA2_215826.4527	196
0None_none_GEEXUNA2_215920.4621	211
0None_none_GEEXUNA2_216002.4703	248
0None_none_GEEXUNA2_216214.4915	162
0None_none_GEEXUNA2_216233.4934	316
0None_none_GEEXUNA2_216268.4969	213
0None_none_GEEXUNA2_216291.4992	381
0None_none_GEEXUNA2_216428.5129	218
0None_none_GEEXUNA2_216463.5164	476
0None_none_GEEXUNA2_216494.5195	92
0None_none_GEEXUNA2_216513.5214	265
0None_none_GEEXUNA2_216705.5406	256
0None_none_GEEXUNA2_216733.5434	297
0None_none_GEEXUNA2_216838.5539	305
0None_none_GEEXUNA2_216902.5603	181
0None_none_GEEXUNA3_211443.144	395
0None_none_GEEXUNA3_211886.587	431
0None_none_GEEXUNA3_211900.601	400
0None_none_GEEXUNA3_212308.1009	391
0None_none_GEEXUNA3_212530.1231	1086
0None_none_GEEXUNA3_212827.1528	386
0None_none_GEEXUNA3_212900.1601	514
0None_none_GEEXUNA3_213204.1905	298
0None_none_GEEXUNA3_213258.1959	216
0None_none_GEEXUNA3_213450.2151	1180
0None_none_GEEXUNA3_213492.2193	431
0None_none_GEEXUNA3_213501.2202	326
0None_none_GEEXUNA3_213561.2262	675
0None_none_GEEXUNA3_213790.2491	450
0None_none_GEEXUNA3_213848.2549	1468
0None_none_GEEXUNA3_214001.2702	911
0None_none_GEEXUNA3_214220.2921	1068
0None_none_GEEXUNA3_214452.3153	838
0None_none_GEEXUNA3_214458.3159	920
0None_none_GEEXUNA3_214462.3163	97
0None_none_GEEXUNA3_214533.3234	548
0None_none_GEEXUNA3_214595.3296	892
0None_none_GEEXUNA3_214615.3316	747
0None_none_GEEXUNA3_214643.3344	372
0None_none_GEEXUNA3_214735.3436	490
0None_none_GEEXUNA3_214818.3519	467
0None_none_GEEXUNA3_214840.3541	447
0None_none_GEEXUNA3_215325.4026	220
0None_none_GEEXUNA3_215381.4082	452
0None_none_GEEXUNA3_215669.4370	924
0None_none_GEEXUNA3_216050.4751	1278
0None_none_GEEXUNA3_216333.5034	353
0None_none_GEEXUNA3_216351.5052	545
0None_none_GEEXUNA3_216492.5193	337
0None_none_GEEXUNA3_216545.5246	1631
0None_none_GEEXUNA3_216674.5375	384
0None_none_GEEXUNA3_216736.5437	636
0None_none_GEEXUNA3_216781.5482	637
0None_none_GEEXUNA3_216845.5546	191
0None_none_GEEXUNA3_216898.5599	291
0None_none_GEEX_211327.28	295
0None_none_GEEX_211330.31	110
0None_none_GEEX_211357.58	261
0None_none_GEEX_211358.59	47
0None_none_GEEX_211395.96	44
0None_none_GEEX_211408.109	80
0None_none_GEEX_211433.134	198
0None_none_GEEX_211447.148	102
0None_none_GEEX_211451.152	71
0None_none_GEEX_211467.168	207
0None_none_GEEX_211470.171	215
0None_none_GEEX_211472.173	363
0None_none_GEEX_211477.178	594
0None_none_GEEX_211498.199	265
0None_none_GEEX_211504.205	281
0None_none_GEEX_211508.209	344
0None_none_GEEX_211541.242	166
0None_none_GEEX_211555.256	202
0None_none_GEEX_211559.260	223
0None_none_GEEX_211574.275	173
0None_none_GEEX_211578.279	52
0None_none_GEEX_211585.286	182
0None_none_GEEX_211600.301	28
0None_none_GEEX_211603.304	36
0None_none_GEEX_211605.306	121
0None_none_GEEX_211608.309	145
0None_none_GEEX_211609.310	544
0None_none_GEEX_211627.328	131
0None_none_GEEX_211670.371	22
0None_none_GEEX_211677.378	288
0None_none_GEEX_211696.397	54
0None_none_GEEX_211701.402	298
0None_none_GEEX_211710.411	114
0None_none_GEEX_211712.413	115
0None_none_GEEX_211730.431	310
0None_none_GEEX_211762.463	86
0None_none_GEEX_211801.502	93
0None_none_GEEX_211802.503	296
0None_none_GEEX_211806.507	549
0None_none_GEEX_211809.510	297
0None_none_GEEX_211817.518	22
0None_none_GEEX_211820.521	322
0None_none_GEEX_211833.534	119
0None_none_GEEX_211842.543	380
0None_none_GEEX_211843.544	403
0None_none_GEEX_211849.550	301
0None_none_GEEX_211853.554	185
0None_none_GEEX_211855.556	71
0None_none_GEEX_211864.565	16
0None_none_GEEX_211865.566	140
0None_none_GEEX_211876.577	63
0None_none_GEEX_211887.588	68
0None_none_GEEX_211920.621	61
0None_none_GEEX_211924.625	80
0None_none_GEEX_211957.658	230
0None_none_GEEX_211993.694	121
0None_none_GEEX_211994.695	283
0None_none_GEEX_212014.715	156
0None_none_GEEX_212017.718	119
0None_none_GEEX_212019.720	88
0None_none_GEEX_212041.742	101
0None_none_GEEX_212107.808	202
0None_none_GEEX_212108.809	179
0None_none_GEEX_212109.810	18
0None_none_GEEX_212112.813	344
0None_none_GEEX_212120.821	414
0None_none_GEEX_212140.841	256
0None_none_GEEX_212144.845	76
0None_none_GEEX_212168.869	230
0None_none_GEEX_212189.890	121
0None_none_GEEX_212192.893	36
0None_none_GEEX_212205.906	107
0None_none_GEEX_212207.908	91
0None_none_GEEX_212230.931	26
0None_none_GEEX_212232.933	140
0None_none_GEEX_212233.934	170
0None_none_GEEX_212239.940	405
0None_none_GEEX_212256.957	120
0None_none_GEEX_212263.964	85
0None_none_GEEX_212265.966	227
0None_none_GEEX_212267.968	116
0None_none_GEEX_212269.970	571
0None_none_GEEX_212272.973	175
0None_none_GEEX_212276.977	121
0None_none_GEEX_212278.979	278
0None_none_GEEX_212282.983	58
0None_none_GEEX_212285.986	248
0None_none_GEEX_212310.1011	587
0None_none_GEEX_212311.1012	96
0None_none_GEEX_212321.1022	300
0None_none_GEEX_212332.1033	125
0None_none_GEEX_212339.1040	187
0None_none_GEEX_212347.1048	299
0None_none_GEEX_212348.1049	41
0None_none_GEEX_212364.1065	161
0None_none_GEEX_212372.1073	225
0None_none_GEEX_212377.1078	114
0None_none_GEEX_212390.1091	293
0None_none_GEEX_212410.1111	120
0None_none_GEEX_212415.1116	52
0None_none_GEEX_212416.1117	57
0None_none_GEEX_212434.1135	329
0None_none_GEEX_212438.1139	202
0None_none_GEEX_212439.1140	155
0None_none_GEEX_212452.1153	217
0None_none_GEEX_212466.1167	21
0None_none_GEEX_212479.1180	15
0None_none_GEEX_212493.1194	280
0None_none_GEEX_212496.1197	76
0None_none_GEEX_212502.1203	265
0None_none_GEEX_212508.1209	166
0None_none_GEEX_212519.1220	206
0None_none_GEEX_212529.1230	141
0None_none_GEEX_212533.1234	51
0None_none_GEEX_212537.1238	45
0None_none_GEEX_212568.1269	27
0None_none_GEEX_212574.1275	145
0None_none_GEEX_212578.1279	95
0None_none_GEEX_212593.1294	4
0None_none_GEEX_212596.1297	160
0None_none_GEEX_212602.1303	166
0None_none_GEEX_212606.1307	10
0None_none_GEEX_212607.1308	226
0None_none_GEEX_212629.1330	176
0None_none_GEEX_212646.1347	152
0None_none_GEEX_212650.1351	176
0None_none_GEEX_212651.1352	168
0None_none_GEEX_212653.1354	104
0None_none_GEEX_212665.1366	203
0None_none_GEEX_212670.1371	245
0None_none_GEEX_212695.1396	361
0None_none_GEEX_212696.1397	135
0None_none_GEEX_212699.1400	304
0None_none_GEEX_212702.1403	84
0None_none_GEEX_212710.1411	99
0None_none_GEEX_212719.1420	147
0None_none_GEEX_212736.1437	94
0None_none_GEEX_212743.1444	24
0None_none_GEEX_212757.1458	267
0None_none_GEEX_212758.1459	221
0None_none_GEEX_212764.1465	183
0None_none_GEEX_212795.1496	143
0None_none_GEEX_212796.1497	151
0None_none_GEEX_212800.1501	180
0None_none_GEEX_212816.1517	210
0None_none_GEEX_212831.1532	163
0None_none_GEEX_212873.1574	154
0None_none_GEEX_212880.1581	111
0None_none_GEEX_212887.1588	184
0None_none_GEEX_212891.1592	228
0None_none_GEEX_212893.1594	208
0None_none_GEEX_212898.1599	275
0None_none_GEEX_212901.1602	201
0None_none_GEEX_212905.1606	166
0None_none_GEEX_212909.1610	225
0None_none_GEEX_212916.1617	217
0None_none_GEEX_212919.1620	905
0None_none_GEEX_212934.1635	19
0None_none_GEEX_212937.1638	194
0None_none_GEEX_212961.1662	89
0None_none_GEEX_212963.1664	41
0None_none_GEEX_212964.1665	181
0None_none_GEEX_212969.1670	168
0None_none_GEEX_212976.1677	134
0None_none_GEEX_212978.1679	146
0None_none_GEEX_213006.1707	91
0None_none_GEEX_213012.1713	133
0None_none_GEEX_213013.1714	559
0None_none_GEEX_213033.1734	223
0None_none_GEEX_213038.1739	58
0None_none_GEEX_213040.1741	170
0None_none_GEEX_213055.1756	191
0None_none_GEEX_213059.1760	29
0None_none_GEEX_213070.1771	140
0None_none_GEEX_213075.1776	136
0None_none_GEEX_213076.1777	211
0None_none_GEEX_213080.1781	165
0None_none_GEEX_213090.1791	204
0None_none_GEEX_213095.1796	434
0None_none_GEEX_213108.1809	139
0None_none_GEEX_213121.1822	191
0None_none_GEEX_213128.1829	361
0None_none_GEEX_213129.1830	127
0None_none_GEEX_213132.1833	171
0None_none_GEEX_213133.1834	34
0None_none_GEEX_213151.1852	13
0None_none_GEEX_213176.1877	92
0None_none_GEEX_213177.1878	134
0None_none_GEEX_213179.1880	236
0None_none_GEEX_213190.1891	223
0None_none_GEEX_213212.1913	164
0None_none_GEEX_213223.1924	365
0None_none_GEEX_213248.1949	496
0None_none_GEEX_213249.1950	127
0None_none_GEEX_213259.1960	207
0None_none_GEEX_213284.1985	65
0None_none_GEEX_213295.1996	186
0None_none_GEEX_213303.2004	42
0None_none_GEEX_213306.2007	94
0None_none_GEEX_213322.2023	207
0None_none_GEEX_213333.2034	71
0None_none_GEEX_213338.2039	80
0None_none_GEEX_213354.2055	72
0None_none_GEEX_213364.2065	133
0None_none_GEEX_213373.2074	127
0None_none_GEEX_213389.2090	103
0None_none_GEEX_213397.2098	99
0None_none_GEEX_213401.2102	106
0None_none_GEEX_213416.2117	100
0None_none_GEEX_213426.2127	46
0None_none_GEEX_213441.2142	126
0None_none_GEEX_213456.2157	194
0None_none_GEEX_213459.2160	99
0None_none_GEEX_213461.2162	82
0None_none_GEEX_213490.2191	319
0None_none_GEEX_213491.2192	129
0None_none_GEEX_213506.2207	48
0None_none_GEEX_213519.2220	355
0None_none_GEEX_213529.2230	183
0None_none_GEEX_213533.2234	21
0None_none_GEEX_213536.2237	246
0None_none_GEEX_213562.2263	422
0None_none_GEEX_213627.2328	63
0None_none_GEEX_213629.2330	574
0None_none_GEEX_213634.2335	158
0None_none_GEEX_213635.2336	66
0None_none_GEEX_213638.2339	133
0None_none_GEEX_213642.2343	348
0None_none_GEEX_213651.2352	141
0None_none_GEEX_213655.2356	232
0None_none_GEEX_213656.2357	255
0None_none_GEEX_213662.2363	65
0None_none_GEEX_213674.2375	160
0None_none_GEEX_213695.2396	74
0None_none_GEEX_213701.2402	157
0None_none_GEEX_213712.2413	87
0None_none_GEEX_213718.2419	175
0None_none_GEEX_213721.2422	50
0None_none_GEEX_213724.2425	241
0None_none_GEEX_213733.2434	182
0None_none_GEEX_213737.2438	134
0None_none_GEEX_213739.2440	114
0None_none_GEEX_213746.2447	51
0None_none_GEEX_213760.2461	81
0None_none_GEEX_213767.2468	111
0None_none_GEEX_213795.2496	315
0None_none_GEEX_213796.2497	234
0None_none_GEEX_213802.2503	250
0None_none_GEEX_213804.2505	61
0None_none_GEEX_213817.2518	534
0None_none_GEEX_213819.2520	87
0None_none_GEEX_213829.2530	237
0None_none_GEEX_213831.2532	159
0None_none_GEEX_213849.2550	327
0None_none_GEEX_213852.2553	256
0None_none_GEEX_213856.2557	12
0None_none_GEEX_213869.2570	289
0None_none_GEEX_213871.2572	60
0None_none_GEEX_213889.2590	69
0None_none_GEEX_213895.2596	320
0None_none_GEEX_213903.2604	37
0None_none_GEEX_213908.2609	59
0None_none_GEEX_213921.2622	87
0None_none_GEEX_213937.2638	180
0None_none_GEEX_213947.2648	670
0None_none_GEEX_213951.2652	298
0None_none_GEEX_213971.2672	347
0None_none_GEEX_213974.2675	162
0None_none_GEEX_213978.2679	30
0None_none_GEEX_213983.2684	159
0None_none_GEEX_213984.2685	62
0None_none_GEEX_213988.2689	216
0None_none_GEEX_213992.2693	179
0None_none_GEEX_213999.2700	80
0None_none_GEEX_214004.2705	219
0None_none_GEEX_214044.2745	195
0None_none_GEEX_214077.2778	12
0None_none_GEEX_214107.2808	192
0None_none_GEEX_214120.2821	60
0None_none_GEEX_214122.2823	208
0None_none_GEEX_214125.2826	374
0None_none_GEEX_214141.2842	159
0None_none_GEEX_214171.2872	293
0None_none_GEEX_214191.2892	415
0None_none_GEEX_214192.2893	165
0None_none_GEEX_214194.2895	51
0None_none_GEEX_214203.2904	89
0None_none_GEEX_214206.2907	283
0None_none_GEEX_214237.2938	410
0None_none_GEEX_214242.2943	269
0None_none_GEEX_214252.2953	62
0None_none_GEEX_214263.2964	23
0None_none_GEEX_214268.2969	69
0None_none_GEEX_214271.2972	96
0None_none_GEEX_214285.2986	102
0None_none_GEEX_214286.2987	163
0None_none_GEEX_214291.2992	187
0None_none_GEEX_214292.2993	28
0None_none_GEEX_214325.3026	261
0None_none_GEEX_214330.3031	61
0None_none_GEEX_214390.3091	20
0None_none_GEEX_214413.3114	350
0None_none_GEEX_214417.3118	30
0None_none_GEEX_214418.3119	78
0None_none_GEEX_214419.3120	81
0None_none_GEEX_214424.3125	6
0None_none_GEEX_214456.3157	207
0None_none_GEEX_214467.3168	146
0None_none_GEEX_214468.3169	213
0None_none_GEEX_214472.3173	193
0None_none_GEEX_214476.3177	78
0None_none_GEEX_214494.3195	96
0None_none_GEEX_214503.3204	42
0None_none_GEEX_214505.3206	303
0None_none_GEEX_214512.3213	79
0None_none_GEEX_214516.3217	94
0None_none_GEEX_214523.3224	354
0None_none_GEEX_214534.3235	43
0None_none_GEEX_214547.3248	206
0None_none_GEEX_214561.3262	85
0None_none_GEEX_214580.3281	138
0None_none_GEEX_214583.3284	66
0None_none_GEEX_214586.3287	158
0None_none_GEEX_214593.3294	463
0None_none_GEEX_214597.3298	205
0None_none_GEEX_214598.3299	156
0None_none_GEEX_214604.3305	59
0None_none_GEEX_214639.3340	272
0None_none_GEEX_214640.3341	135
0None_none_GEEX_214646.3347	328
0None_none_GEEX_214650.3351	73
0None_none_GEEX_214658.3359	343
0None_none_GEEX_214668.3369	208
0None_none_GEEX_214674.3375	235
0None_none_GEEX_214679.3380	312
0None_none_GEEX_214689.3390	343
0None_none_GEEX_214690.3391	14
0None_none_GEEX_214703.3404	114
0None_none_GEEX_214706.3407	287
0None_none_GEEX_214736.3437	153
0None_none_GEEX_214744.3445	190
0None_none_GEEX_214777.3478	306
0None_none_GEEX_214792.3493	49
0None_none_GEEX_214808.3509	301
0None_none_GEEX_214815.3516	118
0None_none_GEEX_214829.3530	203
0None_none_GEEX_214835.3536	399
0None_none_GEEX_214843.3544	256
0None_none_GEEX_214854.3555	263
0None_none_GEEX_214858.3559	185
0None_none_GEEX_214882.3583	269
0None_none_GEEX_214884.3585	125
0None_none_GEEX_214894.3595	92
0None_none_GEEX_214895.3596	26
0None_none_GEEX_214907.3608	4
0None_none_GEEX_214925.3626	206
0None_none_GEEX_214934.3635	79
0None_none_GEEX_214942.3643	194
0None_none_GEEX_214953.3654	31
0None_none_GEEX_214956.3657	124
0None_none_GEEX_214960.3661	38
0None_none_GEEX_214961.3662	142
0None_none_GEEX_214974.3675	297
0None_none_GEEX_214980.3681	58
0None_none_GEEX_214992.3693	377
0None_none_GEEX_214994.3695	99
0None_none_GEEX_214996.3697	105
0None_none_GEEX_215006.3707	166
0None_none_GEEX_215026.3727	177
0None_none_GEEX_215042.3743	272
0None_none_GEEX_215045.3746	212
0None_none_GEEX_215062.3763	253
0None_none_GEEX_215068.3769	175
0None_none_GEEX_215072.3773	128
0None_none_GEEX_215088.3789	69
0None_none_GEEX_215110.3811	34
0None_none_GEEX_215114.3815	64
0None_none_GEEX_215117.3818	187
0None_none_GEEX_215123.3824	49
0None_none_GEEX_215136.3837	63
0None_none_GEEX_215151.3852	89
0None_none_GEEX_215152.3853	352
0None_none_GEEX_215162.3863	181
0None_none_GEEX_215173.3874	203
0None_none_GEEX_215174.3875	114
0None_none_GEEX_215176.3877	206
0None_none_GEEX_215203.3904	389
0None_none_GEEX_215207.3908	321
0None_none_GEEX_215220.3921	305
0None_none_GEEX_215226.3927	423
0None_none_GEEX_215229.3930	99
0None_none_GEEX_215230.3931	98
0None_none_GEEX_215235.3936	388
0None_none_GEEX_215245.3946	170
0None_none_GEEX_215254.3955	139
0None_none_GEEX_215257.3958	82
0None_none_GEEX_215261.3962	138
0None_none_GEEX_215264.3965	123
0None_none_GEEX_215265.3966	191
0None_none_GEEX_215274.3975	485
0None_none_GEEX_215287.3988	115
0None_none_GEEX_215288.3989	553
0None_none_GEEX_215298.3999	230
0None_none_GEEX_215303.4004	161
0None_none_GEEX_215306.4007	172
0None_none_GEEX_215319.4020	180
0None_none_GEEX_215360.4061	10
0None_none_GEEX_215363.4064	230
0None_none_GEEX_215364.4065	100
0None_none_GEEX_215368.4069	153
0None_none_GEEX_215393.4094	109
0None_none_GEEX_215395.4096	296
0None_none_GEEX_215414.4115	110
0None_none_GEEX_215417.4118	150
0None_none_GEEX_215418.4119	36
0None_none_GEEX_215446.4147	195
0None_none_GEEX_215452.4153	212
0None_none_GEEX_215454.4155	44
0None_none_GEEX_215458.4159	142
0None_none_GEEX_215459.4160	176
0None_none_GEEX_215486.4187	219
0None_none_GEEX_215501.4202	37
0None_none_GEEX_215516.4217	52
0None_none_GEEX_215524.4225	21
0None_none_GEEX_215530.4231	170
0None_none_GEEX_215532.4233	73
0None_none_GEEX_215535.4236	191
0None_none_GEEX_215542.4243	186
0None_none_GEEX_215544.4245	249
0None_none_GEEX_215551.4252	274
0None_none_GEEX_215552.4253	99
0None_none_GEEX_215557.4258	149
0None_none_GEEX_215587.4288	85
0None_none_GEEX_215590.4291	90
0None_none_GEEX_215604.4305	140
0None_none_GEEX_215611.4312	207
0None_none_GEEX_215629.4330	183
0None_none_GEEX_215637.4338	243
0None_none_GEEX_215638.4339	92
0None_none_GEEX_215647.4348	246
0None_none_GEEX_215650.4351	138
0None_none_GEEX_215651.4352	109
0None_none_GEEX_215664.4365	170
0None_none_GEEX_215702.4403	142
0None_none_GEEX_215718.4419	73
0None_none_GEEX_215726.4427	332
0None_none_GEEX_215741.4442	12
0None_none_GEEX_215755.4456	367
0None_none_GEEX_215783.4484	126
0None_none_GEEX_215786.4487	76
0None_none_GEEX_215822.4523	33
0None_none_GEEX_215846.4547	57
0None_none_GEEX_215868.4569	319
0None_none_GEEX_215875.4576	197
0None_none_GEEX_215881.4582	14
0None_none_GEEX_215885.4586	210
0None_none_GEEX_215890.4591	279
0None_none_GEEX_215899.4600	121
0None_none_GEEX_215929.4630	76
0None_none_GEEX_215936.4637	14
0None_none_GEEX_215953.4654	385
0None_none_GEEX_215966.4667	139
0None_none_GEEX_215968.4669	79
0None_none_GEEX_215970.4671	88
0None_none_GEEX_215991.4692	59
0None_none_GEEX_215996.4697	45
0None_none_GEEX_216010.4711	137
0None_none_GEEX_216022.4723	82
0None_none_GEEX_216051.4752	36
0None_none_GEEX_216060.4761	195
0None_none_GEEX_216073.4774	39
0None_none_GEEX_216077.4778	167
0None_none_GEEX_216079.4780	13
0None_none_GEEX_216100.4801	63
0None_none_GEEX_216109.4810	141
0None_none_GEEX_216127.4828	47
0None_none_GEEX_216133.4834	643
0None_none_GEEX_216152.4853	46
0None_none_GEEX_216201.4902	315
0None_none_GEEX_216212.4913	201
0None_none_GEEX_216220.4921	70
0None_none_GEEX_216224.4925	96
0None_none_GEEX_216241.4942	85
0None_none_GEEX_216242.4943	199
0None_none_GEEX_216256.4957	79
0None_none_GEEX_216258.4959	301
0None_none_GEEX_216259.4960	247
0None_none_GEEX_216260.4961	178
0None_none_GEEX_216272.4973	90
0None_none_GEEX_216293.4994	102
0None_none_GEEX_216310.5011	167
0None_none_GEEX_216312.5013	74
0None_none_GEEX_216315.5016	69
0None_none_GEEX_216321.5022	270
0None_none_GEEX_216337.5038	103
0None_none_GEEX_216358.5059	257
0None_none_GEEX_216399.5100	42
0None_none_GEEX_216404.5105	415
0None_none_GEEX_216405.5106	65
0None_none_GEEX_216408.5109	109
0None_none_GEEX_216409.5110	123
0None_none_GEEX_216415.5116	169
0None_none_GEEX_216417.5118	16
0None_none_GEEX_216450.5151	77
0None_none_GEEX_216461.5162	121
0None_none_GEEX_216477.5178	288
0None_none_GEEX_216496.5197	265
0None_none_GEEX_216525.5226	13
0None_none_GEEX_216532.5233	196
0None_none_GEEX_216542.5243	327
0None_none_GEEX_216546.5247	117
0None_none_GEEX_216568.5269	158
0None_none_GEEX_216571.5272	54
0None_none_GEEX_216574.5275	308
0None_none_GEEX_216576.5277	187
0None_none_GEEX_216582.5283	244
0None_none_GEEX_216585.5286	224
0None_none_GEEX_216591.5292	139
0None_none_GEEX_216612.5313	214
0None_none_GEEX_216628.5329	304
0None_none_GEEX_216629.5330	81
0None_none_GEEX_216652.5353	126
0None_none_GEEX_216657.5358	164
0None_none_GEEX_216661.5362	299
0None_none_GEEX_216670.5371	101
0None_none_GEEX_216694.5395	112
0None_none_GEEX_216696.5397	57
0None_none_GEEX_216700.5401	288
[truncated: 205,480+ more rows]

## Sheet: K562 replicate 2
0None_none_ACOCDTKP_211478.179	245
0None_none_ACOCDTKP_211573.274	510
0None_none_ACOCDTKP_211580.281	618
0None_none_ACOCDTKP_211602.303	721
0None_none_ACOCDTKP_211661.362	532
0None_none_ACOCDTKP_211675.376	307
0None_none_ACOCDTKP_211901.602	668
0None_none_ACOCDTKP_211910.611	549
0None_none_ACOCDTKP_211973.674	500
0None_none_ACOCDTKP_212031.732	436
0None_none_ACOCDTKP_212050.751	620
0None_none_ACOCDTKP_212080.781	645
0None_none_ACOCDTKP_212119.820	216
0None_none_ACOCDTKP_212169.870	375
0None_none_ACOCDTKP_212184.885	409
0None_none_ACOCDTKP_212266.967	414
0None_none_ACOCDTKP_212392.1093	345
0None_none_ACOCDTKP_212584.1285	236
0None_none_ACOCDTKP_212889.1590	682
0None_none_ACOCDTKP_213001.1702	465
0None_none_ACOCDTKP_213047.1748	499
0None_none_ACOCDTKP_213062.1763	558
0None_none_ACOCDTKP_213104.1805	650
0None_none_ACOCDTKP_213205.1906	470
0None_none_ACOCDTKP_213278.1979	302
0None_none_ACOCDTKP_213358.2059	531
0None_none_ACOCDTKP_213384.2085	547
0None_none_ACOCDTKP_213452.2153	584
0None_none_ACOCDTKP_213517.2218	578
0None_none_ACOCDTKP_213552.2253	541
0None_none_ACOCDTKP_213592.2293	271
0None_none_ACOCDTKP_213675.2376	543
0None_none_ACOCDTKP_214020.2721	229
0None_none_ACOCDTKP_214209.2910	305
0None_none_ACOCDTKP_214247.2948	319
0None_none_ACOCDTKP_214493.3194	450
0None_none_ACOCDTKP_214978.3679	137
0None_none_ACOCDTKP_215241.3942	895
0None_none_ACOCDTKP_215322.4023	617
0None_none_ACOCDTKP_215508.4209	354
0None_none_ACOCDTKP_215536.4237	339
0None_none_ACOCDTKP_215577.4278	480
0None_none_ACOCDTKP_215600.4301	273
0None_none_ACOCDTKP_215656.4357	535
0None_none_ACOCDTKP_215677.4378	423
0None_none_ACOCDTKP_215777.4478	512
0None_none_ACOCDTKP_215792.4493	864
0None_none_ACOCDTKP_216067.4768	613
0None_none_ACOCDTKP_216095.4796	501
0None_none_ACOCDTKP_216163.4864	757
0None_none_ACOCDTKP_216181.4882	225
0None_none_ACOCDTKP_216355.5056	1159
0None_none_ACOCDTKP_216359.5060	342
0None_none_ACOCDTKP_216362.5063	1083
0None_none_ACOCDTKP_216369.5070	419
0None_none_ACOCDTKP_216438.5139	559
0None_none_ACOCDTKP_216554.5255	447
0None_none_ACOCDTKP_216581.5282	1362
0None_none_ACOCDTKP_216758.5459	743
0None_none_ACOCUNA1_211323.24	491
0None_none_ACOCUNA1_211442.143	433
0None_none_ACOCUNA1_211591.292	145
0None_none_ACOCUNA1_211660.361	368
0None_none_ACOCUNA1_211692.393	432
0None_none_ACOCUNA1_212058.759	550
0None_none_ACOCUNA1_212060.761	461
0None_none_ACOCUNA1_212100.801	339
0None_none_ACOCUNA1_212123.824	691
0None_none_ACOCUNA1_212254.955	715
0None_none_ACOCUNA1_212312.1013	622
0None_none_ACOCUNA1_212384.1085	484
0None_none_ACOCUNA1_212388.1089	357
0None_none_ACOCUNA1_212423.1124	672
0None_none_ACOCUNA1_212462.1163	537
0None_none_ACOCUNA1_212689.1390	225
0None_none_ACOCUNA1_212986.1687	852
0None_none_ACOCUNA1_213054.1755	510
0None_none_ACOCUNA1_213140.1841	367
0None_none_ACOCUNA1_213201.1902	358
0None_none_ACOCUNA1_213220.1921	756
0None_none_ACOCUNA1_213236.1937	531
0None_none_ACOCUNA1_213269.1970	356
0None_none_ACOCUNA1_213595.2296	737
0None_none_ACOCUNA1_213596.2297	478
0None_none_ACOCUNA1_213637.2338	636
0None_none_ACOCUNA1_213912.2613	236
0None_none_ACOCUNA1_214017.2718	511
0None_none_ACOCUNA1_214211.2912	571
0None_none_ACOCUNA1_214342.3043	178
0None_none_ACOCUNA1_214712.3413	442
0None_none_ACOCUNA1_214890.3591	370
0None_none_ACOCUNA1_215164.3865	275
0None_none_ACOCUNA1_215179.3880	766
0None_none_ACOCUNA1_215205.3906	404
0None_none_ACOCUNA1_215225.3926	490
0None_none_ACOCUNA1_215292.3993	290
0None_none_ACOCUNA1_215316.4017	516
0None_none_ACOCUNA1_215415.4116	681
0None_none_ACOCUNA1_215481.4182	883
0None_none_ACOCUNA1_215558.4259	807
0None_none_ACOCUNA1_215563.4264	633
0None_none_ACOCUNA1_215646.4347	307
0None_none_ACOCUNA1_215690.4391	469
0None_none_ACOCUNA1_215724.4425	496
0None_none_ACOCUNA1_215840.4541	783
0None_none_ACOCUNA1_215978.4679	630
0None_none_ACOCUNA1_216176.4877	998
0None_none_ACOCUNA1_216385.5086	679
0None_none_ACOCUNA1_216396.5097	708
0None_none_ACOCUNA1_216403.5104	571
0None_none_ACOCUNA1_216433.5134	325
0None_none_ACOCUNA1_216792.5493	613
0None_none_ACOCUNA1_216855.5556	382
0None_none_ACOCUNA1_216876.5577	503
0None_none_ACOCUNA1_216937.5638	548
0None_none_ACOCUNA2_211556.257	650
0None_none_ACOCUNA2_211586.287	824
0None_none_ACOCUNA2_211767.468	655
0None_none_ACOCUNA2_211840.541	387
0None_none_ACOCUNA2_211969.670	379
0None_none_ACOCUNA2_212081.782	370
0None_none_ACOCUNA2_212122.823	696
0None_none_ACOCUNA2_212163.864	240
0None_none_ACOCUNA2_212359.1060	413
0None_none_ACOCUNA2_212369.1070	397
0None_none_ACOCUNA2_212565.1266	372
0None_none_ACOCUNA2_212637.1338	502
0None_none_ACOCUNA2_212720.1421	79
0None_none_ACOCUNA2_212735.1436	238
0None_none_ACOCUNA2_212935.1636	224
0None_none_ACOCUNA2_213008.1709	401
0None_none_ACOCUNA2_213020.1721	779
0None_none_ACOCUNA2_213083.1784	459
0None_none_ACOCUNA2_213110.1811	306
0None_none_ACOCUNA2_213477.2178	243
0None_none_ACOCUNA2_213617.2318	561
0None_none_ACOCUNA2_213626.2327	262
0None_none_ACOCUNA2_213815.2516	503
0None_none_ACOCUNA2_213892.2593	246
0None_none_ACOCUNA2_213893.2594	429
0None_none_ACOCUNA2_213952.2653	508
0None_none_ACOCUNA2_214243.2944	684
0None_none_ACOCUNA2_214273.2974	770
0None_none_ACOCUNA2_214331.3032	502
0None_none_ACOCUNA2_214351.3052	474
0None_none_ACOCUNA2_214354.3055	419
0None_none_ACOCUNA2_214359.3060	507
0None_none_ACOCUNA2_214492.3193	262
0None_none_ACOCUNA2_214518.3219	426
0None_none_ACOCUNA2_214589.3290	350
0None_none_ACOCUNA2_214667.3368	500
0None_none_ACOCUNA2_214708.3409	449
0None_none_ACOCUNA2_214782.3483	306
0None_none_ACOCUNA2_214910.3611	339
0None_none_ACOCUNA2_214985.3686	400
0None_none_ACOCUNA2_215328.4029	384
0None_none_ACOCUNA2_215762.4463	205
0None_none_ACOCUNA2_215819.4520	371
0None_none_ACOCUNA2_215998.4699	214
0None_none_ACOCUNA2_216019.4720	280
0None_none_ACOCUNA2_216128.4829	233
0None_none_ACOCUNA2_216265.4966	413
0None_none_ACOCUNA2_216410.5111	510
0None_none_ACOCUNA2_216425.5126	348
0None_none_ACOCUNA2_216539.5240	305
0None_none_ACOCUNA2_216540.5241	82
0None_none_ACOCUNA2_216640.5341	696
0None_none_ACOCUNA2_216774.5475	369
0None_none_ACOCUNA2_216801.5502	439
0None_none_ACOCUNA2_216836.5537	481
0None_none_ACOCUNA2_216841.5542	395
0None_none_ACOCUNA2_216885.5586	385
0None_none_ACOCUNA3_211322.23	724
0None_none_ACOCUNA3_211713.414	778
0None_none_ACOCUNA3_211837.538	486
0None_none_ACOCUNA3_211852.553	433
0None_none_ACOCUNA3_211863.564	1073
0None_none_ACOCUNA3_211877.578	580
0None_none_ACOCUNA3_211954.655	599
0None_none_ACOCUNA3_212028.729	663
0None_none_ACOCUNA3_212152.853	667
0None_none_ACOCUNA3_212154.855	938
0None_none_ACOCUNA3_212419.1120	482
0None_none_ACOCUNA3_212539.1240	842
0None_none_ACOCUNA3_212722.1423	1251
0None_none_ACOCUNA3_212740.1441	337
0None_none_ACOCUNA3_212778.1479	790
0None_none_ACOCUNA3_212897.1598	1235
0None_none_ACOCUNA3_212952.1653	784
0None_none_ACOCUNA3_213016.1717	1178
0None_none_ACOCUNA3_213041.1742	921
0None_none_ACOCUNA3_213495.2196	393
0None_none_ACOCUNA3_213614.2315	444
0None_none_ACOCUNA3_213630.2331	1475
0None_none_ACOCUNA3_213647.2348	750
0None_none_ACOCUNA3_213758.2459	736
0None_none_ACOCUNA3_213827.2528	562
0None_none_ACOCUNA3_213904.2605	786
0None_none_ACOCUNA3_214071.2772	773
0None_none_ACOCUNA3_214367.3068	517
0None_none_ACOCUNA3_214541.3242	551
0None_none_ACOCUNA3_214664.3365	607
0None_none_ACOCUNA3_214834.3535	1179
0None_none_ACOCUNA3_214842.3543	484
0None_none_ACOCUNA3_215105.3806	187
0None_none_ACOCUNA3_215139.3840	426
0None_none_ACOCUNA3_215214.3915	617
0None_none_ACOCUNA3_215263.3964	423
0None_none_ACOCUNA3_215350.4051	805
0None_none_ACOCUNA3_215421.4122	476
0None_none_ACOCUNA3_215513.4214	1228
0None_none_ACOCUNA3_215644.4345	877
0None_none_ACOCUNA3_215740.4441	652
0None_none_ACOCUNA3_215750.4451	654
0None_none_ACOCUNA3_215834.4535	935
0None_none_ACOCUNA3_215888.4589	369
0None_none_ACOCUNA3_215989.4690	536
0None_none_ACOCUNA3_215997.4698	536
0None_none_ACOCUNA3_216052.4753	1090
0None_none_ACOCUNA3_216141.4842	829
0None_none_ACOCUNA3_216264.4965	657
0None_none_ACOCUNA3_216473.5174	1026
0None_none_ACOCUNA3_216617.5318	929
0None_none_ACOCUNA3_216630.5331	862
0None_none_ACOCUNA3_216747.5448	466
0None_none_ACOCUNA3_216828.5529	804
0None_none_ACOCUNA3_216910.5611	1034
0None_none_ACOC_211308.9	248
0None_none_ACOC_211313.14	476
0None_none_ACOC_211316.17	149
0None_none_ACOC_211318.19	263
0None_none_ACOC_211335.36	479
0None_none_ACOC_211337.38	303
0None_none_ACOC_211350.51	361
0None_none_ACOC_211355.56	280
0None_none_ACOC_211362.63	96
0None_none_ACOC_211370.71	260
0None_none_ACOC_211377.78	290
0None_none_ACOC_211385.86	451
0None_none_ACOC_211386.87	234
0None_none_ACOC_211388.89	261
0None_none_ACOC_211392.93	329
0None_none_ACOC_211393.94	345
0None_none_ACOC_211400.101	361
0None_none_ACOC_211409.110	238
0None_none_ACOC_211413.114	298
0None_none_ACOC_211423.124	258
0None_none_ACOC_211424.125	571
0None_none_ACOC_211438.139	182
0None_none_ACOC_211457.158	338
0None_none_ACOC_211480.181	236
0None_none_ACOC_211481.182	187
0None_none_ACOC_211483.184	244
0None_none_ACOC_211493.194	219
0None_none_ACOC_211503.204	264
0None_none_ACOC_211505.206	454
0None_none_ACOC_211506.207	324
0None_none_ACOC_211526.227	329
0None_none_ACOC_211529.230	350
0None_none_ACOC_211534.235	304
0None_none_ACOC_211560.261	242
0None_none_ACOC_211593.294	153
0None_none_ACOC_211594.295	393
0None_none_ACOC_211595.296	101
0None_none_ACOC_211596.297	323
0None_none_ACOC_211610.311	230
0None_none_ACOC_211615.316	51
0None_none_ACOC_211619.320	247
0None_none_ACOC_211621.322	285
0None_none_ACOC_211632.333	217
0None_none_ACOC_211634.335	401
0None_none_ACOC_211662.363	224
0None_none_ACOC_211664.365	38
0None_none_ACOC_211684.385	329
0None_none_ACOC_211693.394	421
0None_none_ACOC_211697.398	215
0None_none_ACOC_211715.416	261
0None_none_ACOC_211718.419	200
0None_none_ACOC_211777.478	418
0None_none_ACOC_211778.479	340
0None_none_ACOC_211792.493	277
0None_none_ACOC_211803.504	511
0None_none_ACOC_211823.524	128
0None_none_ACOC_211824.525	136
0None_none_ACOC_211831.532	114
0None_none_ACOC_211854.555	80
0None_none_ACOC_211878.579	145
0None_none_ACOC_211889.590	21
0None_none_ACOC_211898.599	183
0None_none_ACOC_211902.603	436
0None_none_ACOC_211904.605	268
0None_none_ACOC_211912.613	238
0None_none_ACOC_211913.614	296
0None_none_ACOC_211921.622	256
0None_none_ACOC_211933.634	161
0None_none_ACOC_211937.638	173
0None_none_ACOC_211962.663	302
0None_none_ACOC_211983.684	406
0None_none_ACOC_211992.693	140
0None_none_ACOC_212012.713	279
0None_none_ACOC_212036.737	226
0None_none_ACOC_212045.746	309
0None_none_ACOC_212073.774	434
0None_none_ACOC_212077.778	321
0None_none_ACOC_212110.811	267
0None_none_ACOC_212111.812	334
0None_none_ACOC_212113.814	239
0None_none_ACOC_212115.816	126
0None_none_ACOC_212141.842	288
0None_none_ACOC_212178.879	294
0None_none_ACOC_212182.883	274
0None_none_ACOC_212183.884	142
0None_none_ACOC_212185.886	185
0None_none_ACOC_212188.889	184
0None_none_ACOC_212216.917	304
0None_none_ACOC_212221.922	262
0None_none_ACOC_212223.924	122
0None_none_ACOC_212227.928	154
0None_none_ACOC_212228.929	320
0None_none_ACOC_212231.932	356
0None_none_ACOC_212235.936	90
0None_none_ACOC_212257.958	235
0None_none_ACOC_212260.961	153
0None_none_ACOC_212294.995	239
0None_none_ACOC_212295.996	360
0None_none_ACOC_212327.1028	250
0None_none_ACOC_212331.1032	242
0None_none_ACOC_212333.1034	376
0None_none_ACOC_212358.1059	380
0None_none_ACOC_212363.1064	207
0None_none_ACOC_212382.1083	264
0None_none_ACOC_212420.1121	389
0None_none_ACOC_212421.1122	304
0None_none_ACOC_212437.1138	230
0None_none_ACOC_212445.1146	304
0None_none_ACOC_212471.1172	184
0None_none_ACOC_212484.1185	533
0None_none_ACOC_212487.1188	365
0None_none_ACOC_212526.1227	94
0None_none_ACOC_212544.1245	434
0None_none_ACOC_212558.1259	212
0None_none_ACOC_212560.1261	133
0None_none_ACOC_212566.1267	104
0None_none_ACOC_212569.1270	172
0None_none_ACOC_212585.1286	406
0None_none_ACOC_212586.1287	112
0None_none_ACOC_212595.1296	196
0None_none_ACOC_212598.1299	267
0None_none_ACOC_212601.1302	250
0None_none_ACOC_212616.1317	662
0None_none_ACOC_212620.1321	254
0None_none_ACOC_212623.1324	199
0None_none_ACOC_212628.1329	339
0None_none_ACOC_212635.1336	290
0None_none_ACOC_212638.1339	359
0None_none_ACOC_212640.1341	331
0None_none_ACOC_212641.1342	120
0None_none_ACOC_212657.1358	310
0None_none_ACOC_212671.1372	588
0None_none_ACOC_212675.1376	235
0None_none_ACOC_212684.1385	368
0None_none_ACOC_212692.1393	423
0None_none_ACOC_212698.1399	531
0None_none_ACOC_212712.1413	300
0None_none_ACOC_212718.1419	279
0None_none_ACOC_212723.1424	425
0None_none_ACOC_212728.1429	271
0None_none_ACOC_212732.1433	191
0None_none_ACOC_212745.1446	308
0None_none_ACOC_212748.1449	346
0None_none_ACOC_212749.1450	460
0None_none_ACOC_212750.1451	172
0None_none_ACOC_212753.1454	514
0None_none_ACOC_212756.1457	191
0None_none_ACOC_212765.1466	313
0None_none_ACOC_212785.1486	439
0None_none_ACOC_212801.1502	509
0None_none_ACOC_212803.1504	109
0None_none_ACOC_212823.1524	195
0None_none_ACOC_212825.1526	354
0None_none_ACOC_212839.1540	269
0None_none_ACOC_212892.1593	167
0None_none_ACOC_212894.1595	207
0None_none_ACOC_212906.1607	315
0None_none_ACOC_212929.1630	218
0None_none_ACOC_212954.1655	515
0None_none_ACOC_212979.1680	341
0None_none_ACOC_212988.1689	423
0None_none_ACOC_213049.1750	216
0None_none_ACOC_213060.1761	191
0None_none_ACOC_213078.1779	132
0None_none_ACOC_213096.1797	454
0None_none_ACOC_213100.1801	372
0None_none_ACOC_213106.1807	370
0None_none_ACOC_213126.1827	310
0None_none_ACOC_213142.1843	643
0None_none_ACOC_213147.1848	249
0None_none_ACOC_213152.1853	114
0None_none_ACOC_213155.1856	330
0None_none_ACOC_213166.1867	372
0None_none_ACOC_213180.1881	482
0None_none_ACOC_213193.1894	581
0None_none_ACOC_213218.1919	317
0None_none_ACOC_213227.1928	114
0None_none_ACOC_213266.1967	323
0None_none_ACOC_213272.1973	337
0None_none_ACOC_213282.1983	175
0None_none_ACOC_213290.1991	576
0None_none_ACOC_213308.2009	372
0None_none_ACOC_213326.2027	465
0None_none_ACOC_213332.2033	284
0None_none_ACOC_213353.2054	267
0None_none_ACOC_213360.2061	196
0None_none_ACOC_213374.2075	119
0None_none_ACOC_213381.2082	485
0None_none_ACOC_213386.2087	199
0None_none_ACOC_213393.2094	385
0None_none_ACOC_213410.2111	405
0None_none_ACOC_213412.2113	284
0None_none_ACOC_213418.2119	231
0None_none_ACOC_213427.2128	295
0None_none_ACOC_213429.2130	453
0None_none_ACOC_213447.2148	205
0None_none_ACOC_213465.2166	419
0None_none_ACOC_213466.2167	276
0None_none_ACOC_213474.2175	218
0None_none_ACOC_213475.2176	316
0None_none_ACOC_213480.2181	260
0None_none_ACOC_213493.2194	160
0None_none_ACOC_213500.2201	32
0None_none_ACOC_213516.2217	427
0None_none_ACOC_213524.2225	299
0None_none_ACOC_213540.2241	178
0None_none_ACOC_213544.2245	230
0None_none_ACOC_213551.2252	125
0None_none_ACOC_213563.2264	408
0None_none_ACOC_213564.2265	423
0None_none_ACOC_213569.2270	174
0None_none_ACOC_213571.2272	409
0None_none_ACOC_213591.2292	244
0None_none_ACOC_213600.2301	356
0None_none_ACOC_213603.2304	588
0None_none_ACOC_213608.2309	306
0None_none_ACOC_213612.2313	260
0None_none_ACOC_213620.2321	339
0None_none_ACOC_213622.2323	219
0None_none_ACOC_213636.2337	402
0None_none_ACOC_213678.2379	525
0None_none_ACOC_213680.2381	497
0None_none_ACOC_213700.2401	343
0None_none_ACOC_213702.2403	433
0None_none_ACOC_213714.2415	320
0None_none_ACOC_213723.2424	215
0None_none_ACOC_213732.2433	115
0None_none_ACOC_213753.2454	338
0None_none_ACOC_213757.2458	278
0None_none_ACOC_213785.2486	516
0None_none_ACOC_213805.2506	256
0None_none_ACOC_213846.2547	125
0None_none_ACOC_213864.2565	137
0None_none_ACOC_213865.2566	214
0None_none_ACOC_213873.2574	571
0None_none_ACOC_213877.2578	354
0None_none_ACOC_213878.2579	216
0None_none_ACOC_213883.2584	409
0None_none_ACOC_213886.2587	454
0None_none_ACOC_213894.2595	284
0None_none_ACOC_213905.2606	370
0None_none_ACOC_213919.2620	229
0None_none_ACOC_213935.2636	196
0None_none_ACOC_213942.2643	614
0None_none_ACOC_213949.2650	388
0None_none_ACOC_213953.2654	329
0None_none_ACOC_213955.2656	433
0None_none_ACOC_213959.2660	319
0None_none_ACOC_213963.2664	281
0None_none_ACOC_213980.2681	193
0None_none_ACOC_213991.2692	331
0None_none_ACOC_214007.2708	507
0None_none_ACOC_214035.2736	149
0None_none_ACOC_214050.2751	214
0None_none_ACOC_214051.2752	358
0None_none_ACOC_214055.2756	477
0None_none_ACOC_214067.2768	213
0None_none_ACOC_214068.2769	276
0None_none_ACOC_214076.2777	354
0None_none_ACOC_214080.2781	432
0None_none_ACOC_214085.2786	146
0None_none_ACOC_214100.2801	302
0None_none_ACOC_214114.2815	275
0None_none_ACOC_214129.2830	224
0None_none_ACOC_214148.2849	302
0None_none_ACOC_214169.2870	11
0None_none_ACOC_214179.2880	300
0None_none_ACOC_214184.2885	382
0None_none_ACOC_214186.2887	336
0None_none_ACOC_214187.2888	401
0None_none_ACOC_214189.2890	221
0None_none_ACOC_214214.2915	292
0None_none_ACOC_214234.2935	157
0None_none_ACOC_214238.2939	396
0None_none_ACOC_214250.2951	92
0None_none_ACOC_214254.2955	260
0None_none_ACOC_214279.2980	289
0None_none_ACOC_214314.3015	167
0None_none_ACOC_214346.3047	484
0None_none_ACOC_214381.3082	268
0None_none_ACOC_214382.3083	274
0None_none_ACOC_214391.3092	298
0None_none_ACOC_214403.3104	390
0None_none_ACOC_214409.3110	100
0None_none_ACOC_214420.3121	522
0None_none_ACOC_214447.3148	68
0None_none_ACOC_214457.3158	369
0None_none_ACOC_214480.3181	492
0None_none_ACOC_214485.3186	160
0None_none_ACOC_214491.3192	299
0None_none_ACOC_214497.3198	365
0None_none_ACOC_214557.3258	239
0None_none_ACOC_214575.3276	412
0None_none_ACOC_214576.3277	297
0None_none_ACOC_214584.3285	278
0None_none_ACOC_214605.3306	166
0None_none_ACOC_214606.3307	282
0None_none_ACOC_214607.3308	221
0None_none_ACOC_214609.3310	174
0None_none_ACOC_214611.3312	180
0None_none_ACOC_214634.3335	297
0None_none_ACOC_214648.3349	275
0None_none_ACOC_214652.3353	355
0None_none_ACOC_214665.3366	359
0None_none_ACOC_214669.3370	380
0None_none_ACOC_214681.3382	340
0None_none_ACOC_214686.3387	542
0None_none_ACOC_214713.3414	548
0None_none_ACOC_214732.3433	307
0None_none_ACOC_214763.3464	220
0None_none_ACOC_214764.3465	230
0None_none_ACOC_214785.3486	191
0None_none_ACOC_214796.3497	268
0None_none_ACOC_214809.3510	193
0None_none_ACOC_214812.3513	221
0None_none_ACOC_214816.3517	274
0None_none_ACOC_214817.3518	113
0None_none_ACOC_214838.3539	213
0None_none_ACOC_214860.3561	443
0None_none_ACOC_214865.3566	243
0None_none_ACOC_214868.3569	262
0None_none_ACOC_214869.3570	157
0None_none_ACOC_214870.3571	322
0None_none_ACOC_214883.3584	169
0None_none_ACOC_214885.3586	322
0None_none_ACOC_214891.3592	411
0None_none_ACOC_214896.3597	366
0None_none_ACOC_214911.3612	434
0None_none_ACOC_214912.3613	424
0None_none_ACOC_214917.3618	373
0None_none_ACOC_214948.3649	295
0None_none_ACOC_214968.3669	179
0None_none_ACOC_214976.3677	110
0None_none_ACOC_214979.3680	290
0None_none_ACOC_214993.3694	114
0None_none_ACOC_215007.3708	380
0None_none_ACOC_215015.3716	302
0None_none_ACOC_215020.3721	221
0None_none_ACOC_215025.3726	345
0None_none_ACOC_215046.3747	267
0None_none_ACOC_215047.3748	167
0None_none_ACOC_215058.3759	126
0None_none_ACOC_215075.3776	235
0None_none_ACOC_215109.3810	407
0None_none_ACOC_215116.3817	160
0None_none_ACOC_215127.3828	327
0None_none_ACOC_215134.3835	295
0None_none_ACOC_215146.3847	349
0None_none_ACOC_215157.3858	339
0None_none_ACOC_215165.3866	181
0None_none_ACOC_215180.3881	289
0None_none_ACOC_215184.3885	137
0None_none_ACOC_215185.3886	101
0None_none_ACOC_215227.3928	211
0None_none_ACOC_215242.3943	512
0None_none_ACOC_215244.3945	211
0None_none_ACOC_215273.3974	328
0None_none_ACOC_215275.3976	179
0None_none_ACOC_215276.3977	285
0None_none_ACOC_215290.3991	314
0None_none_ACOC_215296.3997	227
0None_none_ACOC_215299.4000	466
0None_none_ACOC_215326.4027	122
0None_none_ACOC_215327.4028	284
0None_none_ACOC_215352.4053	382
0None_none_ACOC_215355.4056	199
0None_none_ACOC_215370.4071	121
0None_none_ACOC_215386.4087	121
0None_none_ACOC_215389.4090	278
0None_none_ACOC_215401.4102	273
0None_none_ACOC_215409.4110	208
0None_none_ACOC_215410.4111	348
0None_none_ACOC_215431.4132	240
0None_none_ACOC_215443.4144	422
0None_none_ACOC_215460.4161	513
0None_none_ACOC_215496.4197	352
0None_none_ACOC_215517.4218	191
0None_none_ACOC_215518.4219	454
0None_none_ACOC_215525.4226	362
0None_none_ACOC_215572.4273	204
0None_none_ACOC_215579.4280	258
0None_none_ACOC_215582.4283	155
0None_none_ACOC_215596.4297	176
0None_none_ACOC_215616.4317	263
0None_none_ACOC_215620.4321	242
0None_none_ACOC_215624.4325	322
0None_none_ACOC_215631.4332	160
0None_none_ACOC_215632.4333	451
0None_none_ACOC_215652.4353	563
0None_none_ACOC_215653.4354	219
0None_none_ACOC_215661.4362	117
0None_none_ACOC_215663.4364	247
0None_none_ACOC_215683.4384	98
0None_none_ACOC_215687.4388	412
0None_none_ACOC_215701.4402	203
0None_none_ACOC_215709.4410	151
0None_none_ACOC_215712.4413	162
0None_none_ACOC_215737.4438	311
0None_none_ACOC_215739.4440	213
0None_none_ACOC_215742.4443	96
0None_none_ACOC_215746.4447	209
0None_none_ACOC_215754.4455	651
0None_none_ACOC_215759.4460	75
0None_none_ACOC_215764.4465	162
0None_none_ACOC_215785.4486	135
0None_none_ACOC_215794.4495	477
0None_none_ACOC_215801.4502	187
0None_none_ACOC_215815.4516	301
0None_none_ACOC_215827.4528	215
0None_none_ACOC_215857.4558	230
0None_none_ACOC_215865.4566	425
0None_none_ACOC_215883.4584	162
0None_none_ACOC_215894.4595	324
0None_none_ACOC_215895.4596	404
0None_none_ACOC_215903.4604	357
0None_none_ACOC_215913.4614	166
0None_none_ACOC_215915.4616	87
0None_none_ACOC_215944.4645	230
0None_none_ACOC_215955.4656	221
0None_none_ACOC_215957.4658	413
0None_none_ACOC_215982.4683	228
0None_none_ACOC_215994.4695	215
0None_none_ACOC_216012.4713	273
0None_none_ACOC_216016.4717	301
0None_none_ACOC_216018.4719	272
0None_none_ACOC_216026.4727	253
0None_none_ACOC_216035.4736	82
0None_none_ACOC_216037.4738	427
0None_none_ACOC_216048.4749	359
0None_none_ACOC_216063.4764	516
0None_none_ACOC_216068.4769	430
0None_none_ACOC_216085.4786	230
0None_none_ACOC_216111.4812	462
0None_none_ACOC_216118.4819	248
0None_none_ACOC_216123.4824	341
0None_none_ACOC_216136.4837	208
0None_none_ACOC_216139.4840	135
0None_none_ACOC_216160.4861	246
0None_none_ACOC_216187.4888	500
0None_none_ACOC_216194.4895	333
0None_none_ACOC_216195.4896	299
0None_none_ACOC_216200.4901	154
0None_none_ACOC_216205.4906	276
0None_none_ACOC_216226.4927	281
0None_none_ACOC_216235.4936	268
0None_none_ACOC_216237.4938	392
0None_none_ACOC_216245.4946	560
0None_none_ACOC_216254.4955	109
0None_none_ACOC_216263.4964	202
0None_none_ACOC_216273.4974	286
0None_none_ACOC_216284.4985	156
0None_none_ACOC_216285.4986	761
0None_none_ACOC_216289.4990	334
0None_none_ACOC_216305.5006	213
0None_none_ACOC_216308.5009	240
0None_none_ACOC_216320.5021	208
0None_none_ACOC_216327.5028	282
0None_none_ACOC_216334.5035	191
0None_none_ACOC_216345.5046	304
0None_none_ACOC_216356.5057	395
0None_none_ACOC_216389.5090	150
0None_none_ACOC_216397.5098	219
0None_none_ACOC_216424.5125	270
0None_none_ACOC_216430.5131	143
0None_none_ACOC_216449.5150	220
0None_none_ACOC_216453.5154	665
0None_none_ACOC_216457.5158	156
0None_none_ACOC_216462.5163	236
0None_none_ACOC_216490.5191	173
0None_none_ACOC_216491.5192	468
0None_none_ACOC_216514.5215	433
0None_none_ACOC_216516.5217	412
0None_none_ACOC_216535.5236	361
0None_none_ACOC_216548.5249	189
0None_none_ACOC_216549.5250	6
0None_none_ACOC_216553.5254	140
0None_none_ACOC_216559.5260	266
0None_none_ACOC_216565.5266	255
0None_none_ACOC_216566.5267	160
0None_none_ACOC_216586.5287	370
0None_none_ACOC_216590.5291	469
0None_none_ACOC_216606.5307	196
0None_none_ACOC_216633.5334	241
0None_none_ACOC_216637.5338	412
0None_none_ACOC_216642.5343	188
0None_none_ACOC_216646.5347	122
0None_none_ACOC_216659.5360	291
0None_none_ACOC_216662.5363	255
0None_none_ACOC_216664.5365	233
0None_none_ACOC_216667.5368	564
0None_none_ACOC_216681.5382	106
0None_none_ACOC_216686.5387	241
0None_none_ACOC_216697.5398	273
0None_none_ACOC_216711.5412	236
0None_none_ACOC_216713.5414	136
0None_none_ACOC_216717.5418	345
0None_none_ACOC_216720.5421	226
0None_none_ACOC_216725.5426	150
0None_none_ACOC_216729.5430	126
0None_none_ACOC_216745.5446	186
0None_none_ACOC_216753.5454	141
0None_none_ACOC_216775.5476	170
0None_none_ACOC_216777.5478	139
0None_none_ACOC_216779.5480	191
0None_none_ACOC_216782.5483	162
0None_none_ACOC_216786.5487	117
0None_none_ACOC_216811.5512	379
0None_none_ACOC_216829.5530	422
0None_none_ACOC_216830.5531	410
0None_none_ACOC_216833.5534	260
0None_none_ACOC_216844.5545	537
0None_none_ACOC_216853.5554	259
0None_none_ACOC_216856.5557	580
0None_none_ACOC_216859.5560	80
0None_none_ACOC_216862.5563	239
0None_none_ACOC_216893.5594	197
0None_none_ACOC_216897.5598	250
0None_none_ACOC_216916.5617	130
0None_none_ACOC_216917.5618	387
0None_none_ACOC_216919.5620	217
0None_none_ACOC_216933.5634	248
0None_none_DTKPPROT_211394.95	261
0None_none_DTKPPROT_211816.517	396
0None_none_DTKPPROT_211860.561	221
0None_none_DTKPPROT_212082.783	416
0None_none_DTKPPROT_212127.828	283
0None_none_DTKPPROT_212147.848	626
0None_none_DTKPPROT_212661.1362	418
0None_none_DTKPPROT_212817.1518	262
0None_none_DTKPPROT_212886.1587	235
0None_none_DTKPPROT_212932.1633	243
0None_none_DTKPPROT_213000.1701	324
0None_none_DTKPPROT_213114.1815	465
0None_none_DTKPPROT_213175.1876	365
0None_none_DTKPPROT_213243.1944	89
0None_none_DTKPPROT_213399.2100	168
0None_none_DTKPPROT_213497.2198	226
0None_none_DTKPPROT_213806.2507	625
0None_none_DTKPPROT_213872.2573	753
0None_none_DTKPPROT_213975.2676	322
0None_none_DTKPPROT_214010.2711	146
0None_none_DTKPPROT_214060.2761	252
0None_none_DTKPPROT_214113.2814	276
0None_none_DTKPPROT_214202.2903	508
0None_none_DTKPPROT_214208.2909	269
0None_none_DTKPPROT_214283.2984	269
0None_none_DTKPPROT_214302.3003	279
0None_none_DTKPPROT_214355.3056	346
0None_none_DTKPPROT_214377.3078	288
0None_none_DTKPPROT_214488.3189	351
0None_none_DTKPPROT_214542.3243	177
0None_none_DTKPPROT_214680.3381	255
0None_none_DTKPPROT_214692.3393	554
0None_none_DTKPPROT_214766.3467	300
0None_none_DTKPPROT_214772.3473	370
0None_none_DTKPPROT_215029.3730	304
0None_none_DTKPPROT_215037.3738	326
0None_none_DTKPPROT_215065.3766	129
0None_none_DTKPPROT_215125.3826	355
0None_none_DTKPPROT_215282.3983	380
0None_none_DTKPPROT_215331.4032	275
0None_none_DTKPPROT_215334.4035	252
0None_none_DTKPPROT_215462.4163	539
0None_none_DTKPPROT_215466.4167	420
0None_none_DTKPPROT_215618.4319	255
0None_none_DTKPPROT_215761.4462	359
0None_none_DTKPPROT_215855.4556	197
0None_none_DTKPPROT_215985.4686	370
0None_none_DTKPPROT_215999.4700	401
0None_none_DTKPPROT_216033.4734	251
0None_none_DTKPPROT_216140.4841	316
0None_none_DTKPPROT_216244.4945	325
0None_none_DTKPPROT_216635.5336	430
0None_none_DTKPPROT_216663.5364	459
0None_none_DTKPPROT_216715.5416	820
0None_none_DTKPPROT_216803.5504	749
0None_none_DTKPPROT_216864.5565	149
0None_none_DTKPPROT_216884.5585	220
0None_none_DTKPPROT_216921.5622	443
0None_none_DTKP_211345.46	303
0None_none_DTKP_211346.47	394
0None_none_DTKP_211348.49	123
0None_none_DTKP_211353.54	187
0None_none_DTKP_211354.55	321
0None_none_DTKP_211361.62	87
0None_none_DTKP_211402.103	48
0None_none_DTKP_211403.104	156
0None_none_DTKP_211419.120	80
0None_none_DTKP_211456.157	286
0None_none_DTKP_211459.160	182
0None_none_DTKP_211474.175	205
0None_none_DTKP_211486.187	26
0None_none_DTKP_211491.192	113
0None_none_DTKP_211510.211	62
0None_none_DTKP_211531.232	75
0None_none_DTKP_211561.262	100
0None_none_DTKP_211570.271	93
0None_none_DTKP_211581.282	445
0None_none_DTKP_211582.283	19
0None_none_DTKP_211624.325	85
0None_none_DTKP_211629.330	89
0None_none_DTKP_211631.332	188
0None_none_DTKP_211638.339	210
0None_none_DTKP_211649.350	204
0None_none_DTKP_211654.355	518
0None_none_DTKP_211667.368	105
0None_none_DTKP_211685.386	72
0None_none_DTKP_211699.400	130
0None_none_DTKP_211704.405	172
0None_none_DTKP_211708.409	186
0None_none_DTKP_211722.423	200
0None_none_DTKP_211726.427	145
0None_none_DTKP_211741.442	340
0None_none_DTKP_211747.448	162
0None_none_DTKP_211753.454	243
0None_none_DTKP_211755.456	190
0None_none_DTKP_211761.462	109
0None_none_DTKP_211770.471	33
0None_none_DTKP_211779.480	256
0None_none_DTKP_211784.485	33
0None_none_DTKP_211798.499	174
0None_none_DTKP_211814.515	251
0None_none_DTKP_211850.551	108
0None_none_DTKP_211866.567	75
0None_none_DTKP_211874.575	216
0None_none_DTKP_211885.586	141
0None_none_DTKP_211888.589	187
0None_none_DTKP_211890.591	310
0None_none_DTKP_211899.600	130
0None_none_DTKP_211908.609	158
0None_none_DTKP_211909.610	165
0None_none_DTKP_211925.626	155
0None_none_DTKP_211938.639	97
0None_none_DTKP_211949.650	76
0None_none_DTKP_211963.664	127
0None_none_DTKP_211968.669	98
0None_none_DTKP_211980.681	551
0None_none_DTKP_211987.688	216
0None_none_DTKP_211988.689	75
0None_none_DTKP_211991.692	169
0None_none_DTKP_212021.722	237
0None_none_DTKP_212022.723	178
0None_none_DTKP_212052.753	168
0None_none_DTKP_212053.754	188
0None_none_DTKP_212064.765	276
0None_none_DTKP_212070.771	95
0None_none_DTKP_212071.772	54
0None_none_DTKP_212078.779	123
0None_none_DTKP_212089.790	123
0None_none_DTKP_212095.796	70
0None_none_DTKP_212098.799	106
0None_none_DTKP_212099.800	105
0None_none_DTKP_212126.827	92
0None_none_DTKP_212133.834	141
0None_none_DTKP_212156.857	45
0None_none_DTKP_212165.866	48
0None_none_DTKP_212172.873	271
0None_none_DTKP_212187.888	242
0None_none_DTKP_212203.904	76
0None_none_DTKP_212212.913	519
0None_none_DTKP_212237.938	106
0None_none_DTKP_212273.974	175
0None_none_DTKP_212293.994	303
0None_none_DTKP_212300.1001	227
0None_none_DTKP_212343.1044	139
0None_none_DTKP_212346.1047	57
0None_none_DTKP_212356.1057	333
0None_none_DTKP_212362.1063	90
0None_none_DTKP_212367.1068	24
0None_none_DTKP_212368.1069	137
0None_none_DTKP_212394.1095	308
0None_none_DTKP_212398.1099	240
0None_none_DTKP_212405.1106	437
0None_none_DTKP_212429.1130	143
0None_none_DTKP_212440.1141	74
0None_none_DTKP_212459.1160	168
0None_none_DTKP_212486.1187	112
0None_none_DTKP_212494.1195	92
0None_none_DTKP_212497.1198	351
0None_none_DTKP_212513.1214	170
0None_none_DTKP_212515.1216	89
0None_none_DTKP_212517.1218	107
0None_none_DTKP_212518.1219	272
0None_none_DTKP_212548.1249	77
0None_none_DTKP_212551.1252	184
0None_none_DTKP_212559.1260	157
0None_none_DTKP_212597.1298	190
0None_none_DTKP_212600.1301	153
0None_none_DTKP_212611.1312	134
0None_none_DTKP_212630.1331	78
0None_none_DTKP_212656.1357	126
0None_none_DTKP_212659.1360	125
0None_none_DTKP_212685.1386	142
0None_none_DTKP_212691.1392	127
0None_none_DTKP_212697.1398	196
0None_none_DTKP_212709.1410	105
0None_none_DTKP_212729.1430	289
0None_none_DTKP_212730.1431	539
0None_none_DTKP_212770.1471	185
0None_none_DTKP_212780.1481	241
0None_none_DTKP_212788.1489	49
0None_none_DTKP_212793.1494	366
0None_none_DTKP_212797.1498	263
0None_none_DTKP_212802.1503	148
0None_none_DTKP_212811.1512	126
0None_none_DTKP_212841.1542	342
0None_none_DTKP_212845.1546	266
0None_none_DTKP_212854.1555	12
0None_none_DTKP_212855.1556	84
0None_none_DTKP_212866.1567	226
0None_none_DTKP_212868.1569	65
0None_none_DTKP_212908.1609	119
0None_none_DTKP_212926.1627	119
0None_none_DTKP_212927.1628	102
0None_none_DTKP_212930.1631	231
0None_none_DTKP_212962.1663	319
0None_none_DTKP_212965.1666	304
0None_none_DTKP_212966.1667	496
0None_none_DTKP_212968.1669	322
0None_none_DTKP_212984.1685	174
0None_none_DTKP_212991.1692	159
0None_none_DTKP_212995.1696	231
0None_none_DTKP_213026.1727	312
0None_none_DTKP_213029.1730	34
0None_none_DTKP_213067.1768	453
0None_none_DTKP_213088.1789	208
0None_none_DTKP_213092.1793	239
0None_none_DTKP_213105.1806	142
0None_none_DTKP_213113.1814	178
0None_none_DTKP_213118.1819	81
0None_none_DTKP_213122.1823	105
0None_none_DTKP_213131.1832	114
0None_none_DTKP_213144.1845	156
0None_none_DTKP_213153.1854	232
0None_none_DTKP_213157.1858	11
0None_none_DTKP_213161.1862	266
0None_none_DTKP_213195.1896	158
0None_none_DTKP_213206.1907	106
0None_none_DTKP_213235.1936	198
0None_none_DTKP_213247.1948	247
0None_none_DTKP_213274.1975	147
0None_none_DTKP_213296.1997	96
0None_none_DTKP_213299.2000	197
0None_none_DTKP_213305.2006	166
0None_none_DTKP_213315.2016	111
0None_none_DTKP_213320.2021	146
0None_none_DTKP_213330.2031	209
0None_none_DTKP_213335.2036	257
0None_none_DTKP_213357.2058	285
0None_none_DTKP_213387.2088	238
0None_none_DTKP_213402.2103	135
0None_none_DTKP_213422.2123	46
0None_none_DTKP_213430.2131	240
0None_none_DTKP_213446.2147	238
0None_none_DTKP_213460.2161	82
0None_none_DTKP_213503.2204	118
0None_none_DTKP_213509.2210	86
0None_none_DTKP_213514.2215	296
0None_none_DTKP_213523.2224	174
0None_none_DTKP_213531.2232	201
0None_none_DTKP_213532.2233	143
0None_none_DTKP_213548.2249	852
0None_none_DTKP_213555.2256	119
0None_none_DTKP_213581.2282	377
0None_none_DTKP_213585.2286	23
0None_none_DTKP_213621.2322	184
0None_none_DTKP_213644.2345	63
0None_none_DTKP_213649.2350	519
0None_none_DTKP_213673.2374	92
0None_none_DTKP_213677.2378	86
0None_none_DTKP_213692.2393	176
0None_none_DTKP_213710.2411	75
0None_none_DTKP_213717.2418	99
0None_none_DTKP_213727.2428	385
0None_none_DTKP_213751.2452	80
0None_none_DTKP_213752.2453	181
0None_none_DTKP_213755.2456	121
0None_none_DTKP_213763.2464	98
0None_none_DTKP_213764.2465	82
0None_none_DTKP_213765.2466	145
0None_none_DTKP_213778.2479	234
0None_none_DTKP_213781.2482	484
0None_none_DTKP_213786.2487	39
0None_none_DTKP_213787.2488	541
0None_none_DTKP_213798.2499	80
0None_none_DTKP_213801.2502	56
0None_none_DTKP_213808.2509	2
0None_none_DTKP_213821.2522	158
0None_none_DTKP_213822.2523	730
0None_none_DTKP_213847.2548	74
0None_none_DTKP_213862.2563	921
0None_none_DTKP_213896.2597	73
0None_none_DTKP_213910.2611	208
0None_none_DTKP_213914.2615	261
0None_none_DTKP_213915.2616	110
0None_none_DTKP_213940.2641	234
0None_none_DTKP_213979.2680	179
0None_none_DTKP_213996.2697	86
0None_none_DTKP_214000.2701	42
0None_none_DTKP_214011.2712	192
0None_none_DTKP_214012.2713	271
0None_none_DTKP_214021.2722	458
0None_none_DTKP_214038.2739	59
0None_none_DTKP_214041.2742	145
0None_none_DTKP_214045.2746	223
0None_none_DTKP_214048.2749	101
0None_none_DTKP_214052.2753	74
0None_none_DTKP_214093.2794	126
0None_none_DTKP_214099.2800	168
0None_none_DTKP_214102.2803	113
0None_none_DTKP_214112.2813	149
0None_none_DTKP_214117.2818	282
0None_none_DTKP_214133.2834	141
0None_none_DTKP_214134.2835	103
0None_none_DTKP_214155.2856	165
0None_none_DTKP_214173.2874	405
0None_none_DTKP_214178.2879	192
0None_none_DTKP_214196.2897	63
0None_none_DTKP_214212.2913	212
0None_none_DTKP_214216.2917	131
0None_none_DTKP_214224.2925	366
0None_none_DTKP_214228.2929	120
0None_none_DTKP_214230.2931	207
0None_none_DTKP_214259.2960	38
0None_none_DTKP_214269.2970	58
0None_none_DTKP_214280.2981	50
0None_none_DTKP_214282.2983	206
0None_none_DTKP_214295.2996	139
0None_none_DTKP_214304.3005	59
0None_none_DTKP_214311.3012	48
0None_none_DTKP_214313.3014	142
0None_none_DTKP_214335.3036	94
0None_none_DTKP_214345.3046	187
0None_none_DTKP_214376.3077	149
0None_none_DTKP_214380.3081	207
0None_none_DTKP_214383.3084	210
0None_none_DTKP_214387.3088	165
0None_none_DTKP_214389.3090	141
0None_none_DTKP_214392.3093	117
0None_none_DTKP_214393.3094	212
0None_none_DTKP_214394.3095	261
0None_none_DTKP_214395.3096	160
0None_none_DTKP_214396.3097	271
0None_none_DTKP_214401.3102	39
0None_none_DTKP_214402.3103	307
0None_none_DTKP_214445.3146	165
0None_none_DTKP_214449.3150	141
0None_none_DTKP_214451.3152	454
0None_none_DTKP_214461.3162	130
0None_none_DTKP_214469.3170	167
0None_none_DTKP_214504.3205	222
0None_none_DTKP_214570.3271	138
0None_none_DTKP_214571.3272	148
0None_none_DTKP_214577.3278	188
0None_none_DTKP_214594.3295	221
0None_none_DTKP_214601.3302	164
0None_none_DTKP_214612.3313	82
0None_none_DTKP_214616.3317	288
0None_none_DTKP_214624.3325	413
0None_none_DTKP_214627.3328	22
0None_none_DTKP_214631.3332	180
0None_none_DTKP_214636.3337	61
0None_none_DTKP_214637.3338	353
0None_none_DTKP_214644.3345	47
0None_none_DTKP_214647.3348	243
0None_none_DTKP_214656.3357	153
0None_none_DTKP_214661.3362	110
0None_none_DTKP_214670.3371	174
0None_none_DTKP_214672.3373	200
0None_none_DTKP_214693.3394	187
0None_none_DTKP_214702.3403	232
0None_none_DTKP_214716.3417	218
0None_none_DTKP_214718.3419	140
0None_none_DTKP_214719.3420	491
0None_none_DTKP_214730.3431	139
0None_none_DTKP_214745.3446	83
0None_none_DTKP_214761.3462	182
0None_none_DTKP_214774.3475	138
0None_none_DTKP_214793.3494	26
0None_none_DTKP_214795.3496	63
0None_none_DTKP_214797.3498	27
0None_none_DTKP_214801.3502	85
0None_none_DTKP_214814.3515	38
0None_none_DTKP_214823.3524	198
0None_none_DTKP_214849.3550	90
0None_none_DTKP_214863.3564	56
0None_none_DTKP_214899.3600	204
0None_none_DTKP_214900.3601	341
0None_none_DTKP_214919.3620	14
0None_none_DTKP_214949.3650	83
0None_none_DTKP_214951.3652	180
0None_none_DTKP_214955.3656	50
0None_none_DTKP_214958.3659	315
0None_none_DTKP_214959.3660	108
0None_none_DTKP_214977.3678	135
0None_none_DTKP_214984.3685	161
0None_none_DTKP_215018.3719	149
0None_none_DTKP_215093.3794	245
0None_none_DTKP_215094.3795	206
0None_none_DTKP_215099.3800	327
0None_none_DTKP_215112.3813	290
0None_none_DTKP_215115.3816	161
0None_none_DTKP_215128.3829	95
0None_none_DTKP_215140.3841	156
0None_none_DTKP_215147.3848	146
0None_none_DTKP_215158.3859	110
0None_none_DTKP_215161.3862	184
0None_none_DTKP_215167.3868	151
0None_none_DTKP_215186.3887	753
0None_none_DTKP_215190.3891	156
0None_none_DTKP_215191.3892	541
0None_none_DTKP_215208.3909	99
0None_none_DTKP_215246.3947	185
0None_none_DTKP_215250.3951	170
0None_none_DTKP_215251.3952	142
0None_none_DTKP_215255.3956	220
0None_none_DTKP_215279.3980	364
0None_none_DTKP_215347.4048	332
0None_none_DTKP_215349.4050	153
0None_none_DTKP_215365.4066	125
0None_none_DTKP_215371.4072	78
0None_none_DTKP_215377.4078	217
0None_none_DTKP_215379.4080	244
0None_none_DTKP_215413.4114	138
0None_none_DTKP_215422.4123	340
0None_none_DTKP_215440.4141	386
0None_none_DTKP_215441.4142	154
0None_none_DTKP_215461.4162	143
0None_none_DTKP_215492.4193	270
0None_none_DTKP_215494.4195	97
0None_none_DTKP_215497.4198	194
0None_none_DTKP_215498.4199	532
0None_none_DTKP_215502.4203	250
0None_none_DTKP_215504.4205	310
0None_none_DTKP_215529.4230	228
0None_none_DTKP_215538.4239	161
0None_none_DTKP_215556.4257	162
0None_none_DTKP_215561.4262	259
0None_none_DTKP_215564.4265	316
0None_none_DTKP_215565.4266	185
0None_none_DTKP_215569.4270	358
0None_none_DTKP_215595.4296	191
0None_none_DTKP_215603.4304	152
0None_none_DTKP_215607.4308	116
0None_none_DTKP_215648.4349	89
0None_none_DTKP_215668.4369	418
0None_none_DTKP_215674.4375	64
0None_none_DTKP_215682.4383	649
0None_none_DTKP_215685.4386	203
0None_none_DTKP_215705.4406	132
0None_none_DTKP_215722.4423	115
0None_none_DTKP_215735.4436	349
0None_none_DTKP_215744.4445	168
0None_none_DTKP_215770.4471	124
0None_none_DTKP_215775.4476	256
0None_none_DTKP_215788.4489	137
0None_none_DTKP_215790.4491	230
0None_none_DTKP_215793.4494	283
0None_none_DTKP_215817.4518	151
0None_none_DTKP_215876.4577	753
0None_none_DTKP_215877.4578	67
0None_none_DTKP_215878.4579	108
0None_none_DTKP_215891.4592	2
0None_none_DTKP_215906.4607	162
0None_none_DTKP_215911.4612	143
0None_none_DTKP_215917.4618	147
0None_none_DTKP_215918.4619	91
0None_none_DTKP_215922.4623	90
0None_none_DTKP_215942.4643	36
0None_none_DTKP_215947.4648	106
0None_none_DTKP_215956.4657	267
0None_none_DTKP_215964.4665	249
0None_none_DTKP_215990.4691	227
0None_none_DTKP_215995.4696	152
0None_none_DTKP_216008.4709	87
0None_none_DTKP_216011.4712	170
0None_none_DTKP_216021.4722	71
0None_none_DTKP_216028.4729	98
0None_none_DTKP_216039.4740	155
0None_none_DTKP_216043.4744	136
0None_none_DTKP_216046.4747	746
0None_none_DTKP_216054.4755	129
0None_none_DTKP_216056.4757	140
0None_none_DTKP_216062.4763	103
0None_none_DTKP_216082.4783	41
0None_none_DTKP_216090.4791	140
0None_none_DTKP_216091.4792	135
0None_none_DTKP_216094.4795	71
0None_none_DTKP_216105.4806	19
0None_none_DTKP_216120.4821	129
0None_none_DTKP_216122.4823	93
0None_none_DTKP_216150.4851	311
0None_none_DTKP_216158.4859	268
0None_none_DTKP_216169.4870	186
0None_none_DTKP_216183.4884	146
0None_none_DTKP_216217.4918	151
0None_none_DTKP_216225.4926	172
0None_none_DTKP_216234.4935	87
0None_none_DTKP_216238.4939	164
0None_none_DTKP_216251.4952	222
0None_none_DTKP_216278.4979	103
0None_none_DTKP_216292.4993	141
0None_none_DTKP_216313.5014	158
0None_none_DTKP_216322.5023	60
0None_none_DTKP_216332.5033	200
0None_none_DTKP_216346.5047	42
0None_none_DTKP_216349.5050	82
0None_none_DTKP_216352.5053	235
0None_none_DTKP_216371.5072	42
0None_none_DTKP_216400.5101	165
0None_none_DTKP_216422.5123	121
0None_none_DTKP_216431.5132	155
0None_none_DTKP_216459.5160	224
0None_none_DTKP_216498.5199	241
0None_none_DTKP_216501.5202	188
0None_none_DTKP_216504.5205	187
0None_none_DTKP_216521.5222	174
0None_none_DTKP_216533.5234	37
0None_none_DTKP_216564.5265	6
0None_none_DTKP_216569.5270	167
0None_none_DTKP_216570.5271	206
0None_none_DTKP_216583.5284	84
0None_none_DTKP_216598.5299	87
0None_none_DTKP_216604.5305	113
0None_none_DTKP_216614.5315	92
0None_none_DTKP_216620.5321	116
0None_none_DTKP_216626.5327	181
0None_none_DTKP_216636.5337	282
0None_none_DTKP_216649.5350	157
0None_none_DTKP_216655.5356	64
0None_none_DTKP_216683.5384	89
0None_none_DTKP_216687.5388	143
0None_none_DTKP_216695.5396	117
0None_none_DTKP_216704.5405	122
0None_none_DTKP_216707.5408	99
0None_none_DTKP_216731.5432	224
0None_none_DTKP_216760.5461	76
0None_none_DTKP_216762.5463	108
0None_none_DTKP_216771.5472	159
0None_none_DTKP_216785.5486	29
0None_none_DTKP_216810.5511	78
0None_none_DTKP_216823.5524	178
0None_none_DTKP_216852.5553	202
0None_none_DTKP_216863.5564	66
0None_none_DTKP_216871.5572	238
0None_none_DTKP_216877.5578	293
0None_none_DTKP_216925.5626	368
0None_none_DTKP_216935.5636	287
0None_none_DTKP_216939.5640	191
0None_none_GEEXDTKP_211383.84	344
0None_none_GEEXDTKP_211445.146	62
0None_none_GEEXDTKP_211501.202	283
0None_none_GEEXDTKP_211568.269	209
0None_none_GEEXDTKP_211623.324	154
0None_none_GEEXDTKP_211688.389	249
0None_none_GEEXDTKP_211936.637	374
0None_none_GEEXDTKP_211971.672	415
0None_none_GEEXDTKP_212063.764	169
0None_none_GEEXDTKP_212190.891	483
0None_none_GEEXDTKP_212297.998	146
0None_none_GEEXDTKP_212412.1113	207
0None_none_GEEXDTKP_212700.1401	247
0None_none_GEEXDTKP_212938.1639	140
0None_none_GEEXDTKP_212959.1660	141
0None_none_GEEXDTKP_213130.1831	534
0None_none_GEEXDTKP_213428.2129	403
0None_none_GEEXDTKP_213481.2182	443
0None_none_GEEXDTKP_213780.2481	743
0None_none_GEEXDTKP_213844.2545	321
0None_none_GEEXDTKP_214003.2704	569
0None_none_GEEXDTKP_214023.2724	202
0None_none_GEEXDTKP_214075.2776	370
0None_none_GEEXDTKP_214336.3037	184
0None_none_GEEXDTKP_214356.3057	90
0None_none_GEEXDTKP_214496.3197	259
0None_none_GEEXDTKP_214573.3274	217
0None_none_GEEXDTKP_214844.3545	458
0None_none_GEEXDTKP_214876.3577	266
0None_none_GEEXDTKP_214904.3605	171
0None_none_GEEXDTKP_214946.3647	399
0None_none_GEEXDTKP_215374.4075	80
0None_none_GEEXDTKP_215692.4393	257
0None_none_GEEXDTKP_215698.4399	471
0None_none_GEEXDTKP_215751.4452	381
0None_none_GEEXDTKP_215892.4593	200
0None_none_GEEXDTKP_216076.4777	222
0None_none_GEEXDTKP_216147.4848	208
0None_none_GEEXDTKP_216280.4981	242
0None_none_GEEXDTKP_216357.5058	155
0None_none_GEEXDTKP_216407.5108	187
0None_none_GEEXDTKP_216522.5223	1083
0None_none_GEEXDTKP_216602.5303	755
0None_none_GEEXDTKP_216904.5605	216
0None_none_GEEXUNA1_211303.4	291
0None_none_GEEXUNA1_211366.67	346
0None_none_GEEXUNA1_211448.149	246
0None_none_GEEXUNA1_211458.159	413
0None_none_GEEXUNA1_211465.166	274
0None_none_GEEXUNA1_211533.234	283
0None_none_GEEXUNA1_211548.249	587
0None_none_GEEXUNA1_211668.369	327
0None_none_GEEXUNA1_211927.628	355
0None_none_GEEXUNA1_212030.731	348
0None_none_GEEXUNA1_212059.760	278
0None_none_GEEXUNA1_212067.768	633
0None_none_GEEXUNA1_212128.829	233
0None_none_GEEXUNA1_212219.920	1145
0None_none_GEEXUNA1_212514.1215	689
0None_none_GEEXUNA1_212815.1516	75
0None_none_GEEXUNA1_212910.1611	254
0None_none_GEEXUNA1_213052.1753	340
0None_none_GEEXUNA1_213077.1778	756
0None_none_GEEXUNA1_213394.2095	216
0None_none_GEEXUNA1_213809.2510	332
0None_none_GEEXUNA1_213820.2521	189
0None_none_GEEXUNA1_213924.2625	575
0None_none_GEEXUNA1_214106.2807	452
0None_none_GEEXUNA1_214455.3156	117
0None_none_GEEXUNA1_214460.3161	338
0None_none_GEEXUNA1_214545.3246	330
0None_none_GEEXUNA1_214747.3448	705
0None_none_GEEXUNA1_215085.3786	339
0None_none_GEEXUNA1_215086.3787	416
0None_none_GEEXUNA1_215111.3812	336
0None_none_GEEXUNA1_215143.3844	317
0None_none_GEEXUNA1_215301.4002	529
0None_none_GEEXUNA1_215338.4039	297
0None_none_GEEXUNA1_215359.4060	255
0None_none_GEEXUNA1_215388.4089	426
0None_none_GEEXUNA1_215428.4129	329
0None_none_GEEXUNA1_215463.4164	199
0None_none_GEEXUNA1_215472.4173	163
0None_none_GEEXUNA1_215477.4178	547
0None_none_GEEXUNA1_215495.4196	547
0None_none_GEEXUNA1_215523.4224	860
0None_none_GEEXUNA1_215694.4395	177
0None_none_GEEXUNA1_215727.4428	259
0None_none_GEEXUNA1_215958.4659	266
0None_none_GEEXUNA1_215973.4674	295
0None_none_GEEXUNA1_215976.4677	121
0None_none_GEEXUNA1_216044.4745	298
0None_none_GEEXUNA1_216227.4928	338
0None_none_GEEXUNA1_216309.5010	499
0None_none_GEEXUNA1_216330.5031	201
0None_none_GEEXUNA1_216446.5147	733
0None_none_GEEXUNA1_216479.5180	571
0None_none_GEEXUNA1_216723.5424	121
0None_none_GEEXUNA1_216804.5505	451
0None_none_GEEXUNA2_211396.97	300
0None_none_GEEXUNA2_211867.568	440
0None_none_GEEXUNA2_211883.584	336
0None_none_GEEXUNA2_212003.704	202
0None_none_GEEXUNA2_212153.854	366
0None_none_GEEXUNA2_212200.901	78
0None_none_GEEXUNA2_212477.1178	53
0None_none_GEEXUNA2_212504.1205	245
0None_none_GEEXUNA2_212556.1257	377
0None_none_GEEXUNA2_212617.1318	281
0None_none_GEEXUNA2_212678.1379	270
0None_none_GEEXUNA2_212706.1407	182
0None_none_GEEXUNA2_212741.1442	226
0None_none_GEEXUNA2_212747.1448	238
0None_none_GEEXUNA2_212784.1485	428
0None_none_GEEXUNA2_212884.1585	461
0None_none_GEEXUNA2_212904.1605	402
0None_none_GEEXUNA2_213174.1875	246
0None_none_GEEXUNA2_213292.1993	392
0None_none_GEEXUNA2_213329.2030	439
0None_none_GEEXUNA2_213404.2105	205
0None_none_GEEXUNA2_213431.2132	207
0None_none_GEEXUNA2_213610.2311	165
0None_none_GEEXUNA2_213997.2698	263
0None_none_GEEXUNA2_214081.2782	438
0None_none_GEEXUNA2_214135.2836	395
0None_none_GEEXUNA2_214281.2982	188
0None_none_GEEXUNA2_214322.3023	138
0None_none_GEEXUNA2_214338.3039	249
0None_none_GEEXUNA2_214369.3070	334
0None_none_GEEXUNA2_214438.3139	154
0None_none_GEEXUNA2_214749.3450	159
0None_none_GEEXUNA2_214903.3604	298
0None_none_GEEXUNA2_214945.3646	187
0None_none_GEEXUNA2_214954.3655	132
0None_none_GEEXUNA2_215016.3717	508
0None_none_GEEXUNA2_215083.3784	414
0None_none_GEEXUNA2_215090.3791	691
0None_none_GEEXUNA2_215252.3953	122
0None_none_GEEXUNA2_215339.4040	397
0None_none_GEEXUNA2_215623.4324	301
0None_none_GEEXUNA2_215757.4458	498
0None_none_GEEXUNA2_215810.4511	253
0None_none_GEEXUNA2_215826.4527	139
0None_none_GEEXUNA2_215920.4621	203
0None_none_GEEXUNA2_216002.4703	231
0None_none_GEEXUNA2_216214.4915	192
0None_none_GEEXUNA2_216233.4934	283
0None_none_GEEXUNA2_216268.4969	193
0None_none_GEEXUNA2_216291.4992	337
0None_none_GEEXUNA2_216428.5129	186
0None_none_GEEXUNA2_216463.5164	345
0None_none_GEEXUNA2_216494.5195	156
0None_none_GEEXUNA2_216513.5214	201
0None_none_GEEXUNA2_216705.5406	256
0None_none_GEEXUNA2_216733.5434	358
0None_none_GEEXUNA2_216838.5539	276
0None_none_GEEXUNA2_216902.5603	167
0None_none_GEEXUNA3_211443.144	275
0None_none_GEEXUNA3_211886.587	365
0None_none_GEEXUNA3_211900.601	338
0None_none_GEEXUNA3_212308.1009	235
0None_none_GEEXUNA3_212530.1231	952
0None_none_GEEXUNA3_212827.1528	393
0None_none_GEEXUNA3_212900.1601	547
0None_none_GEEXUNA3_213204.1905	326
0None_none_GEEXUNA3_213258.1959	163
0None_none_GEEXUNA3_213450.2151	1120
0None_none_GEEXUNA3_213492.2193	397
0None_none_GEEXUNA3_213501.2202	283
0None_none_GEEXUNA3_213561.2262	497
0None_none_GEEXUNA3_213790.2491	345
0None_none_GEEXUNA3_213848.2549	1117
0None_none_GEEXUNA3_214001.2702	670
0None_none_GEEXUNA3_214220.2921	875
0None_none_GEEXUNA3_214452.3153	745
0None_none_GEEXUNA3_214458.3159	675
0None_none_GEEXUNA3_214462.3163	111
0None_none_GEEXUNA3_214533.3234	464
0None_none_GEEXUNA3_214595.3296	912
0None_none_GEEXUNA3_214615.3316	875
0None_none_GEEXUNA3_214643.3344	469
0None_none_GEEXUNA3_214735.3436	492
0None_none_GEEXUNA3_214818.3519	505
0None_none_GEEXUNA3_214840.3541	304
0None_none_GEEXUNA3_215325.4026	223
0None_none_GEEXUNA3_215381.4082	748
0None_none_GEEXUNA3_215669.4370	736
0None_none_GEEXUNA3_216050.4751	1401
0None_none_GEEXUNA3_216333.5034	457
0None_none_GEEXUNA3_216351.5052	429
0None_none_GEEXUNA3_216492.5193	314
0None_none_GEEXUNA3_216545.5246	1092
0None_none_GEEXUNA3_216674.5375	283
0None_none_GEEXUNA3_216736.5437	442
0None_none_GEEXUNA3_216781.5482	479
0None_none_GEEXUNA3_216845.5546	273
0None_none_GEEXUNA3_216898.5599	207
0None_none_GEEX_211327.28	233
0None_none_GEEX_211330.31	130
0None_none_GEEX_211357.58	185
0None_none_GEEX_211358.59	40
0None_none_GEEX_211395.96	38
0None_none_GEEX_211408.109	41
0None_none_GEEX_211433.134	213
0None_none_GEEX_211447.148	109
0None_none_GEEX_211451.152	41
0None_none_GEEX_211467.168	124
0None_none_GEEX_211470.171	175
0None_none_GEEX_211472.173	262
0None_none_GEEX_211477.178	505
0None_none_GEEX_211498.199	185
0None_none_GEEX_211504.205	360
0None_none_GEEX_211508.209	285
0None_none_GEEX_211541.242	128
0None_none_GEEX_211555.256	163
0None_none_GEEX_211559.260	157
0None_none_GEEX_211574.275	146
0None_none_GEEX_211578.279	54
0None_none_GEEX_211585.286	92
0None_none_GEEX_211600.301	46
0None_none_GEEX_211603.304	20
0None_none_GEEX_211605.306	176
0None_none_GEEX_211608.309	131
0None_none_GEEX_211609.310	396
0None_none_GEEX_211627.328	127
0None_none_GEEX_211670.371	27
0None_none_GEEX_211677.378	197
0None_none_GEEX_211696.397	44
0None_none_GEEX_211701.402	257
0None_none_GEEX_211710.411	61
0None_none_GEEX_211712.413	146
0None_none_GEEX_211730.431	223
0None_none_GEEX_211762.463	139
0None_none_GEEX_211801.502	41
0None_none_GEEX_211802.503	230
0None_none_GEEX_211806.507	355
0None_none_GEEX_211809.510	220
0None_none_GEEX_211817.518	17
0None_none_GEEX_211820.521	266
0None_none_GEEX_211833.534	164
0None_none_GEEX_211842.543	329
0None_none_GEEX_211843.544	235
0None_none_GEEX_211849.550	237
0None_none_GEEX_211853.554	962
0None_none_GEEX_211855.556	75
0None_none_GEEX_211864.565	20
0None_none_GEEX_211865.566	112
0None_none_GEEX_211876.577	46
0None_none_GEEX_211887.588	54
0None_none_GEEX_211920.621	43
0None_none_GEEX_211924.625	138
0None_none_GEEX_211957.658	148
0None_none_GEEX_211993.694	100
0None_none_GEEX_211994.695	450
0None_none_GEEX_212014.715	141
0None_none_GEEX_212017.718	76
0None_none_GEEX_212019.720	119
0None_none_GEEX_212041.742	65
0None_none_GEEX_212107.808	168
0None_none_GEEX_212108.809	145
0None_none_GEEX_212109.810	22
0None_none_GEEX_212112.813	321
0None_none_GEEX_212120.821	285
0None_none_GEEX_212140.841	191
0None_none_GEEX_212144.845	48
0None_none_GEEX_212168.869	222
0None_none_GEEX_212189.890	171
0None_none_GEEX_212192.893	46
0None_none_GEEX_212205.906	78
0None_none_GEEX_212207.908	45
0None_none_GEEX_212230.931	36
0None_none_GEEX_212232.933	80
0None_none_GEEX_212233.934	146
0None_none_GEEX_212239.940	248
0None_none_GEEX_212256.957	217
0None_none_GEEX_212263.964	36
0None_none_GEEX_212265.966	256
0None_none_GEEX_212267.968	62
0None_none_GEEX_212269.970	169
0None_none_GEEX_212272.973	116
0None_none_GEEX_212276.977	119
0None_none_GEEX_212278.979	194
0None_none_GEEX_212282.983	57
0None_none_GEEX_212285.986	198
0None_none_GEEX_212310.1011	548
0None_none_GEEX_212311.1012	116
0None_none_GEEX_212321.1022	237
0None_none_GEEX_212332.1033	115
0None_none_GEEX_212339.1040	166
0None_none_GEEX_212347.1048	245
0None_none_GEEX_212348.1049	67
0None_none_GEEX_212364.1065	166
0None_none_GEEX_212372.1073	179
0None_none_GEEX_212377.1078	84
0None_none_GEEX_212390.1091	184
0None_none_GEEX_212410.1111	83
0None_none_GEEX_212415.1116	66
0None_none_GEEX_212416.1117	53
0None_none_GEEX_212434.1135	254
0None_none_GEEX_212438.1139	215
0None_none_GEEX_212439.1140	135
0None_none_GEEX_212452.1153	159
0None_none_GEEX_212466.1167	26
0None_none_GEEX_212479.1180	32
0None_none_GEEX_212493.1194	208
0None_none_GEEX_212496.1197	33
0None_none_GEEX_212502.1203	1302
0None_none_GEEX_212508.1209	118
0None_none_GEEX_212519.1220	221
0None_none_GEEX_212529.1230	94
0None_none_GEEX_212533.1234	25
0None_none_GEEX_212537.1238	25
0None_none_GEEX_212568.1269	9
0None_none_GEEX_212574.1275	151
0None_none_GEEX_212578.1279	66
0None_none_GEEX_212593.1294	8
0None_none_GEEX_212596.1297	102
0None_none_GEEX_212602.1303	98
0None_none_GEEX_212606.1307	24
0None_none_GEEX_212607.1308	184
0None_none_GEEX_212629.1330	173
0None_none_GEEX_212646.1347	74
0None_none_GEEX_212650.1351	212
0None_none_GEEX_212651.1352	193
0None_none_GEEX_212653.1354	57
0None_none_GEEX_212665.1366	198
0None_none_GEEX_212670.1371	179
0None_none_GEEX_212695.1396	253
0None_none_GEEX_212696.1397	114
0None_none_GEEX_212699.1400	229
0None_none_GEEX_212702.1403	60
0None_none_GEEX_212710.1411	199
0None_none_GEEX_212719.1420	113
0None_none_GEEX_212736.1437	77
0None_none_GEEX_212743.1444	25
0None_none_GEEX_212757.1458	154
0None_none_GEEX_212758.1459	173
0None_none_GEEX_212764.1465	140
0None_none_GEEX_212795.1496	89
0None_none_GEEX_212796.1497	128
0None_none_GEEX_212800.1501	197
0None_none_GEEX_212816.1517	194
0None_none_GEEX_212831.1532	192
0None_none_GEEX_212873.1574	129
0None_none_GEEX_212880.1581	131
0None_none_GEEX_212887.1588	111
0None_none_GEEX_212891.1592	174
0None_none_GEEX_212893.1594	100
0None_none_GEEX_212898.1599	243
0None_none_GEEX_212901.1602	192
0None_none_GEEX_212905.1606	97
0None_none_GEEX_212909.1610	206
0None_none_GEEX_212916.1617	186
0None_none_GEEX_212919.1620	577
0None_none_GEEX_212934.1635	64
0None_none_GEEX_212937.1638	127
0None_none_GEEX_212961.1662	478
0None_none_GEEX_212963.1664	49
0None_none_GEEX_212964.1665	176
0None_none_GEEX_212969.1670	120
0None_none_GEEX_212976.1677	129
0None_none_GEEX_212978.1679	128
0None_none_GEEX_213006.1707	101
0None_none_GEEX_213012.1713	75
0None_none_GEEX_213013.1714	380
0None_none_GEEX_213033.1734	143
0None_none_GEEX_213038.1739	43
0None_none_GEEX_213040.1741	151
0None_none_GEEX_213055.1756	127
0None_none_GEEX_213059.1760	29
0None_none_GEEX_213070.1771	127
0None_none_GEEX_213075.1776	123
0None_none_GEEX_213076.1777	124
0None_none_GEEX_213080.1781	81
0None_none_GEEX_213090.1791	143
0None_none_GEEX_213095.1796	288
0None_none_GEEX_213108.1809	173
0None_none_GEEX_213121.1822	109
0None_none_GEEX_213128.1829	305
0None_none_GEEX_213129.1830	109
0None_none_GEEX_213132.1833	170
0None_none_GEEX_213133.1834	70
0None_none_GEEX_213151.1852	50
0None_none_GEEX_213176.1877	93
0None_none_GEEX_213177.1878	85
0None_none_GEEX_213179.1880	201
0None_none_GEEX_213190.1891	137
0None_none_GEEX_213212.1913	178
0None_none_GEEX_213223.1924	214
0None_none_GEEX_213248.1949	434
0None_none_GEEX_213249.1950	81
0None_none_GEEX_213259.1960	176
0None_none_GEEX_213284.1985	77
0None_none_GEEX_213295.1996	106
0None_none_GEEX_213303.2004	63
0None_none_GEEX_213306.2007	126
0None_none_GEEX_213322.2023	176
0None_none_GEEX_213333.2034	95
0None_none_GEEX_213338.2039	89
0None_none_GEEX_213354.2055	38
0None_none_GEEX_213364.2065	154
0None_none_GEEX_213373.2074	104
0None_none_GEEX_213389.2090	97
0None_none_GEEX_213397.2098	57
0None_none_GEEX_213401.2102	115
0None_none_GEEX_213416.2117	97
0None_none_GEEX_213426.2127	77
0None_none_GEEX_213441.2142	63
0None_none_GEEX_213456.2157	177
0None_none_GEEX_213459.2160	93
0None_none_GEEX_213461.2162	81
0None_none_GEEX_213490.2191	289
0None_none_GEEX_213491.2192	104
0None_none_GEEX_213506.2207	57
0None_none_GEEX_213519.2220	244
0None_none_GEEX_213529.2230	175
0None_none_GEEX_213533.2234	35
0None_none_GEEX_213536.2237	201
0None_none_GEEX_213562.2263	288
0None_none_GEEX_213627.2328	67
0None_none_GEEX_213629.2330	404
0None_none_GEEX_213634.2335	116
0None_none_GEEX_213635.2336	69
0None_none_GEEX_213638.2339	251
0None_none_GEEX_213642.2343	231
0None_none_GEEX_213651.2352	155
0None_none_GEEX_213655.2356	168
0None_none_GEEX_213656.2357	176
0None_none_GEEX_213662.2363	73
0None_none_GEEX_213674.2375	153
0None_none_GEEX_213695.2396	87
0None_none_GEEX_213701.2402	86
0None_none_GEEX_213712.2413	81
0None_none_GEEX_213718.2419	180
0None_none_GEEX_213721.2422	28
0None_none_GEEX_213724.2425	216
0None_none_GEEX_213733.2434	147
0None_none_GEEX_213737.2438	239
0None_none_GEEX_213739.2440	147
0None_none_GEEX_213746.2447	22
0None_none_GEEX_213760.2461	61
0None_none_GEEX_213767.2468	86
0None_none_GEEX_213795.2496	286
0None_none_GEEX_213796.2497	154
0None_none_GEEX_213802.2503	121
0None_none_GEEX_213804.2505	87
0None_none_GEEX_213817.2518	216
0None_none_GEEX_213819.2520	32
0None_none_GEEX_213829.2530	157
0None_none_GEEX_213831.2532	116
0None_none_GEEX_213849.2550	280
0None_none_GEEX_213852.2553	137
0None_none_GEEX_213856.2557	17
0None_none_GEEX_213869.2570	276
0None_none_GEEX_213871.2572	64
0None_none_GEEX_213889.2590	57
0None_none_GEEX_213895.2596	244
0None_none_GEEX_213903.2604	45
0None_none_GEEX_213908.2609	68
0None_none_GEEX_213921.2622	69
0None_none_GEEX_213937.2638	123
0None_none_GEEX_213947.2648	363
0None_none_GEEX_213951.2652	1381
0None_none_GEEX_213971.2672	285
0None_none_GEEX_213974.2675	185
0None_none_GEEX_213978.2679	38
0None_none_GEEX_213983.2684	121
0None_none_GEEX_213984.2685	75
0None_none_GEEX_213988.2689	236
0None_none_GEEX_213992.2693	159
0None_none_GEEX_213999.2700	73
0None_none_GEEX_214004.2705	133
0None_none_GEEX_214044.2745	297
0None_none_GEEX_214077.2778	12
0None_none_GEEX_214107.2808	142
0None_none_GEEX_214120.2821	81
0None_none_GEEX_214122.2823	237
0None_none_GEEX_214125.2826	217
0None_none_GEEX_214141.2842	78
0None_none_GEEX_214171.2872	178
0None_none_GEEX_214191.2892	333
0None_none_GEEX_214192.2893	126
0None_none_GEEX_214194.2895	2
0None_none_GEEX_214203.2904	88
0None_none_GEEX_214206.2907	217
0None_none_GEEX_214237.2938	330
0None_none_GEEX_214242.2943	213
0None_none_GEEX_214252.2953	56
0None_none_GEEX_214263.2964	34
0None_none_GEEX_214268.2969	61
0None_none_GEEX_214271.2972	112
0None_none_GEEX_214285.2986	91
0None_none_GEEX_214286.2987	201
0None_none_GEEX_214291.2992	138
0None_none_GEEX_214292.2993	58
0None_none_GEEX_214325.3026	188
0None_none_GEEX_214330.3031	56
0None_none_GEEX_214390.3091	20
0None_none_GEEX_214413.3114	247
0None_none_GEEX_214417.3118	55
0None_none_GEEX_214418.3119	71
0None_none_GEEX_214419.3120	92
0None_none_GEEX_214424.3125	2
0None_none_GEEX_214456.3157	148
0None_none_GEEX_214467.3168	131
0None_none_GEEX_214468.3169	179
0None_none_GEEX_214472.3173	176
0None_none_GEEX_214476.3177	95
0None_none_GEEX_214494.3195	35
0None_none_GEEX_214503.3204	34
0None_none_GEEX_214505.3206	254
0None_none_GEEX_214512.3213	81
0None_none_GEEX_214516.3217	88
0None_none_GEEX_214523.3224	271
0None_none_GEEX_214534.3235	40
0None_none_GEEX_214547.3248	179
0None_none_GEEX_214561.3262	39
0None_none_GEEX_214580.3281	150
0None_none_GEEX_214583.3284	96
0None_none_GEEX_214586.3287	156
0None_none_GEEX_214593.3294	374
0None_none_GEEX_214597.3298	188
0None_none_GEEX_214598.3299	91
0None_none_GEEX_214604.3305	70
0None_none_GEEX_214639.3340	196
0None_none_GEEX_214640.3341	117
0None_none_GEEX_214646.3347	595
0None_none_GEEX_214650.3351	103
0None_none_GEEX_214658.3359	249
0None_none_GEEX_214668.3369	249
0None_none_GEEX_214674.3375	210
0None_none_GEEX_214679.3380	318
0None_none_GEEX_214689.3390	240
0None_none_GEEX_214690.3391	34
0None_none_GEEX_214703.3404	109
0None_none_GEEX_214706.3407	242
0None_none_GEEX_214736.3437	120
0None_none_GEEX_214744.3445	185
0None_none_GEEX_214777.3478	178
0None_none_GEEX_214792.3493	35
0None_none_GEEX_214808.3509	296
0None_none_GEEX_214815.3516	97
0None_none_GEEX_214829.3530	153
0None_none_GEEX_214835.3536	278
0None_none_GEEX_214843.3544	291
0None_none_GEEX_214854.3555	145
0None_none_GEEX_214858.3559	163
0None_none_GEEX_214882.3583	125
0None_none_GEEX_214884.3585	166
0None_none_GEEX_214894.3595	96
0None_none_GEEX_214895.3596	13
0None_none_GEEX_214907.3608	6
0None_none_GEEX_214925.3626	209
0None_none_GEEX_214934.3635	78
0None_none_GEEX_214942.3643	151
0None_none_GEEX_214953.3654	521
0None_none_GEEX_214956.3657	116
0None_none_GEEX_214960.3661	48
0None_none_GEEX_214961.3662	121
0None_none_GEEX_214974.3675	291
0None_none_GEEX_214980.3681	42
0None_none_GEEX_214992.3693	213
0None_none_GEEX_214994.3695	51
0None_none_GEEX_214996.3697	89
0None_none_GEEX_215006.3707	128
0None_none_GEEX_215026.3727	138
0None_none_GEEX_215042.3743	169
0None_none_GEEX_215045.3746	119
0None_none_GEEX_215062.3763	284
0None_none_GEEX_215068.3769	213
0None_none_GEEX_215072.3773	139
0None_none_GEEX_215088.3789	67
0None_none_GEEX_215110.3811	52
0None_none_GEEX_215114.3815	83
0None_none_GEEX_215117.3818	248
0None_none_GEEX_215123.3824	83
0None_none_GEEX_215136.3837	50
0None_none_GEEX_215151.3852	81
0None_none_GEEX_215152.3853	219
0None_none_GEEX_215162.3863	206
0None_none_GEEX_215173.3874	196
0None_none_GEEX_215174.3875	66
0None_none_GEEX_215176.3877	243
0None_none_GEEX_215203.3904	232
0None_none_GEEX_215207.3908	275
0None_none_GEEX_215220.3921	260
0None_none_GEEX_215226.3927	319
0None_none_GEEX_215229.3930	98
0None_none_GEEX_215230.3931	143
0None_none_GEEX_215235.3936	288
0None_none_GEEX_215245.3946	163
0None_none_GEEX_215254.3955	178
0None_none_GEEX_215257.3958	103
0None_none_GEEX_215261.3962	146
0None_none_GEEX_215264.3965	94
0None_none_GEEX_215265.3966	218
0None_none_GEEX_215274.3975	484
0None_none_GEEX_215287.3988	164
0None_none_GEEX_215288.3989	390
0None_none_GEEX_215298.3999	140
0None_none_GEEX_215303.4004	205
0None_none_GEEX_215306.4007	127
0None_none_GEEX_215319.4020	184
0None_none_GEEX_215363.4064	146
0None_none_GEEX_215364.4065	109
0None_none_GEEX_215368.4069	105
0None_none_GEEX_215393.4094	103
0None_none_GEEX_215395.4096	178
0None_none_GEEX_215414.4115	91
0None_none_GEEX_215417.4118	164
0None_none_GEEX_215418.4119	45
0None_none_GEEX_215446.4147	195
0None_none_GEEX_215452.4153	189
0None_none_GEEX_215454.4155	60
0None_none_GEEX_215458.4159	76
0None_none_GEEX_215459.4160	166
0None_none_GEEX_215486.4187	191
0None_none_GEEX_215501.4202	15
0None_none_GEEX_215516.4217	35
0None_none_GEEX_215524.4225	64
0None_none_GEEX_215530.4231	129
0None_none_GEEX_215532.4233	59
0None_none_GEEX_215535.4236	166
0None_none_GEEX_215542.4243	308
0None_none_GEEX_215544.4245	331
0None_none_GEEX_215551.4252	318
0None_none_GEEX_215552.4253	100
0None_none_GEEX_215557.4258	67
0None_none_GEEX_215587.4288	118
0None_none_GEEX_215590.4291	88
0None_none_GEEX_215604.4305	147
0None_none_GEEX_215611.4312	201
0None_none_GEEX_215629.4330	152
0None_none_GEEX_215637.4338	259
0None_none_GEEX_215638.4339	102
0None_none_GEEX_215647.4348	167
0None_none_GEEX_215650.4351	120
0None_none_GEEX_215651.4352	79
0None_none_GEEX_215664.4365	153
0None_none_GEEX_215702.4403	106
0None_none_GEEX_215718.4419	141
0None_none_GEEX_215726.4427	177
0None_none_GEEX_215741.4442	15
0None_none_GEEX_215755.4456	307
0None_none_GEEX_215783.4484	93
0None_none_GEEX_215786.4487	68
0None_none_GEEX_215822.4523	58
0None_none_GEEX_215846.4547	89
0None_none_GEEX_215868.4569	261
0None_none_GEEX_215875.4576	260
0None_none_GEEX_215881.4582	39
0None_none_GEEX_215885.4586	150
0None_none_GEEX_215890.4591	172
0None_none_GEEX_215899.4600	96
0None_none_GEEX_215929.4630	94
0None_none_GEEX_215936.4637	24
0None_none_GEEX_215953.4654	401
0None_none_GEEX_215966.4667	225
0None_none_GEEX_215968.4669	101
0None_none_GEEX_215970.4671	55
0None_none_GEEX_215991.4692	68
0None_none_GEEX_215996.4697	52
0None_none_GEEX_216010.4711	101
0None_none_GEEX_216022.4723	85
0None_none_GEEX_216051.4752	51
0None_none_GEEX_216060.4761	135
0None_none_GEEX_216073.4774	24
0None_none_GEEX_216077.4778	160
0None_none_GEEX_216079.4780	16
0None_none_GEEX_216100.4801	78
0None_none_GEEX_216109.4810	116
0None_none_GEEX_216127.4828	51
0None_none_GEEX_216133.4834	625
0None_none_GEEX_216152.4853	49
0None_none_GEEX_216201.4902	201
0None_none_GEEX_216212.4913	175
0None_none_GEEX_216220.4921	60
0None_none_GEEX_216224.4925	65
0None_none_GEEX_216241.4942	54
0None_none_GEEX_216242.4943	159
0None_none_GEEX_216256.4957	77
0None_none_GEEX_216258.4959	202
0None_none_GEEX_216259.4960	133
0None_none_GEEX_216260.4961	105
0None_none_GEEX_216272.4973	117
0None_none_GEEX_216293.4994	57
0None_none_GEEX_216310.5011	93
0None_none_GEEX_216312.5013	58
0None_none_GEEX_216315.5016	64
0None_none_GEEX_216321.5022	144
0None_none_GEEX_216337.5038	44
0None_none_GEEX_216358.5059	260
0None_none_GEEX_216399.5100	53
0None_none_GEEX_216404.5105	369
0None_none_GEEX_216405.5106	92
0None_none_GEEX_216408.5109	90
0None_none_GEEX_216409.5110	177
0None_none_GEEX_216415.5116	155
0None_none_GEEX_216417.5118	23
0None_none_GEEX_216450.5151	45
0None_none_GEEX_216461.5162	47
0None_none_GEEX_216477.5178	216
0None_none_GEEX_216496.5197	176
0None_none_GEEX_216525.5226	4
0None_none_GEEX_216532.5233	114
0None_none_GEEX_216542.5243	303
0None_none_GEEX_216546.5247	40
0None_none_GEEX_216568.5269	107
0None_none_GEEX_216571.5272	43
0None_none_GEEX_216574.5275	224
0None_none_GEEX_216576.5277	94
0None_none_GEEX_216582.5283	254
0None_none_GEEX_216585.5286	173
0None_none_GEEX_216591.5292	131
0None_none_GEEX_216612.5313	193
0None_none_GEEX_216628.5329	234
0None_none_GEEX_216629.5330	89
0None_none_GEEX_216652.5353	107
0None_none_GEEX_216657.5358	75
0None_none_GEEX_216661.5362	202
0None_none_GEEX_216670.5371	137
0None_none_GEEX_216694.5395	68
0None_none_GEEX_216696.5397	45
0None_none_GEEX_216700.5401	168
[truncated: 205,622+ more rows]

## Sheet: Ramos replicate 1
0None_none_ACOCDTKP_211478.179	382
0None_none_ACOCDTKP_211573.274	1098
0None_none_ACOCDTKP_211580.281	1131
0None_none_ACOCDTKP_211602.303	1342
0None_none_ACOCDTKP_211661.362	861
0None_none_ACOCDTKP_211675.376	327
0None_none_ACOCDTKP_211901.602	1039
0None_none_ACOCDTKP_211910.611	695
0None_none_ACOCDTKP_211973.674	1037
0None_none_ACOCDTKP_212031.732	668
0None_none_ACOCDTKP_212050.751	1063
0None_none_ACOCDTKP_212080.781	1373
0None_none_ACOCDTKP_212119.820	359
0None_none_ACOCDTKP_212169.870	602
0None_none_ACOCDTKP_212184.885	769
0None_none_ACOCDTKP_212266.967	499
0None_none_ACOCDTKP_212392.1093	620
0None_none_ACOCDTKP_212584.1285	374
0None_none_ACOCDTKP_212889.1590	899
0None_none_ACOCDTKP_213001.1702	680
0None_none_ACOCDTKP_213047.1748	771
0None_none_ACOCDTKP_213062.1763	730
0None_none_ACOCDTKP_213104.1805	1073
0None_none_ACOCDTKP_213205.1906	980
0None_none_ACOCDTKP_213278.1979	485
0None_none_ACOCDTKP_213358.2059	1389
0None_none_ACOCDTKP_213384.2085	1126
0None_none_ACOCDTKP_213452.2153	1221
0None_none_ACOCDTKP_213517.2218	782
0None_none_ACOCDTKP_213552.2253	1112
0None_none_ACOCDTKP_213592.2293	475
0None_none_ACOCDTKP_213675.2376	790
0None_none_ACOCDTKP_214020.2721	309
0None_none_ACOCDTKP_214209.2910	403
0None_none_ACOCDTKP_214247.2948	477
0None_none_ACOCDTKP_214493.3194	867
0None_none_ACOCDTKP_214978.3679	162
0None_none_ACOCDTKP_215241.3942	1647
0None_none_ACOCDTKP_215322.4023	707
0None_none_ACOCDTKP_215508.4209	545
0None_none_ACOCDTKP_215536.4237	755
0None_none_ACOCDTKP_215577.4278	760
0None_none_ACOCDTKP_215600.4301	425
0None_none_ACOCDTKP_215656.4357	939
0None_none_ACOCDTKP_215677.4378	811
0None_none_ACOCDTKP_215777.4478	803
0None_none_ACOCDTKP_215792.4493	1457
0None_none_ACOCDTKP_216067.4768	651
0None_none_ACOCDTKP_216095.4796	883
0None_none_ACOCDTKP_216163.4864	1279
0None_none_ACOCDTKP_216181.4882	530
0None_none_ACOCDTKP_216355.5056	2348
0None_none_ACOCDTKP_216359.5060	368
0None_none_ACOCDTKP_216362.5063	2818
0None_none_ACOCDTKP_216369.5070	824
0None_none_ACOCDTKP_216438.5139	803
0None_none_ACOCDTKP_216554.5255	723
0None_none_ACOCDTKP_216581.5282	2860
0None_none_ACOCDTKP_216758.5459	1634
0None_none_ACOCUNA1_211323.24	490
0None_none_ACOCUNA1_211442.143	834
0None_none_ACOCUNA1_211591.292	256
0None_none_ACOCUNA1_211660.361	393
0None_none_ACOCUNA1_211692.393	531
0None_none_ACOCUNA1_212058.759	736
0None_none_ACOCUNA1_212060.761	679
0None_none_ACOCUNA1_212100.801	376
0None_none_ACOCUNA1_212123.824	1527
0None_none_ACOCUNA1_212254.955	1140
0None_none_ACOCUNA1_212312.1013	1313
0None_none_ACOCUNA1_212384.1085	718
0None_none_ACOCUNA1_212388.1089	554
0None_none_ACOCUNA1_212423.1124	1321
0None_none_ACOCUNA1_212462.1163	630
0None_none_ACOCUNA1_212689.1390	550
0None_none_ACOCUNA1_212986.1687	1308
0None_none_ACOCUNA1_213054.1755	483
0None_none_ACOCUNA1_213140.1841	843
0None_none_ACOCUNA1_213201.1902	624
0None_none_ACOCUNA1_213220.1921	1559
0None_none_ACOCUNA1_213236.1937	361
0None_none_ACOCUNA1_213269.1970	641
0None_none_ACOCUNA1_213595.2296	1434
0None_none_ACOCUNA1_213596.2297	509
0None_none_ACOCUNA1_213637.2338	910
0None_none_ACOCUNA1_213912.2613	216
0None_none_ACOCUNA1_214017.2718	606
0None_none_ACOCUNA1_214211.2912	925
0None_none_ACOCUNA1_214342.3043	384
0None_none_ACOCUNA1_214712.3413	844
0None_none_ACOCUNA1_214890.3591	527
0None_none_ACOCUNA1_215164.3865	349
0None_none_ACOCUNA1_215179.3880	979
0None_none_ACOCUNA1_215205.3906	834
0None_none_ACOCUNA1_215225.3926	413
0None_none_ACOCUNA1_215292.3993	623
0None_none_ACOCUNA1_215316.4017	947
0None_none_ACOCUNA1_215415.4116	1140
0None_none_ACOCUNA1_215481.4182	1679
0None_none_ACOCUNA1_215558.4259	1127
0None_none_ACOCUNA1_215563.4264	648
0None_none_ACOCUNA1_215646.4347	489
0None_none_ACOCUNA1_215690.4391	628
0None_none_ACOCUNA1_215724.4425	477
0None_none_ACOCUNA1_215840.4541	1078
0None_none_ACOCUNA1_215978.4679	1146
0None_none_ACOCUNA1_216176.4877	1408
0None_none_ACOCUNA1_216385.5086	1209
0None_none_ACOCUNA1_216396.5097	1033
0None_none_ACOCUNA1_216403.5104	937
0None_none_ACOCUNA1_216433.5134	313
0None_none_ACOCUNA1_216792.5493	975
0None_none_ACOCUNA1_216855.5556	462
0None_none_ACOCUNA1_216876.5577	705
0None_none_ACOCUNA1_216937.5638	878
0None_none_ACOCUNA2_211556.257	1341
0None_none_ACOCUNA2_211586.287	1437
0None_none_ACOCUNA2_211767.468	1138
0None_none_ACOCUNA2_211840.541	569
0None_none_ACOCUNA2_211969.670	857
0None_none_ACOCUNA2_212081.782	398
0None_none_ACOCUNA2_212122.823	1587
0None_none_ACOCUNA2_212163.864	534
0None_none_ACOCUNA2_212359.1060	921
0None_none_ACOCUNA2_212369.1070	750
0None_none_ACOCUNA2_212565.1266	556
0None_none_ACOCUNA2_212637.1338	1109
0None_none_ACOCUNA2_212720.1421	158
0None_none_ACOCUNA2_212735.1436	347
0None_none_ACOCUNA2_212935.1636	282
0None_none_ACOCUNA2_213008.1709	865
0None_none_ACOCUNA2_213020.1721	1650
0None_none_ACOCUNA2_213083.1784	839
0None_none_ACOCUNA2_213110.1811	801
0None_none_ACOCUNA2_213477.2178	442
0None_none_ACOCUNA2_213617.2318	1253
0None_none_ACOCUNA2_213626.2327	297
0None_none_ACOCUNA2_213815.2516	385
0None_none_ACOCUNA2_213892.2593	567
0None_none_ACOCUNA2_213893.2594	739
0None_none_ACOCUNA2_213952.2653	863
0None_none_ACOCUNA2_214243.2944	1042
0None_none_ACOCUNA2_214273.2974	902
0None_none_ACOCUNA2_214331.3032	1068
0None_none_ACOCUNA2_214351.3052	560
0None_none_ACOCUNA2_214354.3055	859
0None_none_ACOCUNA2_214359.3060	1068
0None_none_ACOCUNA2_214492.3193	496
0None_none_ACOCUNA2_214518.3219	572
0None_none_ACOCUNA2_214589.3290	561
0None_none_ACOCUNA2_214667.3368	1156
0None_none_ACOCUNA2_214708.3409	1068
0None_none_ACOCUNA2_214782.3483	524
0None_none_ACOCUNA2_214910.3611	971
0None_none_ACOCUNA2_214985.3686	892
0None_none_ACOCUNA2_215328.4029	746
0None_none_ACOCUNA2_215762.4463	132
0None_none_ACOCUNA2_215819.4520	647
0None_none_ACOCUNA2_215998.4699	306
0None_none_ACOCUNA2_216019.4720	610
0None_none_ACOCUNA2_216128.4829	335
0None_none_ACOCUNA2_216265.4966	1291
0None_none_ACOCUNA2_216410.5111	866
0None_none_ACOCUNA2_216425.5126	399
0None_none_ACOCUNA2_216539.5240	554
0None_none_ACOCUNA2_216540.5241	104
0None_none_ACOCUNA2_216640.5341	1677
0None_none_ACOCUNA2_216774.5475	629
0None_none_ACOCUNA2_216801.5502	543
0None_none_ACOCUNA2_216836.5537	752
0None_none_ACOCUNA2_216841.5542	610
0None_none_ACOCUNA2_216885.5586	659
0None_none_ACOCUNA3_211322.23	1018
0None_none_ACOCUNA3_211713.414	1094
0None_none_ACOCUNA3_211837.538	446
0None_none_ACOCUNA3_211852.553	386
0None_none_ACOCUNA3_211863.564	772
0None_none_ACOCUNA3_211877.578	538
0None_none_ACOCUNA3_211954.655	469
0None_none_ACOCUNA3_212028.729	897
0None_none_ACOCUNA3_212152.853	742
0None_none_ACOCUNA3_212154.855	922
0None_none_ACOCUNA3_212419.1120	529
0None_none_ACOCUNA3_212539.1240	845
0None_none_ACOCUNA3_212722.1423	1578
0None_none_ACOCUNA3_212740.1441	541
0None_none_ACOCUNA3_212778.1479	911
0None_none_ACOCUNA3_212897.1598	1402
0None_none_ACOCUNA3_212952.1653	853
0None_none_ACOCUNA3_213016.1717	1701
0None_none_ACOCUNA3_213041.1742	862
0None_none_ACOCUNA3_213495.2196	378
0None_none_ACOCUNA3_213614.2315	372
0None_none_ACOCUNA3_213630.2331	1557
0None_none_ACOCUNA3_213647.2348	862
0None_none_ACOCUNA3_213758.2459	1035
0None_none_ACOCUNA3_213827.2528	461
0None_none_ACOCUNA3_213904.2605	1064
0None_none_ACOCUNA3_214071.2772	1195
0None_none_ACOCUNA3_214367.3068	1016
0None_none_ACOCUNA3_214541.3242	772
0None_none_ACOCUNA3_214664.3365	668
0None_none_ACOCUNA3_214834.3535	1194
0None_none_ACOCUNA3_214842.3543	488
0None_none_ACOCUNA3_215105.3806	326
0None_none_ACOCUNA3_215139.3840	535
0None_none_ACOCUNA3_215214.3915	709
0None_none_ACOCUNA3_215263.3964	504
0None_none_ACOCUNA3_215350.4051	995
0None_none_ACOCUNA3_215421.4122	739
0None_none_ACOCUNA3_215513.4214	1706
0None_none_ACOCUNA3_215644.4345	801
0None_none_ACOCUNA3_215740.4441	536
0None_none_ACOCUNA3_215750.4451	691
0None_none_ACOCUNA3_215834.4535	1189
0None_none_ACOCUNA3_215888.4589	553
0None_none_ACOCUNA3_215989.4690	616
0None_none_ACOCUNA3_215997.4698	824
0None_none_ACOCUNA3_216052.4753	1164
0None_none_ACOCUNA3_216141.4842	880
0None_none_ACOCUNA3_216264.4965	1013
0None_none_ACOCUNA3_216473.5174	1235
0None_none_ACOCUNA3_216617.5318	916
0None_none_ACOCUNA3_216630.5331	856
0None_none_ACOCUNA3_216747.5448	532
0None_none_ACOCUNA3_216828.5529	1093
0None_none_ACOCUNA3_216910.5611	1127
0None_none_ACOC_211308.9	526
0None_none_ACOC_211313.14	894
0None_none_ACOC_211316.17	288
0None_none_ACOC_211318.19	755
0None_none_ACOC_211335.36	570
0None_none_ACOC_211337.38	414
0None_none_ACOC_211350.51	668
0None_none_ACOC_211355.56	329
0None_none_ACOC_211362.63	133
0None_none_ACOC_211370.71	499
0None_none_ACOC_211377.78	218
0None_none_ACOC_211385.86	869
0None_none_ACOC_211386.87	312
0None_none_ACOC_211388.89	466
0None_none_ACOC_211392.93	541
0None_none_ACOC_211393.94	427
0None_none_ACOC_211400.101	634
0None_none_ACOC_211409.110	384
0None_none_ACOC_211413.114	656
0None_none_ACOC_211423.124	456
0None_none_ACOC_211424.125	915
0None_none_ACOC_211438.139	430
0None_none_ACOC_211457.158	793
0None_none_ACOC_211480.181	238
0None_none_ACOC_211481.182	193
0None_none_ACOC_211483.184	194
0None_none_ACOC_211493.194	430
0None_none_ACOC_211503.204	425
0None_none_ACOC_211505.206	472
0None_none_ACOC_211506.207	517
0None_none_ACOC_211526.227	684
0None_none_ACOC_211529.230	511
0None_none_ACOC_211534.235	621
0None_none_ACOC_211560.261	266
0None_none_ACOC_211593.294	199
0None_none_ACOC_211594.295	830
0None_none_ACOC_211595.296	281
0None_none_ACOC_211596.297	616
0None_none_ACOC_211610.311	358
0None_none_ACOC_211615.316	63
0None_none_ACOC_211619.320	471
0None_none_ACOC_211621.322	431
0None_none_ACOC_211632.333	511
0None_none_ACOC_211634.335	1217
0None_none_ACOC_211662.363	335
0None_none_ACOC_211664.365	168
0None_none_ACOC_211684.385	421
0None_none_ACOC_211693.394	748
0None_none_ACOC_211697.398	237
0None_none_ACOC_211715.416	351
0None_none_ACOC_211718.419	450
0None_none_ACOC_211777.478	621
0None_none_ACOC_211778.479	799
0None_none_ACOC_211792.493	289
0None_none_ACOC_211803.504	691
0None_none_ACOC_211823.524	908
0None_none_ACOC_211824.525	282
0None_none_ACOC_211831.532	231
0None_none_ACOC_211854.555	50
0None_none_ACOC_211878.579	251
0None_none_ACOC_211889.590	28
0None_none_ACOC_211898.599	433
0None_none_ACOC_211902.603	640
0None_none_ACOC_211904.605	184
0None_none_ACOC_211912.613	1011
0None_none_ACOC_211913.614	429
0None_none_ACOC_211921.622	352
0None_none_ACOC_211933.634	262
0None_none_ACOC_211937.638	378
0None_none_ACOC_211962.663	366
0None_none_ACOC_211983.684	386
0None_none_ACOC_211992.693	288
0None_none_ACOC_212012.713	221
0None_none_ACOC_212036.737	336
0None_none_ACOC_212045.746	619
0None_none_ACOC_212073.774	555
0None_none_ACOC_212077.778	558
0None_none_ACOC_212110.811	307
0None_none_ACOC_212111.812	594
0None_none_ACOC_212113.814	439
0None_none_ACOC_212115.816	186
0None_none_ACOC_212141.842	178
0None_none_ACOC_212178.879	273
0None_none_ACOC_212182.883	332
0None_none_ACOC_212183.884	266
0None_none_ACOC_212185.886	323
0None_none_ACOC_212188.889	228
0None_none_ACOC_212216.917	425
0None_none_ACOC_212221.922	536
0None_none_ACOC_212223.924	96
0None_none_ACOC_212227.928	192
0None_none_ACOC_212228.929	811
0None_none_ACOC_212231.932	417
0None_none_ACOC_212235.936	107
0None_none_ACOC_212257.958	271
0None_none_ACOC_212260.961	120
0None_none_ACOC_212294.995	304
0None_none_ACOC_212295.996	1106
0None_none_ACOC_212327.1028	409
0None_none_ACOC_212331.1032	273
0None_none_ACOC_212333.1034	390
0None_none_ACOC_212358.1059	426
0None_none_ACOC_212363.1064	425
0None_none_ACOC_212382.1083	437
0None_none_ACOC_212420.1121	594
0None_none_ACOC_212421.1122	379
0None_none_ACOC_212437.1138	269
0None_none_ACOC_212445.1146	617
0None_none_ACOC_212471.1172	232
0None_none_ACOC_212484.1185	952
0None_none_ACOC_212487.1188	618
0None_none_ACOC_212526.1227	249
0None_none_ACOC_212544.1245	807
0None_none_ACOC_212558.1259	244
0None_none_ACOC_212560.1261	138
0None_none_ACOC_212566.1267	352
0None_none_ACOC_212569.1270	218
0None_none_ACOC_212585.1286	529
0None_none_ACOC_212586.1287	158
0None_none_ACOC_212595.1296	203
0None_none_ACOC_212598.1299	810
0None_none_ACOC_212601.1302	338
0None_none_ACOC_212616.1317	1147
0None_none_ACOC_212620.1321	364
0None_none_ACOC_212623.1324	347
0None_none_ACOC_212628.1329	389
0None_none_ACOC_212635.1336	371
0None_none_ACOC_212638.1339	510
0None_none_ACOC_212640.1341	481
0None_none_ACOC_212641.1342	261
0None_none_ACOC_212657.1358	462
0None_none_ACOC_212671.1372	654
0None_none_ACOC_212675.1376	386
0None_none_ACOC_212684.1385	364
0None_none_ACOC_212692.1393	261
0None_none_ACOC_212698.1399	1052
0None_none_ACOC_212712.1413	375
0None_none_ACOC_212718.1419	343
0None_none_ACOC_212723.1424	656
0None_none_ACOC_212728.1429	796
0None_none_ACOC_212732.1433	377
0None_none_ACOC_212745.1446	469
0None_none_ACOC_212748.1449	627
0None_none_ACOC_212749.1450	696
0None_none_ACOC_212750.1451	182
0None_none_ACOC_212753.1454	586
0None_none_ACOC_212756.1457	310
0None_none_ACOC_212765.1466	272
0None_none_ACOC_212785.1486	607
0None_none_ACOC_212801.1502	563
0None_none_ACOC_212803.1504	101
0None_none_ACOC_212823.1524	292
0None_none_ACOC_212825.1526	292
0None_none_ACOC_212839.1540	185
0None_none_ACOC_212892.1593	249
0None_none_ACOC_212894.1595	509
0None_none_ACOC_212906.1607	486
0None_none_ACOC_212929.1630	454
0None_none_ACOC_212954.1655	417
0None_none_ACOC_212979.1680	441
0None_none_ACOC_212988.1689	352
0None_none_ACOC_213049.1750	468
0None_none_ACOC_213060.1761	301
0None_none_ACOC_213078.1779	309
0None_none_ACOC_213096.1797	615
0None_none_ACOC_213100.1801	553
0None_none_ACOC_213106.1807	566
0None_none_ACOC_213126.1827	333
0None_none_ACOC_213142.1843	847
0None_none_ACOC_213147.1848	232
0None_none_ACOC_213152.1853	50
0None_none_ACOC_213155.1856	467
0None_none_ACOC_213166.1867	783
0None_none_ACOC_213180.1881	665
0None_none_ACOC_213193.1894	798
0None_none_ACOC_213218.1919	428
0None_none_ACOC_213227.1928	255
0None_none_ACOC_213266.1967	488
0None_none_ACOC_213272.1973	538
0None_none_ACOC_213282.1983	505
0None_none_ACOC_213290.1991	921
0None_none_ACOC_213308.2009	522
0None_none_ACOC_213326.2027	668
0None_none_ACOC_213332.2033	364
0None_none_ACOC_213353.2054	409
0None_none_ACOC_213360.2061	342
0None_none_ACOC_213374.2075	150
0None_none_ACOC_213381.2082	763
0None_none_ACOC_213386.2087	382
0None_none_ACOC_213393.2094	601
0None_none_ACOC_213410.2111	750
0None_none_ACOC_213412.2113	338
0None_none_ACOC_213418.2119	348
0None_none_ACOC_213427.2128	334
0None_none_ACOC_213429.2130	439
0None_none_ACOC_213447.2148	369
0None_none_ACOC_213465.2166	864
0None_none_ACOC_213466.2167	411
0None_none_ACOC_213474.2175	322
0None_none_ACOC_213475.2176	464
0None_none_ACOC_213480.2181	372
0None_none_ACOC_213493.2194	395
0None_none_ACOC_213500.2201	71
0None_none_ACOC_213516.2217	713
0None_none_ACOC_213524.2225	336
0None_none_ACOC_213540.2241	328
0None_none_ACOC_213544.2245	488
0None_none_ACOC_213551.2252	128
0None_none_ACOC_213563.2264	1108
0None_none_ACOC_213564.2265	458
0None_none_ACOC_213569.2270	535
0None_none_ACOC_213571.2272	759
0None_none_ACOC_213591.2292	254
0None_none_ACOC_213600.2301	474
0None_none_ACOC_213603.2304	1234
0None_none_ACOC_213608.2309	410
0None_none_ACOC_213612.2313	380
0None_none_ACOC_213620.2321	863
0None_none_ACOC_213622.2323	272
0None_none_ACOC_213636.2337	639
0None_none_ACOC_213678.2379	915
0None_none_ACOC_213680.2381	1169
0None_none_ACOC_213700.2401	541
0None_none_ACOC_213702.2403	739
0None_none_ACOC_213714.2415	479
0None_none_ACOC_213723.2424	226
0None_none_ACOC_213732.2433	189
0None_none_ACOC_213753.2454	490
0None_none_ACOC_213757.2458	270
0None_none_ACOC_213785.2486	634
0None_none_ACOC_213805.2506	479
0None_none_ACOC_213846.2547	320
0None_none_ACOC_213864.2565	395
0None_none_ACOC_213865.2566	290
0None_none_ACOC_213873.2574	897
0None_none_ACOC_213877.2578	474
0None_none_ACOC_213878.2579	554
0None_none_ACOC_213883.2584	535
0None_none_ACOC_213886.2587	572
0None_none_ACOC_213894.2595	478
0None_none_ACOC_213905.2606	500
0None_none_ACOC_213919.2620	388
0None_none_ACOC_213935.2636	387
0None_none_ACOC_213942.2643	1034
0None_none_ACOC_213949.2650	860
0None_none_ACOC_213953.2654	546
0None_none_ACOC_213955.2656	1005
0None_none_ACOC_213959.2660	516
0None_none_ACOC_213963.2664	328
0None_none_ACOC_213980.2681	462
0None_none_ACOC_213991.2692	737
0None_none_ACOC_214007.2708	607
0None_none_ACOC_214035.2736	200
0None_none_ACOC_214050.2751	92
0None_none_ACOC_214051.2752	521
0None_none_ACOC_214055.2756	714
0None_none_ACOC_214067.2768	373
0None_none_ACOC_214068.2769	424
0None_none_ACOC_214076.2777	318
0None_none_ACOC_214080.2781	385
0None_none_ACOC_214085.2786	219
0None_none_ACOC_214100.2801	471
0None_none_ACOC_214114.2815	249
0None_none_ACOC_214129.2830	180
0None_none_ACOC_214148.2849	405
0None_none_ACOC_214169.2870	15
0None_none_ACOC_214179.2880	351
0None_none_ACOC_214184.2885	545
0None_none_ACOC_214186.2887	565
0None_none_ACOC_214187.2888	804
0None_none_ACOC_214189.2890	268
0None_none_ACOC_214214.2915	555
0None_none_ACOC_214234.2935	185
0None_none_ACOC_214238.2939	508
0None_none_ACOC_214250.2951	386
0None_none_ACOC_214254.2955	441
0None_none_ACOC_214279.2980	332
0None_none_ACOC_214314.3015	278
0None_none_ACOC_214346.3047	746
0None_none_ACOC_214381.3082	359
0None_none_ACOC_214382.3083	380
0None_none_ACOC_214391.3092	349
0None_none_ACOC_214403.3104	761
0None_none_ACOC_214409.3110	243
0None_none_ACOC_214420.3121	934
0None_none_ACOC_214447.3148	315
0None_none_ACOC_214457.3158	786
0None_none_ACOC_214480.3181	898
0None_none_ACOC_214485.3186	307
0None_none_ACOC_214491.3192	730
0None_none_ACOC_214497.3198	867
0None_none_ACOC_214557.3258	284
0None_none_ACOC_214575.3276	944
0None_none_ACOC_214576.3277	310
0None_none_ACOC_214584.3285	759
0None_none_ACOC_214605.3306	558
0None_none_ACOC_214606.3307	400
0None_none_ACOC_214607.3308	317
0None_none_ACOC_214609.3310	342
0None_none_ACOC_214611.3312	380
0None_none_ACOC_214634.3335	739
0None_none_ACOC_214648.3349	288
0None_none_ACOC_214652.3353	539
0None_none_ACOC_214665.3366	497
0None_none_ACOC_214669.3370	346
0None_none_ACOC_214681.3382	660
0None_none_ACOC_214686.3387	754
0None_none_ACOC_214713.3414	717
0None_none_ACOC_214732.3433	352
0None_none_ACOC_214763.3464	442
0None_none_ACOC_214764.3465	527
0None_none_ACOC_214785.3486	194
0None_none_ACOC_214796.3497	274
0None_none_ACOC_214809.3510	344
0None_none_ACOC_214812.3513	259
0None_none_ACOC_214816.3517	420
0None_none_ACOC_214817.3518	159
0None_none_ACOC_214838.3539	520
0None_none_ACOC_214860.3561	412
0None_none_ACOC_214865.3566	463
0None_none_ACOC_214868.3569	289
0None_none_ACOC_214869.3570	282
0None_none_ACOC_214870.3571	506
0None_none_ACOC_214883.3584	174
0None_none_ACOC_214885.3586	509
0None_none_ACOC_214891.3592	676
0None_none_ACOC_214896.3597	565
0None_none_ACOC_214911.3612	444
0None_none_ACOC_214912.3613	435
0None_none_ACOC_214917.3618	545
0None_none_ACOC_214948.3649	556
0None_none_ACOC_214968.3669	241
0None_none_ACOC_214976.3677	39
0None_none_ACOC_214979.3680	347
0None_none_ACOC_214993.3694	182
0None_none_ACOC_215007.3708	923
0None_none_ACOC_215015.3716	306
0None_none_ACOC_215020.3721	302
0None_none_ACOC_215025.3726	403
0None_none_ACOC_215046.3747	305
0None_none_ACOC_215047.3748	159
0None_none_ACOC_215058.3759	429
0None_none_ACOC_215075.3776	292
0None_none_ACOC_215109.3810	482
0None_none_ACOC_215116.3817	138
0None_none_ACOC_215127.3828	449
0None_none_ACOC_215134.3835	414
0None_none_ACOC_215146.3847	558
0None_none_ACOC_215157.3858	416
0None_none_ACOC_215165.3866	240
0None_none_ACOC_215180.3881	429
0None_none_ACOC_215184.3885	340
0None_none_ACOC_215185.3886	195
0None_none_ACOC_215227.3928	281
0None_none_ACOC_215242.3943	1092
0None_none_ACOC_215244.3945	163
0None_none_ACOC_215273.3974	296
0None_none_ACOC_215275.3976	286
0None_none_ACOC_215276.3977	344
0None_none_ACOC_215290.3991	579
0None_none_ACOC_215296.3997	418
0None_none_ACOC_215299.4000	904
0None_none_ACOC_215326.4027	205
0None_none_ACOC_215327.4028	304
0None_none_ACOC_215352.4053	522
0None_none_ACOC_215355.4056	301
0None_none_ACOC_215370.4071	150
0None_none_ACOC_215386.4087	185
0None_none_ACOC_215389.4090	492
0None_none_ACOC_215401.4102	585
0None_none_ACOC_215409.4110	296
0None_none_ACOC_215410.4111	544
0None_none_ACOC_215431.4132	422
0None_none_ACOC_215443.4144	672
0None_none_ACOC_215460.4161	368
0None_none_ACOC_215496.4197	614
0None_none_ACOC_215517.4218	268
0None_none_ACOC_215518.4219	526
0None_none_ACOC_215525.4226	890
0None_none_ACOC_215572.4273	435
0None_none_ACOC_215579.4280	331
0None_none_ACOC_215582.4283	272
0None_none_ACOC_215596.4297	272
0None_none_ACOC_215616.4317	494
0None_none_ACOC_215620.4321	525
0None_none_ACOC_215624.4325	595
0None_none_ACOC_215631.4332	378
0None_none_ACOC_215632.4333	644
0None_none_ACOC_215652.4353	553
0None_none_ACOC_215653.4354	179
0None_none_ACOC_215661.4362	402
0None_none_ACOC_215663.4364	278
0None_none_ACOC_215683.4384	200
0None_none_ACOC_215687.4388	651
0None_none_ACOC_215701.4402	251
0None_none_ACOC_215709.4410	162
0None_none_ACOC_215712.4413	140
0None_none_ACOC_215737.4438	434
0None_none_ACOC_215739.4440	225
0None_none_ACOC_215742.4443	81
0None_none_ACOC_215746.4447	302
0None_none_ACOC_215754.4455	429
0None_none_ACOC_215759.4460	133
0None_none_ACOC_215764.4465	166
0None_none_ACOC_215785.4486	266
0None_none_ACOC_215794.4495	327
0None_none_ACOC_215801.4502	299
0None_none_ACOC_215815.4516	263
0None_none_ACOC_215827.4528	277
0None_none_ACOC_215857.4558	332
0None_none_ACOC_215865.4566	805
0None_none_ACOC_215883.4584	188
0None_none_ACOC_215894.4595	317
0None_none_ACOC_215895.4596	783
0None_none_ACOC_215903.4604	623
0None_none_ACOC_215913.4614	234
0None_none_ACOC_215915.4616	206
0None_none_ACOC_215944.4645	474
0None_none_ACOC_215955.4656	485
0None_none_ACOC_215957.4658	621
0None_none_ACOC_215982.4683	267
0None_none_ACOC_215994.4695	396
0None_none_ACOC_216012.4713	434
0None_none_ACOC_216016.4717	484
0None_none_ACOC_216018.4719	532
0None_none_ACOC_216026.4727	653
0None_none_ACOC_216035.4736	99
0None_none_ACOC_216037.4738	438
0None_none_ACOC_216048.4749	496
0None_none_ACOC_216063.4764	685
0None_none_ACOC_216068.4769	640
0None_none_ACOC_216085.4786	316
0None_none_ACOC_216111.4812	630
0None_none_ACOC_216118.4819	239
0None_none_ACOC_216123.4824	637
0None_none_ACOC_216136.4837	650
0None_none_ACOC_216139.4840	484
0None_none_ACOC_216160.4861	519
0None_none_ACOC_216187.4888	882
0None_none_ACOC_216194.4895	386
0None_none_ACOC_216195.4896	546
0None_none_ACOC_216200.4901	422
0None_none_ACOC_216205.4906	229
0None_none_ACOC_216226.4927	366
0None_none_ACOC_216235.4936	250
0None_none_ACOC_216237.4938	314
0None_none_ACOC_216245.4946	738
0None_none_ACOC_216254.4955	121
0None_none_ACOC_216263.4964	340
0None_none_ACOC_216273.4974	410
0None_none_ACOC_216284.4985	195
0None_none_ACOC_216285.4986	914
0None_none_ACOC_216289.4990	485
0None_none_ACOC_216305.5006	271
0None_none_ACOC_216308.5009	416
0None_none_ACOC_216320.5021	238
0None_none_ACOC_216327.5028	548
0None_none_ACOC_216334.5035	327
0None_none_ACOC_216345.5046	373
0None_none_ACOC_216356.5057	616
0None_none_ACOC_216389.5090	266
0None_none_ACOC_216397.5098	409
0None_none_ACOC_216424.5125	269
0None_none_ACOC_216430.5131	147
0None_none_ACOC_216449.5150	185
0None_none_ACOC_216453.5154	914
0None_none_ACOC_216457.5158	287
0None_none_ACOC_216462.5163	221
0None_none_ACOC_216490.5191	446
0None_none_ACOC_216491.5192	702
0None_none_ACOC_216514.5215	627
0None_none_ACOC_216516.5217	544
0None_none_ACOC_216535.5236	710
0None_none_ACOC_216548.5249	282
0None_none_ACOC_216549.5250	53
0None_none_ACOC_216553.5254	319
0None_none_ACOC_216559.5260	574
0None_none_ACOC_216565.5266	303
0None_none_ACOC_216566.5267	152
0None_none_ACOC_216586.5287	409
0None_none_ACOC_216590.5291	817
0None_none_ACOC_216606.5307	225
0None_none_ACOC_216633.5334	259
0None_none_ACOC_216637.5338	657
0None_none_ACOC_216642.5343	249
0None_none_ACOC_216646.5347	89
0None_none_ACOC_216659.5360	370
0None_none_ACOC_216662.5363	418
0None_none_ACOC_216664.5365	145
0None_none_ACOC_216667.5368	884
0None_none_ACOC_216681.5382	209
0None_none_ACOC_216686.5387	632
0None_none_ACOC_216697.5398	689
0None_none_ACOC_216711.5412	239
0None_none_ACOC_216713.5414	125
0None_none_ACOC_216717.5418	409
0None_none_ACOC_216720.5421	379
0None_none_ACOC_216725.5426	181
0None_none_ACOC_216729.5430	266
0None_none_ACOC_216745.5446	362
0None_none_ACOC_216753.5454	78
0None_none_ACOC_216775.5476	184
0None_none_ACOC_216777.5478	198
0None_none_ACOC_216779.5480	253
0None_none_ACOC_216782.5483	233
0None_none_ACOC_216786.5487	258
0None_none_ACOC_216811.5512	523
0None_none_ACOC_216829.5530	495
0None_none_ACOC_216830.5531	558
0None_none_ACOC_216833.5534	371
0None_none_ACOC_216844.5545	1107
0None_none_ACOC_216853.5554	428
0None_none_ACOC_216856.5557	722
0None_none_ACOC_216859.5560	93
0None_none_ACOC_216862.5563	398
0None_none_ACOC_216893.5594	286
0None_none_ACOC_216897.5598	296
0None_none_ACOC_216916.5617	140
0None_none_ACOC_216917.5618	585
0None_none_ACOC_216919.5620	435
0None_none_ACOC_216933.5634	473
0None_none_DTKPPROT_211394.95	475
0None_none_DTKPPROT_211816.517	740
0None_none_DTKPPROT_211860.561	425
0None_none_DTKPPROT_212082.783	824
0None_none_DTKPPROT_212127.828	488
0None_none_DTKPPROT_212147.848	1391
0None_none_DTKPPROT_212661.1362	788
0None_none_DTKPPROT_212817.1518	632
0None_none_DTKPPROT_212886.1587	486
0None_none_DTKPPROT_212932.1633	371
0None_none_DTKPPROT_213000.1701	832
0None_none_DTKPPROT_213114.1815	863
0None_none_DTKPPROT_213175.1876	481
0None_none_DTKPPROT_213243.1944	368
0None_none_DTKPPROT_213399.2100	325
0None_none_DTKPPROT_213497.2198	464
0None_none_DTKPPROT_213806.2507	1597
0None_none_DTKPPROT_213872.2573	1925
0None_none_DTKPPROT_213975.2676	871
0None_none_DTKPPROT_214010.2711	189
0None_none_DTKPPROT_214060.2761	595
0None_none_DTKPPROT_214113.2814	613
0None_none_DTKPPROT_214202.2903	1129
0None_none_DTKPPROT_214208.2909	435
0None_none_DTKPPROT_214283.2984	750
0None_none_DTKPPROT_214302.3003	640
0None_none_DTKPPROT_214355.3056	619
0None_none_DTKPPROT_214377.3078	583
0None_none_DTKPPROT_214488.3189	1030
0None_none_DTKPPROT_214542.3243	376
0None_none_DTKPPROT_214680.3381	692
0None_none_DTKPPROT_214692.3393	809
0None_none_DTKPPROT_214766.3467	509
0None_none_DTKPPROT_214772.3473	825
0None_none_DTKPPROT_215029.3730	643
0None_none_DTKPPROT_215037.3738	523
0None_none_DTKPPROT_215065.3766	216
0None_none_DTKPPROT_215125.3826	1033
0None_none_DTKPPROT_215282.3983	606
0None_none_DTKPPROT_215331.4032	612
0None_none_DTKPPROT_215334.4035	361
0None_none_DTKPPROT_215462.4163	1162
0None_none_DTKPPROT_215466.4167	817
0None_none_DTKPPROT_215618.4319	455
0None_none_DTKPPROT_215761.4462	630
0None_none_DTKPPROT_215855.4556	399
0None_none_DTKPPROT_215985.4686	867
0None_none_DTKPPROT_215999.4700	887
0None_none_DTKPPROT_216033.4734	786
0None_none_DTKPPROT_216140.4841	715
0None_none_DTKPPROT_216244.4945	701
0None_none_DTKPPROT_216635.5336	1083
0None_none_DTKPPROT_216663.5364	863
0None_none_DTKPPROT_216715.5416	1544
0None_none_DTKPPROT_216803.5504	1923
0None_none_DTKPPROT_216864.5565	313
0None_none_DTKPPROT_216884.5585	371
0None_none_DTKPPROT_216921.5622	951
0None_none_DTKP_211345.46	486
0None_none_DTKP_211346.47	851
0None_none_DTKP_211348.49	223
0None_none_DTKP_211353.54	338
0None_none_DTKP_211354.55	719
0None_none_DTKP_211361.62	94
0None_none_DTKP_211402.103	159
0None_none_DTKP_211403.104	157
0None_none_DTKP_211419.120	104
0None_none_DTKP_211456.157	591
0None_none_DTKP_211459.160	236
0None_none_DTKP_211474.175	187
0None_none_DTKP_211486.187	114
0None_none_DTKP_211491.192	136
0None_none_DTKP_211510.211	96
0None_none_DTKP_211531.232	177
0None_none_DTKP_211561.262	128
0None_none_DTKP_211570.271	146
0None_none_DTKP_211581.282	768
0None_none_DTKP_211582.283	5
0None_none_DTKP_211624.325	113
0None_none_DTKP_211629.330	114
0None_none_DTKP_211631.332	430
0None_none_DTKP_211638.339	427
0None_none_DTKP_211649.350	313
0None_none_DTKP_211654.355	974
0None_none_DTKP_211667.368	202
0None_none_DTKP_211685.386	148
0None_none_DTKP_211699.400	497
0None_none_DTKP_211704.405	216
0None_none_DTKP_211708.409	287
0None_none_DTKP_211722.423	414
0None_none_DTKP_211726.427	189
0None_none_DTKP_211741.442	1173
0None_none_DTKP_211747.448	222
0None_none_DTKP_211753.454	774
0None_none_DTKP_211755.456	252
0None_none_DTKP_211761.462	173
0None_none_DTKP_211770.471	19
0None_none_DTKP_211779.480	730
0None_none_DTKP_211784.485	154
0None_none_DTKP_211798.499	150
0None_none_DTKP_211814.515	564
0None_none_DTKP_211850.551	291
0None_none_DTKP_211866.567	95
0None_none_DTKP_211874.575	253
0None_none_DTKP_211885.586	234
0None_none_DTKP_211888.589	196
0None_none_DTKP_211890.591	462
0None_none_DTKP_211899.600	210
0None_none_DTKP_211908.609	411
0None_none_DTKP_211909.610	239
0None_none_DTKP_211925.626	382
0None_none_DTKP_211938.639	270
0None_none_DTKP_211949.650	144
0None_none_DTKP_211963.664	179
0None_none_DTKP_211968.669	419
0None_none_DTKP_211980.681	1391
0None_none_DTKP_211987.688	495
0None_none_DTKP_211988.689	201
0None_none_DTKP_211991.692	323
0None_none_DTKP_212021.722	408
0None_none_DTKP_212022.723	519
0None_none_DTKP_212052.753	145
0None_none_DTKP_212053.754	400
0None_none_DTKP_212064.765	528
0None_none_DTKP_212070.771	169
0None_none_DTKP_212071.772	112
0None_none_DTKP_212078.779	235
0None_none_DTKP_212089.790	189
0None_none_DTKP_212095.796	144
0None_none_DTKP_212098.799	163
0None_none_DTKP_212099.800	262
0None_none_DTKP_212126.827	140
0None_none_DTKP_212133.834	189
0None_none_DTKP_212156.857	230
0None_none_DTKP_212165.866	147
0None_none_DTKP_212172.873	363
0None_none_DTKP_212187.888	317
0None_none_DTKP_212203.904	154
0None_none_DTKP_212212.913	1382
0None_none_DTKP_212237.938	199
0None_none_DTKP_212273.974	181
0None_none_DTKP_212293.994	385
0None_none_DTKP_212300.1001	276
0None_none_DTKP_212343.1044	501
0None_none_DTKP_212346.1047	126
0None_none_DTKP_212356.1057	889
0None_none_DTKP_212362.1063	242
0None_none_DTKP_212367.1068	115
0None_none_DTKP_212368.1069	275
0None_none_DTKP_212394.1095	854
0None_none_DTKP_212398.1099	247
0None_none_DTKP_212405.1106	792
0None_none_DTKP_212429.1130	303
0None_none_DTKP_212440.1141	193
0None_none_DTKP_212459.1160	216
0None_none_DTKP_212486.1187	347
0None_none_DTKP_212494.1195	229
0None_none_DTKP_212497.1198	418
0None_none_DTKP_212513.1214	550
0None_none_DTKP_212515.1216	131
0None_none_DTKP_212517.1218	255
0None_none_DTKP_212518.1219	532
0None_none_DTKP_212548.1249	79
0None_none_DTKP_212551.1252	537
0None_none_DTKP_212559.1260	481
0None_none_DTKP_212597.1298	149
0None_none_DTKP_212600.1301	158
0None_none_DTKP_212611.1312	387
0None_none_DTKP_212630.1331	128
0None_none_DTKP_212656.1357	217
0None_none_DTKP_212659.1360	388
0None_none_DTKP_212685.1386	279
0None_none_DTKP_212691.1392	258
0None_none_DTKP_212697.1398	423
0None_none_DTKP_212709.1410	55
0None_none_DTKP_212729.1430	181
0None_none_DTKP_212730.1431	1159
0None_none_DTKP_212770.1471	384
0None_none_DTKP_212780.1481	363
0None_none_DTKP_212788.1489	123
0None_none_DTKP_212793.1494	1120
0None_none_DTKP_212797.1498	749
0None_none_DTKP_212802.1503	333
0None_none_DTKP_212811.1512	211
0None_none_DTKP_212841.1542	706
0None_none_DTKP_212845.1546	458
0None_none_DTKP_212855.1556	137
0None_none_DTKP_212866.1567	349
0None_none_DTKP_212868.1569	88
0None_none_DTKP_212908.1609	169
0None_none_DTKP_212926.1627	168
0None_none_DTKP_212927.1628	196
0None_none_DTKP_212930.1631	467
0None_none_DTKP_212962.1663	841
0None_none_DTKP_212965.1666	704
0None_none_DTKP_212966.1667	1047
0None_none_DTKP_212968.1669	684
0None_none_DTKP_212984.1685	578
0None_none_DTKP_212991.1692	370
0None_none_DTKP_212995.1696	518
0None_none_DTKP_213026.1727	546
0None_none_DTKP_213029.1730	72
0None_none_DTKP_213067.1768	1281
0None_none_DTKP_213088.1789	496
0None_none_DTKP_213092.1793	576
0None_none_DTKP_213105.1806	156
0None_none_DTKP_213113.1814	475
0None_none_DTKP_213118.1819	151
0None_none_DTKP_213122.1823	88
0None_none_DTKP_213131.1832	192
0None_none_DTKP_213144.1845	213
0None_none_DTKP_213153.1854	666
0None_none_DTKP_213157.1858	22
0None_none_DTKP_213161.1862	497
0None_none_DTKP_213195.1896	218
0None_none_DTKP_213206.1907	121
0None_none_DTKP_213235.1936	390
0None_none_DTKP_213247.1948	546
0None_none_DTKP_213274.1975	326
0None_none_DTKP_213296.1997	240
0None_none_DTKP_213299.2000	370
0None_none_DTKP_213305.2006	320
0None_none_DTKP_213315.2016	126
0None_none_DTKP_213320.2021	452
0None_none_DTKP_213330.2031	289
0None_none_DTKP_213335.2036	727
0None_none_DTKP_213357.2058	444
0None_none_DTKP_213387.2088	345
0None_none_DTKP_213402.2103	309
0None_none_DTKP_213422.2123	81
0None_none_DTKP_213430.2131	375
0None_none_DTKP_213446.2147	464
0None_none_DTKP_213460.2161	247
0None_none_DTKP_213503.2204	325
0None_none_DTKP_213509.2210	81
0None_none_DTKP_213514.2215	626
0None_none_DTKP_213523.2224	356
0None_none_DTKP_213531.2232	326
0None_none_DTKP_213532.2233	284
0None_none_DTKP_213548.2249	549
0None_none_DTKP_213555.2256	314
0None_none_DTKP_213581.2282	720
0None_none_DTKP_213585.2286	19
0None_none_DTKP_213621.2322	606
0None_none_DTKP_213644.2345	35
0None_none_DTKP_213649.2350	919
0None_none_DTKP_213673.2374	151
0None_none_DTKP_213677.2378	369
0None_none_DTKP_213692.2393	553
0None_none_DTKP_213710.2411	163
0None_none_DTKP_213717.2418	224
0None_none_DTKP_213727.2428	839
0None_none_DTKP_213751.2452	104
0None_none_DTKP_213752.2453	421
0None_none_DTKP_213755.2456	251
0None_none_DTKP_213763.2464	168
0None_none_DTKP_213764.2465	243
0None_none_DTKP_213765.2466	213
0None_none_DTKP_213778.2479	530
0None_none_DTKP_213781.2482	1132
0None_none_DTKP_213786.2487	48
0None_none_DTKP_213787.2488	941
0None_none_DTKP_213798.2499	167
0None_none_DTKP_213801.2502	119
0None_none_DTKP_213808.2509	6
0None_none_DTKP_213821.2522	379
0None_none_DTKP_213822.2523	1526
0None_none_DTKP_213847.2548	185
0None_none_DTKP_213862.2563	1864
0None_none_DTKP_213896.2597	130
0None_none_DTKP_213910.2611	265
0None_none_DTKP_213914.2615	550
0None_none_DTKP_213915.2616	201
0None_none_DTKP_213940.2641	271
0None_none_DTKP_213979.2680	356
0None_none_DTKP_213996.2697	95
0None_none_DTKP_214000.2701	225
0None_none_DTKP_214011.2712	609
0None_none_DTKP_214012.2713	625
0None_none_DTKP_214021.2722	922
0None_none_DTKP_214038.2739	99
0None_none_DTKP_214041.2742	278
0None_none_DTKP_214045.2746	394
0None_none_DTKP_214048.2749	199
0None_none_DTKP_214052.2753	302
0None_none_DTKP_214093.2794	283
0None_none_DTKP_214099.2800	234
0None_none_DTKP_214102.2803	265
0None_none_DTKP_214112.2813	284
0None_none_DTKP_214117.2818	566
0None_none_DTKP_214133.2834	323
0None_none_DTKP_214134.2835	121
0None_none_DTKP_214155.2856	184
0None_none_DTKP_214173.2874	471
0None_none_DTKP_214178.2879	335
0None_none_DTKP_214196.2897	253
0None_none_DTKP_214212.2913	575
0None_none_DTKP_214216.2917	350
0None_none_DTKP_214224.2925	936
0None_none_DTKP_214228.2929	263
0None_none_DTKP_214230.2931	465
0None_none_DTKP_214259.2960	94
0None_none_DTKP_214269.2970	202
0None_none_DTKP_214280.2981	104
0None_none_DTKP_214282.2983	359
0None_none_DTKP_214295.2996	290
0None_none_DTKP_214304.3005	40
0None_none_DTKP_214311.3012	89
0None_none_DTKP_214313.3014	699
0None_none_DTKP_214335.3036	130
0None_none_DTKP_214345.3046	343
0None_none_DTKP_214376.3077	260
0None_none_DTKP_214380.3081	541
0None_none_DTKP_214383.3084	340
0None_none_DTKP_214387.3088	369
0None_none_DTKP_214389.3090	303
0None_none_DTKP_214392.3093	414
0None_none_DTKP_214393.3094	444
0None_none_DTKP_214394.3095	551
0None_none_DTKP_214395.3096	286
0None_none_DTKP_214396.3097	340
0None_none_DTKP_214401.3102	148
0None_none_DTKP_214402.3103	648
0None_none_DTKP_214445.3146	455
0None_none_DTKP_214449.3150	338
0None_none_DTKP_214451.3152	1232
0None_none_DTKP_214461.3162	362
0None_none_DTKP_214469.3170	227
0None_none_DTKP_214504.3205	480
0None_none_DTKP_214570.3271	410
0None_none_DTKP_214571.3272	265
0None_none_DTKP_214577.3278	283
0None_none_DTKP_214594.3295	441
0None_none_DTKP_214601.3302	484
0None_none_DTKP_214612.3313	144
0None_none_DTKP_214616.3317	625
0None_none_DTKP_214624.3325	1005
0None_none_DTKP_214627.3328	23
0None_none_DTKP_214631.3332	292
0None_none_DTKP_214636.3337	249
0None_none_DTKP_214637.3338	525
0None_none_DTKP_214644.3345	155
0None_none_DTKP_214647.3348	344
0None_none_DTKP_214656.3357	241
0None_none_DTKP_214661.3362	281
0None_none_DTKP_214670.3371	271
0None_none_DTKP_214672.3373	517
0None_none_DTKP_214693.3394	508
0None_none_DTKP_214702.3403	266
0None_none_DTKP_214716.3417	283
0None_none_DTKP_214718.3419	176
0None_none_DTKP_214719.3420	1063
0None_none_DTKP_214730.3431	294
0None_none_DTKP_214745.3446	175
0None_none_DTKP_214761.3462	363
0None_none_DTKP_214774.3475	211
0None_none_DTKP_214793.3494	110
0None_none_DTKP_214795.3496	136
0None_none_DTKP_214797.3498	128
0None_none_DTKP_214801.3502	260
0None_none_DTKP_214814.3515	110
0None_none_DTKP_214823.3524	426
0None_none_DTKP_214849.3550	263
0None_none_DTKP_214863.3564	161
0None_none_DTKP_214899.3600	253
0None_none_DTKP_214900.3601	709
0None_none_DTKP_214919.3620	10
0None_none_DTKP_214949.3650	145
0None_none_DTKP_214951.3652	411
0None_none_DTKP_214955.3656	50
0None_none_DTKP_214958.3659	715
0None_none_DTKP_214959.3660	345
0None_none_DTKP_214977.3678	266
0None_none_DTKP_214984.3685	105
0None_none_DTKP_215018.3719	147
0None_none_DTKP_215093.3794	795
0None_none_DTKP_215094.3795	483
0None_none_DTKP_215099.3800	747
0None_none_DTKP_215112.3813	413
0None_none_DTKP_215115.3816	507
0None_none_DTKP_215128.3829	171
0None_none_DTKP_215140.3841	415
0None_none_DTKP_215147.3848	277
0None_none_DTKP_215158.3859	182
0None_none_DTKP_215161.3862	361
0None_none_DTKP_215167.3868	314
0None_none_DTKP_215186.3887	1365
0None_none_DTKP_215190.3891	167
0None_none_DTKP_215191.3892	1086
0None_none_DTKP_215208.3909	290
0None_none_DTKP_215246.3947	214
0None_none_DTKP_215250.3951	360
0None_none_DTKP_215251.3952	289
0None_none_DTKP_215255.3956	442
0None_none_DTKP_215279.3980	712
0None_none_DTKP_215347.4048	552
0None_none_DTKP_215349.4050	281
0None_none_DTKP_215365.4066	369
0None_none_DTKP_215371.4072	58
0None_none_DTKP_215377.4078	369
0None_none_DTKP_215379.4080	527
0None_none_DTKP_215413.4114	103
0None_none_DTKP_215422.4123	451
0None_none_DTKP_215440.4141	792
0None_none_DTKP_215441.4142	111
0None_none_DTKP_215461.4162	376
0None_none_DTKP_215492.4193	413
0None_none_DTKP_215494.4195	148
0None_none_DTKP_215497.4198	392
0None_none_DTKP_215498.4199	190
0None_none_DTKP_215502.4203	366
0None_none_DTKP_215504.4205	633
0None_none_DTKP_215529.4230	301
0None_none_DTKP_215538.4239	196
0None_none_DTKP_215556.4257	442
0None_none_DTKP_215561.4262	670
0None_none_DTKP_215564.4265	622
0None_none_DTKP_215565.4266	272
0None_none_DTKP_215569.4270	640
0None_none_DTKP_215595.4296	348
0None_none_DTKP_215603.4304	431
0None_none_DTKP_215607.4308	154
0None_none_DTKP_215648.4349	218
0None_none_DTKP_215668.4369	1093
0None_none_DTKP_215674.4375	316
0None_none_DTKP_215682.4383	1272
0None_none_DTKP_215685.4386	464
0None_none_DTKP_215705.4406	442
0None_none_DTKP_215722.4423	180
0None_none_DTKP_215735.4436	451
0None_none_DTKP_215744.4445	273
0None_none_DTKP_215770.4471	481
0None_none_DTKP_215775.4476	475
0None_none_DTKP_215788.4489	259
0None_none_DTKP_215790.4491	380
0None_none_DTKP_215793.4494	439
0None_none_DTKP_215817.4518	213
0None_none_DTKP_215876.4577	2037
0None_none_DTKP_215877.4578	214
0None_none_DTKP_215878.4579	226
0None_none_DTKP_215891.4592	18
0None_none_DTKP_215906.4607	415
0None_none_DTKP_215911.4612	534
0None_none_DTKP_215917.4618	271
0None_none_DTKP_215918.4619	163
0None_none_DTKP_215922.4623	195
0None_none_DTKP_215942.4643	134
0None_none_DTKP_215947.4648	201
0None_none_DTKP_215956.4657	589
0None_none_DTKP_215964.4665	578
0None_none_DTKP_215990.4691	393
0None_none_DTKP_215995.4696	409
0None_none_DTKP_216008.4709	115
0None_none_DTKP_216011.4712	315
0None_none_DTKP_216021.4722	372
0None_none_DTKP_216028.4729	79
0None_none_DTKP_216039.4740	308
0None_none_DTKP_216043.4744	324
0None_none_DTKP_216046.4747	1558
0None_none_DTKP_216054.4755	323
0None_none_DTKP_216056.4757	332
0None_none_DTKP_216062.4763	258
0None_none_DTKP_216082.4783	221
0None_none_DTKP_216090.4791	220
0None_none_DTKP_216091.4792	253
0None_none_DTKP_216094.4795	281
0None_none_DTKP_216105.4806	53
0None_none_DTKP_216120.4821	185
0None_none_DTKP_216122.4823	245
0None_none_DTKP_216150.4851	621
0None_none_DTKP_216158.4859	655
0None_none_DTKP_216169.4870	365
0None_none_DTKP_216183.4884	281
0None_none_DTKP_216217.4918	259
0None_none_DTKP_216225.4926	279
0None_none_DTKP_216234.4935	373
0None_none_DTKP_216238.4939	333
0None_none_DTKP_216251.4952	380
0None_none_DTKP_216278.4979	185
0None_none_DTKP_216292.4993	464
0None_none_DTKP_216313.5014	249
0None_none_DTKP_216322.5023	65
0None_none_DTKP_216332.5033	453
0None_none_DTKP_216346.5047	111
0None_none_DTKP_216349.5050	286
0None_none_DTKP_216352.5053	503
0None_none_DTKP_216371.5072	16
0None_none_DTKP_216400.5101	266
0None_none_DTKP_216422.5123	419
0None_none_DTKP_216431.5132	321
0None_none_DTKP_216459.5160	397
0None_none_DTKP_216498.5199	566
0None_none_DTKP_216501.5202	343
0None_none_DTKP_216504.5205	526
0None_none_DTKP_216521.5222	208
0None_none_DTKP_216533.5234	158
0None_none_DTKP_216569.5270	336
0None_none_DTKP_216570.5271	438
0None_none_DTKP_216583.5284	157
0None_none_DTKP_216598.5299	142
0None_none_DTKP_216604.5305	228
0None_none_DTKP_216614.5315	204
0None_none_DTKP_216620.5321	387
0None_none_DTKP_216626.5327	347
0None_none_DTKP_216636.5337	345
0None_none_DTKP_216649.5350	593
0None_none_DTKP_216655.5356	133
0None_none_DTKP_216683.5384	190
0None_none_DTKP_216687.5388	409
0None_none_DTKP_216695.5396	332
0None_none_DTKP_216704.5405	319
0None_none_DTKP_216707.5408	147
0None_none_DTKP_216731.5432	512
0None_none_DTKP_216760.5461	98
0None_none_DTKP_216762.5463	354
0None_none_DTKP_216771.5472	273
0None_none_DTKP_216785.5486	28
0None_none_DTKP_216810.5511	122
0None_none_DTKP_216823.5524	344
0None_none_DTKP_216852.5553	272
0None_none_DTKP_216863.5564	69
0None_none_DTKP_216871.5572	767
0None_none_DTKP_216877.5578	857
0None_none_DTKP_216925.5626	542
0None_none_DTKP_216935.5636	812
0None_none_DTKP_216939.5640	609
0None_none_GEEXDTKP_211383.84	733
0None_none_GEEXDTKP_211445.146	108
0None_none_GEEXDTKP_211501.202	530
0None_none_GEEXDTKP_211568.269	321
0None_none_GEEXDTKP_211623.324	178
0None_none_GEEXDTKP_211688.389	407
0None_none_GEEXDTKP_211936.637	571
0None_none_GEEXDTKP_211971.672	898
0None_none_GEEXDTKP_212063.764	421
0None_none_GEEXDTKP_212190.891	985
0None_none_GEEXDTKP_212297.998	446
0None_none_GEEXDTKP_212412.1113	374
0None_none_GEEXDTKP_212700.1401	672
0None_none_GEEXDTKP_212938.1639	551
0None_none_GEEXDTKP_212959.1660	318
0None_none_GEEXDTKP_213130.1831	1397
0None_none_GEEXDTKP_213428.2129	756
0None_none_GEEXDTKP_213481.2182	973
0None_none_GEEXDTKP_213780.2481	1539
0None_none_GEEXDTKP_213844.2545	945
0None_none_GEEXDTKP_214003.2704	1232
0None_none_GEEXDTKP_214023.2724	585
0None_none_GEEXDTKP_214075.2776	638
0None_none_GEEXDTKP_214336.3037	425
0None_none_GEEXDTKP_214356.3057	325
0None_none_GEEXDTKP_214496.3197	546
0None_none_GEEXDTKP_214573.3274	597
0None_none_GEEXDTKP_214844.3545	1157
0None_none_GEEXDTKP_214876.3577	595
0None_none_GEEXDTKP_214904.3605	521
0None_none_GEEXDTKP_214946.3647	875
0None_none_GEEXDTKP_215374.4075	230
0None_none_GEEXDTKP_215692.4393	506
0None_none_GEEXDTKP_215698.4399	1090
0None_none_GEEXDTKP_215751.4452	502
0None_none_GEEXDTKP_215892.4593	504
0None_none_GEEXDTKP_216076.4777	525
0None_none_GEEXDTKP_216147.4848	520
0None_none_GEEXDTKP_216280.4981	519
0None_none_GEEXDTKP_216357.5058	283
0None_none_GEEXDTKP_216407.5108	636
0None_none_GEEXDTKP_216522.5223	2002
0None_none_GEEXDTKP_216602.5303	1729
0None_none_GEEXDTKP_216904.5605	904
0None_none_GEEXUNA1_211303.4	433
0None_none_GEEXUNA1_211366.67	560
0None_none_GEEXUNA1_211448.149	881
0None_none_GEEXUNA1_211458.159	786
0None_none_GEEXUNA1_211465.166	475
0None_none_GEEXUNA1_211533.234	575
0None_none_GEEXUNA1_211548.249	971
0None_none_GEEXUNA1_211668.369	622
0None_none_GEEXUNA1_211927.628	457
0None_none_GEEXUNA1_212030.731	534
0None_none_GEEXUNA1_212059.760	426
0None_none_GEEXUNA1_212067.768	1252
0None_none_GEEXUNA1_212128.829	519
0None_none_GEEXUNA1_212219.920	1744
0None_none_GEEXUNA1_212514.1215	817
0None_none_GEEXUNA1_212815.1516	147
0None_none_GEEXUNA1_212910.1611	387
0None_none_GEEXUNA1_213052.1753	754
0None_none_GEEXUNA1_213077.1778	1543
0None_none_GEEXUNA1_213394.2095	331
0None_none_GEEXUNA1_213809.2510	542
0None_none_GEEXUNA1_213820.2521	507
0None_none_GEEXUNA1_213924.2625	1056
0None_none_GEEXUNA1_214106.2807	1058
0None_none_GEEXUNA1_214455.3156	168
0None_none_GEEXUNA1_214460.3161	820
0None_none_GEEXUNA1_214545.3246	545
0None_none_GEEXUNA1_214747.3448	1687
0None_none_GEEXUNA1_215085.3786	804
0None_none_GEEXUNA1_215086.3787	1086
0None_none_GEEXUNA1_215111.3812	542
0None_none_GEEXUNA1_215143.3844	630
0None_none_GEEXUNA1_215301.4002	872
0None_none_GEEXUNA1_215338.4039	863
0None_none_GEEXUNA1_215359.4060	666
0None_none_GEEXUNA1_215388.4089	628
0None_none_GEEXUNA1_215428.4129	587
0None_none_GEEXUNA1_215463.4164	376
0None_none_GEEXUNA1_215472.4173	235
0None_none_GEEXUNA1_215477.4178	741
0None_none_GEEXUNA1_215495.4196	759
0None_none_GEEXUNA1_215523.4224	1699
0None_none_GEEXUNA1_215694.4395	291
0None_none_GEEXUNA1_215727.4428	143
0None_none_GEEXUNA1_215958.4659	518
0None_none_GEEXUNA1_215973.4674	488
0None_none_GEEXUNA1_215976.4677	194
0None_none_GEEXUNA1_216044.4745	753
0None_none_GEEXUNA1_216227.4928	853
0None_none_GEEXUNA1_216309.5010	955
0None_none_GEEXUNA1_216330.5031	466
0None_none_GEEXUNA1_216446.5147	1443
0None_none_GEEXUNA1_216479.5180	1197
0None_none_GEEXUNA1_216723.5424	116
0None_none_GEEXUNA1_216804.5505	871
0None_none_GEEXUNA2_211396.97	606
0None_none_GEEXUNA2_211867.568	1170
0None_none_GEEXUNA2_211883.584	336
0None_none_GEEXUNA2_212003.704	269
0None_none_GEEXUNA2_212153.854	685
0None_none_GEEXUNA2_212200.901	385
0None_none_GEEXUNA2_212477.1178	111
0None_none_GEEXUNA2_212504.1205	532
0None_none_GEEXUNA2_212556.1257	774
0None_none_GEEXUNA2_212617.1318	551
0None_none_GEEXUNA2_212678.1379	614
0None_none_GEEXUNA2_212706.1407	578
0None_none_GEEXUNA2_212741.1442	487
0None_none_GEEXUNA2_212747.1448	643
0None_none_GEEXUNA2_212784.1485	912
0None_none_GEEXUNA2_212884.1585	1298
0None_none_GEEXUNA2_212904.1605	858
0None_none_GEEXUNA2_213174.1875	639
0None_none_GEEXUNA2_213292.1993	869
0None_none_GEEXUNA2_213329.2030	807
0None_none_GEEXUNA2_213404.2105	913
0None_none_GEEXUNA2_213431.2132	727
0None_none_GEEXUNA2_213610.2311	366
0None_none_GEEXUNA2_213997.2698	741
0None_none_GEEXUNA2_214081.2782	953
0None_none_GEEXUNA2_214135.2836	914
0None_none_GEEXUNA2_214281.2982	488
0None_none_GEEXUNA2_214322.3023	210
0None_none_GEEXUNA2_214338.3039	273
0None_none_GEEXUNA2_214369.3070	528
0None_none_GEEXUNA2_214438.3139	331
0None_none_GEEXUNA2_214749.3450	310
0None_none_GEEXUNA2_214903.3604	541
0None_none_GEEXUNA2_214945.3646	418
0None_none_GEEXUNA2_214954.3655	679
0None_none_GEEXUNA2_215016.3717	1150
0None_none_GEEXUNA2_215083.3784	1163
0None_none_GEEXUNA2_215090.3791	1716
0None_none_GEEXUNA2_215252.3953	225
0None_none_GEEXUNA2_215339.4040	568
0None_none_GEEXUNA2_215623.4324	286
0None_none_GEEXUNA2_215757.4458	992
0None_none_GEEXUNA2_215810.4511	747
0None_none_GEEXUNA2_215826.4527	287
0None_none_GEEXUNA2_215920.4621	646
0None_none_GEEXUNA2_216002.4703	408
0None_none_GEEXUNA2_216214.4915	282
0None_none_GEEXUNA2_216233.4934	526
0None_none_GEEXUNA2_216268.4969	505
0None_none_GEEXUNA2_216291.4992	796
0None_none_GEEXUNA2_216428.5129	806
0None_none_GEEXUNA2_216463.5164	996
0None_none_GEEXUNA2_216494.5195	263
0None_none_GEEXUNA2_216513.5214	560
0None_none_GEEXUNA2_216705.5406	606
0None_none_GEEXUNA2_216733.5434	421
0None_none_GEEXUNA2_216838.5539	586
0None_none_GEEXUNA2_216902.5603	339
0None_none_GEEXUNA3_211443.144	818
0None_none_GEEXUNA3_211886.587	556
0None_none_GEEXUNA3_211900.601	270
0None_none_GEEXUNA3_212308.1009	397
0None_none_GEEXUNA3_212530.1231	1112
0None_none_GEEXUNA3_212827.1528	482
0None_none_GEEXUNA3_212900.1601	823
0None_none_GEEXUNA3_213204.1905	424
0None_none_GEEXUNA3_213258.1959	260
0None_none_GEEXUNA3_213450.2151	1896
0None_none_GEEXUNA3_213492.2193	767
0None_none_GEEXUNA3_213501.2202	187
0None_none_GEEXUNA3_213561.2262	831
0None_none_GEEXUNA3_213790.2491	436
0None_none_GEEXUNA3_213848.2549	1429
0None_none_GEEXUNA3_214001.2702	1109
0None_none_GEEXUNA3_214220.2921	1171
0None_none_GEEXUNA3_214452.3153	702
0None_none_GEEXUNA3_214458.3159	888
0None_none_GEEXUNA3_214462.3163	277
0None_none_GEEXUNA3_214533.3234	679
0None_none_GEEXUNA3_214595.3296	1265
0None_none_GEEXUNA3_214615.3316	934
0None_none_GEEXUNA3_214643.3344	755
0None_none_GEEXUNA3_214735.3436	608
0None_none_GEEXUNA3_214818.3519	498
0None_none_GEEXUNA3_214840.3541	664
0None_none_GEEXUNA3_215325.4026	268
0None_none_GEEXUNA3_215381.4082	791
0None_none_GEEXUNA3_215669.4370	756
0None_none_GEEXUNA3_216050.4751	1468
0None_none_GEEXUNA3_216333.5034	519
0None_none_GEEXUNA3_216351.5052	714
0None_none_GEEXUNA3_216492.5193	479
0None_none_GEEXUNA3_216545.5246	1275
0None_none_GEEXUNA3_216674.5375	566
0None_none_GEEXUNA3_216736.5437	481
0None_none_GEEXUNA3_216781.5482	772
0None_none_GEEXUNA3_216845.5546	189
0None_none_GEEXUNA3_216898.5599	302
0None_none_GEEX_211327.28	464
0None_none_GEEX_211330.31	269
0None_none_GEEX_211357.58	555
0None_none_GEEX_211358.59	129
0None_none_GEEX_211395.96	103
0None_none_GEEX_211408.109	217
0None_none_GEEX_211433.134	580
0None_none_GEEX_211447.148	118
0None_none_GEEX_211451.152	142
0None_none_GEEX_211467.168	229
0None_none_GEEX_211470.171	285
0None_none_GEEX_211472.173	558
0None_none_GEEX_211477.178	910
0None_none_GEEX_211498.199	478
0None_none_GEEX_211504.205	440
0None_none_GEEX_211508.209	647
0None_none_GEEX_211541.242	432
0None_none_GEEX_211555.256	233
0None_none_GEEX_211559.260	547
0None_none_GEEX_211574.275	319
0None_none_GEEX_211578.279	90
0None_none_GEEX_211585.286	396
0None_none_GEEX_211600.301	134
0None_none_GEEX_211603.304	88
0None_none_GEEX_211605.306	501
0None_none_GEEX_211608.309	221
0None_none_GEEX_211609.310	1138
0None_none_GEEX_211627.328	198
0None_none_GEEX_211670.371	33
0None_none_GEEX_211677.378	372
0None_none_GEEX_211696.397	86
0None_none_GEEX_211701.402	568
0None_none_GEEX_211710.411	233
0None_none_GEEX_211712.413	215
0None_none_GEEX_211730.431	355
0None_none_GEEX_211762.463	305
0None_none_GEEX_211801.502	147
0None_none_GEEX_211802.503	558
0None_none_GEEX_211806.507	868
0None_none_GEEX_211809.510	551
0None_none_GEEX_211817.518	12
0None_none_GEEX_211820.521	650
0None_none_GEEX_211833.534	294
0None_none_GEEX_211842.543	660
0None_none_GEEX_211843.544	577
0None_none_GEEX_211849.550	515
0None_none_GEEX_211853.554	295
0None_none_GEEX_211855.556	149
0None_none_GEEX_211864.565	53
0None_none_GEEX_211865.566	129
0None_none_GEEX_211876.577	148
0None_none_GEEX_211887.588	90
0None_none_GEEX_211920.621	72
0None_none_GEEX_211924.625	339
0None_none_GEEX_211957.658	343
0None_none_GEEX_211993.694	269
0None_none_GEEX_211994.695	548
0None_none_GEEX_212014.715	215
0None_none_GEEX_212017.718	219
0None_none_GEEX_212019.720	121
0None_none_GEEX_212041.742	176
0None_none_GEEX_212107.808	269
0None_none_GEEX_212108.809	445
0None_none_GEEX_212109.810	13
0None_none_GEEX_212112.813	467
0None_none_GEEX_212120.821	547
0None_none_GEEX_212140.841	576
0None_none_GEEX_212144.845	176
0None_none_GEEX_212168.869	596
0None_none_GEEX_212189.890	420
0None_none_GEEX_212192.893	39
0None_none_GEEX_212205.906	227
0None_none_GEEX_212207.908	55
0None_none_GEEX_212230.931	100
0None_none_GEEX_212232.933	203
0None_none_GEEX_212233.934	298
0None_none_GEEX_212239.940	671
0None_none_GEEX_212256.957	366
0None_none_GEEX_212263.964	83
0None_none_GEEX_212265.966	502
0None_none_GEEX_212267.968	249
0None_none_GEEX_212269.970	410
0None_none_GEEX_212272.973	163
0None_none_GEEX_212276.977	262
0None_none_GEEX_212278.979	452
0None_none_GEEX_212282.983	115
0None_none_GEEX_212285.986	431
0None_none_GEEX_212310.1011	1090
0None_none_GEEX_212311.1012	198
0None_none_GEEX_212321.1022	710
0None_none_GEEX_212332.1033	314
0None_none_GEEX_212339.1040	430
0None_none_GEEX_212347.1048	426
0None_none_GEEX_212348.1049	147
0None_none_GEEX_212364.1065	374
0None_none_GEEX_212372.1073	474
0None_none_GEEX_212377.1078	162
0None_none_GEEX_212390.1091	467
0None_none_GEEX_212410.1111	187
0None_none_GEEX_212415.1116	124
0None_none_GEEX_212416.1117	140
0None_none_GEEX_212434.1135	589
0None_none_GEEX_212438.1139	554
0None_none_GEEX_212439.1140	280
0None_none_GEEX_212452.1153	432
0None_none_GEEX_212466.1167	95
0None_none_GEEX_212479.1180	62
0None_none_GEEX_212493.1194	527
0None_none_GEEX_212496.1197	80
0None_none_GEEX_212502.1203	567
0None_none_GEEX_212508.1209	342
0None_none_GEEX_212519.1220	445
0None_none_GEEX_212529.1230	133
0None_none_GEEX_212533.1234	52
0None_none_GEEX_212537.1238	47
0None_none_GEEX_212568.1269	7
0None_none_GEEX_212574.1275	267
0None_none_GEEX_212578.1279	152
0None_none_GEEX_212593.1294	15
0None_none_GEEX_212596.1297	132
0None_none_GEEX_212602.1303	172
0None_none_GEEX_212606.1307	16
0None_none_GEEX_212607.1308	359
0None_none_GEEX_212629.1330	328
0None_none_GEEX_212646.1347	241
0None_none_GEEX_212650.1351	298
0None_none_GEEX_212651.1352	437
0None_none_GEEX_212653.1354	122
0None_none_GEEX_212665.1366	456
0None_none_GEEX_212670.1371	616
0None_none_GEEX_212695.1396	609
0None_none_GEEX_212696.1397	302
0None_none_GEEX_212699.1400	381
0None_none_GEEX_212702.1403	170
0None_none_GEEX_212710.1411	298
0None_none_GEEX_212719.1420	269
0None_none_GEEX_212736.1437	359
0None_none_GEEX_212743.1444	159
0None_none_GEEX_212757.1458	385
0None_none_GEEX_212758.1459	335
0None_none_GEEX_212764.1465	344
0None_none_GEEX_212795.1496	146
0None_none_GEEX_212796.1497	349
0None_none_GEEX_212800.1501	299
0None_none_GEEX_212816.1517	615
0None_none_GEEX_212831.1532	385
0None_none_GEEX_212873.1574	168
0None_none_GEEX_212880.1581	277
0None_none_GEEX_212887.1588	242
0None_none_GEEX_212891.1592	243
0None_none_GEEX_212893.1594	300
0None_none_GEEX_212898.1599	423
0None_none_GEEX_212901.1602	341
0None_none_GEEX_212905.1606	359
0None_none_GEEX_212909.1610	526
0None_none_GEEX_212916.1617	607
0None_none_GEEX_212919.1620	1172
0None_none_GEEX_212934.1635	104
0None_none_GEEX_212937.1638	241
0None_none_GEEX_212961.1662	96
0None_none_GEEX_212963.1664	69
0None_none_GEEX_212964.1665	391
0None_none_GEEX_212969.1670	321
0None_none_GEEX_212976.1677	230
0None_none_GEEX_212978.1679	317
0None_none_GEEX_213006.1707	289
0None_none_GEEX_213012.1713	195
0None_none_GEEX_213013.1714	805
0None_none_GEEX_213033.1734	184
0None_none_GEEX_213038.1739	115
0None_none_GEEX_213040.1741	310
0None_none_GEEX_213055.1756	140
0None_none_GEEX_213059.1760	23
0None_none_GEEX_213070.1771	198
0None_none_GEEX_213075.1776	158
0None_none_GEEX_213076.1777	449
0None_none_GEEX_213080.1781	82
0None_none_GEEX_213090.1791	321
0None_none_GEEX_213095.1796	780
0None_none_GEEX_213108.1809	322
0None_none_GEEX_213121.1822	497
0None_none_GEEX_213128.1829	665
0None_none_GEEX_213129.1830	299
0None_none_GEEX_213132.1833	332
0None_none_GEEX_213133.1834	47
0None_none_GEEX_213151.1852	76
0None_none_GEEX_213176.1877	233
0None_none_GEEX_213177.1878	325
0None_none_GEEX_213179.1880	416
0None_none_GEEX_213190.1891	423
0None_none_GEEX_213212.1913	388
0None_none_GEEX_213223.1924	468
0None_none_GEEX_213248.1949	957
0None_none_GEEX_213249.1950	214
0None_none_GEEX_213259.1960	512
0None_none_GEEX_213284.1985	114
0None_none_GEEX_213295.1996	279
0None_none_GEEX_213303.2004	140
0None_none_GEEX_213306.2007	257
0None_none_GEEX_213322.2023	347
0None_none_GEEX_213333.2034	342
0None_none_GEEX_213338.2039	166
0None_none_GEEX_213354.2055	137
0None_none_GEEX_213364.2065	291
0None_none_GEEX_213373.2074	91
0None_none_GEEX_213389.2090	151
0None_none_GEEX_213397.2098	261
0None_none_GEEX_213401.2102	326
0None_none_GEEX_213416.2117	172
0None_none_GEEX_213426.2127	73
0None_none_GEEX_213441.2142	152
0None_none_GEEX_213456.2157	376
0None_none_GEEX_213459.2160	149
0None_none_GEEX_213461.2162	181
0None_none_GEEX_213490.2191	967
0None_none_GEEX_213491.2192	201
0None_none_GEEX_213506.2207	100
0None_none_GEEX_213519.2220	635
0None_none_GEEX_213529.2230	306
0None_none_GEEX_213533.2234	35
0None_none_GEEX_213536.2237	241
0None_none_GEEX_213562.2263	489
0None_none_GEEX_213627.2328	47
0None_none_GEEX_213629.2330	751
0None_none_GEEX_213634.2335	163
0None_none_GEEX_213635.2336	94
0None_none_GEEX_213638.2339	228
0None_none_GEEX_213642.2343	504
0None_none_GEEX_213651.2352	325
0None_none_GEEX_213655.2356	284
0None_none_GEEX_213656.2357	402
0None_none_GEEX_213662.2363	206
0None_none_GEEX_213674.2375	260
0None_none_GEEX_213695.2396	188
0None_none_GEEX_213701.2402	243
0None_none_GEEX_213712.2413	157
0None_none_GEEX_213718.2419	372
0None_none_GEEX_213721.2422	51
0None_none_GEEX_213724.2425	355
0None_none_GEEX_213733.2434	223
0None_none_GEEX_213737.2438	299
0None_none_GEEX_213739.2440	460
0None_none_GEEX_213746.2447	67
0None_none_GEEX_213760.2461	272
0None_none_GEEX_213767.2468	230
0None_none_GEEX_213795.2496	534
0None_none_GEEX_213796.2497	375
0None_none_GEEX_213802.2503	273
0None_none_GEEX_213804.2505	207
0None_none_GEEX_213817.2518	656
0None_none_GEEX_213819.2520	45
0None_none_GEEX_213829.2530	483
0None_none_GEEX_213831.2532	355
0None_none_GEEX_213849.2550	674
0None_none_GEEX_213852.2553	309
0None_none_GEEX_213856.2557	25
0None_none_GEEX_213869.2570	405
0None_none_GEEX_213871.2572	180
0None_none_GEEX_213889.2590	177
0None_none_GEEX_213895.2596	409
0None_none_GEEX_213903.2604	65
0None_none_GEEX_213908.2609	48
0None_none_GEEX_213921.2622	163
0None_none_GEEX_213937.2638	290
0None_none_GEEX_213947.2648	966
0None_none_GEEX_213951.2652	541
0None_none_GEEX_213971.2672	380
0None_none_GEEX_213974.2675	382
0None_none_GEEX_213978.2679	89
0None_none_GEEX_213983.2684	318
0None_none_GEEX_213984.2685	196
0None_none_GEEX_213988.2689	575
0None_none_GEEX_213992.2693	254
0None_none_GEEX_213999.2700	187
0None_none_GEEX_214004.2705	203
0None_none_GEEX_214044.2745	380
0None_none_GEEX_214077.2778	19
0None_none_GEEX_214107.2808	261
0None_none_GEEX_214120.2821	99
0None_none_GEEX_214122.2823	456
0None_none_GEEX_214125.2826	792
0None_none_GEEX_214141.2842	319
0None_none_GEEX_214171.2872	703
0None_none_GEEX_214191.2892	656
0None_none_GEEX_214192.2893	252
0None_none_GEEX_214194.2895	94
0None_none_GEEX_214203.2904	250
0None_none_GEEX_214206.2907	484
0None_none_GEEX_214237.2938	1192
0None_none_GEEX_214242.2943	361
0None_none_GEEX_214252.2953	112
0None_none_GEEX_214263.2964	85
0None_none_GEEX_214268.2969	160
0None_none_GEEX_214271.2972	158
0None_none_GEEX_214285.2986	133
0None_none_GEEX_214286.2987	370
0None_none_GEEX_214291.2992	317
0None_none_GEEX_214292.2993	88
0None_none_GEEX_214325.3026	581
0None_none_GEEX_214330.3031	290
0None_none_GEEX_214390.3091	26
0None_none_GEEX_214413.3114	595
0None_none_GEEX_214417.3118	65
0None_none_GEEX_214418.3119	190
0None_none_GEEX_214419.3120	228
0None_none_GEEX_214424.3125	4
0None_none_GEEX_214456.3157	265
0None_none_GEEX_214467.3168	234
0None_none_GEEX_214468.3169	467
0None_none_GEEX_214472.3173	186
0None_none_GEEX_214476.3177	161
0None_none_GEEX_214494.3195	191
0None_none_GEEX_214503.3204	96
0None_none_GEEX_214505.3206	664
0None_none_GEEX_214512.3213	141
0None_none_GEEX_214516.3217	119
0None_none_GEEX_214523.3224	475
0None_none_GEEX_214534.3235	151
0None_none_GEEX_214547.3248	397
0None_none_GEEX_214561.3262	120
0None_none_GEEX_214580.3281	242
0None_none_GEEX_214583.3284	507
0None_none_GEEX_214586.3287	216
0None_none_GEEX_214593.3294	625
0None_none_GEEX_214597.3298	430
0None_none_GEEX_214598.3299	114
0None_none_GEEX_214604.3305	109
0None_none_GEEX_214639.3340	608
0None_none_GEEX_214640.3341	269
0None_none_GEEX_214646.3347	658
0None_none_GEEX_214650.3351	221
0None_none_GEEX_214658.3359	654
0None_none_GEEX_214668.3369	329
0None_none_GEEX_214674.3375	308
0None_none_GEEX_214679.3380	450
0None_none_GEEX_214689.3390	439
0None_none_GEEX_214690.3391	66
0None_none_GEEX_214703.3404	297
0None_none_GEEX_214706.3407	628
0None_none_GEEX_214736.3437	232
0None_none_GEEX_214744.3445	423
0None_none_GEEX_214777.3478	521
0None_none_GEEX_214792.3493	112
0None_none_GEEX_214808.3509	671
0None_none_GEEX_214815.3516	242
0None_none_GEEX_214829.3530	321
0None_none_GEEX_214835.3536	657
0None_none_GEEX_214843.3544	531
0None_none_GEEX_214854.3555	595
0None_none_GEEX_214858.3559	184
0None_none_GEEX_214882.3583	258
0None_none_GEEX_214884.3585	445
0None_none_GEEX_214894.3595	229
0None_none_GEEX_214895.3596	13
0None_none_GEEX_214907.3608	31
0None_none_GEEX_214925.3626	283
0None_none_GEEX_214934.3635	89
0None_none_GEEX_214942.3643	400
0None_none_GEEX_214953.3654	93
0None_none_GEEX_214956.3657	269
0None_none_GEEX_214960.3661	91
0None_none_GEEX_214961.3662	198
0None_none_GEEX_214974.3675	679
0None_none_GEEX_214980.3681	125
0None_none_GEEX_214992.3693	527
0None_none_GEEX_214994.3695	169
0None_none_GEEX_214996.3697	217
0None_none_GEEX_215006.3707	204
0None_none_GEEX_215026.3727	180
0None_none_GEEX_215042.3743	502
0None_none_GEEX_215045.3746	212
0None_none_GEEX_215062.3763	779
0None_none_GEEX_215068.3769	656
0None_none_GEEX_215072.3773	175
0None_none_GEEX_215088.3789	134
0None_none_GEEX_215110.3811	89
0None_none_GEEX_215114.3815	111
0None_none_GEEX_215117.3818	286
0None_none_GEEX_215123.3824	253
0None_none_GEEX_215136.3837	67
0None_none_GEEX_215151.3852	135
0None_none_GEEX_215152.3853	434
0None_none_GEEX_215162.3863	500
0None_none_GEEX_215173.3874	427
0None_none_GEEX_215174.3875	264
0None_none_GEEX_215176.3877	385
0None_none_GEEX_215203.3904	474
0None_none_GEEX_215207.3908	524
0None_none_GEEX_215220.3921	447
0None_none_GEEX_215226.3927	542
0None_none_GEEX_215229.3930	240
0None_none_GEEX_215230.3931	279
0None_none_GEEX_215235.3936	962
0None_none_GEEX_215245.3946	168
0None_none_GEEX_215254.3955	259
0None_none_GEEX_215257.3958	168
0None_none_GEEX_215261.3962	367
0None_none_GEEX_215264.3965	258
0None_none_GEEX_215265.3966	231
0None_none_GEEX_215274.3975	716
0None_none_GEEX_215287.3988	260
0None_none_GEEX_215288.3989	678
0None_none_GEEX_215298.3999	502
0None_none_GEEX_215303.4004	333
0None_none_GEEX_215306.4007	312
0None_none_GEEX_215319.4020	289
0None_none_GEEX_215360.4061	28
0None_none_GEEX_215363.4064	619
0None_none_GEEX_215364.4065	112
0None_none_GEEX_215368.4069	363
0None_none_GEEX_215393.4094	193
0None_none_GEEX_215395.4096	437
0None_none_GEEX_215414.4115	366
0None_none_GEEX_215417.4118	145
0None_none_GEEX_215418.4119	134
0None_none_GEEX_215446.4147	328
0None_none_GEEX_215452.4153	481
0None_none_GEEX_215454.4155	166
0None_none_GEEX_215458.4159	144
0None_none_GEEX_215459.4160	220
0None_none_GEEX_215486.4187	422
0None_none_GEEX_215501.4202	69
0None_none_GEEX_215516.4217	87
0None_none_GEEX_215524.4225	49
0None_none_GEEX_215530.4231	186
0None_none_GEEX_215532.4233	188
0None_none_GEEX_215535.4236	305
0None_none_GEEX_215542.4243	422
0None_none_GEEX_215544.4245	555
0None_none_GEEX_215551.4252	580
0None_none_GEEX_215552.4253	264
0None_none_GEEX_215557.4258	115
0None_none_GEEX_215587.4288	241
0None_none_GEEX_215590.4291	130
0None_none_GEEX_215604.4305	362
0None_none_GEEX_215611.4312	419
0None_none_GEEX_215629.4330	331
0None_none_GEEX_215637.4338	365
0None_none_GEEX_215638.4339	168
0None_none_GEEX_215647.4348	420
0None_none_GEEX_215650.4351	318
0None_none_GEEX_215651.4352	129
0None_none_GEEX_215664.4365	346
0None_none_GEEX_215702.4403	192
0None_none_GEEX_215718.4419	197
0None_none_GEEX_215726.4427	577
0None_none_GEEX_215741.4442	94
0None_none_GEEX_215755.4456	795
0None_none_GEEX_215783.4484	374
0None_none_GEEX_215786.4487	57
0None_none_GEEX_215822.4523	178
0None_none_GEEX_215846.4547	113
0None_none_GEEX_215868.4569	894
0None_none_GEEX_215875.4576	719
0None_none_GEEX_215881.4582	39
0None_none_GEEX_215885.4586	410
0None_none_GEEX_215890.4591	444
0None_none_GEEX_215899.4600	211
0None_none_GEEX_215929.4630	269
0None_none_GEEX_215936.4637	36
0None_none_GEEX_215953.4654	798
0None_none_GEEX_215966.4667	310
0None_none_GEEX_215968.4669	230
0None_none_GEEX_215970.4671	150
0None_none_GEEX_215991.4692	236
0None_none_GEEX_215996.4697	208
0None_none_GEEX_216010.4711	144
0None_none_GEEX_216022.4723	238
0None_none_GEEX_216051.4752	71
0None_none_GEEX_216060.4761	327
0None_none_GEEX_216073.4774	148
0None_none_GEEX_216077.4778	308
0None_none_GEEX_216079.4780	70
0None_none_GEEX_216100.4801	118
0None_none_GEEX_216109.4810	307
0None_none_GEEX_216127.4828	163
0None_none_GEEX_216133.4834	1237
0None_none_GEEX_216152.4853	80
0None_none_GEEX_216201.4902	469
0None_none_GEEX_216212.4913	729
0None_none_GEEX_216220.4921	99
0None_none_GEEX_216224.4925	181
0None_none_GEEX_216241.4942	84
0None_none_GEEX_216242.4943	299
0None_none_GEEX_216256.4957	267
0None_none_GEEX_216258.4959	370
0None_none_GEEX_216259.4960	345
0None_none_GEEX_216260.4961	551
0None_none_GEEX_216272.4973	141
0None_none_GEEX_216293.4994	142
0None_none_GEEX_216310.5011	143
0None_none_GEEX_216312.5013	175
0None_none_GEEX_216315.5016	72
0None_none_GEEX_216321.5022	617
0None_none_GEEX_216337.5038	166
0None_none_GEEX_216358.5059	539
0None_none_GEEX_216399.5100	58
0None_none_GEEX_216404.5105	884
0None_none_GEEX_216405.5106	71
0None_none_GEEX_216408.5109	233
0None_none_GEEX_216409.5110	303
0None_none_GEEX_216415.5116	644
0None_none_GEEX_216417.5118	76
0None_none_GEEX_216450.5151	122
0None_none_GEEX_216461.5162	187
0None_none_GEEX_216477.5178	452
0None_none_GEEX_216496.5197	552
0None_none_GEEX_216525.5226	60
0None_none_GEEX_216532.5233	406
0None_none_GEEX_216542.5243	535
0None_none_GEEX_216546.5247	216
0None_none_GEEX_216568.5269	345
0None_none_GEEX_216571.5272	84
0None_none_GEEX_216574.5275	554
0None_none_GEEX_216576.5277	248
0None_none_GEEX_216582.5283	368
0None_none_GEEX_216585.5286	494
0None_none_GEEX_216591.5292	265
0None_none_GEEX_216612.5313	567
0None_none_GEEX_216628.5329	399
0None_none_GEEX_216629.5330	169
0None_none_GEEX_216652.5353	254
0None_none_GEEX_216657.5358	266
0None_none_GEEX_216661.5362	478
0None_none_GEEX_216670.5371	182
0None_none_GEEX_216694.5395	180
0None_none_GEEX_216696.5397	72
0None_none_GEEX_216700.5401	386
0None_none_GEEX_216703.5404	83
[truncated: 206,084+ more rows]

## Sheet: Ramos replicate 2
0None_none_ACOCDTKP_211478.179	466
0None_none_ACOCDTKP_211573.274	767
0None_none_ACOCDTKP_211580.281	860
0None_none_ACOCDTKP_211602.303	1229
0None_none_ACOCDTKP_211661.362	683
0None_none_ACOCDTKP_211675.376	429
0None_none_ACOCDTKP_211901.602	788
0None_none_ACOCDTKP_211910.611	564
0None_none_ACOCDTKP_211973.674	588
0None_none_ACOCDTKP_212031.732	686
0None_none_ACOCDTKP_212050.751	686
0None_none_ACOCDTKP_212080.781	1110
0None_none_ACOCDTKP_212119.820	405
0None_none_ACOCDTKP_212169.870	465
0None_none_ACOCDTKP_212184.885	511
0None_none_ACOCDTKP_212266.967	408
0None_none_ACOCDTKP_212392.1093	540
0None_none_ACOCDTKP_212584.1285	471
0None_none_ACOCDTKP_212889.1590	1202
0None_none_ACOCDTKP_213001.1702	685
0None_none_ACOCDTKP_213047.1748	716
0None_none_ACOCDTKP_213062.1763	914
0None_none_ACOCDTKP_213104.1805	977
0None_none_ACOCDTKP_213205.1906	783
0None_none_ACOCDTKP_213278.1979	505
0None_none_ACOCDTKP_213358.2059	1084
0None_none_ACOCDTKP_213384.2085	1087
0None_none_ACOCDTKP_213452.2153	1244
0None_none_ACOCDTKP_213517.2218	665
0None_none_ACOCDTKP_213552.2253	778
0None_none_ACOCDTKP_213592.2293	442
0None_none_ACOCDTKP_213675.2376	773
0None_none_ACOCDTKP_214020.2721	455
0None_none_ACOCDTKP_214209.2910	343
0None_none_ACOCDTKP_214247.2948	442
0None_none_ACOCDTKP_214493.3194	666
0None_none_ACOCDTKP_214978.3679	230
0None_none_ACOCDTKP_215241.3942	1894
0None_none_ACOCDTKP_215322.4023	1057
0None_none_ACOCDTKP_215508.4209	497
0None_none_ACOCDTKP_215536.4237	438
0None_none_ACOCDTKP_215577.4278	964
0None_none_ACOCDTKP_215600.4301	450
0None_none_ACOCDTKP_215656.4357	1022
0None_none_ACOCDTKP_215677.4378	642
0None_none_ACOCDTKP_215777.4478	828
0None_none_ACOCDTKP_215792.4493	1638
0None_none_ACOCDTKP_216067.4768	750
0None_none_ACOCDTKP_216095.4796	798
0None_none_ACOCDTKP_216163.4864	1450
0None_none_ACOCDTKP_216181.4882	420
0None_none_ACOCDTKP_216355.5056	1830
0None_none_ACOCDTKP_216359.5060	505
0None_none_ACOCDTKP_216362.5063	1975
0None_none_ACOCDTKP_216369.5070	718
0None_none_ACOCDTKP_216438.5139	811
0None_none_ACOCDTKP_216554.5255	596
0None_none_ACOCDTKP_216581.5282	2557
0None_none_ACOCDTKP_216758.5459	1436
0None_none_ACOCUNA1_211323.24	656
0None_none_ACOCUNA1_211442.143	819
0None_none_ACOCUNA1_211591.292	389
0None_none_ACOCUNA1_211660.361	519
0None_none_ACOCUNA1_211692.393	571
0None_none_ACOCUNA1_212058.759	559
0None_none_ACOCUNA1_212060.761	633
0None_none_ACOCUNA1_212100.801	435
0None_none_ACOCUNA1_212123.824	1229
0None_none_ACOCUNA1_212254.955	740
0None_none_ACOCUNA1_212312.1013	971
0None_none_ACOCUNA1_212384.1085	685
0None_none_ACOCUNA1_212388.1089	378
0None_none_ACOCUNA1_212423.1124	1047
0None_none_ACOCUNA1_212462.1163	865
0None_none_ACOCUNA1_212689.1390	472
0None_none_ACOCUNA1_212986.1687	1228
0None_none_ACOCUNA1_213054.1755	487
0None_none_ACOCUNA1_213140.1841	746
0None_none_ACOCUNA1_213201.1902	630
0None_none_ACOCUNA1_213220.1921	1479
0None_none_ACOCUNA1_213236.1937	731
0None_none_ACOCUNA1_213269.1970	492
0None_none_ACOCUNA1_213595.2296	1263
0None_none_ACOCUNA1_213596.2297	591
0None_none_ACOCUNA1_213637.2338	854
0None_none_ACOCUNA1_213912.2613	265
0None_none_ACOCUNA1_214017.2718	389
0None_none_ACOCUNA1_214211.2912	909
0None_none_ACOCUNA1_214342.3043	338
0None_none_ACOCUNA1_214712.3413	688
0None_none_ACOCUNA1_214890.3591	423
0None_none_ACOCUNA1_215164.3865	318
0None_none_ACOCUNA1_215179.3880	948
0None_none_ACOCUNA1_215205.3906	734
0None_none_ACOCUNA1_215225.3926	342
0None_none_ACOCUNA1_215292.3993	544
0None_none_ACOCUNA1_215316.4017	820
0None_none_ACOCUNA1_215415.4116	891
0None_none_ACOCUNA1_215481.4182	1499
0None_none_ACOCUNA1_215558.4259	1002
0None_none_ACOCUNA1_215563.4264	594
0None_none_ACOCUNA1_215646.4347	467
0None_none_ACOCUNA1_215690.4391	842
0None_none_ACOCUNA1_215724.4425	779
0None_none_ACOCUNA1_215840.4541	1116
0None_none_ACOCUNA1_215978.4679	743
0None_none_ACOCUNA1_216176.4877	1499
0None_none_ACOCUNA1_216385.5086	962
0None_none_ACOCUNA1_216396.5097	934
0None_none_ACOCUNA1_216403.5104	904
0None_none_ACOCUNA1_216433.5134	338
0None_none_ACOCUNA1_216792.5493	947
0None_none_ACOCUNA1_216855.5556	552
0None_none_ACOCUNA1_216876.5577	604
0None_none_ACOCUNA1_216937.5638	749
0None_none_ACOCUNA2_211556.257	1226
0None_none_ACOCUNA2_211586.287	1115
0None_none_ACOCUNA2_211767.468	833
0None_none_ACOCUNA2_211840.541	568
0None_none_ACOCUNA2_211969.670	645
0None_none_ACOCUNA2_212081.782	406
0None_none_ACOCUNA2_212122.823	1392
0None_none_ACOCUNA2_212163.864	532
0None_none_ACOCUNA2_212359.1060	811
0None_none_ACOCUNA2_212369.1070	739
0None_none_ACOCUNA2_212565.1266	500
0None_none_ACOCUNA2_212637.1338	909
0None_none_ACOCUNA2_212720.1421	154
0None_none_ACOCUNA2_212735.1436	489
0None_none_ACOCUNA2_212935.1636	337
0None_none_ACOCUNA2_213008.1709	755
0None_none_ACOCUNA2_213020.1721	1531
0None_none_ACOCUNA2_213083.1784	745
0None_none_ACOCUNA2_213110.1811	499
0None_none_ACOCUNA2_213477.2178	324
0None_none_ACOCUNA2_213617.2318	1124
0None_none_ACOCUNA2_213626.2327	365
0None_none_ACOCUNA2_213815.2516	354
0None_none_ACOCUNA2_213892.2593	486
0None_none_ACOCUNA2_213893.2594	841
0None_none_ACOCUNA2_213952.2653	574
0None_none_ACOCUNA2_214243.2944	869
0None_none_ACOCUNA2_214273.2974	1042
0None_none_ACOCUNA2_214331.3032	865
0None_none_ACOCUNA2_214351.3052	560
0None_none_ACOCUNA2_214354.3055	635
0None_none_ACOCUNA2_214359.3060	884
0None_none_ACOCUNA2_214492.3193	582
0None_none_ACOCUNA2_214518.3219	616
0None_none_ACOCUNA2_214589.3290	428
0None_none_ACOCUNA2_214667.3368	1147
0None_none_ACOCUNA2_214708.3409	939
0None_none_ACOCUNA2_214782.3483	452
0None_none_ACOCUNA2_214910.3611	887
0None_none_ACOCUNA2_214985.3686	845
0None_none_ACOCUNA2_215328.4029	494
0None_none_ACOCUNA2_215762.4463	187
0None_none_ACOCUNA2_215819.4520	842
0None_none_ACOCUNA2_215998.4699	635
0None_none_ACOCUNA2_216019.4720	472
0None_none_ACOCUNA2_216128.4829	358
0None_none_ACOCUNA2_216265.4966	993
0None_none_ACOCUNA2_216410.5111	767
0None_none_ACOCUNA2_216425.5126	873
0None_none_ACOCUNA2_216539.5240	579
0None_none_ACOCUNA2_216540.5241	175
0None_none_ACOCUNA2_216640.5341	1280
0None_none_ACOCUNA2_216774.5475	690
0None_none_ACOCUNA2_216801.5502	541
0None_none_ACOCUNA2_216836.5537	874
0None_none_ACOCUNA2_216841.5542	604
0None_none_ACOCUNA2_216885.5586	555
0None_none_ACOCUNA3_211322.23	955
0None_none_ACOCUNA3_211713.414	1023
0None_none_ACOCUNA3_211837.538	424
0None_none_ACOCUNA3_211852.553	588
0None_none_ACOCUNA3_211863.564	1586
0None_none_ACOCUNA3_211877.578	669
0None_none_ACOCUNA3_211954.655	687
0None_none_ACOCUNA3_212028.729	891
0None_none_ACOCUNA3_212152.853	770
0None_none_ACOCUNA3_212154.855	965
0None_none_ACOCUNA3_212419.1120	434
0None_none_ACOCUNA3_212539.1240	845
0None_none_ACOCUNA3_212722.1423	1714
0None_none_ACOCUNA3_212740.1441	465
0None_none_ACOCUNA3_212778.1479	1102
0None_none_ACOCUNA3_212897.1598	1152
0None_none_ACOCUNA3_212952.1653	785
0None_none_ACOCUNA3_213016.1717	1605
0None_none_ACOCUNA3_213041.1742	932
0None_none_ACOCUNA3_213495.2196	602
0None_none_ACOCUNA3_213614.2315	508
0None_none_ACOCUNA3_213630.2331	1284
0None_none_ACOCUNA3_213647.2348	817
0None_none_ACOCUNA3_213758.2459	894
0None_none_ACOCUNA3_213827.2528	851
0None_none_ACOCUNA3_213904.2605	926
0None_none_ACOCUNA3_214071.2772	1027
0None_none_ACOCUNA3_214367.3068	836
0None_none_ACOCUNA3_214541.3242	527
0None_none_ACOCUNA3_214664.3365	720
0None_none_ACOCUNA3_214834.3535	1180
0None_none_ACOCUNA3_214842.3543	532
0None_none_ACOCUNA3_215105.3806	244
0None_none_ACOCUNA3_215139.3840	575
0None_none_ACOCUNA3_215214.3915	582
0None_none_ACOCUNA3_215263.3964	331
0None_none_ACOCUNA3_215350.4051	957
0None_none_ACOCUNA3_215421.4122	571
0None_none_ACOCUNA3_215513.4214	1722
0None_none_ACOCUNA3_215644.4345	803
0None_none_ACOCUNA3_215740.4441	612
0None_none_ACOCUNA3_215750.4451	666
0None_none_ACOCUNA3_215834.4535	1210
0None_none_ACOCUNA3_215888.4589	568
0None_none_ACOCUNA3_215989.4690	719
0None_none_ACOCUNA3_215997.4698	626
0None_none_ACOCUNA3_216052.4753	1246
0None_none_ACOCUNA3_216141.4842	1052
0None_none_ACOCUNA3_216264.4965	792
0None_none_ACOCUNA3_216473.5174	939
0None_none_ACOCUNA3_216617.5318	1219
0None_none_ACOCUNA3_216630.5331	833
0None_none_ACOCUNA3_216747.5448	571
0None_none_ACOCUNA3_216828.5529	944
0None_none_ACOCUNA3_216910.5611	1035
0None_none_ACOC_211308.9	471
0None_none_ACOC_211313.14	622
0None_none_ACOC_211316.17	238
0None_none_ACOC_211318.19	643
0None_none_ACOC_211335.36	403
0None_none_ACOC_211337.38	390
0None_none_ACOC_211350.51	721
0None_none_ACOC_211355.56	292
0None_none_ACOC_211362.63	140
0None_none_ACOC_211370.71	220
0None_none_ACOC_211377.78	288
0None_none_ACOC_211385.86	677
0None_none_ACOC_211386.87	311
0None_none_ACOC_211388.89	363
0None_none_ACOC_211392.93	512
0None_none_ACOC_211393.94	481
0None_none_ACOC_211400.101	639
0None_none_ACOC_211409.110	490
0None_none_ACOC_211413.114	395
0None_none_ACOC_211423.124	409
0None_none_ACOC_211424.125	688
0None_none_ACOC_211438.139	343
0None_none_ACOC_211457.158	657
0None_none_ACOC_211480.181	294
0None_none_ACOC_211481.182	182
0None_none_ACOC_211483.184	201
0None_none_ACOC_211493.194	520
0None_none_ACOC_211503.204	377
0None_none_ACOC_211505.206	395
0None_none_ACOC_211506.207	395
0None_none_ACOC_211526.227	502
0None_none_ACOC_211529.230	392
0None_none_ACOC_211534.235	499
0None_none_ACOC_211560.261	319
0None_none_ACOC_211593.294	204
0None_none_ACOC_211594.295	621
0None_none_ACOC_211595.296	336
0None_none_ACOC_211596.297	503
0None_none_ACOC_211610.311	365
0None_none_ACOC_211615.316	26
0None_none_ACOC_211619.320	296
0None_none_ACOC_211621.322	365
0None_none_ACOC_211632.333	546
0None_none_ACOC_211634.335	780
0None_none_ACOC_211662.363	251
0None_none_ACOC_211664.365	109
0None_none_ACOC_211684.385	408
0None_none_ACOC_211693.394	685
0None_none_ACOC_211697.398	261
0None_none_ACOC_211715.416	436
0None_none_ACOC_211718.419	449
0None_none_ACOC_211777.478	581
0None_none_ACOC_211778.479	582
0None_none_ACOC_211792.493	318
0None_none_ACOC_211803.504	566
0None_none_ACOC_211823.524	545
0None_none_ACOC_211824.525	291
0None_none_ACOC_211831.532	272
0None_none_ACOC_211854.555	121
0None_none_ACOC_211878.579	221
0None_none_ACOC_211889.590	61
0None_none_ACOC_211898.599	253
0None_none_ACOC_211902.603	619
0None_none_ACOC_211904.605	236
0None_none_ACOC_211912.613	795
0None_none_ACOC_211913.614	465
0None_none_ACOC_211921.622	327
0None_none_ACOC_211933.634	200
0None_none_ACOC_211937.638	369
0None_none_ACOC_211962.663	392
0None_none_ACOC_211983.684	245
0None_none_ACOC_211992.693	244
0None_none_ACOC_212012.713	184
0None_none_ACOC_212036.737	376
0None_none_ACOC_212045.746	441
0None_none_ACOC_212073.774	475
0None_none_ACOC_212077.778	401
0None_none_ACOC_212110.811	475
0None_none_ACOC_212111.812	508
0None_none_ACOC_212113.814	377
0None_none_ACOC_212115.816	103
0None_none_ACOC_212141.842	207
0None_none_ACOC_212178.879	285
0None_none_ACOC_212182.883	450
0None_none_ACOC_212183.884	264
0None_none_ACOC_212185.886	354
0None_none_ACOC_212188.889	280
0None_none_ACOC_212216.917	342
0None_none_ACOC_212221.922	506
0None_none_ACOC_212223.924	145
0None_none_ACOC_212227.928	293
0None_none_ACOC_212228.929	638
0None_none_ACOC_212231.932	411
0None_none_ACOC_212235.936	102
0None_none_ACOC_212257.958	270
0None_none_ACOC_212260.961	201
0None_none_ACOC_212294.995	381
0None_none_ACOC_212295.996	1002
0None_none_ACOC_212327.1028	318
0None_none_ACOC_212331.1032	396
0None_none_ACOC_212333.1034	364
0None_none_ACOC_212358.1059	515
0None_none_ACOC_212363.1064	315
0None_none_ACOC_212382.1083	287
0None_none_ACOC_212420.1121	577
0None_none_ACOC_212421.1122	277
0None_none_ACOC_212437.1138	317
0None_none_ACOC_212445.1146	645
0None_none_ACOC_212471.1172	285
0None_none_ACOC_212484.1185	765
0None_none_ACOC_212487.1188	413
0None_none_ACOC_212526.1227	231
0None_none_ACOC_212544.1245	564
0None_none_ACOC_212558.1259	361
0None_none_ACOC_212560.1261	131
0None_none_ACOC_212566.1267	243
0None_none_ACOC_212569.1270	223
0None_none_ACOC_212585.1286	496
0None_none_ACOC_212586.1287	95
0None_none_ACOC_212595.1296	188
0None_none_ACOC_212598.1299	570
0None_none_ACOC_212601.1302	445
0None_none_ACOC_212616.1317	892
0None_none_ACOC_212620.1321	324
0None_none_ACOC_212623.1324	287
0None_none_ACOC_212628.1329	516
0None_none_ACOC_212635.1336	340
0None_none_ACOC_212638.1339	493
0None_none_ACOC_212640.1341	457
0None_none_ACOC_212641.1342	215
0None_none_ACOC_212657.1358	549
0None_none_ACOC_212671.1372	585
0None_none_ACOC_212675.1376	376
0None_none_ACOC_212684.1385	288
0None_none_ACOC_212692.1393	338
0None_none_ACOC_212698.1399	941
0None_none_ACOC_212712.1413	274
0None_none_ACOC_212718.1419	302
0None_none_ACOC_212723.1424	512
0None_none_ACOC_212728.1429	499
0None_none_ACOC_212732.1433	269
0None_none_ACOC_212745.1446	400
0None_none_ACOC_212748.1449	458
0None_none_ACOC_212749.1450	738
0None_none_ACOC_212750.1451	236
0None_none_ACOC_212753.1454	394
0None_none_ACOC_212756.1457	192
0None_none_ACOC_212765.1466	245
0None_none_ACOC_212785.1486	620
0None_none_ACOC_212801.1502	677
0None_none_ACOC_212803.1504	78
0None_none_ACOC_212823.1524	205
0None_none_ACOC_212825.1526	321
0None_none_ACOC_212839.1540	190
0None_none_ACOC_212892.1593	218
0None_none_ACOC_212894.1595	540
0None_none_ACOC_212906.1607	481
0None_none_ACOC_212929.1630	348
0None_none_ACOC_212954.1655	432
0None_none_ACOC_212979.1680	376
0None_none_ACOC_212988.1689	340
0None_none_ACOC_213049.1750	321
0None_none_ACOC_213060.1761	367
0None_none_ACOC_213078.1779	239
0None_none_ACOC_213096.1797	473
0None_none_ACOC_213100.1801	518
0None_none_ACOC_213106.1807	518
0None_none_ACOC_213126.1827	358
0None_none_ACOC_213142.1843	800
0None_none_ACOC_213147.1848	355
0None_none_ACOC_213152.1853	60
0None_none_ACOC_213155.1856	525
0None_none_ACOC_213166.1867	435
0None_none_ACOC_213180.1881	620
0None_none_ACOC_213193.1894	485
0None_none_ACOC_213218.1919	403
0None_none_ACOC_213227.1928	177
0None_none_ACOC_213266.1967	475
0None_none_ACOC_213272.1973	565
0None_none_ACOC_213282.1983	395
0None_none_ACOC_213290.1991	751
0None_none_ACOC_213308.2009	594
0None_none_ACOC_213326.2027	537
0None_none_ACOC_213332.2033	341
0None_none_ACOC_213353.2054	390
0None_none_ACOC_213360.2061	364
0None_none_ACOC_213374.2075	152
0None_none_ACOC_213381.2082	771
0None_none_ACOC_213386.2087	357
0None_none_ACOC_213393.2094	591
0None_none_ACOC_213410.2111	769
0None_none_ACOC_213412.2113	463
0None_none_ACOC_213418.2119	346
0None_none_ACOC_213427.2128	355
0None_none_ACOC_213429.2130	541
0None_none_ACOC_213447.2148	311
0None_none_ACOC_213465.2166	622
0None_none_ACOC_213466.2167	396
0None_none_ACOC_213474.2175	281
0None_none_ACOC_213475.2176	352
0None_none_ACOC_213480.2181	336
0None_none_ACOC_213493.2194	323
0None_none_ACOC_213500.2201	68
0None_none_ACOC_213516.2217	678
0None_none_ACOC_213524.2225	512
0None_none_ACOC_213540.2241	318
0None_none_ACOC_213544.2245	423
0None_none_ACOC_213551.2252	244
0None_none_ACOC_213563.2264	926
0None_none_ACOC_213564.2265	427
0None_none_ACOC_213569.2270	452
0None_none_ACOC_213571.2272	739
0None_none_ACOC_213591.2292	310
0None_none_ACOC_213600.2301	376
0None_none_ACOC_213603.2304	1219
0None_none_ACOC_213608.2309	367
0None_none_ACOC_213612.2313	432
0None_none_ACOC_213620.2321	576
0None_none_ACOC_213622.2323	330
0None_none_ACOC_213636.2337	586
0None_none_ACOC_213678.2379	859
0None_none_ACOC_213680.2381	1003
0None_none_ACOC_213700.2401	466
0None_none_ACOC_213702.2403	642
0None_none_ACOC_213714.2415	325
0None_none_ACOC_213723.2424	189
0None_none_ACOC_213732.2433	220
0None_none_ACOC_213753.2454	410
0None_none_ACOC_213757.2458	240
0None_none_ACOC_213785.2486	567
0None_none_ACOC_213805.2506	394
0None_none_ACOC_213846.2547	317
0None_none_ACOC_213864.2565	391
0None_none_ACOC_213865.2566	264
0None_none_ACOC_213873.2574	834
0None_none_ACOC_213877.2578	447
0None_none_ACOC_213878.2579	532
0None_none_ACOC_213883.2584	541
0None_none_ACOC_213886.2587	503
0None_none_ACOC_213894.2595	435
0None_none_ACOC_213905.2606	420
0None_none_ACOC_213919.2620	382
0None_none_ACOC_213935.2636	228
0None_none_ACOC_213942.2643	961
0None_none_ACOC_213949.2650	646
0None_none_ACOC_213953.2654	548
0None_none_ACOC_213955.2656	585
0None_none_ACOC_213959.2660	386
0None_none_ACOC_213963.2664	332
0None_none_ACOC_213980.2681	220
0None_none_ACOC_213991.2692	666
0None_none_ACOC_214007.2708	366
0None_none_ACOC_214035.2736	198
0None_none_ACOC_214050.2751	263
0None_none_ACOC_214051.2752	514
0None_none_ACOC_214055.2756	562
0None_none_ACOC_214067.2768	386
0None_none_ACOC_214068.2769	397
0None_none_ACOC_214076.2777	272
0None_none_ACOC_214080.2781	447
0None_none_ACOC_214085.2786	289
0None_none_ACOC_214100.2801	371
0None_none_ACOC_214114.2815	269
0None_none_ACOC_214129.2830	323
0None_none_ACOC_214148.2849	389
0None_none_ACOC_214169.2870	1
0None_none_ACOC_214179.2880	309
0None_none_ACOC_214184.2885	454
0None_none_ACOC_214186.2887	609
0None_none_ACOC_214187.2888	1164
0None_none_ACOC_214189.2890	317
0None_none_ACOC_214214.2915	419
0None_none_ACOC_214234.2935	127
0None_none_ACOC_214238.2939	457
0None_none_ACOC_214250.2951	245
0None_none_ACOC_214254.2955	494
0None_none_ACOC_214279.2980	312
0None_none_ACOC_214314.3015	266
0None_none_ACOC_214346.3047	814
0None_none_ACOC_214381.3082	275
0None_none_ACOC_214382.3083	312
0None_none_ACOC_214391.3092	516
0None_none_ACOC_214403.3104	733
0None_none_ACOC_214409.3110	264
0None_none_ACOC_214420.3121	736
0None_none_ACOC_214447.3148	375
0None_none_ACOC_214457.3158	717
0None_none_ACOC_214480.3181	837
0None_none_ACOC_214485.3186	322
0None_none_ACOC_214491.3192	567
0None_none_ACOC_214497.3198	717
0None_none_ACOC_214557.3258	343
0None_none_ACOC_214575.3276	646
0None_none_ACOC_214576.3277	279
0None_none_ACOC_214584.3285	671
0None_none_ACOC_214605.3306	415
0None_none_ACOC_214606.3307	361
0None_none_ACOC_214607.3308	394
0None_none_ACOC_214609.3310	335
0None_none_ACOC_214611.3312	285
0None_none_ACOC_214634.3335	570
0None_none_ACOC_214648.3349	285
0None_none_ACOC_214652.3353	429
0None_none_ACOC_214665.3366	487
0None_none_ACOC_214669.3370	267
0None_none_ACOC_214681.3382	525
0None_none_ACOC_214686.3387	494
0None_none_ACOC_214713.3414	606
0None_none_ACOC_214732.3433	260
0None_none_ACOC_214763.3464	432
0None_none_ACOC_214764.3465	416
0None_none_ACOC_214785.3486	201
0None_none_ACOC_214796.3497	344
0None_none_ACOC_214809.3510	478
0None_none_ACOC_214812.3513	255
0None_none_ACOC_214816.3517	600
0None_none_ACOC_214817.3518	142
0None_none_ACOC_214838.3539	362
0None_none_ACOC_214860.3561	492
0None_none_ACOC_214865.3566	322
0None_none_ACOC_214868.3569	423
0None_none_ACOC_214869.3570	270
0None_none_ACOC_214870.3571	351
0None_none_ACOC_214883.3584	165
0None_none_ACOC_214885.3586	517
0None_none_ACOC_214891.3592	594
0None_none_ACOC_214896.3597	651
0None_none_ACOC_214911.3612	476
0None_none_ACOC_214912.3613	370
0None_none_ACOC_214917.3618	592
0None_none_ACOC_214948.3649	389
0None_none_ACOC_214968.3669	262
0None_none_ACOC_214976.3677	58
0None_none_ACOC_214979.3680	317
0None_none_ACOC_214993.3694	128
0None_none_ACOC_215007.3708	634
0None_none_ACOC_215015.3716	219
0None_none_ACOC_215020.3721	268
0None_none_ACOC_215025.3726	575
0None_none_ACOC_215046.3747	263
0None_none_ACOC_215047.3748	251
0None_none_ACOC_215058.3759	360
0None_none_ACOC_215075.3776	248
0None_none_ACOC_215109.3810	665
0None_none_ACOC_215116.3817	197
0None_none_ACOC_215127.3828	516
0None_none_ACOC_215134.3835	297
0None_none_ACOC_215146.3847	498
0None_none_ACOC_215157.3858	597
0None_none_ACOC_215165.3866	345
0None_none_ACOC_215180.3881	599
0None_none_ACOC_215184.3885	388
0None_none_ACOC_215185.3886	196
0None_none_ACOC_215227.3928	259
0None_none_ACOC_215242.3943	794
0None_none_ACOC_215244.3945	145
0None_none_ACOC_215273.3974	453
0None_none_ACOC_215275.3976	282
0None_none_ACOC_215276.3977	314
0None_none_ACOC_215290.3991	501
0None_none_ACOC_215296.3997	359
0None_none_ACOC_215299.4000	583
0None_none_ACOC_215326.4027	193
0None_none_ACOC_215327.4028	339
0None_none_ACOC_215352.4053	337
0None_none_ACOC_215355.4056	281
0None_none_ACOC_215370.4071	161
0None_none_ACOC_215386.4087	176
0None_none_ACOC_215389.4090	347
0None_none_ACOC_215401.4102	406
0None_none_ACOC_215409.4110	225
0None_none_ACOC_215410.4111	299
0None_none_ACOC_215431.4132	368
0None_none_ACOC_215443.4144	588
0None_none_ACOC_215460.4161	340
0None_none_ACOC_215496.4197	525
0None_none_ACOC_215517.4218	232
0None_none_ACOC_215518.4219	498
0None_none_ACOC_215525.4226	704
0None_none_ACOC_215572.4273	336
0None_none_ACOC_215579.4280	358
0None_none_ACOC_215582.4283	333
0None_none_ACOC_215596.4297	197
0None_none_ACOC_215616.4317	439
0None_none_ACOC_215620.4321	442
0None_none_ACOC_215624.4325	594
0None_none_ACOC_215631.4332	375
0None_none_ACOC_215632.4333	601
0None_none_ACOC_215652.4353	494
0None_none_ACOC_215653.4354	189
0None_none_ACOC_215661.4362	508
0None_none_ACOC_215663.4364	213
0None_none_ACOC_215683.4384	118
0None_none_ACOC_215687.4388	651
0None_none_ACOC_215701.4402	268
0None_none_ACOC_215709.4410	184
0None_none_ACOC_215712.4413	181
0None_none_ACOC_215737.4438	363
0None_none_ACOC_215739.4440	261
0None_none_ACOC_215742.4443	226
0None_none_ACOC_215746.4447	449
0None_none_ACOC_215754.4455	399
0None_none_ACOC_215759.4460	113
0None_none_ACOC_215764.4465	137
0None_none_ACOC_215785.4486	291
0None_none_ACOC_215794.4495	392
0None_none_ACOC_215801.4502	332
0None_none_ACOC_215815.4516	217
0None_none_ACOC_215827.4528	299
0None_none_ACOC_215857.4558	262
0None_none_ACOC_215865.4566	720
0None_none_ACOC_215883.4584	271
0None_none_ACOC_215894.4595	255
0None_none_ACOC_215895.4596	713
0None_none_ACOC_215903.4604	579
0None_none_ACOC_215913.4614	243
0None_none_ACOC_215915.4616	279
0None_none_ACOC_215944.4645	499
0None_none_ACOC_215955.4656	297
0None_none_ACOC_215957.4658	707
0None_none_ACOC_215982.4683	214
0None_none_ACOC_215994.4695	508
0None_none_ACOC_216012.4713	393
0None_none_ACOC_216016.4717	466
0None_none_ACOC_216018.4719	308
0None_none_ACOC_216026.4727	431
0None_none_ACOC_216035.4736	66
0None_none_ACOC_216037.4738	473
0None_none_ACOC_216048.4749	272
0None_none_ACOC_216063.4764	571
0None_none_ACOC_216068.4769	553
0None_none_ACOC_216085.4786	259
0None_none_ACOC_216111.4812	583
0None_none_ACOC_216118.4819	216
0None_none_ACOC_216123.4824	437
0None_none_ACOC_216136.4837	578
0None_none_ACOC_216139.4840	361
0None_none_ACOC_216160.4861	441
0None_none_ACOC_216187.4888	814
0None_none_ACOC_216194.4895	446
0None_none_ACOC_216195.4896	459
0None_none_ACOC_216200.4901	363
0None_none_ACOC_216205.4906	269
0None_none_ACOC_216226.4927	352
0None_none_ACOC_216235.4936	260
0None_none_ACOC_216237.4938	289
0None_none_ACOC_216245.4946	646
0None_none_ACOC_216254.4955	133
0None_none_ACOC_216263.4964	231
0None_none_ACOC_216273.4974	368
0None_none_ACOC_216284.4985	161
0None_none_ACOC_216285.4986	928
0None_none_ACOC_216289.4990	472
0None_none_ACOC_216305.5006	230
0None_none_ACOC_216308.5009	419
0None_none_ACOC_216320.5021	278
0None_none_ACOC_216327.5028	612
0None_none_ACOC_216334.5035	605
0None_none_ACOC_216345.5046	339
0None_none_ACOC_216356.5057	710
0None_none_ACOC_216389.5090	156
0None_none_ACOC_216397.5098	364
0None_none_ACOC_216424.5125	259
0None_none_ACOC_216430.5131	194
0None_none_ACOC_216449.5150	134
0None_none_ACOC_216453.5154	887
0None_none_ACOC_216457.5158	270
0None_none_ACOC_216462.5163	207
0None_none_ACOC_216490.5191	595
0None_none_ACOC_216491.5192	595
0None_none_ACOC_216514.5215	579
0None_none_ACOC_216516.5217	475
0None_none_ACOC_216535.5236	835
0None_none_ACOC_216548.5249	196
0None_none_ACOC_216549.5250	70
0None_none_ACOC_216553.5254	363
0None_none_ACOC_216559.5260	396
0None_none_ACOC_216565.5266	294
0None_none_ACOC_216566.5267	267
0None_none_ACOC_216586.5287	384
0None_none_ACOC_216590.5291	656
0None_none_ACOC_216606.5307	276
0None_none_ACOC_216633.5334	272
0None_none_ACOC_216637.5338	530
0None_none_ACOC_216642.5343	269
0None_none_ACOC_216646.5347	176
0None_none_ACOC_216659.5360	321
0None_none_ACOC_216662.5363	339
0None_none_ACOC_216664.5365	96
0None_none_ACOC_216667.5368	832
0None_none_ACOC_216681.5382	138
0None_none_ACOC_216686.5387	559
0None_none_ACOC_216697.5398	600
0None_none_ACOC_216711.5412	179
0None_none_ACOC_216713.5414	168
0None_none_ACOC_216717.5418	488
0None_none_ACOC_216720.5421	332
0None_none_ACOC_216725.5426	247
0None_none_ACOC_216729.5430	331
0None_none_ACOC_216745.5446	341
0None_none_ACOC_216753.5454	87
0None_none_ACOC_216775.5476	172
0None_none_ACOC_216777.5478	130
0None_none_ACOC_216779.5480	189
0None_none_ACOC_216782.5483	200
0None_none_ACOC_216786.5487	245
0None_none_ACOC_216811.5512	463
0None_none_ACOC_216829.5530	529
0None_none_ACOC_216830.5531	581
0None_none_ACOC_216833.5534	464
0None_none_ACOC_216844.5545	848
0None_none_ACOC_216853.5554	338
0None_none_ACOC_216856.5557	689
0None_none_ACOC_216859.5560	121
0None_none_ACOC_216862.5563	477
0None_none_ACOC_216893.5594	303
0None_none_ACOC_216897.5598	281
0None_none_ACOC_216916.5617	155
0None_none_ACOC_216917.5618	381
0None_none_ACOC_216919.5620	309
0None_none_ACOC_216933.5634	445
0None_none_DTKPPROT_211394.95	476
0None_none_DTKPPROT_211816.517	833
0None_none_DTKPPROT_211860.561	363
0None_none_DTKPPROT_212082.783	723
0None_none_DTKPPROT_212127.828	956
0None_none_DTKPPROT_212147.848	1152
0None_none_DTKPPROT_212661.1362	801
0None_none_DTKPPROT_212817.1518	465
0None_none_DTKPPROT_212886.1587	530
0None_none_DTKPPROT_212932.1633	409
0None_none_DTKPPROT_213000.1701	581
0None_none_DTKPPROT_213114.1815	739
0None_none_DTKPPROT_213175.1876	932
0None_none_DTKPPROT_213243.1944	294
0None_none_DTKPPROT_213399.2100	350
0None_none_DTKPPROT_213497.2198	391
0None_none_DTKPPROT_213806.2507	1331
0None_none_DTKPPROT_213872.2573	1381
0None_none_DTKPPROT_213975.2676	963
0None_none_DTKPPROT_214010.2711	118
0None_none_DTKPPROT_214060.2761	472
0None_none_DTKPPROT_214113.2814	653
0None_none_DTKPPROT_214202.2903	977
0None_none_DTKPPROT_214208.2909	377
0None_none_DTKPPROT_214283.2984	587
0None_none_DTKPPROT_214302.3003	623
0None_none_DTKPPROT_214355.3056	663
0None_none_DTKPPROT_214377.3078	374
0None_none_DTKPPROT_214488.3189	740
0None_none_DTKPPROT_214542.3243	264
0None_none_DTKPPROT_214680.3381	571
0None_none_DTKPPROT_214692.3393	833
0None_none_DTKPPROT_214766.3467	416
0None_none_DTKPPROT_214772.3473	860
0None_none_DTKPPROT_215029.3730	769
0None_none_DTKPPROT_215037.3738	507
0None_none_DTKPPROT_215065.3766	231
0None_none_DTKPPROT_215125.3826	891
0None_none_DTKPPROT_215282.3983	534
0None_none_DTKPPROT_215331.4032	620
0None_none_DTKPPROT_215334.4035	383
0None_none_DTKPPROT_215462.4163	953
0None_none_DTKPPROT_215466.4167	718
0None_none_DTKPPROT_215618.4319	428
0None_none_DTKPPROT_215761.4462	496
0None_none_DTKPPROT_215855.4556	354
0None_none_DTKPPROT_215985.4686	714
0None_none_DTKPPROT_215999.4700	1041
0None_none_DTKPPROT_216033.4734	606
0None_none_DTKPPROT_216140.4841	642
0None_none_DTKPPROT_216244.4945	546
0None_none_DTKPPROT_216635.5336	971
0None_none_DTKPPROT_216663.5364	966
0None_none_DTKPPROT_216715.5416	1098
0None_none_DTKPPROT_216803.5504	1419
0None_none_DTKPPROT_216864.5565	380
0None_none_DTKPPROT_216884.5585	262
0None_none_DTKPPROT_216921.5622	752
0None_none_DTKP_211345.46	622
0None_none_DTKP_211346.47	909
0None_none_DTKP_211348.49	229
0None_none_DTKP_211353.54	423
0None_none_DTKP_211354.55	467
0None_none_DTKP_211361.62	58
0None_none_DTKP_211402.103	243
0None_none_DTKP_211403.104	136
0None_none_DTKP_211419.120	163
0None_none_DTKP_211456.157	495
0None_none_DTKP_211459.160	194
0None_none_DTKP_211474.175	155
0None_none_DTKP_211486.187	95
0None_none_DTKP_211491.192	128
0None_none_DTKP_211510.211	93
0None_none_DTKP_211531.232	180
0None_none_DTKP_211561.262	161
0None_none_DTKP_211570.271	143
0None_none_DTKP_211581.282	839
0None_none_DTKP_211582.283	10
0None_none_DTKP_211624.325	54
0None_none_DTKP_211629.330	86
0None_none_DTKP_211631.332	432
0None_none_DTKP_211638.339	354
0None_none_DTKP_211649.350	161
0None_none_DTKP_211654.355	927
0None_none_DTKP_211667.368	215
0None_none_DTKP_211685.386	173
0None_none_DTKP_211699.400	419
0None_none_DTKP_211704.405	355
0None_none_DTKP_211708.409	303
0None_none_DTKP_211722.423	301
0None_none_DTKP_211726.427	225
0None_none_DTKP_211741.442	901
0None_none_DTKP_211747.448	296
0None_none_DTKP_211753.454	871
0None_none_DTKP_211755.456	369
0None_none_DTKP_211761.462	221
0None_none_DTKP_211770.471	4
0None_none_DTKP_211779.480	776
0None_none_DTKP_211784.485	152
0None_none_DTKP_211798.499	135
0None_none_DTKP_211814.515	412
0None_none_DTKP_211850.551	257
0None_none_DTKP_211866.567	155
0None_none_DTKP_211874.575	190
0None_none_DTKP_211885.586	263
0None_none_DTKP_211888.589	122
0None_none_DTKP_211890.591	390
0None_none_DTKP_211899.600	236
0None_none_DTKP_211908.609	485
0None_none_DTKP_211909.610	230
0None_none_DTKP_211925.626	305
0None_none_DTKP_211938.639	344
0None_none_DTKP_211949.650	99
0None_none_DTKP_211963.664	110
0None_none_DTKP_211968.669	245
0None_none_DTKP_211980.681	1052
0None_none_DTKP_211987.688	590
0None_none_DTKP_211988.689	174
0None_none_DTKP_211991.692	326
0None_none_DTKP_212021.722	337
0None_none_DTKP_212022.723	327
0None_none_DTKP_212052.753	247
0None_none_DTKP_212053.754	338
0None_none_DTKP_212064.765	655
0None_none_DTKP_212070.771	190
0None_none_DTKP_212071.772	98
0None_none_DTKP_212078.779	260
0None_none_DTKP_212089.790	289
0None_none_DTKP_212095.796	148
0None_none_DTKP_212098.799	151
0None_none_DTKP_212099.800	240
0None_none_DTKP_212126.827	169
0None_none_DTKP_212133.834	141
0None_none_DTKP_212156.857	191
0None_none_DTKP_212165.866	136
0None_none_DTKP_212172.873	436
0None_none_DTKP_212187.888	311
0None_none_DTKP_212203.904	95
0None_none_DTKP_212212.913	915
0None_none_DTKP_212237.938	272
0None_none_DTKP_212273.974	187
0None_none_DTKP_212293.994	620
0None_none_DTKP_212300.1001	177
0None_none_DTKP_212343.1044	314
0None_none_DTKP_212346.1047	131
0None_none_DTKP_212356.1057	866
0None_none_DTKP_212362.1063	291
0None_none_DTKP_212367.1068	176
0None_none_DTKP_212368.1069	259
0None_none_DTKP_212394.1095	664
0None_none_DTKP_212398.1099	206
0None_none_DTKP_212405.1106	767
0None_none_DTKP_212429.1130	226
0None_none_DTKP_212440.1141	239
0None_none_DTKP_212459.1160	262
0None_none_DTKP_212486.1187	256
0None_none_DTKP_212494.1195	283
0None_none_DTKP_212497.1198	800
0None_none_DTKP_212513.1214	447
0None_none_DTKP_212515.1216	179
0None_none_DTKP_212517.1218	271
0None_none_DTKP_212518.1219	429
0None_none_DTKP_212548.1249	90
0None_none_DTKP_212551.1252	377
0None_none_DTKP_212559.1260	473
0None_none_DTKP_212597.1298	108
0None_none_DTKP_212600.1301	177
0None_none_DTKP_212611.1312	348
0None_none_DTKP_212630.1331	55
0None_none_DTKP_212656.1357	226
0None_none_DTKP_212659.1360	346
0None_none_DTKP_212685.1386	307
0None_none_DTKP_212691.1392	267
0None_none_DTKP_212697.1398	516
0None_none_DTKP_212709.1410	87
0None_none_DTKP_212729.1430	211
0None_none_DTKP_212730.1431	1147
0None_none_DTKP_212770.1471	248
0None_none_DTKP_212780.1481	483
0None_none_DTKP_212788.1489	163
0None_none_DTKP_212793.1494	895
0None_none_DTKP_212797.1498	530
0None_none_DTKP_212802.1503	252
0None_none_DTKP_212811.1512	111
0None_none_DTKP_212841.1542	621
0None_none_DTKP_212845.1546	562
0None_none_DTKP_212855.1556	127
0None_none_DTKP_212866.1567	295
0None_none_DTKP_212868.1569	84
0None_none_DTKP_212908.1609	141
0None_none_DTKP_212926.1627	254
0None_none_DTKP_212927.1628	141
0None_none_DTKP_212930.1631	377
0None_none_DTKP_212962.1663	769
0None_none_DTKP_212965.1666	595
0None_none_DTKP_212966.1667	998
0None_none_DTKP_212968.1669	615
0None_none_DTKP_212984.1685	380
0None_none_DTKP_212991.1692	328
0None_none_DTKP_212995.1696	383
0None_none_DTKP_213026.1727	526
0None_none_DTKP_213029.1730	87
0None_none_DTKP_213067.1768	972
0None_none_DTKP_213088.1789	513
0None_none_DTKP_213092.1793	447
0None_none_DTKP_213105.1806	115
0None_none_DTKP_213113.1814	260
0None_none_DTKP_213118.1819	182
0None_none_DTKP_213122.1823	79
0None_none_DTKP_213131.1832	139
0None_none_DTKP_213144.1845	142
0None_none_DTKP_213153.1854	432
0None_none_DTKP_213157.1858	26
0None_none_DTKP_213161.1862	414
0None_none_DTKP_213195.1896	197
0None_none_DTKP_213206.1907	102
0None_none_DTKP_213235.1936	427
0None_none_DTKP_213247.1948	593
0None_none_DTKP_213274.1975	365
0None_none_DTKP_213296.1997	223
0None_none_DTKP_213299.2000	511
0None_none_DTKP_213305.2006	285
0None_none_DTKP_213315.2016	134
0None_none_DTKP_213320.2021	497
0None_none_DTKP_213330.2031	246
0None_none_DTKP_213335.2036	524
0None_none_DTKP_213357.2058	460
0None_none_DTKP_213387.2088	477
0None_none_DTKP_213402.2103	222
0None_none_DTKP_213422.2123	41
0None_none_DTKP_213430.2131	560
0None_none_DTKP_213446.2147	398
0None_none_DTKP_213460.2161	181
0None_none_DTKP_213503.2204	258
0None_none_DTKP_213509.2210	109
0None_none_DTKP_213514.2215	667
0None_none_DTKP_213523.2224	240
0None_none_DTKP_213531.2232	226
0None_none_DTKP_213532.2233	301
0None_none_DTKP_213548.2249	515
0None_none_DTKP_213555.2256	256
0None_none_DTKP_213581.2282	627
0None_none_DTKP_213585.2286	16
0None_none_DTKP_213621.2322	503
0None_none_DTKP_213644.2345	183
0None_none_DTKP_213649.2350	878
0None_none_DTKP_213673.2374	138
0None_none_DTKP_213677.2378	290
0None_none_DTKP_213692.2393	480
0None_none_DTKP_213710.2411	191
0None_none_DTKP_213717.2418	249
0None_none_DTKP_213727.2428	663
0None_none_DTKP_213751.2452	187
0None_none_DTKP_213752.2453	445
0None_none_DTKP_213755.2456	137
0None_none_DTKP_213763.2464	133
0None_none_DTKP_213764.2465	195
0None_none_DTKP_213765.2466	195
0None_none_DTKP_213778.2479	453
0None_none_DTKP_213781.2482	1031
0None_none_DTKP_213786.2487	85
0None_none_DTKP_213787.2488	1024
0None_none_DTKP_213798.2499	215
0None_none_DTKP_213801.2502	110
0None_none_DTKP_213808.2509	4
0None_none_DTKP_213821.2522	291
0None_none_DTKP_213822.2523	1231
0None_none_DTKP_213847.2548	149
0None_none_DTKP_213862.2563	1546
0None_none_DTKP_213896.2597	80
0None_none_DTKP_213910.2611	364
0None_none_DTKP_213914.2615	490
0None_none_DTKP_213915.2616	106
0None_none_DTKP_213940.2641	209
0None_none_DTKP_213979.2680	370
0None_none_DTKP_213996.2697	97
0None_none_DTKP_214000.2701	130
0None_none_DTKP_214011.2712	591
0None_none_DTKP_214012.2713	455
0None_none_DTKP_214021.2722	810
0None_none_DTKP_214038.2739	68
0None_none_DTKP_214041.2742	364
0None_none_DTKP_214045.2746	392
0None_none_DTKP_214048.2749	157
0None_none_DTKP_214052.2753	219
0None_none_DTKP_214093.2794	314
0None_none_DTKP_214099.2800	206
0None_none_DTKP_214102.2803	222
0None_none_DTKP_214112.2813	211
0None_none_DTKP_214117.2818	640
0None_none_DTKP_214133.2834	309
0None_none_DTKP_214134.2835	186
0None_none_DTKP_214155.2856	233
0None_none_DTKP_214173.2874	455
0None_none_DTKP_214178.2879	287
0None_none_DTKP_214196.2897	185
0None_none_DTKP_214212.2913	486
0None_none_DTKP_214216.2917	343
0None_none_DTKP_214224.2925	919
0None_none_DTKP_214228.2929	276
0None_none_DTKP_214230.2931	399
0None_none_DTKP_214259.2960	111
0None_none_DTKP_214269.2970	200
0None_none_DTKP_214280.2981	116
0None_none_DTKP_214282.2983	298
0None_none_DTKP_214295.2996	230
0None_none_DTKP_214304.3005	94
0None_none_DTKP_214311.3012	136
0None_none_DTKP_214313.3014	701
0None_none_DTKP_214335.3036	127
0None_none_DTKP_214345.3046	416
0None_none_DTKP_214376.3077	358
0None_none_DTKP_214380.3081	458
0None_none_DTKP_214383.3084	372
0None_none_DTKP_214387.3088	283
0None_none_DTKP_214389.3090	216
0None_none_DTKP_214392.3093	274
0None_none_DTKP_214393.3094	514
0None_none_DTKP_214394.3095	716
0None_none_DTKP_214395.3096	338
0None_none_DTKP_214396.3097	315
0None_none_DTKP_214401.3102	96
0None_none_DTKP_214402.3103	542
0None_none_DTKP_214445.3146	327
0None_none_DTKP_214449.3150	314
0None_none_DTKP_214451.3152	833
0None_none_DTKP_214461.3162	317
0None_none_DTKP_214469.3170	263
0None_none_DTKP_214504.3205	413
0None_none_DTKP_214570.3271	278
0None_none_DTKP_214571.3272	405
0None_none_DTKP_214577.3278	248
0None_none_DTKP_214594.3295	315
0None_none_DTKP_214601.3302	384
0None_none_DTKP_214612.3313	153
0None_none_DTKP_214616.3317	606
0None_none_DTKP_214624.3325	1001
0None_none_DTKP_214627.3328	44
0None_none_DTKP_214631.3332	285
0None_none_DTKP_214636.3337	143
0None_none_DTKP_214637.3338	548
0None_none_DTKP_214644.3345	137
0None_none_DTKP_214647.3348	376
0None_none_DTKP_214656.3357	235
0None_none_DTKP_214661.3362	237
0None_none_DTKP_214670.3371	306
0None_none_DTKP_214672.3373	401
0None_none_DTKP_214693.3394	362
0None_none_DTKP_214702.3403	225
0None_none_DTKP_214716.3417	276
0None_none_DTKP_214718.3419	293
0None_none_DTKP_214719.3420	1134
0None_none_DTKP_214730.3431	304
0None_none_DTKP_214745.3446	150
0None_none_DTKP_214761.3462	481
0None_none_DTKP_214774.3475	198
0None_none_DTKP_214793.3494	71
0None_none_DTKP_214795.3496	144
0None_none_DTKP_214797.3498	24
0None_none_DTKP_214801.3502	211
0None_none_DTKP_214814.3515	106
0None_none_DTKP_214823.3524	366
0None_none_DTKP_214849.3550	150
0None_none_DTKP_214863.3564	158
0None_none_DTKP_214899.3600	306
0None_none_DTKP_214900.3601	535
0None_none_DTKP_214919.3620	18
0None_none_DTKP_214949.3650	167
0None_none_DTKP_214951.3652	341
0None_none_DTKP_214955.3656	84
0None_none_DTKP_214958.3659	629
0None_none_DTKP_214959.3660	264
0None_none_DTKP_214977.3678	180
0None_none_DTKP_214984.3685	110
0None_none_DTKP_215018.3719	115
0None_none_DTKP_215093.3794	486
0None_none_DTKP_215094.3795	377
0None_none_DTKP_215099.3800	634
0None_none_DTKP_215112.3813	372
0None_none_DTKP_215115.3816	440
0None_none_DTKP_215128.3829	151
0None_none_DTKP_215140.3841	376
0None_none_DTKP_215147.3848	187
0None_none_DTKP_215158.3859	228
0None_none_DTKP_215161.3862	311
0None_none_DTKP_215167.3868	224
0None_none_DTKP_215186.3887	1253
0None_none_DTKP_215190.3891	244
0None_none_DTKP_215191.3892	911
0None_none_DTKP_215208.3909	288
0None_none_DTKP_215246.3947	266
0None_none_DTKP_215250.3951	327
0None_none_DTKP_215251.3952	247
0None_none_DTKP_215255.3956	363
0None_none_DTKP_215279.3980	631
0None_none_DTKP_215347.4048	395
0None_none_DTKP_215349.4050	269
0None_none_DTKP_215365.4066	252
0None_none_DTKP_215371.4072	113
0None_none_DTKP_215377.4078	317
0None_none_DTKP_215379.4080	409
0None_none_DTKP_215413.4114	105
0None_none_DTKP_215422.4123	490
0None_none_DTKP_215440.4141	798
0None_none_DTKP_215441.4142	221
0None_none_DTKP_215461.4162	265
0None_none_DTKP_215492.4193	529
0None_none_DTKP_215494.4195	194
0None_none_DTKP_215497.4198	276
0None_none_DTKP_215498.4199	226
0None_none_DTKP_215502.4203	365
0None_none_DTKP_215504.4205	656
0None_none_DTKP_215529.4230	313
0None_none_DTKP_215538.4239	188
0None_none_DTKP_215556.4257	359
0None_none_DTKP_215561.4262	561
0None_none_DTKP_215564.4265	425
0None_none_DTKP_215565.4266	327
0None_none_DTKP_215569.4270	726
0None_none_DTKP_215595.4296	362
0None_none_DTKP_215603.4304	308
0None_none_DTKP_215607.4308	241
0None_none_DTKP_215648.4349	286
0None_none_DTKP_215668.4369	1015
0None_none_DTKP_215674.4375	239
0None_none_DTKP_215682.4383	988
0None_none_DTKP_215685.4386	260
0None_none_DTKP_215705.4406	375
0None_none_DTKP_215722.4423	256
0None_none_DTKP_215735.4436	591
0None_none_DTKP_215744.4445	320
0None_none_DTKP_215770.4471	320
0None_none_DTKP_215775.4476	420
0None_none_DTKP_215788.4489	262
0None_none_DTKP_215790.4491	333
0None_none_DTKP_215793.4494	493
0None_none_DTKP_215817.4518	316
0None_none_DTKP_215876.4577	1687
0None_none_DTKP_215877.4578	228
0None_none_DTKP_215878.4579	306
0None_none_DTKP_215891.4592	20
0None_none_DTKP_215906.4607	366
0None_none_DTKP_215911.4612	337
0None_none_DTKP_215917.4618	226
0None_none_DTKP_215918.4619	177
0None_none_DTKP_215922.4623	197
0None_none_DTKP_215942.4643	122
0None_none_DTKP_215947.4648	154
0None_none_DTKP_215956.4657	364
0None_none_DTKP_215964.4665	457
0None_none_DTKP_215990.4691	306
0None_none_DTKP_215995.4696	411
0None_none_DTKP_216008.4709	157
0None_none_DTKP_216011.4712	227
0None_none_DTKP_216021.4722	216
0None_none_DTKP_216028.4729	103
0None_none_DTKP_216039.4740	258
0None_none_DTKP_216043.4744	223
0None_none_DTKP_216046.4747	1395
0None_none_DTKP_216054.4755	265
0None_none_DTKP_216056.4757	393
0None_none_DTKP_216062.4763	188
0None_none_DTKP_216082.4783	152
0None_none_DTKP_216090.4791	250
0None_none_DTKP_216091.4792	243
0None_none_DTKP_216094.4795	161
0None_none_DTKP_216105.4806	60
0None_none_DTKP_216120.4821	124
0None_none_DTKP_216122.4823	290
0None_none_DTKP_216150.4851	376
0None_none_DTKP_216158.4859	560
0None_none_DTKP_216169.4870	387
0None_none_DTKP_216183.4884	278
0None_none_DTKP_216217.4918	268
0None_none_DTKP_216225.4926	249
0None_none_DTKP_216234.4935	406
0None_none_DTKP_216238.4939	372
0None_none_DTKP_216251.4952	312
0None_none_DTKP_216278.4979	160
0None_none_DTKP_216292.4993	318
0None_none_DTKP_216313.5014	231
0None_none_DTKP_216322.5023	60
0None_none_DTKP_216332.5033	280
0None_none_DTKP_216346.5047	70
0None_none_DTKP_216349.5050	282
0None_none_DTKP_216352.5053	465
0None_none_DTKP_216371.5072	14
0None_none_DTKP_216400.5101	192
0None_none_DTKP_216422.5123	461
0None_none_DTKP_216431.5132	447
0None_none_DTKP_216459.5160	399
0None_none_DTKP_216498.5199	474
0None_none_DTKP_216501.5202	301
0None_none_DTKP_216504.5205	329
0None_none_DTKP_216521.5222	324
0None_none_DTKP_216533.5234	151
0None_none_DTKP_216569.5270	248
0None_none_DTKP_216570.5271	413
0None_none_DTKP_216583.5284	285
0None_none_DTKP_216598.5299	101
0None_none_DTKP_216604.5305	258
0None_none_DTKP_216614.5315	213
0None_none_DTKP_216620.5321	421
0None_none_DTKP_216626.5327	419
0None_none_DTKP_216636.5337	446
0None_none_DTKP_216649.5350	408
0None_none_DTKP_216655.5356	117
0None_none_DTKP_216683.5384	140
0None_none_DTKP_216687.5388	435
0None_none_DTKP_216695.5396	351
0None_none_DTKP_216704.5405	266
0None_none_DTKP_216707.5408	182
0None_none_DTKP_216731.5432	424
0None_none_DTKP_216760.5461	131
0None_none_DTKP_216762.5463	316
0None_none_DTKP_216771.5472	192
0None_none_DTKP_216785.5486	71
0None_none_DTKP_216810.5511	118
0None_none_DTKP_216823.5524	415
0None_none_DTKP_216852.5553	273
0None_none_DTKP_216863.5564	117
0None_none_DTKP_216871.5572	706
0None_none_DTKP_216877.5578	659
0None_none_DTKP_216925.5626	441
0None_none_DTKP_216935.5636	531
0None_none_DTKP_216939.5640	420
0None_none_GEEXDTKP_211383.84	660
0None_none_GEEXDTKP_211445.146	110
0None_none_GEEXDTKP_211501.202	493
0None_none_GEEXDTKP_211568.269	276
0None_none_GEEXDTKP_211623.324	187
0None_none_GEEXDTKP_211688.389	442
0None_none_GEEXDTKP_211936.637	545
0None_none_GEEXDTKP_211971.672	781
0None_none_GEEXDTKP_212063.764	406
0None_none_GEEXDTKP_212190.891	876
0None_none_GEEXDTKP_212297.998	300
0None_none_GEEXDTKP_212412.1113	256
0None_none_GEEXDTKP_212700.1401	410
0None_none_GEEXDTKP_212938.1639	530
0None_none_GEEXDTKP_212959.1660	178
0None_none_GEEXDTKP_213130.1831	1319
0None_none_GEEXDTKP_213428.2129	707
0None_none_GEEXDTKP_213481.2182	936
0None_none_GEEXDTKP_213780.2481	1292
0None_none_GEEXDTKP_213844.2545	716
0None_none_GEEXDTKP_214003.2704	996
0None_none_GEEXDTKP_214023.2724	451
0None_none_GEEXDTKP_214075.2776	589
0None_none_GEEXDTKP_214336.3037	560
0None_none_GEEXDTKP_214356.3057	362
0None_none_GEEXDTKP_214496.3197	652
0None_none_GEEXDTKP_214573.3274	444
0None_none_GEEXDTKP_214844.3545	1260
0None_none_GEEXDTKP_214876.3577	485
0None_none_GEEXDTKP_214904.3605	620
0None_none_GEEXDTKP_214946.3647	660
0None_none_GEEXDTKP_215374.4075	280
0None_none_GEEXDTKP_215692.4393	475
0None_none_GEEXDTKP_215698.4399	764
0None_none_GEEXDTKP_215751.4452	494
0None_none_GEEXDTKP_215892.4593	348
0None_none_GEEXDTKP_216076.4777	342
0None_none_GEEXDTKP_216147.4848	387
0None_none_GEEXDTKP_216280.4981	405
0None_none_GEEXDTKP_216357.5058	217
0None_none_GEEXDTKP_216407.5108	579
0None_none_GEEXDTKP_216522.5223	1854
0None_none_GEEXDTKP_216602.5303	1319
0None_none_GEEXDTKP_216904.5605	709
0None_none_GEEXUNA1_211303.4	333
0None_none_GEEXUNA1_211366.67	657
0None_none_GEEXUNA1_211448.149	720
0None_none_GEEXUNA1_211458.159	611
0None_none_GEEXUNA1_211465.166	550
0None_none_GEEXUNA1_211533.234	544
0None_none_GEEXUNA1_211548.249	961
0None_none_GEEXUNA1_211668.369	522
0None_none_GEEXUNA1_211927.628	393
0None_none_GEEXUNA1_212030.731	669
0None_none_GEEXUNA1_212059.760	457
0None_none_GEEXUNA1_212067.768	1007
0None_none_GEEXUNA1_212128.829	450
0None_none_GEEXUNA1_212219.920	1505
0None_none_GEEXUNA1_212514.1215	799
0None_none_GEEXUNA1_212815.1516	176
0None_none_GEEXUNA1_212910.1611	278
0None_none_GEEXUNA1_213052.1753	599
0None_none_GEEXUNA1_213077.1778	1155
0None_none_GEEXUNA1_213394.2095	355
0None_none_GEEXUNA1_213809.2510	368
0None_none_GEEXUNA1_213820.2521	422
0None_none_GEEXUNA1_213924.2625	972
0None_none_GEEXUNA1_214106.2807	967
0None_none_GEEXUNA1_214455.3156	190
0None_none_GEEXUNA1_214460.3161	622
0None_none_GEEXUNA1_214545.3246	369
0None_none_GEEXUNA1_214747.3448	1283
0None_none_GEEXUNA1_215085.3786	651
0None_none_GEEXUNA1_215086.3787	854
0None_none_GEEXUNA1_215111.3812	485
0None_none_GEEXUNA1_215143.3844	583
0None_none_GEEXUNA1_215301.4002	831
0None_none_GEEXUNA1_215338.4039	702
0None_none_GEEXUNA1_215359.4060	569
0None_none_GEEXUNA1_215388.4089	761
0None_none_GEEXUNA1_215428.4129	609
0None_none_GEEXUNA1_215463.4164	326
0None_none_GEEXUNA1_215472.4173	310
0None_none_GEEXUNA1_215477.4178	787
0None_none_GEEXUNA1_215495.4196	633
0None_none_GEEXUNA1_215523.4224	1361
0None_none_GEEXUNA1_215694.4395	187
0None_none_GEEXUNA1_215727.4428	285
0None_none_GEEXUNA1_215958.4659	620
0None_none_GEEXUNA1_215973.4674	495
0None_none_GEEXUNA1_215976.4677	175
0None_none_GEEXUNA1_216044.4745	631
0None_none_GEEXUNA1_216227.4928	813
0None_none_GEEXUNA1_216309.5010	796
0None_none_GEEXUNA1_216330.5031	287
0None_none_GEEXUNA1_216446.5147	1691
0None_none_GEEXUNA1_216479.5180	1013
0None_none_GEEXUNA1_216723.5424	186
0None_none_GEEXUNA1_216804.5505	742
0None_none_GEEXUNA2_211396.97	650
0None_none_GEEXUNA2_211867.568	1009
0None_none_GEEXUNA2_211883.584	314
0None_none_GEEXUNA2_212003.704	237
0None_none_GEEXUNA2_212153.854	662
0None_none_GEEXUNA2_212200.901	288
0None_none_GEEXUNA2_212477.1178	87
0None_none_GEEXUNA2_212504.1205	564
0None_none_GEEXUNA2_212556.1257	593
0None_none_GEEXUNA2_212617.1318	552
0None_none_GEEXUNA2_212678.1379	628
0None_none_GEEXUNA2_212706.1407	584
0None_none_GEEXUNA2_212741.1442	393
0None_none_GEEXUNA2_212747.1448	544
0None_none_GEEXUNA2_212784.1485	788
0None_none_GEEXUNA2_212884.1585	886
0None_none_GEEXUNA2_212904.1605	652
0None_none_GEEXUNA2_213174.1875	509
0None_none_GEEXUNA2_213292.1993	721
0None_none_GEEXUNA2_213329.2030	1036
0None_none_GEEXUNA2_213404.2105	704
0None_none_GEEXUNA2_213431.2132	653
0None_none_GEEXUNA2_213610.2311	453
0None_none_GEEXUNA2_213997.2698	667
0None_none_GEEXUNA2_214081.2782	765
0None_none_GEEXUNA2_214135.2836	975
0None_none_GEEXUNA2_214281.2982	493
0None_none_GEEXUNA2_214322.3023	336
0None_none_GEEXUNA2_214338.3039	392
0None_none_GEEXUNA2_214369.3070	402
0None_none_GEEXUNA2_214438.3139	363
0None_none_GEEXUNA2_214749.3450	338
0None_none_GEEXUNA2_214903.3604	447
0None_none_GEEXUNA2_214945.3646	382
0None_none_GEEXUNA2_214954.3655	547
0None_none_GEEXUNA2_215016.3717	910
0None_none_GEEXUNA2_215083.3784	867
0None_none_GEEXUNA2_215090.3791	1329
0None_none_GEEXUNA2_215252.3953	262
0None_none_GEEXUNA2_215339.4040	722
0None_none_GEEXUNA2_215623.4324	339
0None_none_GEEXUNA2_215757.4458	815
0None_none_GEEXUNA2_215810.4511	549
0None_none_GEEXUNA2_215826.4527	335
0None_none_GEEXUNA2_215920.4621	586
0None_none_GEEXUNA2_216002.4703	415
0None_none_GEEXUNA2_216214.4915	314
0None_none_GEEXUNA2_216233.4934	631
0None_none_GEEXUNA2_216268.4969	506
0None_none_GEEXUNA2_216291.4992	675
0None_none_GEEXUNA2_216428.5129	594
0None_none_GEEXUNA2_216463.5164	780
0None_none_GEEXUNA2_216494.5195	316
0None_none_GEEXUNA2_216513.5214	432
0None_none_GEEXUNA2_216705.5406	626
0None_none_GEEXUNA2_216733.5434	442
0None_none_GEEXUNA2_216838.5539	546
0None_none_GEEXUNA2_216902.5603	431
0None_none_GEEXUNA3_211443.144	619
0None_none_GEEXUNA3_211886.587	509
0None_none_GEEXUNA3_211900.601	237
0None_none_GEEXUNA3_212308.1009	305
0None_none_GEEXUNA3_212530.1231	882
0None_none_GEEXUNA3_212827.1528	292
0None_none_GEEXUNA3_212900.1601	817
0None_none_GEEXUNA3_213204.1905	459
0None_none_GEEXUNA3_213258.1959	176
0None_none_GEEXUNA3_213450.2151	1641
0None_none_GEEXUNA3_213492.2193	866
0None_none_GEEXUNA3_213501.2202	235
0None_none_GEEXUNA3_213561.2262	655
0None_none_GEEXUNA3_213790.2491	301
0None_none_GEEXUNA3_213848.2549	1191
0None_none_GEEXUNA3_214001.2702	953
0None_none_GEEXUNA3_214220.2921	981
0None_none_GEEXUNA3_214452.3153	842
0None_none_GEEXUNA3_214458.3159	1033
0None_none_GEEXUNA3_214462.3163	242
0None_none_GEEXUNA3_214533.3234	484
0None_none_GEEXUNA3_214595.3296	1206
0None_none_GEEXUNA3_214615.3316	1128
0None_none_GEEXUNA3_214643.3344	752
0None_none_GEEXUNA3_214735.3436	634
0None_none_GEEXUNA3_214818.3519	502
0None_none_GEEXUNA3_214840.3541	597
0None_none_GEEXUNA3_215325.4026	289
0None_none_GEEXUNA3_215381.4082	1101
0None_none_GEEXUNA3_215669.4370	484
0None_none_GEEXUNA3_216050.4751	1731
0None_none_GEEXUNA3_216333.5034	709
0None_none_GEEXUNA3_216351.5052	571
0None_none_GEEXUNA3_216492.5193	480
0None_none_GEEXUNA3_216545.5246	979
0None_none_GEEXUNA3_216674.5375	406
0None_none_GEEXUNA3_216736.5437	361
0None_none_GEEXUNA3_216781.5482	673
0None_none_GEEXUNA3_216845.5546	190
0None_none_GEEXUNA3_216898.5599	168
0None_none_GEEX_211327.28	452
0None_none_GEEX_211330.31	376
0None_none_GEEX_211357.58	453
0None_none_GEEX_211358.59	110
0None_none_GEEX_211395.96	102
0None_none_GEEX_211408.109	164
0None_none_GEEX_211433.134	477
0None_none_GEEX_211447.148	194
0None_none_GEEX_211451.152	96
0None_none_GEEX_211467.168	297
0None_none_GEEX_211470.171	267
0None_none_GEEX_211472.173	458
0None_none_GEEX_211477.178	837
0None_none_GEEX_211498.199	404
0None_none_GEEX_211504.205	417
0None_none_GEEX_211508.209	572
0None_none_GEEX_211541.242	260
0None_none_GEEX_211555.256	176
0None_none_GEEX_211559.260	467
0None_none_GEEX_211574.275	291
0None_none_GEEX_211578.279	96
0None_none_GEEX_211585.286	386
0None_none_GEEX_211600.301	113
0None_none_GEEX_211603.304	94
0None_none_GEEX_211605.306	430
0None_none_GEEX_211608.309	180
0None_none_GEEX_211609.310	829
0None_none_GEEX_211627.328	232
0None_none_GEEX_211670.371	28
0None_none_GEEX_211677.378	377
0None_none_GEEX_211696.397	146
0None_none_GEEX_211701.402	480
0None_none_GEEX_211710.411	314
0None_none_GEEX_211712.413	150
0None_none_GEEX_211730.431	340
0None_none_GEEX_211762.463	193
0None_none_GEEX_211801.502	79
0None_none_GEEX_211802.503	426
0None_none_GEEX_211806.507	789
0None_none_GEEX_211809.510	478
0None_none_GEEX_211817.518	9
0None_none_GEEX_211820.521	717
0None_none_GEEX_211833.534	309
0None_none_GEEX_211842.543	762
0None_none_GEEX_211843.544	376
0None_none_GEEX_211849.550	501
0None_none_GEEX_211853.554	267
0None_none_GEEX_211855.556	116
0None_none_GEEX_211864.565	34
0None_none_GEEX_211865.566	212
0None_none_GEEX_211876.577	158
0None_none_GEEX_211887.588	123
0None_none_GEEX_211920.621	110
0None_none_GEEX_211924.625	479
0None_none_GEEX_211957.658	342
0None_none_GEEX_211993.694	210
0None_none_GEEX_211994.695	554
0None_none_GEEX_212014.715	280
0None_none_GEEX_212017.718	135
0None_none_GEEX_212019.720	145
0None_none_GEEX_212041.742	138
0None_none_GEEX_212107.808	289
0None_none_GEEX_212108.809	283
0None_none_GEEX_212109.810	9
0None_none_GEEX_212112.813	442
0None_none_GEEX_212120.821	526
0None_none_GEEX_212140.841	417
0None_none_GEEX_212144.845	163
0None_none_GEEX_212168.869	450
0None_none_GEEX_212189.890	415
0None_none_GEEX_212192.893	64
0None_none_GEEX_212205.906	199
0None_none_GEEX_212207.908	73
0None_none_GEEX_212230.931	87
0None_none_GEEX_212232.933	229
0None_none_GEEX_212233.934	173
0None_none_GEEX_212239.940	489
0None_none_GEEX_212256.957	337
0None_none_GEEX_212263.964	66
0None_none_GEEX_212265.966	384
0None_none_GEEX_212267.968	210
0None_none_GEEX_212269.970	345
0None_none_GEEX_212272.973	102
0None_none_GEEX_212276.977	173
0None_none_GEEX_212278.979	318
0None_none_GEEX_212282.983	104
0None_none_GEEX_212285.986	584
0None_none_GEEX_212310.1011	1219
0None_none_GEEX_212311.1012	195
0None_none_GEEX_212321.1022	585
0None_none_GEEX_212332.1033	269
0None_none_GEEX_212339.1040	358
0None_none_GEEX_212347.1048	366
0None_none_GEEX_212348.1049	194
0None_none_GEEX_212364.1065	330
0None_none_GEEX_212372.1073	454
0None_none_GEEX_212377.1078	234
0None_none_GEEX_212390.1091	435
0None_none_GEEX_212410.1111	192
0None_none_GEEX_212415.1116	112
0None_none_GEEX_212416.1117	108
0None_none_GEEX_212434.1135	487
0None_none_GEEX_212438.1139	518
0None_none_GEEX_212439.1140	329
0None_none_GEEX_212452.1153	446
0None_none_GEEX_212466.1167	75
0None_none_GEEX_212479.1180	35
0None_none_GEEX_212493.1194	627
0None_none_GEEX_212496.1197	81
0None_none_GEEX_212502.1203	625
0None_none_GEEX_212508.1209	282
0None_none_GEEX_212519.1220	240
0None_none_GEEX_212529.1230	82
0None_none_GEEX_212533.1234	78
0None_none_GEEX_212537.1238	27
0None_none_GEEX_212568.1269	3
0None_none_GEEX_212574.1275	278
0None_none_GEEX_212578.1279	99
0None_none_GEEX_212593.1294	50
0None_none_GEEX_212596.1297	120
0None_none_GEEX_212602.1303	135
0None_none_GEEX_212606.1307	23
0None_none_GEEX_212607.1308	258
0None_none_GEEX_212629.1330	349
0None_none_GEEX_212646.1347	290
0None_none_GEEX_212650.1351	422
0None_none_GEEX_212651.1352	442
0None_none_GEEX_212653.1354	120
0None_none_GEEX_212665.1366	333
0None_none_GEEX_212670.1371	574
0None_none_GEEX_212695.1396	473
0None_none_GEEX_212696.1397	167
0None_none_GEEX_212699.1400	333
0None_none_GEEX_212702.1403	146
0None_none_GEEX_212710.1411	322
0None_none_GEEX_212719.1420	237
0None_none_GEEX_212736.1437	327
0None_none_GEEX_212743.1444	135
0None_none_GEEX_212757.1458	419
0None_none_GEEX_212758.1459	210
0None_none_GEEX_212764.1465	374
0None_none_GEEX_212795.1496	159
0None_none_GEEX_212796.1497	193
0None_none_GEEX_212800.1501	225
0None_none_GEEX_212816.1517	471
0None_none_GEEX_212831.1532	351
0None_none_GEEX_212873.1574	172
0None_none_GEEX_212880.1581	289
0None_none_GEEX_212887.1588	300
0None_none_GEEX_212891.1592	292
0None_none_GEEX_212893.1594	206
0None_none_GEEX_212898.1599	517
0None_none_GEEX_212901.1602	367
0None_none_GEEX_212905.1606	191
0None_none_GEEX_212909.1610	535
0None_none_GEEX_212916.1617	465
0None_none_GEEX_212919.1620	1241
0None_none_GEEX_212934.1635	299
0None_none_GEEX_212937.1638	196
0None_none_GEEX_212961.1662	57
0None_none_GEEX_212963.1664	63
0None_none_GEEX_212964.1665	309
0None_none_GEEX_212969.1670	347
0None_none_GEEX_212976.1677	175
0None_none_GEEX_212978.1679	277
0None_none_GEEX_213006.1707	258
0None_none_GEEX_213012.1713	153
0None_none_GEEX_213013.1714	580
0None_none_GEEX_213033.1734	202
0None_none_GEEX_213038.1739	97
0None_none_GEEX_213040.1741	297
0None_none_GEEX_213055.1756	120
0None_none_GEEX_213059.1760	17
0None_none_GEEX_213070.1771	240
0None_none_GEEX_213075.1776	171
0None_none_GEEX_213076.1777	291
0None_none_GEEX_213080.1781	86
0None_none_GEEX_213090.1791	227
0None_none_GEEX_213095.1796	710
0None_none_GEEX_213108.1809	284
0None_none_GEEX_213121.1822	300
0None_none_GEEX_213128.1829	603
0None_none_GEEX_213129.1830	256
0None_none_GEEX_213132.1833	315
0None_none_GEEX_213133.1834	126
0None_none_GEEX_213151.1852	76
0None_none_GEEX_213176.1877	206
0None_none_GEEX_213177.1878	231
0None_none_GEEX_213179.1880	304
0None_none_GEEX_213190.1891	342
0None_none_GEEX_213212.1913	354
0None_none_GEEX_213223.1924	374
0None_none_GEEX_213248.1949	740
0None_none_GEEX_213249.1950	114
0None_none_GEEX_213259.1960	363
0None_none_GEEX_213284.1985	92
0None_none_GEEX_213295.1996	268
0None_none_GEEX_213303.2004	111
0None_none_GEEX_213306.2007	273
0None_none_GEEX_213322.2023	466
0None_none_GEEX_213333.2034	362
0None_none_GEEX_213338.2039	210
0None_none_GEEX_213354.2055	180
0None_none_GEEX_213364.2065	350
0None_none_GEEX_213373.2074	143
0None_none_GEEX_213389.2090	81
0None_none_GEEX_213397.2098	208
0None_none_GEEX_213401.2102	326
0None_none_GEEX_213416.2117	150
0None_none_GEEX_213426.2127	79
0None_none_GEEX_213441.2142	119
0None_none_GEEX_213456.2157	325
0None_none_GEEX_213459.2160	180
0None_none_GEEX_213461.2162	199
0None_none_GEEX_213490.2191	881
0None_none_GEEX_213491.2192	154
0None_none_GEEX_213506.2207	102
0None_none_GEEX_213519.2220	438
0None_none_GEEX_213529.2230	315
0None_none_GEEX_213533.2234	112
0None_none_GEEX_213536.2237	344
0None_none_GEEX_213562.2263	544
0None_none_GEEX_213627.2328	76
0None_none_GEEX_213629.2330	655
0None_none_GEEX_213634.2335	198
0None_none_GEEX_213635.2336	122
0None_none_GEEX_213638.2339	243
0None_none_GEEX_213642.2343	400
0None_none_GEEX_213651.2352	361
0None_none_GEEX_213655.2356	375
0None_none_GEEX_213656.2357	273
0None_none_GEEX_213662.2363	240
0None_none_GEEX_213674.2375	273
0None_none_GEEX_213695.2396	159
0None_none_GEEX_213701.2402	199
0None_none_GEEX_213712.2413	231
0None_none_GEEX_213718.2419	502
0None_none_GEEX_213721.2422	90
0None_none_GEEX_213724.2425	444
0None_none_GEEX_213733.2434	134
0None_none_GEEX_213737.2438	354
0None_none_GEEX_213739.2440	437
0None_none_GEEX_213746.2447	51
0None_none_GEEX_213760.2461	184
0None_none_GEEX_213767.2468	160
0None_none_GEEX_213795.2496	510
0None_none_GEEX_213796.2497	339
0None_none_GEEX_213802.2503	286
0None_none_GEEX_213804.2505	201
0None_none_GEEX_213817.2518	485
0None_none_GEEX_213819.2520	24
0None_none_GEEX_213829.2530	382
0None_none_GEEX_213831.2532	277
0None_none_GEEX_213849.2550	568
0None_none_GEEX_213852.2553	206
0None_none_GEEX_213856.2557	39
0None_none_GEEX_213869.2570	487
0None_none_GEEX_213871.2572	302
0None_none_GEEX_213889.2590	152
0None_none_GEEX_213895.2596	420
0None_none_GEEX_213903.2604	38
0None_none_GEEX_213908.2609	61
0None_none_GEEX_213921.2622	145
0None_none_GEEX_213937.2638	193
0None_none_GEEX_213947.2648	888
0None_none_GEEX_213951.2652	527
0None_none_GEEX_213971.2672	376
0None_none_GEEX_213974.2675	320
0None_none_GEEX_213978.2679	77
0None_none_GEEX_213983.2684	210
0None_none_GEEX_213984.2685	170
0None_none_GEEX_213988.2689	448
0None_none_GEEX_213992.2693	313
0None_none_GEEX_213999.2700	196
0None_none_GEEX_214004.2705	166
0None_none_GEEX_214044.2745	558
0None_none_GEEX_214077.2778	31
0None_none_GEEX_214107.2808	290
0None_none_GEEX_214120.2821	96
0None_none_GEEX_214122.2823	410
0None_none_GEEX_214125.2826	446
0None_none_GEEX_214141.2842	233
0None_none_GEEX_214171.2872	635
0None_none_GEEX_214191.2892	627
0None_none_GEEX_214192.2893	218
0None_none_GEEX_214194.2895	71
0None_none_GEEX_214203.2904	143
0None_none_GEEX_214206.2907	331
0None_none_GEEX_214237.2938	889
0None_none_GEEX_214242.2943	418
0None_none_GEEX_214252.2953	75
0None_none_GEEX_214263.2964	135
0None_none_GEEX_214268.2969	159
0None_none_GEEX_214271.2972	169
0None_none_GEEX_214285.2986	221
0None_none_GEEX_214286.2987	372
0None_none_GEEX_214291.2992	314
0None_none_GEEX_214292.2993	64
0None_none_GEEX_214325.3026	464
0None_none_GEEX_214330.3031	215
0None_none_GEEX_214390.3091	61
0None_none_GEEX_214413.3114	618
0None_none_GEEX_214417.3118	48
0None_none_GEEX_214418.3119	191
0None_none_GEEX_214419.3120	137
0None_none_GEEX_214424.3125	13
0None_none_GEEX_214456.3157	213
0None_none_GEEX_214467.3168	207
0None_none_GEEX_214468.3169	407
0None_none_GEEX_214472.3173	244
0None_none_GEEX_214476.3177	160
0None_none_GEEX_214494.3195	124
0None_none_GEEX_214503.3204	63
0None_none_GEEX_214505.3206	500
0None_none_GEEX_214512.3213	153
0None_none_GEEX_214516.3217	102
0None_none_GEEX_214523.3224	469
0None_none_GEEX_214534.3235	232
0None_none_GEEX_214547.3248	327
0None_none_GEEX_214561.3262	124
0None_none_GEEX_214580.3281	187
0None_none_GEEX_214583.3284	339
0None_none_GEEX_214586.3287	229
0None_none_GEEX_214593.3294	542
0None_none_GEEX_214597.3298	392
0None_none_GEEX_214598.3299	153
0None_none_GEEX_214604.3305	121
0None_none_GEEX_214639.3340	395
0None_none_GEEX_214640.3341	235
0None_none_GEEX_214646.3347	421
0None_none_GEEX_214650.3351	152
0None_none_GEEX_214658.3359	523
0None_none_GEEX_214668.3369	373
0None_none_GEEX_214674.3375	348
0None_none_GEEX_214679.3380	368
0None_none_GEEX_214689.3390	315
0None_none_GEEX_214690.3391	123
0None_none_GEEX_214703.3404	221
0None_none_GEEX_214706.3407	611
0None_none_GEEX_214736.3437	263
0None_none_GEEX_214744.3445	493
0None_none_GEEX_214777.3478	308
0None_none_GEEX_214792.3493	69
0None_none_GEEX_214808.3509	604
0None_none_GEEX_214815.3516	165
0None_none_GEEX_214829.3530	493
0None_none_GEEX_214835.3536	527
0None_none_GEEX_214843.3544	546
0None_none_GEEX_214854.3555	358
0None_none_GEEX_214858.3559	209
0None_none_GEEX_214882.3583	320
0None_none_GEEX_214884.3585	274
0None_none_GEEX_214894.3595	176
0None_none_GEEX_214895.3596	23
0None_none_GEEX_214907.3608	25
0None_none_GEEX_214925.3626	374
0None_none_GEEX_214934.3635	57
0None_none_GEEX_214942.3643	353
0None_none_GEEX_214953.3654	107
0None_none_GEEX_214956.3657	345
0None_none_GEEX_214960.3661	85
0None_none_GEEX_214961.3662	169
0None_none_GEEX_214974.3675	529
0None_none_GEEX_214980.3681	150
0None_none_GEEX_214992.3693	413
0None_none_GEEX_214994.3695	66
0None_none_GEEX_214996.3697	199
0None_none_GEEX_215006.3707	179
0None_none_GEEX_215026.3727	140
0None_none_GEEX_215042.3743	410
0None_none_GEEX_215045.3746	133
0None_none_GEEX_215062.3763	614
0None_none_GEEX_215068.3769	645
0None_none_GEEX_215072.3773	207
0None_none_GEEX_215088.3789	209
0None_none_GEEX_215110.3811	67
0None_none_GEEX_215114.3815	107
0None_none_GEEX_215117.3818	266
0None_none_GEEX_215123.3824	188
0None_none_GEEX_215136.3837	75
0None_none_GEEX_215151.3852	63
0None_none_GEEX_215152.3853	427
0None_none_GEEX_215162.3863	423
0None_none_GEEX_215173.3874	460
0None_none_GEEX_215174.3875	188
0None_none_GEEX_215176.3877	332
0None_none_GEEX_215203.3904	327
0None_none_GEEX_215207.3908	329
0None_none_GEEX_215220.3921	401
0None_none_GEEX_215226.3927	443
0None_none_GEEX_215229.3930	261
0None_none_GEEX_215230.3931	184
0None_none_GEEX_215235.3936	582
0None_none_GEEX_215245.3946	166
0None_none_GEEX_215254.3955	313
0None_none_GEEX_215257.3958	261
0None_none_GEEX_215261.3962	374
0None_none_GEEX_215264.3965	233
0None_none_GEEX_215265.3966	259
0None_none_GEEX_215274.3975	572
0None_none_GEEX_215287.3988	354
0None_none_GEEX_215288.3989	550
0None_none_GEEX_215298.3999	421
0None_none_GEEX_215303.4004	474
0None_none_GEEX_215306.4007	252
0None_none_GEEX_215319.4020	309
0None_none_GEEX_215360.4061	75
0None_none_GEEX_215363.4064	529
0None_none_GEEX_215364.4065	186
0None_none_GEEX_215368.4069	443
0None_none_GEEX_215393.4094	164
0None_none_GEEX_215395.4096	404
0None_none_GEEX_215414.4115	251
0None_none_GEEX_215417.4118	207
0None_none_GEEX_215418.4119	74
0None_none_GEEX_215446.4147	286
0None_none_GEEX_215452.4153	400
0None_none_GEEX_215454.4155	132
0None_none_GEEX_215458.4159	140
0None_none_GEEX_215459.4160	253
0None_none_GEEX_215486.4187	462
0None_none_GEEX_215501.4202	56
0None_none_GEEX_215516.4217	127
0None_none_GEEX_215524.4225	265
0None_none_GEEX_215530.4231	303
0None_none_GEEX_215532.4233	171
0None_none_GEEX_215535.4236	263
0None_none_GEEX_215542.4243	317
0None_none_GEEX_215544.4245	448
0None_none_GEEX_215551.4252	560
0None_none_GEEX_215552.4253	185
0None_none_GEEX_215557.4258	149
0None_none_GEEX_215587.4288	233
0None_none_GEEX_215590.4291	167
0None_none_GEEX_215604.4305	279
0None_none_GEEX_215611.4312	357
0None_none_GEEX_215629.4330	247
0None_none_GEEX_215637.4338	335
0None_none_GEEX_215638.4339	204
0None_none_GEEX_215647.4348	276
0None_none_GEEX_215650.4351	261
0None_none_GEEX_215651.4352	181
0None_none_GEEX_215664.4365	248
0None_none_GEEX_215702.4403	237
0None_none_GEEX_215718.4419	235
0None_none_GEEX_215726.4427	416
0None_none_GEEX_215741.4442	108
0None_none_GEEX_215755.4456	1033
0None_none_GEEX_215783.4484	280
0None_none_GEEX_215786.4487	95
0None_none_GEEX_215822.4523	154
0None_none_GEEX_215846.4547	228
0None_none_GEEX_215868.4569	791
0None_none_GEEX_215875.4576	440
0None_none_GEEX_215881.4582	49
0None_none_GEEX_215885.4586	296
0None_none_GEEX_215890.4591	439
0None_none_GEEX_215899.4600	184
0None_none_GEEX_215929.4630	255
0None_none_GEEX_215936.4637	49
0None_none_GEEX_215953.4654	809
0None_none_GEEX_215966.4667	318
0None_none_GEEX_215968.4669	189
0None_none_GEEX_215970.4671	151
0None_none_GEEX_215991.4692	109
0None_none_GEEX_215996.4697	165
0None_none_GEEX_216010.4711	167
0None_none_GEEX_216022.4723	144
0None_none_GEEX_216051.4752	53
0None_none_GEEX_216060.4761	242
0None_none_GEEX_216073.4774	28
0None_none_GEEX_216077.4778	216
0None_none_GEEX_216079.4780	61
0None_none_GEEX_216100.4801	131
0None_none_GEEX_216109.4810	353
0None_none_GEEX_216127.4828	184
0None_none_GEEX_216133.4834	1089
0None_none_GEEX_216152.4853	71
0None_none_GEEX_216201.4902	518
0None_none_GEEX_216212.4913	427
0None_none_GEEX_216220.4921	67
0None_none_GEEX_216224.4925	200
0None_none_GEEX_216241.4942	58
0None_none_GEEX_216242.4943	247
0None_none_GEEX_216256.4957	211
0None_none_GEEX_216258.4959	411
0None_none_GEEX_216259.4960	254
0None_none_GEEX_216260.4961	318
0None_none_GEEX_216272.4973	130
0None_none_GEEX_216293.4994	133
0None_none_GEEX_216310.5011	153
0None_none_GEEX_216312.5013	133
0None_none_GEEX_216315.5016	103
0None_none_GEEX_216321.5022	470
0None_none_GEEX_216337.5038	111
0None_none_GEEX_216358.5059	363
0None_none_GEEX_216399.5100	115
0None_none_GEEX_216404.5105	737
0None_none_GEEX_216405.5106	66
0None_none_GEEX_216408.5109	196
0None_none_GEEX_216409.5110	314
0None_none_GEEX_216415.5116	608
0None_none_GEEX_216417.5118	35
0None_none_GEEX_216450.5151	65
0None_none_GEEX_216461.5162	159
0None_none_GEEX_216477.5178	506
0None_none_GEEX_216496.5197	478
0None_none_GEEX_216525.5226	70
0None_none_GEEX_216532.5233	344
0None_none_GEEX_216542.5243	526
0None_none_GEEX_216546.5247	190
0None_none_GEEX_216568.5269	249
0None_none_GEEX_216571.5272	96
0None_none_GEEX_216574.5275	402
0None_none_GEEX_216576.5277	172
0None_none_GEEX_216582.5283	341
0None_none_GEEX_216585.5286	358
0None_none_GEEX_216591.5292	258
0None_none_GEEX_216612.5313	374
0None_none_GEEX_216628.5329	382
0None_none_GEEX_216629.5330	191
0None_none_GEEX_216652.5353	151
0None_none_GEEX_216657.5358	260
0None_none_GEEX_216661.5362	437
0None_none_GEEX_216670.5371	115
0None_none_GEEX_216694.5395	154
0None_none_GEEX_216696.5397	15
0None_none_GEEX_216700.5401	361
0None_none_GEEX_216703.5404	48
[truncated: 206,300+ more rows]

## Sheet: U937 replicate 1
0None_none_ACOCDTKP_211478.179	243
0None_none_ACOCDTKP_211573.274	570
0None_none_ACOCDTKP_211580.281	819
0None_none_ACOCDTKP_211602.303	1159
0None_none_ACOCDTKP_211661.362	675
0None_none_ACOCDTKP_211675.376	507
0None_none_ACOCDTKP_211901.602	795
0None_none_ACOCDTKP_211910.611	802
0None_none_ACOCDTKP_211973.674	513
0None_none_ACOCDTKP_212031.732	439
0None_none_ACOCDTKP_212050.751	998
0None_none_ACOCDTKP_212080.781	814
0None_none_ACOCDTKP_212119.820	542
0None_none_ACOCDTKP_212169.870	452
0None_none_ACOCDTKP_212184.885	500
0None_none_ACOCDTKP_212266.967	439
0None_none_ACOCDTKP_212392.1093	412
0None_none_ACOCDTKP_212584.1285	419
0None_none_ACOCDTKP_212889.1590	887
0None_none_ACOCDTKP_213001.1702	479
0None_none_ACOCDTKP_213047.1748	848
0None_none_ACOCDTKP_213062.1763	557
0None_none_ACOCDTKP_213104.1805	634
0None_none_ACOCDTKP_213205.1906	794
0None_none_ACOCDTKP_213278.1979	488
0None_none_ACOCDTKP_213358.2059	739
0None_none_ACOCDTKP_213384.2085	630
0None_none_ACOCDTKP_213452.2153	626
0None_none_ACOCDTKP_213517.2218	426
0None_none_ACOCDTKP_213552.2253	519
0None_none_ACOCDTKP_213592.2293	266
0None_none_ACOCDTKP_213675.2376	683
0None_none_ACOCDTKP_214020.2721	254
0None_none_ACOCDTKP_214209.2910	297
0None_none_ACOCDTKP_214247.2948	338
0None_none_ACOCDTKP_214493.3194	623
0None_none_ACOCDTKP_214978.3679	149
0None_none_ACOCDTKP_215241.3942	1464
0None_none_ACOCDTKP_215322.4023	961
0None_none_ACOCDTKP_215508.4209	560
0None_none_ACOCDTKP_215536.4237	397
0None_none_ACOCDTKP_215577.4278	796
0None_none_ACOCDTKP_215600.4301	386
0None_none_ACOCDTKP_215656.4357	826
0None_none_ACOCDTKP_215677.4378	459
0None_none_ACOCDTKP_215777.4478	551
0None_none_ACOCDTKP_215792.4493	956
0None_none_ACOCDTKP_216067.4768	497
0None_none_ACOCDTKP_216095.4796	904
0None_none_ACOCDTKP_216163.4864	954
0None_none_ACOCDTKP_216181.4882	370
0None_none_ACOCDTKP_216355.5056	1380
0None_none_ACOCDTKP_216359.5060	282
0None_none_ACOCDTKP_216362.5063	1141
0None_none_ACOCDTKP_216369.5070	307
0None_none_ACOCDTKP_216438.5139	525
0None_none_ACOCDTKP_216554.5255	574
0None_none_ACOCDTKP_216581.5282	1793
0None_none_ACOCDTKP_216758.5459	1176
0None_none_ACOCUNA1_211323.24	528
0None_none_ACOCUNA1_211442.143	748
0None_none_ACOCUNA1_211591.292	314
0None_none_ACOCUNA1_211660.361	469
0None_none_ACOCUNA1_211692.393	420
0None_none_ACOCUNA1_212058.759	680
0None_none_ACOCUNA1_212060.761	583
0None_none_ACOCUNA1_212100.801	297
0None_none_ACOCUNA1_212123.824	810
0None_none_ACOCUNA1_212254.955	758
0None_none_ACOCUNA1_212312.1013	700
0None_none_ACOCUNA1_212384.1085	478
0None_none_ACOCUNA1_212388.1089	419
0None_none_ACOCUNA1_212423.1124	490
0None_none_ACOCUNA1_212462.1163	677
0None_none_ACOCUNA1_212689.1390	435
0None_none_ACOCUNA1_212986.1687	787
0None_none_ACOCUNA1_213054.1755	490
0None_none_ACOCUNA1_213140.1841	475
0None_none_ACOCUNA1_213201.1902	647
0None_none_ACOCUNA1_213220.1921	787
0None_none_ACOCUNA1_213236.1937	703
0None_none_ACOCUNA1_213269.1970	412
0None_none_ACOCUNA1_213595.2296	1300
0None_none_ACOCUNA1_213596.2297	647
0None_none_ACOCUNA1_213637.2338	998
0None_none_ACOCUNA1_213912.2613	231
0None_none_ACOCUNA1_214017.2718	282
0None_none_ACOCUNA1_214211.2912	868
0None_none_ACOCUNA1_214342.3043	108
0None_none_ACOCUNA1_214712.3413	472
0None_none_ACOCUNA1_214890.3591	281
0None_none_ACOCUNA1_215164.3865	209
0None_none_ACOCUNA1_215179.3880	637
0None_none_ACOCUNA1_215205.3906	346
0None_none_ACOCUNA1_215225.3926	334
0None_none_ACOCUNA1_215292.3993	386
0None_none_ACOCUNA1_215316.4017	494
0None_none_ACOCUNA1_215415.4116	843
0None_none_ACOCUNA1_215481.4182	918
0None_none_ACOCUNA1_215558.4259	822
0None_none_ACOCUNA1_215563.4264	624
0None_none_ACOCUNA1_215646.4347	212
0None_none_ACOCUNA1_215690.4391	804
0None_none_ACOCUNA1_215724.4425	675
0None_none_ACOCUNA1_215840.4541	751
0None_none_ACOCUNA1_215978.4679	683
0None_none_ACOCUNA1_216176.4877	919
0None_none_ACOCUNA1_216385.5086	620
0None_none_ACOCUNA1_216396.5097	811
0None_none_ACOCUNA1_216403.5104	585
0None_none_ACOCUNA1_216433.5134	301
0None_none_ACOCUNA1_216792.5493	510
0None_none_ACOCUNA1_216855.5556	368
0None_none_ACOCUNA1_216876.5577	396
0None_none_ACOCUNA1_216937.5638	664
0None_none_ACOCUNA2_211556.257	1079
0None_none_ACOCUNA2_211586.287	1085
0None_none_ACOCUNA2_211767.468	1064
0None_none_ACOCUNA2_211840.541	455
0None_none_ACOCUNA2_211969.670	428
0None_none_ACOCUNA2_212081.782	350
0None_none_ACOCUNA2_212122.823	883
0None_none_ACOCUNA2_212163.864	351
0None_none_ACOCUNA2_212359.1060	633
0None_none_ACOCUNA2_212369.1070	829
0None_none_ACOCUNA2_212565.1266	560
0None_none_ACOCUNA2_212637.1338	490
0None_none_ACOCUNA2_212720.1421	126
0None_none_ACOCUNA2_212735.1436	558
0None_none_ACOCUNA2_212935.1636	239
0None_none_ACOCUNA2_213008.1709	755
0None_none_ACOCUNA2_213020.1721	1117
0None_none_ACOCUNA2_213083.1784	527
0None_none_ACOCUNA2_213110.1811	304
0None_none_ACOCUNA2_213477.2178	180
0None_none_ACOCUNA2_213617.2318	647
0None_none_ACOCUNA2_213626.2327	562
0None_none_ACOCUNA2_213815.2516	446
0None_none_ACOCUNA2_213892.2593	266
0None_none_ACOCUNA2_213893.2594	680
0None_none_ACOCUNA2_213952.2653	212
0None_none_ACOCUNA2_214243.2944	993
0None_none_ACOCUNA2_214273.2974	846
0None_none_ACOCUNA2_214331.3032	642
0None_none_ACOCUNA2_214351.3052	492
0None_none_ACOCUNA2_214354.3055	595
0None_none_ACOCUNA2_214359.3060	476
0None_none_ACOCUNA2_214492.3193	342
0None_none_ACOCUNA2_214518.3219	429
0None_none_ACOCUNA2_214589.3290	428
0None_none_ACOCUNA2_214667.3368	538
0None_none_ACOCUNA2_214708.3409	659
0None_none_ACOCUNA2_214782.3483	310
0None_none_ACOCUNA2_214910.3611	452
0None_none_ACOCUNA2_214985.3686	678
0None_none_ACOCUNA2_215328.4029	827
0None_none_ACOCUNA2_215762.4463	306
0None_none_ACOCUNA2_215819.4520	661
0None_none_ACOCUNA2_215998.4699	366
0None_none_ACOCUNA2_216019.4720	361
0None_none_ACOCUNA2_216128.4829	314
0None_none_ACOCUNA2_216265.4966	734
0None_none_ACOCUNA2_216410.5111	583
0None_none_ACOCUNA2_216425.5126	1132
0None_none_ACOCUNA2_216539.5240	463
0None_none_ACOCUNA2_216540.5241	211
0None_none_ACOCUNA2_216640.5341	1184
0None_none_ACOCUNA2_216774.5475	894
0None_none_ACOCUNA2_216801.5502	484
0None_none_ACOCUNA2_216836.5537	481
0None_none_ACOCUNA2_216841.5542	440
0None_none_ACOCUNA2_216885.5586	533
0None_none_ACOCUNA3_211322.23	582
0None_none_ACOCUNA3_211713.414	712
0None_none_ACOCUNA3_211837.538	233
0None_none_ACOCUNA3_211852.553	377
0None_none_ACOCUNA3_211863.564	1296
0None_none_ACOCUNA3_211877.578	670
0None_none_ACOCUNA3_211954.655	866
0None_none_ACOCUNA3_212028.729	575
0None_none_ACOCUNA3_212152.853	634
0None_none_ACOCUNA3_212154.855	913
0None_none_ACOCUNA3_212419.1120	419
0None_none_ACOCUNA3_212539.1240	761
0None_none_ACOCUNA3_212722.1423	906
0None_none_ACOCUNA3_212740.1441	209
0None_none_ACOCUNA3_212778.1479	554
0None_none_ACOCUNA3_212897.1598	813
0None_none_ACOCUNA3_212952.1653	441
0None_none_ACOCUNA3_213016.1717	1237
0None_none_ACOCUNA3_213041.1742	1025
0None_none_ACOCUNA3_213495.2196	399
0None_none_ACOCUNA3_213614.2315	545
0None_none_ACOCUNA3_213630.2331	1456
0None_none_ACOCUNA3_213647.2348	517
0None_none_ACOCUNA3_213758.2459	603
0None_none_ACOCUNA3_213827.2528	596
0None_none_ACOCUNA3_213904.2605	470
0None_none_ACOCUNA3_214071.2772	1058
0None_none_ACOCUNA3_214367.3068	304
0None_none_ACOCUNA3_214541.3242	462
0None_none_ACOCUNA3_214664.3365	635
0None_none_ACOCUNA3_214834.3535	868
0None_none_ACOCUNA3_214842.3543	348
0None_none_ACOCUNA3_215105.3806	243
0None_none_ACOCUNA3_215139.3840	412
0None_none_ACOCUNA3_215214.3915	556
0None_none_ACOCUNA3_215263.3964	337
0None_none_ACOCUNA3_215350.4051	613
0None_none_ACOCUNA3_215421.4122	288
0None_none_ACOCUNA3_215513.4214	854
0None_none_ACOCUNA3_215644.4345	757
0None_none_ACOCUNA3_215740.4441	499
0None_none_ACOCUNA3_215750.4451	753
0None_none_ACOCUNA3_215834.4535	844
0None_none_ACOCUNA3_215888.4589	404
0None_none_ACOCUNA3_215989.4690	616
0None_none_ACOCUNA3_215997.4698	701
0None_none_ACOCUNA3_216052.4753	1150
0None_none_ACOCUNA3_216141.4842	1031
0None_none_ACOCUNA3_216264.4965	416
0None_none_ACOCUNA3_216473.5174	1199
0None_none_ACOCUNA3_216617.5318	730
0None_none_ACOCUNA3_216630.5331	739
0None_none_ACOCUNA3_216747.5448	701
0None_none_ACOCUNA3_216828.5529	467
0None_none_ACOCUNA3_216910.5611	833
0None_none_ACOC_211308.9	476
0None_none_ACOC_211313.14	498
0None_none_ACOC_211316.17	213
0None_none_ACOC_211318.19	354
0None_none_ACOC_211335.36	514
0None_none_ACOC_211337.38	205
0None_none_ACOC_211350.51	334
0None_none_ACOC_211355.56	531
0None_none_ACOC_211362.63	156
0None_none_ACOC_211370.71	208
0None_none_ACOC_211377.78	177
0None_none_ACOC_211385.86	408
0None_none_ACOC_211386.87	277
0None_none_ACOC_211388.89	278
0None_none_ACOC_211392.93	448
0None_none_ACOC_211393.94	257
0None_none_ACOC_211400.101	462
0None_none_ACOC_211409.110	216
0None_none_ACOC_211413.114	315
0None_none_ACOC_211423.124	169
0None_none_ACOC_211424.125	429
0None_none_ACOC_211438.139	137
0None_none_ACOC_211457.158	315
0None_none_ACOC_211480.181	300
0None_none_ACOC_211481.182	386
0None_none_ACOC_211483.184	277
0None_none_ACOC_211493.194	238
0None_none_ACOC_211503.204	419
0None_none_ACOC_211505.206	384
0None_none_ACOC_211506.207	425
0None_none_ACOC_211526.227	352
0None_none_ACOC_211529.230	316
0None_none_ACOC_211534.235	264
0None_none_ACOC_211560.261	335
0None_none_ACOC_211593.294	181
0None_none_ACOC_211594.295	388
0None_none_ACOC_211595.296	69
0None_none_ACOC_211596.297	368
0None_none_ACOC_211610.311	211
0None_none_ACOC_211615.316	72
0None_none_ACOC_211619.320	292
0None_none_ACOC_211621.322	195
0None_none_ACOC_211632.333	292
0None_none_ACOC_211634.335	528
0None_none_ACOC_211662.363	235
0None_none_ACOC_211664.365	67
0None_none_ACOC_211684.385	410
0None_none_ACOC_211693.394	503
0None_none_ACOC_211697.398	314
0None_none_ACOC_211715.416	185
0None_none_ACOC_211718.419	300
0None_none_ACOC_211777.478	335
0None_none_ACOC_211778.479	384
0None_none_ACOC_211792.493	279
0None_none_ACOC_211803.504	369
0None_none_ACOC_211823.524	192
0None_none_ACOC_211824.525	104
0None_none_ACOC_211831.532	191
0None_none_ACOC_211854.555	95
0None_none_ACOC_211878.579	268
0None_none_ACOC_211889.590	60
0None_none_ACOC_211898.599	405
0None_none_ACOC_211902.603	502
0None_none_ACOC_211904.605	148
0None_none_ACOC_211912.613	239
0None_none_ACOC_211913.614	143
0None_none_ACOC_211921.622	246
0None_none_ACOC_211933.634	366
0None_none_ACOC_211937.638	241
0None_none_ACOC_211962.663	244
0None_none_ACOC_211983.684	216
0None_none_ACOC_211992.693	141
0None_none_ACOC_212012.713	359
0None_none_ACOC_212036.737	315
0None_none_ACOC_212045.746	352
0None_none_ACOC_212073.774	455
0None_none_ACOC_212077.778	448
0None_none_ACOC_212110.811	269
0None_none_ACOC_212111.812	286
0None_none_ACOC_212113.814	321
0None_none_ACOC_212115.816	141
0None_none_ACOC_212141.842	224
0None_none_ACOC_212178.879	318
0None_none_ACOC_212182.883	417
0None_none_ACOC_212183.884	157
0None_none_ACOC_212185.886	210
0None_none_ACOC_212188.889	315
0None_none_ACOC_212216.917	249
0None_none_ACOC_212221.922	388
0None_none_ACOC_212223.924	155
0None_none_ACOC_212227.928	259
0None_none_ACOC_212228.929	365
0None_none_ACOC_212231.932	208
0None_none_ACOC_212235.936	86
0None_none_ACOC_212257.958	177
0None_none_ACOC_212260.961	148
0None_none_ACOC_212294.995	216
0None_none_ACOC_212295.996	337
0None_none_ACOC_212327.1028	150
0None_none_ACOC_212331.1032	237
0None_none_ACOC_212333.1034	272
0None_none_ACOC_212358.1059	205
0None_none_ACOC_212363.1064	203
0None_none_ACOC_212382.1083	144
0None_none_ACOC_212420.1121	396
0None_none_ACOC_212421.1122	242
0None_none_ACOC_212437.1138	150
0None_none_ACOC_212445.1146	504
0None_none_ACOC_212471.1172	135
0None_none_ACOC_212484.1185	437
0None_none_ACOC_212487.1188	203
0None_none_ACOC_212526.1227	166
0None_none_ACOC_212544.1245	418
0None_none_ACOC_212558.1259	159
0None_none_ACOC_212560.1261	212
0None_none_ACOC_212566.1267	199
0None_none_ACOC_212569.1270	158
0None_none_ACOC_212585.1286	291
0None_none_ACOC_212586.1287	290
0None_none_ACOC_212595.1296	269
0None_none_ACOC_212598.1299	168
0None_none_ACOC_212601.1302	309
0None_none_ACOC_212616.1317	493
0None_none_ACOC_212620.1321	190
0None_none_ACOC_212623.1324	275
0None_none_ACOC_212628.1329	397
0None_none_ACOC_212635.1336	295
0None_none_ACOC_212638.1339	402
0None_none_ACOC_212640.1341	327
0None_none_ACOC_212641.1342	158
0None_none_ACOC_212657.1358	327
0None_none_ACOC_212671.1372	640
0None_none_ACOC_212675.1376	140
0None_none_ACOC_212684.1385	494
0None_none_ACOC_212692.1393	498
0None_none_ACOC_212698.1399	635
0None_none_ACOC_212712.1413	240
0None_none_ACOC_212718.1419	198
0None_none_ACOC_212723.1424	440
0None_none_ACOC_212728.1429	292
0None_none_ACOC_212732.1433	186
0None_none_ACOC_212745.1446	378
0None_none_ACOC_212748.1449	257
0None_none_ACOC_212749.1450	541
0None_none_ACOC_212750.1451	126
0None_none_ACOC_212753.1454	292
0None_none_ACOC_212756.1457	86
0None_none_ACOC_212765.1466	300
0None_none_ACOC_212785.1486	489
0None_none_ACOC_212801.1502	586
0None_none_ACOC_212803.1504	102
0None_none_ACOC_212823.1524	111
0None_none_ACOC_212825.1526	193
0None_none_ACOC_212839.1540	259
0None_none_ACOC_212892.1593	169
0None_none_ACOC_212894.1595	232
0None_none_ACOC_212906.1607	216
0None_none_ACOC_212929.1630	272
0None_none_ACOC_212954.1655	592
0None_none_ACOC_212979.1680	335
0None_none_ACOC_212988.1689	346
0None_none_ACOC_213049.1750	262
0None_none_ACOC_213060.1761	145
0None_none_ACOC_213078.1779	141
0None_none_ACOC_213096.1797	330
0None_none_ACOC_213100.1801	565
0None_none_ACOC_213106.1807	418
0None_none_ACOC_213126.1827	218
0None_none_ACOC_213142.1843	385
0None_none_ACOC_213147.1848	238
0None_none_ACOC_213152.1853	90
0None_none_ACOC_213155.1856	303
0None_none_ACOC_213166.1867	387
0None_none_ACOC_213180.1881	630
0None_none_ACOC_213193.1894	349
0None_none_ACOC_213218.1919	227
0None_none_ACOC_213227.1928	134
0None_none_ACOC_213266.1967	164
0None_none_ACOC_213272.1973	330
0None_none_ACOC_213282.1983	321
0None_none_ACOC_213290.1991	541
0None_none_ACOC_213308.2009	526
0None_none_ACOC_213326.2027	319
0None_none_ACOC_213332.2033	147
0None_none_ACOC_213353.2054	359
0None_none_ACOC_213360.2061	126
0None_none_ACOC_213374.2075	89
0None_none_ACOC_213381.2082	604
0None_none_ACOC_213386.2087	358
0None_none_ACOC_213393.2094	191
0None_none_ACOC_213410.2111	352
0None_none_ACOC_213412.2113	359
0None_none_ACOC_213418.2119	224
0None_none_ACOC_213427.2128	381
0None_none_ACOC_213429.2130	334
0None_none_ACOC_213447.2148	183
0None_none_ACOC_213465.2166	425
0None_none_ACOC_213466.2167	260
0None_none_ACOC_213474.2175	120
0None_none_ACOC_213475.2176	268
0None_none_ACOC_213480.2181	275
0None_none_ACOC_213493.2194	169
0None_none_ACOC_213500.2201	84
0None_none_ACOC_213516.2217	351
0None_none_ACOC_213524.2225	392
0None_none_ACOC_213540.2241	306
0None_none_ACOC_213544.2245	337
0None_none_ACOC_213551.2252	109
0None_none_ACOC_213563.2264	454
0None_none_ACOC_213564.2265	454
0None_none_ACOC_213569.2270	282
0None_none_ACOC_213571.2272	307
0None_none_ACOC_213591.2292	322
0None_none_ACOC_213600.2301	288
0None_none_ACOC_213603.2304	839
0None_none_ACOC_213608.2309	344
0None_none_ACOC_213612.2313	235
0None_none_ACOC_213620.2321	475
0None_none_ACOC_213622.2323	336
0None_none_ACOC_213636.2337	351
0None_none_ACOC_213678.2379	617
0None_none_ACOC_213680.2381	455
0None_none_ACOC_213700.2401	408
0None_none_ACOC_213702.2403	305
0None_none_ACOC_213714.2415	310
0None_none_ACOC_213723.2424	294
0None_none_ACOC_213732.2433	346
0None_none_ACOC_213753.2454	461
0None_none_ACOC_213757.2458	214
0None_none_ACOC_213785.2486	410
0None_none_ACOC_213805.2506	309
0None_none_ACOC_213846.2547	212
0None_none_ACOC_213864.2565	328
0None_none_ACOC_213865.2566	411
0None_none_ACOC_213873.2574	598
0None_none_ACOC_213877.2578	360
0None_none_ACOC_213878.2579	316
0None_none_ACOC_213883.2584	412
0None_none_ACOC_213886.2587	322
0None_none_ACOC_213894.2595	374
0None_none_ACOC_213905.2606	303
0None_none_ACOC_213919.2620	250
0None_none_ACOC_213935.2636	158
0None_none_ACOC_213942.2643	639
0None_none_ACOC_213949.2650	309
0None_none_ACOC_213953.2654	349
0None_none_ACOC_213955.2656	296
0None_none_ACOC_213959.2660	357
0None_none_ACOC_213963.2664	487
0None_none_ACOC_213980.2681	174
0None_none_ACOC_213991.2692	295
0None_none_ACOC_214007.2708	346
0None_none_ACOC_214035.2736	198
0None_none_ACOC_214050.2751	282
0None_none_ACOC_214051.2752	289
0None_none_ACOC_214055.2756	732
0None_none_ACOC_214067.2768	294
0None_none_ACOC_214068.2769	212
0None_none_ACOC_214076.2777	316
0None_none_ACOC_214080.2781	511
0None_none_ACOC_214085.2786	83
0None_none_ACOC_214100.2801	297
0None_none_ACOC_214114.2815	131
0None_none_ACOC_214129.2830	229
0None_none_ACOC_214148.2849	403
0None_none_ACOC_214179.2880	187
0None_none_ACOC_214184.2885	385
0None_none_ACOC_214186.2887	258
0None_none_ACOC_214187.2888	485
0None_none_ACOC_214189.2890	268
0None_none_ACOC_214214.2915	276
0None_none_ACOC_214234.2935	229
0None_none_ACOC_214238.2939	435
0None_none_ACOC_214250.2951	194
0None_none_ACOC_214254.2955	241
0None_none_ACOC_214279.2980	270
0None_none_ACOC_214314.3015	187
0None_none_ACOC_214346.3047	316
0None_none_ACOC_214381.3082	242
0None_none_ACOC_214382.3083	459
0None_none_ACOC_214391.3092	354
0None_none_ACOC_214403.3104	335
0None_none_ACOC_214409.3110	257
0None_none_ACOC_214420.3121	473
0None_none_ACOC_214447.3148	42
0None_none_ACOC_214457.3158	427
0None_none_ACOC_214480.3181	583
0None_none_ACOC_214485.3186	104
0None_none_ACOC_214491.3192	292
0None_none_ACOC_214497.3198	516
0None_none_ACOC_214557.3258	175
0None_none_ACOC_214575.3276	414
0None_none_ACOC_214576.3277	229
0None_none_ACOC_214584.3285	216
0None_none_ACOC_214605.3306	131
0None_none_ACOC_214606.3307	173
0None_none_ACOC_214607.3308	230
0None_none_ACOC_214609.3310	121
0None_none_ACOC_214611.3312	197
0None_none_ACOC_214634.3335	442
0None_none_ACOC_214648.3349	234
0None_none_ACOC_214652.3353	378
0None_none_ACOC_214665.3366	427
0None_none_ACOC_214669.3370	195
0None_none_ACOC_214681.3382	268
0None_none_ACOC_214686.3387	305
0None_none_ACOC_214713.3414	531
0None_none_ACOC_214732.3433	148
0None_none_ACOC_214763.3464	196
0None_none_ACOC_214764.3465	247
0None_none_ACOC_214785.3486	153
0None_none_ACOC_214796.3497	193
0None_none_ACOC_214809.3510	205
0None_none_ACOC_214812.3513	237
0None_none_ACOC_214816.3517	679
0None_none_ACOC_214817.3518	98
0None_none_ACOC_214838.3539	285
0None_none_ACOC_214860.3561	393
0None_none_ACOC_214865.3566	268
0None_none_ACOC_214868.3569	240
0None_none_ACOC_214869.3570	195
0None_none_ACOC_214870.3571	341
0None_none_ACOC_214883.3584	167
0None_none_ACOC_214885.3586	358
0None_none_ACOC_214891.3592	388
0None_none_ACOC_214896.3597	309
0None_none_ACOC_214911.3612	392
0None_none_ACOC_214912.3613	244
0None_none_ACOC_214917.3618	377
0None_none_ACOC_214948.3649	294
0None_none_ACOC_214968.3669	194
0None_none_ACOC_214976.3677	77
0None_none_ACOC_214979.3680	200
0None_none_ACOC_214993.3694	148
0None_none_ACOC_215007.3708	312
0None_none_ACOC_215015.3716	355
0None_none_ACOC_215020.3721	245
0None_none_ACOC_215025.3726	426
0None_none_ACOC_215046.3747	351
0None_none_ACOC_215047.3748	161
0None_none_ACOC_215058.3759	211
0None_none_ACOC_215075.3776	183
0None_none_ACOC_215109.3810	618
0None_none_ACOC_215116.3817	142
0None_none_ACOC_215127.3828	187
0None_none_ACOC_215134.3835	284
0None_none_ACOC_215146.3847	401
0None_none_ACOC_215157.3858	161
0None_none_ACOC_215165.3866	217
0None_none_ACOC_215180.3881	387
0None_none_ACOC_215184.3885	97
0None_none_ACOC_215185.3886	166
0None_none_ACOC_215227.3928	293
0None_none_ACOC_215242.3943	572
0None_none_ACOC_215244.3945	216
0None_none_ACOC_215273.3974	542
0None_none_ACOC_215275.3976	87
0None_none_ACOC_215276.3977	239
0None_none_ACOC_215290.3991	250
0None_none_ACOC_215296.3997	198
0None_none_ACOC_215299.4000	258
0None_none_ACOC_215326.4027	154
0None_none_ACOC_215327.4028	203
0None_none_ACOC_215352.4053	385
0None_none_ACOC_215355.4056	243
0None_none_ACOC_215370.4071	111
0None_none_ACOC_215386.4087	315
0None_none_ACOC_215389.4090	348
0None_none_ACOC_215401.4102	270
0None_none_ACOC_215409.4110	281
0None_none_ACOC_215410.4111	330
0None_none_ACOC_215431.4132	206
0None_none_ACOC_215443.4144	266
0None_none_ACOC_215460.4161	242
0None_none_ACOC_215496.4197	383
0None_none_ACOC_215517.4218	146
0None_none_ACOC_215518.4219	281
0None_none_ACOC_215525.4226	299
0None_none_ACOC_215572.4273	332
0None_none_ACOC_215579.4280	222
0None_none_ACOC_215582.4283	220
0None_none_ACOC_215596.4297	85
0None_none_ACOC_215616.4317	371
0None_none_ACOC_215620.4321	370
0None_none_ACOC_215624.4325	311
0None_none_ACOC_215631.4332	83
0None_none_ACOC_215632.4333	410
0None_none_ACOC_215652.4353	426
0None_none_ACOC_215653.4354	123
0None_none_ACOC_215661.4362	86
0None_none_ACOC_215663.4364	160
0None_none_ACOC_215683.4384	61
0None_none_ACOC_215687.4388	263
0None_none_ACOC_215701.4402	244
0None_none_ACOC_215709.4410	324
0None_none_ACOC_215712.4413	144
0None_none_ACOC_215737.4438	210
0None_none_ACOC_215739.4440	206
0None_none_ACOC_215742.4443	252
0None_none_ACOC_215746.4447	306
0None_none_ACOC_215754.4455	256
0None_none_ACOC_215759.4460	119
0None_none_ACOC_215764.4465	172
0None_none_ACOC_215785.4486	221
0None_none_ACOC_215794.4495	320
0None_none_ACOC_215801.4502	221
0None_none_ACOC_215815.4516	397
0None_none_ACOC_215827.4528	235
0None_none_ACOC_215857.4558	240
0None_none_ACOC_215865.4566	559
0None_none_ACOC_215883.4584	399
0None_none_ACOC_215894.4595	301
0None_none_ACOC_215895.4596	304
0None_none_ACOC_215903.4604	261
0None_none_ACOC_215913.4614	334
0None_none_ACOC_215915.4616	97
0None_none_ACOC_215944.4645	413
0None_none_ACOC_215955.4656	387
0None_none_ACOC_215957.4658	515
0None_none_ACOC_215982.4683	104
0None_none_ACOC_215994.4695	268
0None_none_ACOC_216012.4713	281
0None_none_ACOC_216016.4717	198
0None_none_ACOC_216018.4719	309
0None_none_ACOC_216026.4727	293
0None_none_ACOC_216035.4736	69
0None_none_ACOC_216037.4738	324
0None_none_ACOC_216048.4749	164
0None_none_ACOC_216063.4764	429
0None_none_ACOC_216068.4769	255
0None_none_ACOC_216085.4786	260
0None_none_ACOC_216111.4812	424
0None_none_ACOC_216118.4819	185
0None_none_ACOC_216123.4824	291
0None_none_ACOC_216136.4837	340
0None_none_ACOC_216139.4840	121
0None_none_ACOC_216160.4861	298
0None_none_ACOC_216187.4888	471
0None_none_ACOC_216194.4895	398
0None_none_ACOC_216195.4896	336
0None_none_ACOC_216200.4901	131
0None_none_ACOC_216205.4906	251
0None_none_ACOC_216226.4927	576
0None_none_ACOC_216235.4936	273
0None_none_ACOC_216237.4938	409
0None_none_ACOC_216245.4946	420
0None_none_ACOC_216254.4955	139
0None_none_ACOC_216263.4964	350
0None_none_ACOC_216273.4974	280
0None_none_ACOC_216284.4985	96
0None_none_ACOC_216285.4986	572
0None_none_ACOC_216289.4990	285
0None_none_ACOC_216305.5006	209
0None_none_ACOC_216308.5009	176
0None_none_ACOC_216320.5021	269
0None_none_ACOC_216327.5028	277
0None_none_ACOC_216334.5035	207
0None_none_ACOC_216345.5046	314
0None_none_ACOC_216356.5057	494
0None_none_ACOC_216389.5090	179
0None_none_ACOC_216397.5098	207
0None_none_ACOC_216424.5125	121
0None_none_ACOC_216430.5131	311
0None_none_ACOC_216449.5150	105
0None_none_ACOC_216453.5154	705
0None_none_ACOC_216457.5158	175
0None_none_ACOC_216462.5163	192
0None_none_ACOC_216490.5191	146
0None_none_ACOC_216491.5192	421
0None_none_ACOC_216514.5215	401
0None_none_ACOC_216516.5217	428
0None_none_ACOC_216535.5236	495
0None_none_ACOC_216548.5249	277
0None_none_ACOC_216549.5250	42
0None_none_ACOC_216553.5254	298
0None_none_ACOC_216559.5260	175
0None_none_ACOC_216565.5266	178
0None_none_ACOC_216566.5267	249
0None_none_ACOC_216586.5287	339
0None_none_ACOC_216590.5291	409
0None_none_ACOC_216606.5307	221
0None_none_ACOC_216633.5334	350
0None_none_ACOC_216637.5338	313
0None_none_ACOC_216642.5343	310
0None_none_ACOC_216646.5347	61
0None_none_ACOC_216659.5360	208
0None_none_ACOC_216662.5363	256
0None_none_ACOC_216664.5365	98
0None_none_ACOC_216667.5368	478
0None_none_ACOC_216681.5382	134
0None_none_ACOC_216686.5387	338
0None_none_ACOC_216697.5398	207
0None_none_ACOC_216711.5412	253
0None_none_ACOC_216713.5414	140
0None_none_ACOC_216717.5418	316
0None_none_ACOC_216720.5421	338
0None_none_ACOC_216725.5426	175
0None_none_ACOC_216729.5430	302
0None_none_ACOC_216745.5446	402
0None_none_ACOC_216753.5454	139
0None_none_ACOC_216775.5476	166
0None_none_ACOC_216777.5478	135
0None_none_ACOC_216779.5480	141
0None_none_ACOC_216782.5483	170
0None_none_ACOC_216786.5487	144
0None_none_ACOC_216811.5512	300
0None_none_ACOC_216829.5530	356
0None_none_ACOC_216830.5531	336
0None_none_ACOC_216833.5534	511
0None_none_ACOC_216844.5545	561
0None_none_ACOC_216853.5554	249
0None_none_ACOC_216856.5557	414
0None_none_ACOC_216859.5560	73
0None_none_ACOC_216862.5563	277
0None_none_ACOC_216893.5594	163
0None_none_ACOC_216897.5598	172
0None_none_ACOC_216916.5617	209
0None_none_ACOC_216917.5618	274
0None_none_ACOC_216919.5620	179
0None_none_ACOC_216933.5634	232
0None_none_DTKPPROT_211394.95	387
0None_none_DTKPPROT_211816.517	578
0None_none_DTKPPROT_211860.561	324
0None_none_DTKPPROT_212082.783	762
0None_none_DTKPPROT_212127.828	612
0None_none_DTKPPROT_212147.848	834
0None_none_DTKPPROT_212661.1362	676
0None_none_DTKPPROT_212817.1518	365
0None_none_DTKPPROT_212886.1587	320
0None_none_DTKPPROT_212932.1633	259
0None_none_DTKPPROT_213000.1701	285
0None_none_DTKPPROT_213114.1815	589
0None_none_DTKPPROT_213175.1876	630
0None_none_DTKPPROT_213243.1944	200
0None_none_DTKPPROT_213399.2100	254
0None_none_DTKPPROT_213497.2198	231
0None_none_DTKPPROT_213806.2507	764
0None_none_DTKPPROT_213872.2573	955
0None_none_DTKPPROT_213975.2676	553
0None_none_DTKPPROT_214010.2711	91
0None_none_DTKPPROT_214060.2761	282
0None_none_DTKPPROT_214113.2814	255
0None_none_DTKPPROT_214202.2903	776
0None_none_DTKPPROT_214208.2909	328
0None_none_DTKPPROT_214283.2984	261
0None_none_DTKPPROT_214302.3003	592
0None_none_DTKPPROT_214355.3056	389
0None_none_DTKPPROT_214377.3078	347
0None_none_DTKPPROT_214488.3189	555
0None_none_DTKPPROT_214542.3243	209
0None_none_DTKPPROT_214680.3381	314
0None_none_DTKPPROT_214692.3393	723
0None_none_DTKPPROT_214766.3467	255
0None_none_DTKPPROT_214772.3473	1147
0None_none_DTKPPROT_215029.3730	411
0None_none_DTKPPROT_215037.3738	292
0None_none_DTKPPROT_215065.3766	202
0None_none_DTKPPROT_215125.3826	577
0None_none_DTKPPROT_215282.3983	429
0None_none_DTKPPROT_215331.4032	567
0None_none_DTKPPROT_215334.4035	259
0None_none_DTKPPROT_215462.4163	870
0None_none_DTKPPROT_215466.4167	582
0None_none_DTKPPROT_215618.4319	461
0None_none_DTKPPROT_215761.4462	413
0None_none_DTKPPROT_215855.4556	270
0None_none_DTKPPROT_215985.4686	600
0None_none_DTKPPROT_215999.4700	519
0None_none_DTKPPROT_216033.4734	288
0None_none_DTKPPROT_216140.4841	455
0None_none_DTKPPROT_216244.4945	344
0None_none_DTKPPROT_216635.5336	837
0None_none_DTKPPROT_216663.5364	682
0None_none_DTKPPROT_216715.5416	784
0None_none_DTKPPROT_216803.5504	973
0None_none_DTKPPROT_216864.5565	245
0None_none_DTKPPROT_216884.5585	395
0None_none_DTKPPROT_216921.5622	449
0None_none_DTKP_211345.46	522
0None_none_DTKP_211346.47	890
0None_none_DTKP_211348.49	177
0None_none_DTKP_211353.54	237
0None_none_DTKP_211354.55	541
0None_none_DTKP_211361.62	136
0None_none_DTKP_211402.103	205
0None_none_DTKP_211403.104	166
0None_none_DTKP_211419.120	169
0None_none_DTKP_211456.157	376
0None_none_DTKP_211459.160	345
0None_none_DTKP_211474.175	231
0None_none_DTKP_211486.187	76
0None_none_DTKP_211491.192	158
0None_none_DTKP_211510.211	90
0None_none_DTKP_211531.232	184
0None_none_DTKP_211561.262	148
0None_none_DTKP_211570.271	204
0None_none_DTKP_211581.282	621
0None_none_DTKP_211582.283	24
0None_none_DTKP_211624.325	57
0None_none_DTKP_211629.330	54
0None_none_DTKP_211631.332	308
0None_none_DTKP_211638.339	443
0None_none_DTKP_211649.350	118
0None_none_DTKP_211654.355	824
0None_none_DTKP_211667.368	260
0None_none_DTKP_211685.386	203
0None_none_DTKP_211699.400	259
0None_none_DTKP_211704.405	330
0None_none_DTKP_211708.409	158
0None_none_DTKP_211722.423	425
0None_none_DTKP_211726.427	209
0None_none_DTKP_211741.442	800
0None_none_DTKP_211747.448	296
0None_none_DTKP_211753.454	605
0None_none_DTKP_211755.456	428
0None_none_DTKP_211761.462	210
0None_none_DTKP_211770.471	41
0None_none_DTKP_211779.480	413
0None_none_DTKP_211784.485	162
0None_none_DTKP_211798.499	407
0None_none_DTKP_211814.515	404
0None_none_DTKP_211850.551	182
0None_none_DTKP_211866.567	150
0None_none_DTKP_211874.575	290
0None_none_DTKP_211885.586	363
0None_none_DTKP_211888.589	318
0None_none_DTKP_211890.591	267
0None_none_DTKP_211899.600	233
0None_none_DTKP_211908.609	316
0None_none_DTKP_211909.610	114
0None_none_DTKP_211925.626	236
0None_none_DTKP_211938.639	201
0None_none_DTKP_211949.650	116
0None_none_DTKP_211963.664	216
0None_none_DTKP_211968.669	175
0None_none_DTKP_211980.681	869
0None_none_DTKP_211987.688	402
0None_none_DTKP_211988.689	222
0None_none_DTKP_211991.692	236
0None_none_DTKP_212021.722	787
0None_none_DTKP_212022.723	381
0None_none_DTKP_212052.753	242
0None_none_DTKP_212053.754	273
0None_none_DTKP_212064.765	665
0None_none_DTKP_212070.771	188
0None_none_DTKP_212071.772	90
0None_none_DTKP_212078.779	166
0None_none_DTKP_212089.790	137
0None_none_DTKP_212095.796	190
0None_none_DTKP_212098.799	188
0None_none_DTKP_212099.800	116
0None_none_DTKP_212126.827	118
0None_none_DTKP_212133.834	233
0None_none_DTKP_212156.857	106
0None_none_DTKP_212165.866	112
0None_none_DTKP_212172.873	161
0None_none_DTKP_212187.888	406
0None_none_DTKP_212203.904	160
0None_none_DTKP_212212.913	992
0None_none_DTKP_212237.938	209
0None_none_DTKP_212273.974	239
0None_none_DTKP_212293.994	607
0None_none_DTKP_212300.1001	250
0None_none_DTKP_212343.1044	266
0None_none_DTKP_212346.1047	121
0None_none_DTKP_212356.1057	553
0None_none_DTKP_212362.1063	353
0None_none_DTKP_212367.1068	46
0None_none_DTKP_212368.1069	162
0None_none_DTKP_212394.1095	518
0None_none_DTKP_212398.1099	457
0None_none_DTKP_212405.1106	533
0None_none_DTKP_212429.1130	289
0None_none_DTKP_212440.1141	137
0None_none_DTKP_212459.1160	223
0None_none_DTKP_212486.1187	118
0None_none_DTKP_212494.1195	278
0None_none_DTKP_212497.1198	729
0None_none_DTKP_212513.1214	203
0None_none_DTKP_212515.1216	225
0None_none_DTKP_212517.1218	44
0None_none_DTKP_212518.1219	580
0None_none_DTKP_212548.1249	384
0None_none_DTKP_212551.1252	300
0None_none_DTKP_212559.1260	505
0None_none_DTKP_212597.1298	135
0None_none_DTKP_212600.1301	201
0None_none_DTKP_212611.1312	257
0None_none_DTKP_212630.1331	169
0None_none_DTKP_212656.1357	175
0None_none_DTKP_212659.1360	307
0None_none_DTKP_212685.1386	158
0None_none_DTKP_212691.1392	159
0None_none_DTKP_212697.1398	284
0None_none_DTKP_212709.1410	227
0None_none_DTKP_212729.1430	457
0None_none_DTKP_212730.1431	980
0None_none_DTKP_212770.1471	186
0None_none_DTKP_212780.1481	256
0None_none_DTKP_212788.1489	92
0None_none_DTKP_212793.1494	541
0None_none_DTKP_212797.1498	341
0None_none_DTKP_212802.1503	276
0None_none_DTKP_212811.1512	336
0None_none_DTKP_212841.1542	539
0None_none_DTKP_212845.1546	295
0None_none_DTKP_212854.1555	6
0None_none_DTKP_212855.1556	69
0None_none_DTKP_212866.1567	308
0None_none_DTKP_212868.1569	115
0None_none_DTKP_212908.1609	285
0None_none_DTKP_212926.1627	144
0None_none_DTKP_212927.1628	161
0None_none_DTKP_212930.1631	272
0None_none_DTKP_212962.1663	462
0None_none_DTKP_212965.1666	393
0None_none_DTKP_212966.1667	992
0None_none_DTKP_212968.1669	538
0None_none_DTKP_212984.1685	192
0None_none_DTKP_212991.1692	224
0None_none_DTKP_212995.1696	451
0None_none_DTKP_213026.1727	421
0None_none_DTKP_213029.1730	34
0None_none_DTKP_213067.1768	994
0None_none_DTKP_213088.1789	500
0None_none_DTKP_213092.1793	366
0None_none_DTKP_213105.1806	220
0None_none_DTKP_213113.1814	326
0None_none_DTKP_213118.1819	110
0None_none_DTKP_213122.1823	107
0None_none_DTKP_213131.1832	80
0None_none_DTKP_213144.1845	222
0None_none_DTKP_213153.1854	449
0None_none_DTKP_213157.1858	14
0None_none_DTKP_213161.1862	524
0None_none_DTKP_213195.1896	177
0None_none_DTKP_213206.1907	178
0None_none_DTKP_213235.1936	374
0None_none_DTKP_213247.1948	477
0None_none_DTKP_213274.1975	341
0None_none_DTKP_213296.1997	80
0None_none_DTKP_213299.2000	327
0None_none_DTKP_213305.2006	208
0None_none_DTKP_213315.2016	152
0None_none_DTKP_213320.2021	295
0None_none_DTKP_213330.2031	235
0None_none_DTKP_213335.2036	563
0None_none_DTKP_213357.2058	486
0None_none_DTKP_213387.2088	328
0None_none_DTKP_213402.2103	323
0None_none_DTKP_213422.2123	125
0None_none_DTKP_213430.2131	507
0None_none_DTKP_213446.2147	365
0None_none_DTKP_213460.2161	212
0None_none_DTKP_213503.2204	229
0None_none_DTKP_213509.2210	110
0None_none_DTKP_213514.2215	473
0None_none_DTKP_213523.2224	454
0None_none_DTKP_213531.2232	329
0None_none_DTKP_213532.2233	463
0None_none_DTKP_213548.2249	483
0None_none_DTKP_213555.2256	140
0None_none_DTKP_213581.2282	449
0None_none_DTKP_213585.2286	55
0None_none_DTKP_213621.2322	366
0None_none_DTKP_213644.2345	126
0None_none_DTKP_213649.2350	868
0None_none_DTKP_213673.2374	113
0None_none_DTKP_213677.2378	191
0None_none_DTKP_213692.2393	272
0None_none_DTKP_213710.2411	364
0None_none_DTKP_213717.2418	134
0None_none_DTKP_213727.2428	522
0None_none_DTKP_213751.2452	196
0None_none_DTKP_213752.2453	469
0None_none_DTKP_213755.2456	158
0None_none_DTKP_213763.2464	201
0None_none_DTKP_213764.2465	206
0None_none_DTKP_213765.2466	266
0None_none_DTKP_213778.2479	454
0None_none_DTKP_213781.2482	611
0None_none_DTKP_213786.2487	70
0None_none_DTKP_213787.2488	819
0None_none_DTKP_213798.2499	202
0None_none_DTKP_213801.2502	42
0None_none_DTKP_213808.2509	3
0None_none_DTKP_213821.2522	237
0None_none_DTKP_213822.2523	966
0None_none_DTKP_213847.2548	161
0None_none_DTKP_213862.2563	998
0None_none_DTKP_213896.2597	215
0None_none_DTKP_213910.2611	195
0None_none_DTKP_213914.2615	568
0None_none_DTKP_213915.2616	58
0None_none_DTKP_213940.2641	245
0None_none_DTKP_213979.2680	292
0None_none_DTKP_213996.2697	30
0None_none_DTKP_214000.2701	83
0None_none_DTKP_214011.2712	401
0None_none_DTKP_214012.2713	483
0None_none_DTKP_214021.2722	944
0None_none_DTKP_214038.2739	236
0None_none_DTKP_214041.2742	260
0None_none_DTKP_214045.2746	469
0None_none_DTKP_214048.2749	203
0None_none_DTKP_214052.2753	145
0None_none_DTKP_214093.2794	182
0None_none_DTKP_214099.2800	293
0None_none_DTKP_214102.2803	269
0None_none_DTKP_214112.2813	324
0None_none_DTKP_214117.2818	391
0None_none_DTKP_214133.2834	241
0None_none_DTKP_214134.2835	252
0None_none_DTKP_214155.2856	267
0None_none_DTKP_214173.2874	752
0None_none_DTKP_214178.2879	291
0None_none_DTKP_214196.2897	212
0None_none_DTKP_214212.2913	309
0None_none_DTKP_214216.2917	197
0None_none_DTKP_214224.2925	674
0None_none_DTKP_214228.2929	223
0None_none_DTKP_214230.2931	247
0None_none_DTKP_214259.2960	87
0None_none_DTKP_214269.2970	106
0None_none_DTKP_214280.2981	85
0None_none_DTKP_214282.2983	161
0None_none_DTKP_214295.2996	521
0None_none_DTKP_214304.3005	179
0None_none_DTKP_214311.3012	149
0None_none_DTKP_214313.3014	287
0None_none_DTKP_214335.3036	223
0None_none_DTKP_214345.3046	339
0None_none_DTKP_214376.3077	386
0None_none_DTKP_214380.3081	401
0None_none_DTKP_214383.3084	322
0None_none_DTKP_214387.3088	246
0None_none_DTKP_214389.3090	202
0None_none_DTKP_214392.3093	270
0None_none_DTKP_214393.3094	536
0None_none_DTKP_214394.3095	623
0None_none_DTKP_214395.3096	461
0None_none_DTKP_214396.3097	465
0None_none_DTKP_214401.3102	29
0None_none_DTKP_214402.3103	479
0None_none_DTKP_214445.3146	248
0None_none_DTKP_214449.3150	164
0None_none_DTKP_214451.3152	444
0None_none_DTKP_214461.3162	299
0None_none_DTKP_214469.3170	312
0None_none_DTKP_214504.3205	461
0None_none_DTKP_214570.3271	339
0None_none_DTKP_214571.3272	241
0None_none_DTKP_214577.3278	324
0None_none_DTKP_214594.3295	447
0None_none_DTKP_214601.3302	322
0None_none_DTKP_214612.3313	82
0None_none_DTKP_214616.3317	586
0None_none_DTKP_214624.3325	849
0None_none_DTKP_214627.3328	24
0None_none_DTKP_214631.3332	317
0None_none_DTKP_214636.3337	126
0None_none_DTKP_214637.3338	488
0None_none_DTKP_214644.3345	97
0None_none_DTKP_214647.3348	425
0None_none_DTKP_214656.3357	200
0None_none_DTKP_214661.3362	128
0None_none_DTKP_214670.3371	196
0None_none_DTKP_214672.3373	276
0None_none_DTKP_214693.3394	260
0None_none_DTKP_214702.3403	453
0None_none_DTKP_214716.3417	375
0None_none_DTKP_214718.3419	278
0None_none_DTKP_214719.3420	556
0None_none_DTKP_214730.3431	197
0None_none_DTKP_214745.3446	158
0None_none_DTKP_214761.3462	440
0None_none_DTKP_214774.3475	279
0None_none_DTKP_214793.3494	100
0None_none_DTKP_214795.3496	140
0None_none_DTKP_214797.3498	21
0None_none_DTKP_214801.3502	207
0None_none_DTKP_214814.3515	54
0None_none_DTKP_214823.3524	365
0None_none_DTKP_214849.3550	374
0None_none_DTKP_214863.3564	119
0None_none_DTKP_214899.3600	147
0None_none_DTKP_214900.3601	625
0None_none_DTKP_214919.3620	44
0None_none_DTKP_214949.3650	114
0None_none_DTKP_214951.3652	180
0None_none_DTKP_214955.3656	89
0None_none_DTKP_214958.3659	418
0None_none_DTKP_214959.3660	165
0None_none_DTKP_214977.3678	259
0None_none_DTKP_214984.3685	143
0None_none_DTKP_215018.3719	144
0None_none_DTKP_215093.3794	567
0None_none_DTKP_215094.3795	270
0None_none_DTKP_215099.3800	517
0None_none_DTKP_215112.3813	408
0None_none_DTKP_215115.3816	581
0None_none_DTKP_215128.3829	139
0None_none_DTKP_215140.3841	246
0None_none_DTKP_215147.3848	190
0None_none_DTKP_215158.3859	302
0None_none_DTKP_215161.3862	402
0None_none_DTKP_215167.3868	310
0None_none_DTKP_215186.3887	1409
0None_none_DTKP_215190.3891	251
0None_none_DTKP_215191.3892	1125
0None_none_DTKP_215208.3909	295
0None_none_DTKP_215246.3947	354
0None_none_DTKP_215250.3951	183
0None_none_DTKP_215251.3952	133
0None_none_DTKP_215255.3956	278
0None_none_DTKP_215279.3980	383
0None_none_DTKP_215347.4048	459
0None_none_DTKP_215349.4050	235
0None_none_DTKP_215365.4066	158
0None_none_DTKP_215371.4072	211
0None_none_DTKP_215377.4078	189
0None_none_DTKP_215379.4080	441
0None_none_DTKP_215413.4114	296
0None_none_DTKP_215422.4123	404
0None_none_DTKP_215440.4141	816
0None_none_DTKP_215441.4142	211
0None_none_DTKP_215461.4162	261
0None_none_DTKP_215492.4193	623
0None_none_DTKP_215494.4195	179
0None_none_DTKP_215497.4198	362
0None_none_DTKP_215498.4199	181
0None_none_DTKP_215502.4203	485
0None_none_DTKP_215504.4205	387
0None_none_DTKP_215529.4230	300
0None_none_DTKP_215538.4239	116
0None_none_DTKP_215556.4257	235
0None_none_DTKP_215561.4262	638
0None_none_DTKP_215564.4265	414
0None_none_DTKP_215565.4266	336
0None_none_DTKP_215569.4270	871
0None_none_DTKP_215595.4296	245
0None_none_DTKP_215603.4304	315
0None_none_DTKP_215607.4308	258
0None_none_DTKP_215648.4349	361
0None_none_DTKP_215668.4369	837
0None_none_DTKP_215674.4375	114
0None_none_DTKP_215682.4383	1071
0None_none_DTKP_215685.4386	286
0None_none_DTKP_215705.4406	418
0None_none_DTKP_215722.4423	238
0None_none_DTKP_215735.4436	628
0None_none_DTKP_215744.4445	367
0None_none_DTKP_215770.4471	296
0None_none_DTKP_215775.4476	357
0None_none_DTKP_215788.4489	150
0None_none_DTKP_215790.4491	326
0None_none_DTKP_215793.4494	513
0None_none_DTKP_215817.4518	248
0None_none_DTKP_215876.4577	1254
0None_none_DTKP_215877.4578	183
0None_none_DTKP_215878.4579	113
0None_none_DTKP_215891.4592	14
0None_none_DTKP_215906.4607	420
0None_none_DTKP_215911.4612	337
0None_none_DTKP_215917.4618	178
0None_none_DTKP_215918.4619	147
0None_none_DTKP_215922.4623	165
0None_none_DTKP_215942.4643	82
0None_none_DTKP_215947.4648	259
0None_none_DTKP_215956.4657	556
0None_none_DTKP_215964.4665	413
0None_none_DTKP_215990.4691	456
0None_none_DTKP_215995.4696	315
0None_none_DTKP_216008.4709	128
0None_none_DTKP_216011.4712	483
0None_none_DTKP_216021.4722	78
0None_none_DTKP_216028.4729	226
0None_none_DTKP_216039.4740	153
0None_none_DTKP_216043.4744	413
0None_none_DTKP_216046.4747	1063
0None_none_DTKP_216054.4755	246
0None_none_DTKP_216056.4757	160
0None_none_DTKP_216062.4763	199
0None_none_DTKP_216082.4783	43
0None_none_DTKP_216090.4791	274
0None_none_DTKP_216091.4792	139
0None_none_DTKP_216094.4795	160
0None_none_DTKP_216105.4806	24
0None_none_DTKP_216120.4821	96
0None_none_DTKP_216122.4823	194
0None_none_DTKP_216150.4851	388
0None_none_DTKP_216158.4859	400
0None_none_DTKP_216169.4870	430
0None_none_DTKP_216183.4884	240
0None_none_DTKP_216217.4918	158
0None_none_DTKP_216225.4926	286
0None_none_DTKP_216234.4935	131
0None_none_DTKP_216238.4939	236
0None_none_DTKP_216251.4952	238
0None_none_DTKP_216278.4979	172
0None_none_DTKP_216292.4993	453
0None_none_DTKP_216313.5014	143
0None_none_DTKP_216322.5023	74
0None_none_DTKP_216332.5033	238
0None_none_DTKP_216346.5047	69
0None_none_DTKP_216349.5050	219
0None_none_DTKP_216352.5053	418
0None_none_DTKP_216371.5072	108
0None_none_DTKP_216400.5101	360
0None_none_DTKP_216422.5123	345
0None_none_DTKP_216431.5132	285
0None_none_DTKP_216459.5160	287
0None_none_DTKP_216498.5199	382
0None_none_DTKP_216501.5202	212
0None_none_DTKP_216504.5205	780
0None_none_DTKP_216521.5222	333
0None_none_DTKP_216533.5234	94
0None_none_DTKP_216564.5265	11
0None_none_DTKP_216569.5270	216
0None_none_DTKP_216570.5271	317
0None_none_DTKP_216583.5284	241
0None_none_DTKP_216598.5299	187
0None_none_DTKP_216604.5305	175
0None_none_DTKP_216614.5315	239
0None_none_DTKP_216620.5321	423
0None_none_DTKP_216626.5327	351
0None_none_DTKP_216636.5337	641
0None_none_DTKP_216649.5350	238
0None_none_DTKP_216655.5356	127
0None_none_DTKP_216683.5384	150
0None_none_DTKP_216687.5388	375
0None_none_DTKP_216695.5396	273
0None_none_DTKP_216704.5405	255
0None_none_DTKP_216707.5408	240
0None_none_DTKP_216731.5432	602
0None_none_DTKP_216760.5461	254
0None_none_DTKP_216762.5463	355
0None_none_DTKP_216771.5472	131
0None_none_DTKP_216785.5486	26
0None_none_DTKP_216810.5511	104
0None_none_DTKP_216823.5524	283
0None_none_DTKP_216852.5553	361
0None_none_DTKP_216863.5564	54
0None_none_DTKP_216871.5572	565
0None_none_DTKP_216877.5578	266
0None_none_DTKP_216925.5626	323
0None_none_DTKP_216935.5636	332
0None_none_DTKP_216939.5640	354
0None_none_GEEXDTKP_211383.84	559
0None_none_GEEXDTKP_211445.146	38
0None_none_GEEXDTKP_211501.202	419
0None_none_GEEXDTKP_211568.269	180
0None_none_GEEXDTKP_211623.324	297
0None_none_GEEXDTKP_211688.389	408
0None_none_GEEXDTKP_211936.637	413
0None_none_GEEXDTKP_211971.672	946
0None_none_GEEXDTKP_212063.764	335
0None_none_GEEXDTKP_212190.891	871
0None_none_GEEXDTKP_212297.998	338
0None_none_GEEXDTKP_212412.1113	524
0None_none_GEEXDTKP_212700.1401	386
0None_none_GEEXDTKP_212938.1639	248
0None_none_GEEXDTKP_212959.1660	347
0None_none_GEEXDTKP_213130.1831	1404
0None_none_GEEXDTKP_213428.2129	657
0None_none_GEEXDTKP_213481.2182	943
0None_none_GEEXDTKP_213780.2481	1323
0None_none_GEEXDTKP_213844.2545	465
0None_none_GEEXDTKP_214003.2704	998
0None_none_GEEXDTKP_214023.2724	460
0None_none_GEEXDTKP_214075.2776	720
0None_none_GEEXDTKP_214336.3037	455
0None_none_GEEXDTKP_214356.3057	276
0None_none_GEEXDTKP_214496.3197	629
0None_none_GEEXDTKP_214573.3274	467
0None_none_GEEXDTKP_214844.3545	741
0None_none_GEEXDTKP_214876.3577	404
0None_none_GEEXDTKP_214904.3605	320
0None_none_GEEXDTKP_214946.3647	678
0None_none_GEEXDTKP_215374.4075	160
0None_none_GEEXDTKP_215692.4393	375
0None_none_GEEXDTKP_215698.4399	1156
0None_none_GEEXDTKP_215751.4452	363
0None_none_GEEXDTKP_215892.4593	309
0None_none_GEEXDTKP_216076.4777	330
0None_none_GEEXDTKP_216147.4848	436
0None_none_GEEXDTKP_216280.4981	344
0None_none_GEEXDTKP_216357.5058	346
0None_none_GEEXDTKP_216407.5108	473
0None_none_GEEXDTKP_216522.5223	1932
0None_none_GEEXDTKP_216602.5303	1385
0None_none_GEEXDTKP_216904.5605	312
0None_none_GEEXUNA1_211303.4	385
0None_none_GEEXUNA1_211366.67	704
0None_none_GEEXUNA1_211448.149	450
0None_none_GEEXUNA1_211458.159	875
0None_none_GEEXUNA1_211465.166	500
0None_none_GEEXUNA1_211533.234	429
0None_none_GEEXUNA1_211548.249	1049
0None_none_GEEXUNA1_211668.369	462
0None_none_GEEXUNA1_211927.628	294
0None_none_GEEXUNA1_212030.731	545
0None_none_GEEXUNA1_212059.760	548
0None_none_GEEXUNA1_212067.768	1226
0None_none_GEEXUNA1_212128.829	254
0None_none_GEEXUNA1_212219.920	1388
0None_none_GEEXUNA1_212514.1215	1075
0None_none_GEEXUNA1_212815.1516	144
0None_none_GEEXUNA1_212910.1611	389
0None_none_GEEXUNA1_213052.1753	530
0None_none_GEEXUNA1_213077.1778	1296
0None_none_GEEXUNA1_213394.2095	367
0None_none_GEEXUNA1_213809.2510	308
0None_none_GEEXUNA1_213820.2521	300
0None_none_GEEXUNA1_213924.2625	824
0None_none_GEEXUNA1_214106.2807	1022
0None_none_GEEXUNA1_214455.3156	201
0None_none_GEEXUNA1_214460.3161	353
0None_none_GEEXUNA1_214545.3246	412
0None_none_GEEXUNA1_214747.3448	1101
0None_none_GEEXUNA1_215085.3786	622
0None_none_GEEXUNA1_215086.3787	613
0None_none_GEEXUNA1_215111.3812	728
0None_none_GEEXUNA1_215143.3844	764
0None_none_GEEXUNA1_215301.4002	778
0None_none_GEEXUNA1_215338.4039	458
0None_none_GEEXUNA1_215359.4060	408
0None_none_GEEXUNA1_215388.4089	690
0None_none_GEEXUNA1_215428.4129	479
0None_none_GEEXUNA1_215463.4164	240
0None_none_GEEXUNA1_215472.4173	179
0None_none_GEEXUNA1_215477.4178	722
0None_none_GEEXUNA1_215495.4196	611
0None_none_GEEXUNA1_215523.4224	1520
0None_none_GEEXUNA1_215694.4395	196
0None_none_GEEXUNA1_215727.4428	479
0None_none_GEEXUNA1_215958.4659	586
0None_none_GEEXUNA1_215973.4674	519
0None_none_GEEXUNA1_215976.4677	224
0None_none_GEEXUNA1_216044.4745	497
0None_none_GEEXUNA1_216227.4928	687
0None_none_GEEXUNA1_216309.5010	880
0None_none_GEEXUNA1_216330.5031	253
0None_none_GEEXUNA1_216446.5147	1325
0None_none_GEEXUNA1_216479.5180	1008
0None_none_GEEXUNA1_216723.5424	110
0None_none_GEEXUNA1_216804.5505	670
0None_none_GEEXUNA2_211396.97	729
0None_none_GEEXUNA2_211867.568	695
0None_none_GEEXUNA2_211883.584	265
0None_none_GEEXUNA2_212003.704	389
0None_none_GEEXUNA2_212153.854	664
0None_none_GEEXUNA2_212200.901	124
0None_none_GEEXUNA2_212477.1178	57
0None_none_GEEXUNA2_212504.1205	540
0None_none_GEEXUNA2_212556.1257	545
0None_none_GEEXUNA2_212617.1318	598
0None_none_GEEXUNA2_212678.1379	987
0None_none_GEEXUNA2_212706.1407	424
0None_none_GEEXUNA2_212741.1442	339
0None_none_GEEXUNA2_212747.1448	371
0None_none_GEEXUNA2_212784.1485	1092
0None_none_GEEXUNA2_212884.1585	700
0None_none_GEEXUNA2_212904.1605	869
0None_none_GEEXUNA2_213174.1875	418
0None_none_GEEXUNA2_213292.1993	493
0None_none_GEEXUNA2_213329.2030	885
0None_none_GEEXUNA2_213404.2105	457
0None_none_GEEXUNA2_213431.2132	612
0None_none_GEEXUNA2_213610.2311	493
0None_none_GEEXUNA2_213997.2698	264
0None_none_GEEXUNA2_214081.2782	708
0None_none_GEEXUNA2_214135.2836	1034
0None_none_GEEXUNA2_214281.2982	321
0None_none_GEEXUNA2_214322.3023	289
0None_none_GEEXUNA2_214338.3039	274
0None_none_GEEXUNA2_214369.3070	631
0None_none_GEEXUNA2_214438.3139	403
0None_none_GEEXUNA2_214749.3450	323
0None_none_GEEXUNA2_214903.3604	808
0None_none_GEEXUNA2_214945.3646	306
0None_none_GEEXUNA2_214954.3655	324
0None_none_GEEXUNA2_215016.3717	917
0None_none_GEEXUNA2_215083.3784	843
0None_none_GEEXUNA2_215090.3791	1323
0None_none_GEEXUNA2_215252.3953	247
0None_none_GEEXUNA2_215339.4040	1087
0None_none_GEEXUNA2_215623.4324	527
0None_none_GEEXUNA2_215757.4458	850
0None_none_GEEXUNA2_215810.4511	501
0None_none_GEEXUNA2_215826.4527	257
0None_none_GEEXUNA2_215920.4621	509
0None_none_GEEXUNA2_216002.4703	404
0None_none_GEEXUNA2_216214.4915	323
0None_none_GEEXUNA2_216233.4934	527
0None_none_GEEXUNA2_216268.4969	525
0None_none_GEEXUNA2_216291.4992	728
0None_none_GEEXUNA2_216428.5129	440
0None_none_GEEXUNA2_216463.5164	756
0None_none_GEEXUNA2_216494.5195	513
0None_none_GEEXUNA2_216513.5214	308
0None_none_GEEXUNA2_216705.5406	403
0None_none_GEEXUNA2_216733.5434	761
0None_none_GEEXUNA2_216838.5539	550
0None_none_GEEXUNA2_216902.5603	459
0None_none_GEEXUNA3_211443.144	428
0None_none_GEEXUNA3_211886.587	444
0None_none_GEEXUNA3_211900.601	552
0None_none_GEEXUNA3_212308.1009	273
0None_none_GEEXUNA3_212530.1231	1090
0None_none_GEEXUNA3_212827.1528	415
0None_none_GEEXUNA3_212900.1601	589
0None_none_GEEXUNA3_213204.1905	387
0None_none_GEEXUNA3_213258.1959	165
0None_none_GEEXUNA3_213450.2151	805
0None_none_GEEXUNA3_213492.2193	672
0None_none_GEEXUNA3_213501.2202	329
0None_none_GEEXUNA3_213561.2262	538
0None_none_GEEXUNA3_213790.2491	273
0None_none_GEEXUNA3_213848.2549	1161
0None_none_GEEXUNA3_214001.2702	705
0None_none_GEEXUNA3_214220.2921	858
0None_none_GEEXUNA3_214452.3153	827
0None_none_GEEXUNA3_214458.3159	740
0None_none_GEEXUNA3_214462.3163	230
0None_none_GEEXUNA3_214533.3234	661
0None_none_GEEXUNA3_214595.3296	864
0None_none_GEEXUNA3_214615.3316	1028
0None_none_GEEXUNA3_214643.3344	567
0None_none_GEEXUNA3_214735.3436	611
0None_none_GEEXUNA3_214818.3519	273
0None_none_GEEXUNA3_214840.3541	288
0None_none_GEEXUNA3_215325.4026	342
0None_none_GEEXUNA3_215381.4082	794
0None_none_GEEXUNA3_215669.4370	568
0None_none_GEEXUNA3_216050.4751	1614
0None_none_GEEXUNA3_216333.5034	758
0None_none_GEEXUNA3_216351.5052	336
0None_none_GEEXUNA3_216492.5193	428
0None_none_GEEXUNA3_216545.5246	1027
0None_none_GEEXUNA3_216674.5375	458
0None_none_GEEXUNA3_216736.5437	374
0None_none_GEEXUNA3_216781.5482	402
0None_none_GEEXUNA3_216845.5546	333
0None_none_GEEXUNA3_216898.5599	191
0None_none_GEEX_211327.28	587
0None_none_GEEX_211330.31	425
0None_none_GEEX_211357.58	325
0None_none_GEEX_211358.59	34
0None_none_GEEX_211395.96	39
0None_none_GEEX_211408.109	117
0None_none_GEEX_211433.134	335
0None_none_GEEX_211447.148	143
0None_none_GEEX_211451.152	79
0None_none_GEEX_211467.168	307
0None_none_GEEX_211470.171	262
0None_none_GEEX_211472.173	455
0None_none_GEEX_211477.178	1102
0None_none_GEEX_211498.199	443
0None_none_GEEX_211504.205	406
0None_none_GEEX_211508.209	597
0None_none_GEEX_211541.242	223
0None_none_GEEX_211555.256	203
0None_none_GEEX_211559.260	481
0None_none_GEEX_211574.275	145
0None_none_GEEX_211578.279	94
0None_none_GEEX_211585.286	146
0None_none_GEEX_211600.301	86
0None_none_GEEX_211603.304	42
0None_none_GEEX_211605.306	214
0None_none_GEEX_211608.309	312
0None_none_GEEX_211609.310	790
0None_none_GEEX_211627.328	182
0None_none_GEEX_211670.371	39
0None_none_GEEX_211677.378	399
0None_none_GEEX_211696.397	152
0None_none_GEEX_211701.402	392
0None_none_GEEX_211710.411	90
0None_none_GEEX_211712.413	317
0None_none_GEEX_211730.431	266
0None_none_GEEX_211762.463	145
0None_none_GEEX_211801.502	41
0None_none_GEEX_211802.503	549
0None_none_GEEX_211806.507	682
0None_none_GEEX_211809.510	402
0None_none_GEEX_211817.518	26
0None_none_GEEX_211820.521	529
0None_none_GEEX_211833.534	286
0None_none_GEEX_211842.543	497
0None_none_GEEX_211843.544	285
0None_none_GEEX_211849.550	480
0None_none_GEEX_211853.554	328
0None_none_GEEX_211855.556	120
0None_none_GEEX_211864.565	76
0None_none_GEEX_211865.566	225
0None_none_GEEX_211876.577	178
0None_none_GEEX_211887.588	45
0None_none_GEEX_211920.621	147
0None_none_GEEX_211924.625	212
0None_none_GEEX_211957.658	286
0None_none_GEEX_211993.694	166
0None_none_GEEX_211994.695	506
0None_none_GEEX_212014.715	215
0None_none_GEEX_212017.718	234
0None_none_GEEX_212019.720	88
0None_none_GEEX_212041.742	122
0None_none_GEEX_212107.808	373
0None_none_GEEX_212108.809	174
0None_none_GEEX_212109.810	70
0None_none_GEEX_212112.813	609
0None_none_GEEX_212120.821	585
0None_none_GEEX_212140.841	396
0None_none_GEEX_212144.845	85
0None_none_GEEX_212168.869	443
0None_none_GEEX_212189.890	192
0None_none_GEEX_212192.893	103
0None_none_GEEX_212205.906	166
0None_none_GEEX_212207.908	71
0None_none_GEEX_212230.931	59
0None_none_GEEX_212232.933	153
0None_none_GEEX_212233.934	465
0None_none_GEEX_212239.940	410
0None_none_GEEX_212256.957	378
0None_none_GEEX_212263.964	79
0None_none_GEEX_212265.966	481
0None_none_GEEX_212267.968	99
0None_none_GEEX_212269.970	224
0None_none_GEEX_212272.973	147
0None_none_GEEX_212276.977	277
0None_none_GEEX_212278.979	567
0None_none_GEEX_212282.983	155
0None_none_GEEX_212285.986	590
0None_none_GEEX_212310.1011	1044
0None_none_GEEX_212311.1012	118
0None_none_GEEX_212321.1022	560
0None_none_GEEX_212332.1033	396
0None_none_GEEX_212339.1040	230
0None_none_GEEX_212347.1048	368
0None_none_GEEX_212348.1049	151
0None_none_GEEX_212364.1065	317
0None_none_GEEX_212372.1073	427
0None_none_GEEX_212377.1078	255
0None_none_GEEX_212390.1091	313
0None_none_GEEX_212410.1111	306
0None_none_GEEX_212415.1116	143
0None_none_GEEX_212416.1117	122
0None_none_GEEX_212434.1135	426
0None_none_GEEX_212438.1139	378
0None_none_GEEX_212439.1140	101
0None_none_GEEX_212452.1153	533
0None_none_GEEX_212466.1167	62
0None_none_GEEX_212479.1180	72
0None_none_GEEX_212493.1194	414
0None_none_GEEX_212496.1197	207
0None_none_GEEX_212502.1203	556
0None_none_GEEX_212508.1209	211
0None_none_GEEX_212519.1220	190
0None_none_GEEX_212529.1230	162
0None_none_GEEX_212533.1234	95
0None_none_GEEX_212537.1238	21
0None_none_GEEX_212568.1269	9
0None_none_GEEX_212574.1275	266
0None_none_GEEX_212578.1279	101
0None_none_GEEX_212593.1294	20
0None_none_GEEX_212596.1297	227
0None_none_GEEX_212602.1303	189
0None_none_GEEX_212606.1307	3
0None_none_GEEX_212607.1308	194
0None_none_GEEX_212629.1330	323
0None_none_GEEX_212646.1347	206
0None_none_GEEX_212650.1351	549
0None_none_GEEX_212651.1352	570
0None_none_GEEX_212653.1354	247
0None_none_GEEX_212665.1366	416
0None_none_GEEX_212670.1371	576
0None_none_GEEX_212695.1396	450
0None_none_GEEX_212696.1397	154
0None_none_GEEX_212699.1400	272
0None_none_GEEX_212702.1403	75
0None_none_GEEX_212710.1411	311
0None_none_GEEX_212719.1420	158
0None_none_GEEX_212736.1437	118
0None_none_GEEX_212743.1444	100
0None_none_GEEX_212757.1458	486
0None_none_GEEX_212758.1459	307
0None_none_GEEX_212764.1465	202
0None_none_GEEX_212795.1496	198
0None_none_GEEX_212796.1497	233
0None_none_GEEX_212800.1501	204
0None_none_GEEX_212816.1517	375
0None_none_GEEX_212831.1532	403
0None_none_GEEX_212873.1574	158
0None_none_GEEX_212880.1581	185
0None_none_GEEX_212887.1588	306
0None_none_GEEX_212891.1592	432
0None_none_GEEX_212893.1594	316
0None_none_GEEX_212898.1599	360
0None_none_GEEX_212901.1602	352
0None_none_GEEX_212905.1606	172
0None_none_GEEX_212909.1610	457
0None_none_GEEX_212916.1617	479
0None_none_GEEX_212919.1620	914
0None_none_GEEX_212934.1635	144
0None_none_GEEX_212937.1638	251
0None_none_GEEX_212961.1662	61
0None_none_GEEX_212963.1664	90
0None_none_GEEX_212964.1665	473
0None_none_GEEX_212969.1670	206
0None_none_GEEX_212976.1677	116
0None_none_GEEX_212978.1679	543
0None_none_GEEX_213006.1707	222
0None_none_GEEX_213012.1713	76
0None_none_GEEX_213013.1714	701
0None_none_GEEX_213033.1734	223
0None_none_GEEX_213038.1739	59
0None_none_GEEX_213040.1741	372
0None_none_GEEX_213055.1756	188
0None_none_GEEX_213059.1760	19
0None_none_GEEX_213070.1771	193
0None_none_GEEX_213075.1776	218
0None_none_GEEX_213076.1777	385
0None_none_GEEX_213080.1781	174
0None_none_GEEX_213090.1791	350
0None_none_GEEX_213095.1796	732
0None_none_GEEX_213108.1809	394
0None_none_GEEX_213121.1822	218
0None_none_GEEX_213128.1829	622
0None_none_GEEX_213129.1830	155
0None_none_GEEX_213132.1833	295
0None_none_GEEX_213133.1834	150
0None_none_GEEX_213151.1852	167
0None_none_GEEX_213176.1877	137
0None_none_GEEX_213177.1878	150
0None_none_GEEX_213179.1880	408
0None_none_GEEX_213190.1891	201
0None_none_GEEX_213212.1913	281
0None_none_GEEX_213223.1924	504
0None_none_GEEX_213248.1949	694
0None_none_GEEX_213249.1950	187
0None_none_GEEX_213259.1960	445
0None_none_GEEX_213284.1985	86
0None_none_GEEX_213295.1996	309
0None_none_GEEX_213303.2004	109
0None_none_GEEX_213306.2007	211
0None_none_GEEX_213322.2023	294
0None_none_GEEX_213333.2034	308
0None_none_GEEX_213338.2039	162
0None_none_GEEX_213354.2055	165
0None_none_GEEX_213364.2065	210
0None_none_GEEX_213373.2074	283
0None_none_GEEX_213389.2090	221
0None_none_GEEX_213397.2098	233
0None_none_GEEX_213401.2102	217
0None_none_GEEX_213416.2117	246
0None_none_GEEX_213426.2127	114
0None_none_GEEX_213441.2142	158
0None_none_GEEX_213456.2157	267
0None_none_GEEX_213459.2160	408
0None_none_GEEX_213461.2162	178
0None_none_GEEX_213490.2191	577
0None_none_GEEX_213491.2192	155
0None_none_GEEX_213506.2207	124
0None_none_GEEX_213519.2220	492
0None_none_GEEX_213529.2230	168
0None_none_GEEX_213533.2234	149
0None_none_GEEX_213536.2237	380
0None_none_GEEX_213562.2263	637
0None_none_GEEX_213627.2328	91
0None_none_GEEX_213629.2330	553
0None_none_GEEX_213634.2335	239
0None_none_GEEX_213635.2336	221
0None_none_GEEX_213638.2339	335
0None_none_GEEX_213642.2343	419
0None_none_GEEX_213651.2352	386
0None_none_GEEX_213655.2356	398
0None_none_GEEX_213656.2357	215
0None_none_GEEX_213662.2363	188
0None_none_GEEX_213674.2375	321
0None_none_GEEX_213695.2396	145
0None_none_GEEX_213701.2402	241
0None_none_GEEX_213712.2413	135
0None_none_GEEX_213718.2419	404
0None_none_GEEX_213721.2422	45
0None_none_GEEX_213724.2425	293
0None_none_GEEX_213733.2434	166
0None_none_GEEX_213737.2438	383
0None_none_GEEX_213739.2440	202
0None_none_GEEX_213746.2447	82
0None_none_GEEX_213760.2461	229
0None_none_GEEX_213767.2468	168
0None_none_GEEX_213795.2496	483
0None_none_GEEX_213796.2497	360
0None_none_GEEX_213802.2503	267
0None_none_GEEX_213804.2505	119
0None_none_GEEX_213817.2518	446
0None_none_GEEX_213819.2520	24
0None_none_GEEX_213829.2530	201
0None_none_GEEX_213831.2532	323
0None_none_GEEX_213849.2550	581
0None_none_GEEX_213852.2553	254
0None_none_GEEX_213856.2557	61
0None_none_GEEX_213869.2570	357
0None_none_GEEX_213871.2572	154
0None_none_GEEX_213889.2590	112
0None_none_GEEX_213895.2596	621
0None_none_GEEX_213903.2604	87
0None_none_GEEX_213908.2609	122
0None_none_GEEX_213921.2622	201
0None_none_GEEX_213937.2638	178
0None_none_GEEX_213947.2648	1067
0None_none_GEEX_213951.2652	480
0None_none_GEEX_213971.2672	561
0None_none_GEEX_213974.2675	292
0None_none_GEEX_213978.2679	129
0None_none_GEEX_213983.2684	249
0None_none_GEEX_213984.2685	176
0None_none_GEEX_213988.2689	348
0None_none_GEEX_213992.2693	301
0None_none_GEEX_213999.2700	165
0None_none_GEEX_214004.2705	302
0None_none_GEEX_214044.2745	880
0None_none_GEEX_214077.2778	40
0None_none_GEEX_214107.2808	190
0None_none_GEEX_214120.2821	141
0None_none_GEEX_214122.2823	576
0None_none_GEEX_214125.2826	359
0None_none_GEEX_214141.2842	267
0None_none_GEEX_214171.2872	641
0None_none_GEEX_214191.2892	651
0None_none_GEEX_214192.2893	279
0None_none_GEEX_214194.2895	37
0None_none_GEEX_214203.2904	171
0None_none_GEEX_214206.2907	329
0None_none_GEEX_214237.2938	550
0None_none_GEEX_214242.2943	280
0None_none_GEEX_214252.2953	143
0None_none_GEEX_214263.2964	99
0None_none_GEEX_214268.2969	41
0None_none_GEEX_214271.2972	314
0None_none_GEEX_214285.2986	226
0None_none_GEEX_214286.2987	515
0None_none_GEEX_214291.2992	355
0None_none_GEEX_214292.2993	142
0None_none_GEEX_214325.3026	341
0None_none_GEEX_214330.3031	153
0None_none_GEEX_214390.3091	9
0None_none_GEEX_214413.3114	540
0None_none_GEEX_214417.3118	70
0None_none_GEEX_214418.3119	115
0None_none_GEEX_214419.3120	184
0None_none_GEEX_214424.3125	25
0None_none_GEEX_214456.3157	293
0None_none_GEEX_214467.3168	331
0None_none_GEEX_214468.3169	425
0None_none_GEEX_214472.3173	363
0None_none_GEEX_214476.3177	223
0None_none_GEEX_214494.3195	81
0None_none_GEEX_214503.3204	45
0None_none_GEEX_214505.3206	532
0None_none_GEEX_214512.3213	61
0None_none_GEEX_214516.3217	252
0None_none_GEEX_214523.3224	373
0None_none_GEEX_214534.3235	121
0None_none_GEEX_214547.3248	197
0None_none_GEEX_214561.3262	97
0None_none_GEEX_214580.3281	253
0None_none_GEEX_214583.3284	201
0None_none_GEEX_214586.3287	379
0None_none_GEEX_214593.3294	626
0None_none_GEEX_214597.3298	245
0None_none_GEEX_214598.3299	221
0None_none_GEEX_214604.3305	145
0None_none_GEEX_214639.3340	301
0None_none_GEEX_214640.3341	218
0None_none_GEEX_214646.3347	490
0None_none_GEEX_214650.3351	178
0None_none_GEEX_214658.3359	786
0None_none_GEEX_214668.3369	441
0None_none_GEEX_214674.3375	384
0None_none_GEEX_214679.3380	369
0None_none_GEEX_214689.3390	239
0None_none_GEEX_214690.3391	147
0None_none_GEEX_214703.3404	158
0None_none_GEEX_214706.3407	547
0None_none_GEEX_214736.3437	196
0None_none_GEEX_214744.3445	444
0None_none_GEEX_214777.3478	223
0None_none_GEEX_214792.3493	7
0None_none_GEEX_214808.3509	575
0None_none_GEEX_214815.3516	301
0None_none_GEEX_214829.3530	314
0None_none_GEEX_214835.3536	621
0None_none_GEEX_214843.3544	396
0None_none_GEEX_214854.3555	275
0None_none_GEEX_214858.3559	317
0None_none_GEEX_214882.3583	192
0None_none_GEEX_214884.3585	206
0None_none_GEEX_214894.3595	200
0None_none_GEEX_214895.3596	14
0None_none_GEEX_214907.3608	21
0None_none_GEEX_214925.3626	261
0None_none_GEEX_214934.3635	90
0None_none_GEEX_214942.3643	244
0None_none_GEEX_214953.3654	111
0None_none_GEEX_214956.3657	187
0None_none_GEEX_214960.3661	80
0None_none_GEEX_214961.3662	204
0None_none_GEEX_214974.3675	427
0None_none_GEEX_214980.3681	253
0None_none_GEEX_214992.3693	434
0None_none_GEEX_214994.3695	71
0None_none_GEEX_214996.3697	118
0None_none_GEEX_215006.3707	172
0None_none_GEEX_215026.3727	502
0None_none_GEEX_215042.3743	480
0None_none_GEEX_215045.3746	128
0None_none_GEEX_215062.3763	659
0None_none_GEEX_215068.3769	334
0None_none_GEEX_215072.3773	155
0None_none_GEEX_215088.3789	138
0None_none_GEEX_215110.3811	93
0None_none_GEEX_215114.3815	123
0None_none_GEEX_215117.3818	162
0None_none_GEEX_215123.3824	160
0None_none_GEEX_215136.3837	59
0None_none_GEEX_215151.3852	66
0None_none_GEEX_215152.3853	529
0None_none_GEEX_215162.3863	386
0None_none_GEEX_215173.3874	333
0None_none_GEEX_215174.3875	208
0None_none_GEEX_215176.3877	461
0None_none_GEEX_215203.3904	359
0None_none_GEEX_215207.3908	424
0None_none_GEEX_215220.3921	405
0None_none_GEEX_215226.3927	621
0None_none_GEEX_215229.3930	144
0None_none_GEEX_215230.3931	171
0None_none_GEEX_215235.3936	684
0None_none_GEEX_215245.3946	186
0None_none_GEEX_215254.3955	225
0None_none_GEEX_215257.3958	177
0None_none_GEEX_215261.3962	250
0None_none_GEEX_215264.3965	202
0None_none_GEEX_215265.3966	339
0None_none_GEEX_215274.3975	1140
0None_none_GEEX_215287.3988	426
0None_none_GEEX_215288.3989	1040
0None_none_GEEX_215298.3999	408
0None_none_GEEX_215303.4004	277
0None_none_GEEX_215306.4007	241
0None_none_GEEX_215319.4020	352
0None_none_GEEX_215360.4061	12
0None_none_GEEX_215363.4064	254
0None_none_GEEX_215364.4065	127
0None_none_GEEX_215368.4069	439
0None_none_GEEX_215393.4094	91
0None_none_GEEX_215395.4096	435
0None_none_GEEX_215414.4115	116
0None_none_GEEX_215417.4118	383
0None_none_GEEX_215418.4119	132
0None_none_GEEX_215446.4147	229
0None_none_GEEX_215452.4153	310
0None_none_GEEX_215454.4155	183
0None_none_GEEX_215458.4159	208
0None_none_GEEX_215459.4160	173
0None_none_GEEX_215486.4187	551
0None_none_GEEX_215501.4202	27
0None_none_GEEX_215516.4217	53
0None_none_GEEX_215524.4225	278
0None_none_GEEX_215530.4231	276
0None_none_GEEX_215532.4233	225
0None_none_GEEX_215535.4236	289
0None_none_GEEX_215542.4243	362
0None_none_GEEX_215544.4245	284
0None_none_GEEX_215551.4252	399
0None_none_GEEX_215552.4253	109
0None_none_GEEX_215557.4258	180
0None_none_GEEX_215587.4288	164
0None_none_GEEX_215590.4291	113
0None_none_GEEX_215604.4305	205
0None_none_GEEX_215611.4312	321
0None_none_GEEX_215629.4330	311
0None_none_GEEX_215637.4338	297
0None_none_GEEX_215638.4339	141
0None_none_GEEX_215647.4348	392
0None_none_GEEX_215650.4351	228
0None_none_GEEX_215651.4352	214
0None_none_GEEX_215664.4365	262
0None_none_GEEX_215702.4403	211
0None_none_GEEX_215718.4419	216
0None_none_GEEX_215726.4427	364
0None_none_GEEX_215741.4442	70
0None_none_GEEX_215755.4456	901
0None_none_GEEX_215783.4484	427
0None_none_GEEX_215786.4487	30
0None_none_GEEX_215822.4523	49
0None_none_GEEX_215846.4547	460
0None_none_GEEX_215868.4569	710
0None_none_GEEX_215875.4576	273
0None_none_GEEX_215881.4582	73
0None_none_GEEX_215885.4586	375
0None_none_GEEX_215890.4591	273
0None_none_GEEX_215899.4600	266
0None_none_GEEX_215929.4630	320
0None_none_GEEX_215936.4637	27
0None_none_GEEX_215953.4654	755
0None_none_GEEX_215966.4667	149
0None_none_GEEX_215968.4669	291
0None_none_GEEX_215970.4671	215
0None_none_GEEX_215991.4692	161
0None_none_GEEX_215996.4697	129
0None_none_GEEX_216010.4711	230
0None_none_GEEX_216022.4723	106
0None_none_GEEX_216051.4752	461
0None_none_GEEX_216060.4761	228
0None_none_GEEX_216073.4774	53
0None_none_GEEX_216077.4778	249
0None_none_GEEX_216100.4801	163
0None_none_GEEX_216109.4810	222
0None_none_GEEX_216127.4828	97
0None_none_GEEX_216133.4834	1026
0None_none_GEEX_216152.4853	172
0None_none_GEEX_216201.4902	400
0None_none_GEEX_216212.4913	259
0None_none_GEEX_216220.4921	65
0None_none_GEEX_216224.4925	166
0None_none_GEEX_216241.4942	82
0None_none_GEEX_216242.4943	205
0None_none_GEEX_216256.4957	137
0None_none_GEEX_216258.4959	415
0None_none_GEEX_216259.4960	248
0None_none_GEEX_216260.4961	229
0None_none_GEEX_216272.4973	150
0None_none_GEEX_216293.4994	111
0None_none_GEEX_216310.5011	195
0None_none_GEEX_216312.5013	246
0None_none_GEEX_216315.5016	370
0None_none_GEEX_216321.5022	593
0None_none_GEEX_216337.5038	142
0None_none_GEEX_216358.5059	339
0None_none_GEEX_216399.5100	79
0None_none_GEEX_216404.5105	941
0None_none_GEEX_216405.5106	48
0None_none_GEEX_216408.5109	82
0None_none_GEEX_216409.5110	314
0None_none_GEEX_216415.5116	278
0None_none_GEEX_216417.5118	21
0None_none_GEEX_216450.5151	126
0None_none_GEEX_216461.5162	195
0None_none_GEEX_216477.5178	432
0None_none_GEEX_216496.5197	399
0None_none_GEEX_216525.5226	51
0None_none_GEEX_216532.5233	205
0None_none_GEEX_216542.5243	451
0None_none_GEEX_216546.5247	39
0None_none_GEEX_216568.5269	290
0None_none_GEEX_216571.5272	55
0None_none_GEEX_216574.5275	600
0None_none_GEEX_216576.5277	126
0None_none_GEEX_216582.5283	419
0None_none_GEEX_216585.5286	355
0None_none_GEEX_216591.5292	353
0None_none_GEEX_216612.5313	284
0None_none_GEEX_216628.5329	311
0None_none_GEEX_216629.5330	161
0None_none_GEEX_216652.5353	228
0None_none_GEEX_216657.5358	230
0None_none_GEEX_216661.5362	389
0None_none_GEEX_216670.5371	289
0None_none_GEEX_216694.5395	109
0None_none_GEEX_216696.5397	49
0None_none_GEEX_216700.5401	456
0None_none_GEEX_216703.5404	100
[truncated: 205,631+ more rows]

## Sheet: U937 replicate 2
0None_none_ACOCDTKP_211478.179	226
0None_none_ACOCDTKP_211573.274	460
0None_none_ACOCDTKP_211580.281	634
0None_none_ACOCDTKP_211602.303	938
0None_none_ACOCDTKP_211661.362	446
0None_none_ACOCDTKP_211675.376	524
0None_none_ACOCDTKP_211901.602	854
0None_none_ACOCDTKP_211910.611	509
0None_none_ACOCDTKP_211973.674	368
0None_none_ACOCDTKP_212031.732	456
0None_none_ACOCDTKP_212050.751	935
0None_none_ACOCDTKP_212080.781	621
0None_none_ACOCDTKP_212119.820	410
0None_none_ACOCDTKP_212169.870	483
0None_none_ACOCDTKP_212184.885	581
0None_none_ACOCDTKP_212266.967	315
0None_none_ACOCDTKP_212392.1093	386
0None_none_ACOCDTKP_212584.1285	362
0None_none_ACOCDTKP_212889.1590	887
0None_none_ACOCDTKP_213001.1702	486
0None_none_ACOCDTKP_213047.1748	644
0None_none_ACOCDTKP_213062.1763	507
0None_none_ACOCDTKP_213104.1805	562
0None_none_ACOCDTKP_213205.1906	690
0None_none_ACOCDTKP_213278.1979	423
0None_none_ACOCDTKP_213358.2059	590
0None_none_ACOCDTKP_213384.2085	554
0None_none_ACOCDTKP_213452.2153	595
0None_none_ACOCDTKP_213517.2218	473
0None_none_ACOCDTKP_213552.2253	461
0None_none_ACOCDTKP_213592.2293	282
0None_none_ACOCDTKP_213675.2376	570
0None_none_ACOCDTKP_214020.2721	256
0None_none_ACOCDTKP_214209.2910	225
0None_none_ACOCDTKP_214247.2948	287
0None_none_ACOCDTKP_214493.3194	562
0None_none_ACOCDTKP_214978.3679	123
0None_none_ACOCDTKP_215241.3942	1298
0None_none_ACOCDTKP_215322.4023	806
0None_none_ACOCDTKP_215508.4209	337
0None_none_ACOCDTKP_215536.4237	369
0None_none_ACOCDTKP_215577.4278	622
0None_none_ACOCDTKP_215600.4301	325
0None_none_ACOCDTKP_215656.4357	532
0None_none_ACOCDTKP_215677.4378	513
0None_none_ACOCDTKP_215777.4478	435
0None_none_ACOCDTKP_215792.4493	835
0None_none_ACOCDTKP_216067.4768	574
0None_none_ACOCDTKP_216095.4796	934
0None_none_ACOCDTKP_216163.4864	1158
0None_none_ACOCDTKP_216181.4882	261
0None_none_ACOCDTKP_216355.5056	1221
0None_none_ACOCDTKP_216359.5060	268
0None_none_ACOCDTKP_216362.5063	1073
0None_none_ACOCDTKP_216369.5070	286
0None_none_ACOCDTKP_216438.5139	512
0None_none_ACOCDTKP_216554.5255	639
0None_none_ACOCDTKP_216581.5282	1773
0None_none_ACOCDTKP_216758.5459	1005
0None_none_ACOCUNA1_211323.24	408
0None_none_ACOCUNA1_211442.143	567
0None_none_ACOCUNA1_211591.292	182
0None_none_ACOCUNA1_211660.361	447
0None_none_ACOCUNA1_211692.393	384
0None_none_ACOCUNA1_212058.759	431
0None_none_ACOCUNA1_212060.761	623
0None_none_ACOCUNA1_212100.801	242
0None_none_ACOCUNA1_212123.824	689
0None_none_ACOCUNA1_212254.955	627
0None_none_ACOCUNA1_212312.1013	684
0None_none_ACOCUNA1_212384.1085	318
0None_none_ACOCUNA1_212388.1089	377
0None_none_ACOCUNA1_212423.1124	434
0None_none_ACOCUNA1_212462.1163	637
0None_none_ACOCUNA1_212689.1390	361
0None_none_ACOCUNA1_212986.1687	589
0None_none_ACOCUNA1_213054.1755	358
0None_none_ACOCUNA1_213140.1841	264
0None_none_ACOCUNA1_213201.1902	468
[truncated: 207,383+ more rows]

## Sheet: Ricin replicate 1
0None_none_ACOCDTKP_211478.179	99
[truncated: 203,434+ more rows]

[truncated: 1 more sheets: Ricin replicate 2]
