# Supplementary material for: Genome-scale measurement of off-target activity using Cas9 toxicity in high-throughput screens
Source: Nat Commun. 2017 May 5;8:15178. doi: 10.1038/ncomms15178 (PMC5424143; doi:10.1038/ncomms15178)
Supplement: Supplementary Data 4 — Screen results. Full casTLE results for each screen. [file ncomms15178-s5.xlsx]

## Sheet: Legend
Sheets
Ricin replicate 1	casTLE results from untreated versus ricin treated replicate 1 in K562
Ricin replicate 2	casTLE results from untreated versus ricin treated replicate 2 in K562
Ricin combo	casTLE results combining replicate 1 and replicate 2
U937 replicate 1	casTLE results from plasmid versus untreated replicate 1 in U937
U937 replicate 2	casTLE results from plasmid versus untreated replicate 2 in U937
U937 combo	casTLE results combining replicate 1 and replicate 2
K562 replicate 1	casTLE results from plasmid versus untreated replicate 1 in K562
K562 replicate 2	casTLE results from plasmid versus untreated replicate 2 in K562
K562 combo	casTLE results combining replicate 1 and replicate 2
Ramos replicate 1	casTLE results from plasmid versus untreated replicate 1 in Ramos
Ramos replicate 2	casTLE results from plasmid versus untreated replicate 2 in Ramos
Ramos combo	casTLE results combining replicate 1 and replicate 2

## Sheet: Ramos combo
#GeneID	Symbol	Combo casTLE Effect	Combo casTLE Score	casTLE p-value	10% FDR
ENSG00000214871	AC005082.1	-7.7	544	5e-07	1
ENSG00000269103	AC002472.1	-7.7	543	5e-07	1
ENSG00000269121	AC007216.2	-6.6	537	5e-07	1
ENSG00000268948	AC004017.1	-6.5	500	5e-07	1
ENSG00000249008	RP11-487E13.1	-5.8	492	5e-07	1
ENSG00000211679	IGLC3	-5.8	492	5e-07	1
ENSG00000132646	PCNA	-5.4	491	5e-07	1
ENSG00000090861	AARS	-6.4	487	5e-07	1
ENSG00000111640	GAPDH	-6.2	486	5e-07	1
ENSG00000224838	FKSG52	-6.2	483	5e-07	1
ENSG00000196092	PAX5	-5.2	482	5e-07	1
ENSG00000269468	AC004824.2	-6.4	470	5e-07	1
ENSG00000270999	CH17-132F21.1	-6.5	453	5e-07	1
ENSG00000143106	PSMA5	-5.4	449	5e-07	1
ENSG00000074800	ENO1	-5.3	446	5e-07	1
ENSG00000101444	AHCY	-5.4	445	5e-07	1
ENSG00000008324	SS18L2	-4.9	443	5e-07	1
ENSG00000101040	ZMYND8	-5.5	442	5e-07	1
ENSG00000072506	HSD17B10	-6.1	442	5e-07	1
ENSG00000253379	RP11-1102P16.1	-7	438	5e-07	1
ENSG00000168393	DTYMK	-5.8	436	5e-07	1
ENSG00000269449	AC002451.1	-6.8	432	5e-07	1
ENSG00000138071	ACTR2	-6.2	431	5e-07	1
ENSG00000222017	AC011997.1	-7.3	430	5e-07	1
ENSG00000173614	NMNAT1	-5.9	428	5e-07	1
ENSG00000167088	SNRPD1	-5.1	427	5e-07	1
ENSG00000177700	POLR2L	-5.6	427	5e-07	1
ENSG00000213741	RPS29	-5.2	427	5e-07	1
ENSG00000100410	PHF5A	-6.5	425	5e-07	1
ENSG00000170043	TRAPPC1	-5.8	424	5e-07	1
ENSG00000134440	NARS	-6	422	5e-07	1
ENSG00000214306	AP001024.2	-5.8	420	5e-07	1
ENSG00000203286	AL365202.1	-6.2	420	5e-07	1
ENSG00000102898	NUTF2	-6.4	418	5e-07	1
ENSG00000211685	IGLC7	-6.9	417	5e-07	1
ENSG00000233927	RPS28	-6.4	417	5e-07	1
ENSG00000182173	TSEN54	-5.6	412	5e-07	1
ENSG00000142539	CTD-2545M3.6	-6.1	410	5e-07	1
ENSG00000167508	MVD	-5.7	410	5e-07	1
ENSG00000109618	SEPSECS	-5.5	410	5e-07	1
ENSG00000225119	LINC00999	-5.9	410	5e-07	1
ENSG00000204394	VARS	-5.6	405	5e-07	1
ENSG00000152904	GGPS1	-5.4	404	5e-07	1
ENSG00000044574	HSPA5	-5.8	403	5e-07	1
ENSG00000234237	AL162431.1	-6.3	401	5e-07	1
ENSG00000112306	RPS12	-5.1	400	5e-07	1
ENSG00000119383	PPP2R4	-5.5	397	5e-07	1
ENSG00000100567	PSMA3	-5.3	395	5e-07	1
ENSG00000119203	CPSF3	-5.1	394	5e-07	1
ENSG00000164163	ABCE1	-5.7	393	5e-07	1
ENSG00000182858	ALG12	-5.3	392	5e-07	1
ENSG00000065427	KARS	-5.8	391	5e-07	1
ENSG00000059573	ALDH18A1	-5.3	391	5e-07	1
ENSG00000116586	LAMTOR2	-5.2	390	5e-07	1
ENSG00000267906	AC073333.1	-6.7	389	5e-07	1
ENSG00000197958	RPL12	-5.3	389	5e-07	1
ENSG00000149923	PPP4C	-5.8	388	5e-07	1
ENSG00000142168	SOD1	-5.6	387	5e-07	1
ENSG00000231500	RPS18	-5.3	387	5e-07	1
ENSG00000111669	TPI1	-5.6	386	5e-07	1
ENSG00000103502	CDIPT	-5	385	5e-07	1
ENSG00000103245	NARFL	-5.2	385	5e-07	1
ENSG00000198034	RPS4X	-5.3	385	5e-07	1
ENSG00000105671	DDX49	-5.3	384	5e-07	1
ENSG00000183513	COA5	-5.6	383	5e-07	1
ENSG00000103653	CSK	-5	379	5e-07	1
ENSG00000128059	PPAT	-6.4	378	5e-07	1
ENSG00000142676	RPL11	-5.4	377	5e-07	1
ENSG00000146223	RPL7L1	-5.5	376	5e-07	1
ENSG00000100138	NHP2L1	-6	375	5e-07	1
ENSG00000168496	FEN1	-5.1	375	5e-07	1
ENSG00000269746	AC009060.1	-6	375	5e-07	1
ENSG00000268156	FKSG61	-4.9	374	5e-07	1
ENSG00000119523	ALG2	-5.2	373	5e-07	1
ENSG00000175792	RUVBL1	-5.4	373	5e-07	1
ENSG00000178921	PFAS	-5.6	373	5e-07	1
ENSG00000092094	OSGEP	-5.4	372	5e-07	1
ENSG00000134684	YARS	-5.2	372	5e-07	1
ENSG00000161888	SPC24	-4.7	371	5e-07	1
ENSG00000161513	FDXR	-5.1	371	5e-07	1
ENSG00000204779	FOXD4L5	-5.7	368	5e-07	1
ENSG00000100519	PSMC6	-4.7	368	5e-07	1
ENSG00000031698	SARS	-5	368	5e-07	1
ENSG00000198258	UBL5	-6.2	367	5e-07	1
ENSG00000113712	CSNK1A1	-5.9	367	5e-07	1
ENSG00000164032	H2AFZ	-5.1	367	5e-07	1
ENSG00000072274	TFRC	-5.4	366	5e-07	1
ENSG00000065268	WDR18	-6.2	366	5e-07	1
ENSG00000172115	CYCS	-4.8	365	5e-07	1
ENSG00000156970	BUB1B	-5	364	5e-07	1
ENSG00000268640	AC026369.1	-6.1	364	5e-07	1
ENSG00000127054	CPSF3L	-5.4	363	5e-07	1
ENSG00000175334	BANF1	-6	363	5e-07	1
ENSG00000167658	EEF2	-6.1	362	5e-07	1
ENSG00000263809	RP11-849F2.7	-5	362	5e-07	1
ENSG00000066926	FECH	-5.5	361	5e-07	1
ENSG00000167721	TSR1	-5	361	5e-07	1
ENSG00000041357	PSMA4	-5	361	5e-07	1
ENSG00000178802	MPI	-5.1	361	5e-07	1
ENSG00000184787	UBE2G2	-5	360	5e-07	1
ENSG00000121621	KIF18A	-5	360	5e-07	1
ENSG00000137955	RABGGTB	-5.6	360	5e-07	1
ENSG00000136631	VPS45	-5.1	360	5e-07	1
ENSG00000167085	PHB	-5.1	360	5e-07	1
ENSG00000104852	SNRNP70	-4.9	359	5e-07	1
ENSG00000259752	FKSG62	-5.7	359	5e-07	1
ENSG00000188612	SUMO2	-5.3	359	5e-07	1
ENSG00000154582	TCEB1	-5.5	358	5e-07	1
ENSG00000110921	MVK	-6.5	358	5e-07	1
ENSG00000116874	WARS2	-5.5	358	5e-07	1
ENSG00000168906	MAT2A	-5.5	357	5e-07	1
ENSG00000144713	RPL32	-5.1	357	5e-07	1
ENSG00000113916	BCL6	-4.9	356	5e-07	1
ENSG00000103275	UBE2I	-5	356	5e-07	1
ENSG00000110700	RPS13	-6.1	355	5e-07	1
ENSG00000079805	DNM2	-4.9	355	5e-07	1
ENSG00000141759	TXNL4A	-5.7	355	5e-07	1
ENSG00000197170	PSMD12	-5.4	354	5e-07	1
ENSG00000117308	GALE	-5.3	353	5e-07	1
ENSG00000143374	TARS2	-4.7	353	5e-07	1
ENSG00000143228	NUF2	-5.3	353	5e-07	1
ENSG00000110955	ATP5B	-5.5	353	5e-07	1
ENSG00000180817	PPA1	-5	351	5e-07	1
ENSG00000084774	CAD	-6.2	351	5e-07	1
ENSG00000102978	POLR2C	-5.3	351	5e-07	1
ENSG00000119537	KDSR	-5.6	351	5e-07	1
ENSG00000268154	AL591806.1	-6.7	350	5e-07	1
ENSG00000164091	WDR82	-5	350	5e-07	1
ENSG00000136718	IMP4	-5.2	350	5e-07	1
ENSG00000154473	BUB3	-5.3	349	5e-07	1
ENSG00000269624	AL138847.1	-5.4	349	5e-07	1
ENSG00000118705	RPN2	-4.5	349	5e-07	1
ENSG00000073969	NSF	-5.1	349	5e-07	1
ENSG00000253350	RP11-127H5.1	-5.7	349	5e-07	1
ENSG00000143624	INTS3	-4.6	348	5e-07	1
ENSG00000181938	GINS3	-5.4	348	5e-07	1
ENSG00000110536	PTPMT1	-5.2	348	5e-07	1
ENSG00000106588	PSMA2	-5.3	347	5e-07	1
ENSG00000268578	AL354718.1	-5.9	347	5e-07	1
ENSG00000268632	AC073657.1	-6.8	347	5e-07	1
ENSG00000124207	CSE1L	-4.8	346	5e-07	1
ENSG00000051180	RAD51	-5.1	346	5e-07	1
ENSG00000115541	HSPE1	-5.5	345	5e-07	1
ENSG00000122034	GTF3A	-4.8	345	5e-07	1
ENSG00000055044	NOP58	-5.2	345	5e-07	1
ENSG00000100084	HIRA	-5.4	344	5e-07	1
ENSG00000148688	RPP30	-5.6	344	5e-07	1
ENSG00000035687	ADSS	-5.1	344	5e-07	1
ENSG00000021776	AQR	-5.2	343	5e-07	1
ENSG00000198431	TXNRD1	-5.1	343	5e-07	1
ENSG00000100983	GSS	-5.2	343	5e-07	1
ENSG00000204628	GNB2L1	-5.6	343	5e-07	1
ENSG00000183751	TBL3	-5	342	5e-07	1
ENSG00000261796	ISY1-RAB43	-4.8	342	5e-07	1
ENSG00000181222	POLR2A	-5.4	342	5e-07	1
ENSG00000129932	DOHH	-5.6	342	5e-07	1
ENSG00000167792	NDUFV1	-5.8	340	5e-07	1
ENSG00000108312	UBTF	-5.6	340	5e-07	1
ENSG00000152234	ATP5A1	-4.8	340	5e-07	1
ENSG00000136888	ATP6V1G1	-4.9	340	5e-07	1
ENSG00000198755	RPL10A	-5.4	340	5e-07	1
ENSG00000105372	RPS19	-5.4	339	5e-07	1
ENSG00000174437	ATP2A2	-5.6	337	5e-07	1
ENSG00000122692	SMU1	-5.4	337	5e-07	1
ENSG00000107937	GTPBP4	-5.6	337	5e-07	1
ENSG00000110107	PRPF19	-5.3	336	5e-07	1
ENSG00000258804	RP11-322L20.1	-6.8	336	5e-07	1
ENSG00000127554	GFER	-5.2	336	5e-07	1
ENSG00000162298	SYVN1	-5.2	336	5e-07	1
ENSG00000214109	AC008686.1	-6.2	336	5e-07	1
ENSG00000068366	ACSL4	-5.7	335	5e-07	1
ENSG00000115484	CCT4	-4.9	335	5e-07	1
ENSG00000171314	PGAM1	-4.7	335	5e-07	1
ENSG00000174276	ZNHIT2	-5.3	334	5e-07	1
ENSG00000173674	EIF1AX	-5.2	334	5e-07	1
ENSG00000095059	DHPS	-5	334	5e-07	1
ENSG00000139343	SNRPF	-5.7	334	5e-07	1
ENSG00000138768	USO1	-5.2	334	5e-07	1
ENSG00000262526	CTD-2545G14.7	-5	333	5e-07	1
ENSG00000147604	RPL7	-5.4	333	5e-07	1
ENSG00000256715	AL050302.1	-5.7	333	5e-07	1
ENSG00000109917	ZNF259	-5	333	5e-07	1
ENSG00000156239	N6AMT1	-4.8	332	5e-07	1
ENSG00000111880	RNGTT	-5.8	332	5e-07	1
ENSG00000068308	OTUD5	-5.1	332	5e-07	1
ENSG00000100764	PSMC1	-5.5	331	5e-07	1
ENSG00000137807	KIF23	-5.3	331	5e-07	1
ENSG00000267981	AP003041.2	-5.9	331	5e-07	1
ENSG00000256206	PSMA1	-4.8	331	5e-07	1
ENSG00000161016	RPL8	-5.8	330	5e-07	1
ENSG00000157020	SEC13	-5.1	330	5e-07	1
ENSG00000147416	ATP6V1B2	-4.8	328	5e-07	1
ENSG00000100028	SNRPD3	-6.2	328	5e-07	1
ENSG00000058272	PPP1R12A	-4.8	328	5e-07	1
ENSG00000268111	AL031663.1	-6.4	328	5e-07	1
ENSG00000179115	FARSA	-5.5	328	5e-07	1
ENSG00000181163	NPM1	-4.7	328	5e-07	1
ENSG00000228716	DHFR	-5.9	328	5e-07	1
ENSG00000178952	TUFM	-5.7	328	5e-07	1
ENSG00000073578	SDHA	-5.9	327	5e-07	1
ENSG00000105193	RPS16	-5.2	327	5e-07	1
ENSG00000214645	AL162389.1	-5.9	327	5e-07	1
ENSG00000178999	AURKB	-5.5	326	5e-07	1
ENSG00000265681	RPL17	-5.5	326	5e-07	1
ENSG00000112972	HMGCS1	-5.3	326	5e-07	1
ENSG00000268533	AC004076.7	-6.4	325	5e-07	1
ENSG00000136824	SMC2	-5.2	325	5e-07	1
ENSG00000172053	QARS	-4.9	325	5e-07	1
ENSG00000125691	RPL23	-5.7	324	5e-07	1
ENSG00000142534	RPS11	-5.6	324	5e-07	1
ENSG00000169045	HNRNPH1	-4.9	324	5e-07	1
ENSG00000150753	CCT5	-5.4	323	5e-07	1
ENSG00000228537	AL353608.1	-4.6	323	5e-07	1
ENSG00000211956	IGHV4-34	-5.5	322	5e-07	1
ENSG00000099817	POLR2E	-4.9	322	5e-07	1
ENSG00000204788	CR769776.1	-5.8	322	5e-07	1
ENSG00000108518	PFN1	-4.9	322	5e-07	1
ENSG00000175826	CTDNEP1	-5.1	322	5e-07	1
ENSG00000170889	RPS9	-4.8	321	5e-07	1
ENSG00000137876	RSL24D1	-6.2	321	5e-07	1
ENSG00000142751	GPN2	-5.1	321	5e-07	1
ENSG00000073536	NLE1	-4.7	320	5e-07	1
ENSG00000104889	RNASEH2A	-4.9	320	5e-07	1
ENSG00000171720	HDAC3	-5.3	320	5e-07	1
ENSG00000119285	HEATR1	-4.6	320	5e-07	1
ENSG00000170312	CDK1	-5.4	319	5e-07	1
ENSG00000106399	RPA3	-4.8	318	5e-07	1
ENSG00000132383	RPA1	-4.9	318	5e-07	1
ENSG00000196305	IARS	-5.1	318	5e-07	1
ENSG00000242372	EIF6	-5	318	5e-07	1
ENSG00000054116	TRAPPC3	-5.2	317	5e-07	1
ENSG00000141564	RPTOR	-5	317	5e-07	1
ENSG00000133316	WDR74	-5.5	317	5e-07	1
ENSG00000111300	NAA25	-4.3	317	5e-07	1
ENSG00000008838	MED24	-5	317	5e-07	1
ENSG00000053900	ANAPC4	-5.6	317	5e-07	1
ENSG00000105402	NAPA	-5	316	5e-07	1
ENSG00000164109	MAD2L1	-5.5	316	5e-07	1
ENSG00000128951	DUT	-6.3	315	5e-07	1
ENSG00000089009	RPL6	-4.8	315	5e-07	1
ENSG00000164167	LSM6	-4.8	314	5e-07	1
ENSG00000004455	AK2	-6.1	314	5e-07	1
ENSG00000178105	DDX10	-5.2	314	5e-07	1
ENSG00000173141	MRP63	-5.2	314	5e-07	1
ENSG00000162377	COA7	-5.2	314	5e-07	1
ENSG00000071082	RPL31	-5.2	314	5e-07	1
ENSG00000100209	HSCB	-5.1	314	5e-07	1
ENSG00000162144	CYB561A3	-4.7	314	5e-07	1
ENSG00000198554	WDHD1	-5.6	313	5e-07	1
ENSG00000129351	ILF3	-5.7	312	5e-07	1
ENSG00000160209	PDXK	-5.2	312	5e-07	1
ENSG00000149925	ALDOA	-4.9	312	5e-07	1
ENSG00000067225	PKM	-4.8	312	5e-07	1
ENSG00000272772	CTD-2410N18.5	-5.4	312	5e-07	1
ENSG00000178913	TAF7	-5.4	312	5e-07	1
ENSG00000177565	TBL1XR1	-5.3	311	5e-07	1
ENSG00000100075	SLC25A1	-4.8	311	5e-07	1
ENSG00000103274	NUBP1	-5	311	5e-07	1
ENSG00000130826	DKC1	-4.8	311	5e-07	1
ENSG00000062485	CS	-4.8	311	5e-07	1
ENSG00000198042	MAK16	-5.4	310	5e-07	1
ENSG00000106636	YKT6	-4.6	310	5e-07	1
ENSG00000144559	TAMM41	-4.8	310	5e-07	1
ENSG00000102967	DHODH	-5	310	5e-07	1
ENSG00000131174	COX7B	-5.7	310	5e-07	1
ENSG00000159140	SON	-4.9	309	5e-07	1
ENSG00000119414	PPP6C	-5.6	309	5e-07	1
ENSG00000145425	RPS3A	-5.4	309	5e-07	1
ENSG00000186141	POLR3C	-5	309	5e-07	1
ENSG00000134809	TIMM10	-5.5	308	5e-07	1
ENSG00000116649	SRM	-5.6	308	5e-07	1
ENSG00000075624	ACTB	-4.9	308	5e-07	1
ENSG00000152253	SPC25	-5.2	308	5e-07	1
ENSG00000134987	WDR36	-4.7	307	5e-07	1
ENSG00000156502	SUPV3L1	-6	307	5e-07	1
ENSG00000096401	CDC5L	-5	307	5e-07	1
ENSG00000100632	ERH	-4.5	307	5e-07	1
ENSG00000156508	EEF1A1	-5.4	306	5e-07	1
ENSG00000138442	WDR12	-4.2	306	5e-07	1
ENSG00000183207	RUVBL2	-5.4	306	5e-07	1
ENSG00000196865	NHLRC2	-4.7	306	5e-07	1
ENSG00000160949	TONSL	-5	306	5e-07	1
ENSG00000064313	TAF2	-5.4	306	5e-07	1
ENSG00000136710	CCDC115	-5.3	306	5e-07	1
ENSG00000166200	COPS2	-5.2	305	5e-07	1
ENSG00000177971	IMP3	-5.3	305	5e-07	1
ENSG00000185379	RAD51D	-5.7	305	5e-07	1
ENSG00000223496	EXOSC6	-5.5	304	5e-07	1
ENSG00000142937	RPS8	-4.9	304	5e-07	1
ENSG00000258792	RP11-944C7.1	-6.7	304	5e-07	1
ENSG00000149554	CHEK1	-6	304	5e-07	1
ENSG00000112118	MCM3	-4.8	304	5e-07	1
ENSG00000111229	ARPC3	-5.7	304	5e-07	1
ENSG00000108384	RAD51C	-5.2	304	5e-07	1
ENSG00000014138	POLA2	-5.4	303	5e-07	1
ENSG00000155380	SLC16A1	-4.9	303	5e-07	1
ENSG00000108671	PSMD11	-4.9	303	5e-07	1
ENSG00000067560	RHOA	-5.1	303	5e-07	1
ENSG00000128524	ATP6V1F	-5.5	302	5e-07	1
ENSG00000099194	SCD	-4.9	302	5e-07	1
ENSG00000112576	CCND3	-5.3	302	5e-07	1
ENSG00000221983	UBA52	-5.9	302	5e-07	1
ENSG00000163636	PSMD6	-4.2	301	5e-07	1
ENSG00000100554	ATP6V1D	-5.1	301	5e-07	1
ENSG00000101997	CCDC22	-4.6	301	5e-07	1
ENSG00000138363	ATIC	-5.1	301	5e-07	1
ENSG00000239900	ADSL	-4.8	301	5e-07	1
ENSG00000010256	UQCRC1	-5.3	301	5e-07	1
ENSG00000105810	CDK6	-4.9	300	5e-07	1
ENSG00000144028	SNRNP200	-4.8	300	5e-07	1
ENSG00000077235	GTF3C1	-5.1	300	5e-07	1
ENSG00000133706	LARS	-5	300	5e-07	1
ENSG00000132603	NIP7	-5.7	300	5e-07	1
ENSG00000165119	HNRNPK	-4.7	300	5e-07	1
ENSG00000140905	GCSH	-4.9	299	5e-07	1
ENSG00000147382	FAM58A	-4.8	299	5e-07	1
ENSG00000115216	NRBP1	-5.5	299	5e-07	1
ENSG00000126215	XRCC3	-5.2	299	5e-07	1
ENSG00000166595	FAM96B	-4.6	298	5e-07	1
ENSG00000004897	CDC27	-4.8	298	5e-07	1
ENSG00000138160	KIF11	-5	298	5e-07	1
ENSG00000127804	METTL16	-4.5	298	5e-07	1
ENSG00000082516	GEMIN5	-4.9	298	5e-07	1
ENSG00000267673	FDX1L	-5.6	298	5e-07	1
ENSG00000109971	HSPA8	-5.4	298	5e-07	1
ENSG00000100949	RABGGTA	-5.1	297	5e-07	1
ENSG00000160917	CPSF4	-5.6	297	5e-07	1
ENSG00000188690	UROS	-4.7	297	5e-07	1
ENSG00000171793	CTPS1	-5.5	297	5e-07	1
ENSG00000170445	HARS	-5.3	297	5e-07	1
ENSG00000113810	SMC4	-5.6	297	5e-07	1
ENSG00000153187	HNRNPU	-5.1	296	5e-07	1
ENSG00000136271	DDX56	-4.6	296	5e-07	1
ENSG00000142657	PGD	-6.2	296	5e-07	1
ENSG00000037897	METTL1	-5	296	5e-07	1
ENSG00000129933	MAU2	-5.1	295	5e-07	1
ENSG00000100297	MCM5	-4.5	295	5e-07	1
ENSG00000160563	MED27	-5.3	295	5e-07	1
ENSG00000108423	TUBD1	-5	295	5e-07	1
ENSG00000159259	CHAF1B	-4.8	295	5e-07	1
ENSG00000159720	ATP6V0D1	-5.2	295	5e-07	1
ENSG00000254806	SYS1-DBNDD2	-5.6	295	5e-07	1
ENSG00000120438	TCP1	-4.5	295	5e-07	1
ENSG00000101182	PSMA7	-5.1	294	5e-07	1
ENSG00000130332	LSM7	-4.7	294	5e-07	1
ENSG00000166851	PLK1	-4.8	294	5e-07	1
ENSG00000130985	UBA1	-5.4	293	5e-07	1
ENSG00000196655	TRAPPC4	-5.1	293	5e-07	1
ENSG00000108424	KPNB1	-5	293	5e-07	1
ENSG00000211899	IGHM	-4.9	292	5e-07	1
ENSG00000138621	PPCDC	-6.1	292	5e-07	1
ENSG00000011304	PTBP1	-4.9	292	5e-07	1
ENSG00000129562	DAD1	-5	292	5e-07	1
ENSG00000168653	NDUFS5	-5.2	292	5e-07	1
ENSG00000179950	PUF60	-5.4	292	5e-07	1
ENSG00000196230	TUBB	-5.8	292	5e-07	1
ENSG00000100883	SRP54	-5	291	5e-07	1
ENSG00000257365	FNTB	-5.9	291	5e-07	1
ENSG00000241945	PWP2	-6	291	5e-07	1
ENSG00000128050	PAICS	-5.8	291	5e-07	1
ENSG00000172315	TP53RK	-4.9	291	5e-07	1
ENSG00000198830	HMGN2	-5	291	5e-07	1
ENSG00000126012	KDM5C	-5.2	291	5e-07	1
ENSG00000171960	PPIH	-5.2	290	5e-07	1
ENSG00000100029	PES1	-5	290	5e-07	1
ENSG00000107581	EIF3A	-4.9	290	5e-07	1
ENSG00000198356	ASNA1	-5.3	290	5e-07	1
ENSG00000137492	PRKRIR	-5.5	290	5e-07	1
ENSG00000071553	ATP6AP1	-5	290	5e-07	1
ENSG00000102030	NAA10	-5.1	290	5e-07	1
ENSG00000144021	CIAO1	-5.6	290	5e-07	1
ENSG00000131475	VPS25	-5.7	290	5e-07	1
ENSG00000211666	IGLV2-14	-5.8	289	5e-07	1
ENSG00000172269	DPAGT1	-5.1	289	5e-07	1
ENSG00000273003	RP11-399J13.3	-5.2	289	5e-07	1
ENSG00000137818	RPLP1	-5.3	289	5e-07	1
ENSG00000125356	NDUFA1	-4.7	289	5e-07	1
ENSG00000180198	RCC1	-5.6	289	5e-07	1
ENSG00000140395	WDR61	-4.9	289	5e-07	1
ENSG00000175221	MED16	-5.2	289	5e-07	1
ENSG00000108294	PSMB3	-5.6	288	5e-07	1
ENSG00000103356	EARS2	-4.9	288	5e-07	1
ENSG00000117682	DHDDS	-4.9	288	5e-07	1
ENSG00000174748	RPL15	-4.8	288	5e-07	1
ENSG00000189091	SF3B3	-5.1	288	5e-07	1
ENSG00000007923	DNAJC11	-5.1	288	5e-07	1
ENSG00000184076	UQCR10	-5	288	5e-07	1
ENSG00000176134	AL445665.1	-4.6	287	5e-07	1
ENSG00000132768	DPH2	-4.6	287	5e-07	1
ENSG00000183431	SF3A3	-4.7	287	5e-07	1
ENSG00000108883	EFTUD2	-5.2	286	5e-07	1
ENSG00000001497	LAS1L	-5	286	5e-07	1
ENSG00000129083	COPB1	-4.6	285	5e-07	1
ENSG00000130177	CDC16	-5.1	285	5e-07	1
ENSG00000155097	ATP6V1C1	-5.7	285	5e-07	1
ENSG00000104671	DCTN6	-5.8	285	5e-07	1
ENSG00000111237	VPS29	-4.8	285	5e-07	1
ENSG00000172534	HCFC1	-5.6	284	5e-07	1
ENSG00000081307	UBA5	-5.2	284	5e-07	1
ENSG00000086598	TMED2	-4.9	284	5e-07	1
ENSG00000066422	ZBTB11	-5.8	284	5e-07	1
ENSG00000065183	WDR3	-4.6	284	5e-07	1
ENSG00000184432	COPB2	-5.9	284	5e-07	1
ENSG00000173418	NAA20	-4.9	283	5e-07	1
ENSG00000162368	CMPK1	-4.9	283	5e-07	1
ENSG00000124614	RPS10	-5.2	283	5e-07	1
ENSG00000198793	MTOR	-5.3	283	5e-07	1
ENSG00000142230	SAE1	-5.3	283	5e-07	1
ENSG00000198522	GPN1	-5.4	282	5e-07	1
ENSG00000108963	DPH1	-5	282	5e-07	1
ENSG00000130348	QRSL1	-5.2	282	5e-07	1
ENSG00000143384	MCL1	-5.1	281	5e-07	1
ENSG00000113460	BRIX1	-5.3	281	5e-07	1
ENSG00000104976	SNAPC2	-4.8	281	5e-07	1
ENSG00000117408	IPO13	-5.3	280	5e-07	1
ENSG00000068120	COASY	-4.4	280	5e-07	1
ENSG00000115368	WDR75	-5.1	280	5e-07	1
ENSG00000142731	PLK4	-5.9	280	5e-07	1
ENSG00000102144	PGK1	-5.6	280	5e-07	1
ENSG00000244005	NFS1	-5.2	279	5e-07	1
ENSG00000163930	BAP1	-4.4	279	5e-07	1
ENSG00000197324	LRP10	-5.9	279	5e-07	1
ENSG00000140105	WARS	-6.7	279	5e-07	1
ENSG00000155876	RRAGA	-5	278	5e-07	1
ENSG00000105618	PRPF31	-4.8	278	5e-07	1
ENSG00000168066	SF1	-4.7	278	5e-07	1
ENSG00000136937	NCBP1	-5	278	5e-07	1
ENSG00000126088	UROD	-5.7	278	5e-07	1
ENSG00000100162	CENPM	-4.8	278	5e-07	1
ENSG00000149716	ORAOV1	-5.5	277	5e-07	1
ENSG00000259063	DUX4L5	-4.9	277	5e-07	1
ENSG00000165494	PCF11	-6.1	277	5e-07	1
ENSG00000140992	PDPK1	-5.7	277	5e-07	1
ENSG00000182362	YBEY	-4.9	277	5e-07	1
ENSG00000125743	SNRPD2	-5.3	277	5e-07	1
ENSG00000140326	CDAN1	-5.2	276	5e-07	1
ENSG00000094880	CDC23	-5.7	276	5e-07	1
ENSG00000198833	UBE2J1	-4.7	276	5e-07	1
ENSG00000166986	MARS	-5	276	5e-07	1
ENSG00000175376	EIF1AD	-4.5	276	5e-07	1
ENSG00000269291	AC010877.1	-5.9	275	5e-07	1
ENSG00000147684	NDUFB9	-5.1	275	5e-07	1
ENSG00000213121	AL590867.1	-5.3	275	5e-07	1
ENSG00000139131	YARS2	-5.3	275	5e-07	1
ENSG00000143476	DTL	-5.1	275	5e-07	1
ENSG00000147679	UTP23	-5.3	275	5e-07	1
ENSG00000117410	ATP6V0B	-5.7	275	5e-07	1
ENSG00000123505	AMD1	-5.2	274	5e-07	1
ENSG00000215021	PHB2	-5.7	274	5e-07	1
ENSG00000097046	CDC7	-4.9	274	5e-07	1
ENSG00000132604	TERF2	-5.2	274	5e-07	1
ENSG00000126457	PRMT1	-5.3	273	5e-07	1
ENSG00000060069	CTDP1	-5.6	273	5e-07	1
ENSG00000121022	COPS5	-5.4	273	5e-07	1
ENSG00000000419	DPM1	-4.9	273	5e-07	1
ENSG00000214919	AC104472.1	-6.2	273	5e-07	1
ENSG00000103363	TCEB2	-5.1	273	5e-07	1
ENSG00000138073	PREB	-5.1	273	5e-07	1
ENSG00000142207	URB1	-4.4	272	5e-07	1
ENSG00000162396	PARS2	-4.7	272	5e-07	1
ENSG00000039123	SKIV2L2	-5	272	5e-07	1
ENSG00000084623	EIF3I	-5.4	272	5e-07	1
ENSG00000117399	CDC20	-4.9	272	5e-07	1
ENSG00000167112	TRUB2	-4.8	272	5e-07	1
ENSG00000170619	COMMD5	-4.4	272	5e-07	1
ENSG00000110717	NDUFS8	-5.1	271	5e-07	1
ENSG00000157978	LDLRAP1	-5	271	5e-07	1
ENSG00000130741	EIF2S3	-5.4	271	5e-07	1
ENSG00000023608	SNAPC1	-5.9	271	5e-07	1
ENSG00000159079	C21ORF59	-4.6	271	5e-07	1
ENSG00000134905	CARS2	-4.9	270	5e-07	1
ENSG00000172613	RAD9A	-5.3	270	5e-07	1
ENSG00000173540	GMPPB	-4.7	270	5e-07	1
ENSG00000167842	MIS12	-4.8	270	5e-07	1
ENSG00000065518	NDUFB4	-5.1	270	5e-07	1
ENSG00000131795	RBM8A	-4.6	270	5e-07	1
ENSG00000101361	NOP56	-4.9	270	5e-07	1
ENSG00000269084	AC009977.1	-8	269	5e-07	1
ENSG00000127564	PKMYT1	-6.1	268	5e-07	1
ENSG00000130489	SCO2	-4.4	268	5e-07	1
ENSG00000171848	RRM2	-4.4	268	5e-07	1
ENSG00000143751	SDE2	-5.1	268	5e-07	1
ENSG00000122026	RPL21	-4.9	268	5e-07	1
ENSG00000213551	DNAJC9	-5.1	268	5e-07	1
ENSG00000182824	AC008132.1	-5.7	267	5e-07	1
ENSG00000063177	RPL18	-4.6	267	5e-07	1
ENSG00000100316	RPL3	-5.1	267	5e-07	1
ENSG00000102580	DNAJC3	-6.1	267	5e-07	1
ENSG00000177084	POLE	-4.9	267	5e-07	1
ENSG00000145191	EIF2B5	-5.4	267	5e-07	1
ENSG00000120948	TARDBP	-5	267	5e-07	1
ENSG00000067704	IARS2	-5.3	267	5e-07	1
ENSG00000204392	LSM2	-5.3	267	5e-07	1
ENSG00000173436	MINOS1	-5.7	267	5e-07	1
ENSG00000161217	PCYT1A	-4.4	267	5e-07	1
ENSG00000143222	UFC1	-5.8	267	5e-07	1
ENSG00000153574	RPIA	-4.8	266	5e-07	1
ENSG00000134186	PRPF38B	-5	266	5e-07	1
ENSG00000039650	PNKP	-5.1	266	5e-07	1
ENSG00000115275	MOGS	-5	266	5e-07	1
ENSG00000083312	TNPO1	-4.9	266	5e-07	1
ENSG00000185813	PCYT2	-4.7	266	5e-07	1
ENSG00000112081	SRSF3	-4.4	265	5e-07	1
ENSG00000089685	BIRC5	-4.6	265	5e-07	1
ENSG00000137547	MRPL15	-5.2	265	5e-07	1
ENSG00000154813	DPH3	-5.9	264	5e-07	1
ENSG00000120158	RCL1	-5.1	264	5e-07	1
ENSG00000134265	NAPG	-5.4	264	5e-07	1
ENSG00000151465	CDC123	-4.7	263	5e-07	1
ENSG00000020922	MRE11A	-5.4	263	5e-07	1
ENSG00000123219	CENPK	-4.9	262	5e-07	1
ENSG00000145041	VPRBP	-4.4	261	5e-07	1
ENSG00000174446	SNAPC5	-5.5	261	5e-07	1
ENSG00000032389	TSSC1	-4.6	261	5e-07	1
ENSG00000149806	FAU	-5.2	260	5e-07	1
ENSG00000241973	PI4KA	-5.4	260	5e-07	1
ENSG00000152601	MBNL1	-5.6	260	5e-07	1
ENSG00000145592	RPL37	-5.9	260	5e-07	1
ENSG00000131236	CAP1	-4.8	260	5e-07	1
ENSG00000104835	SARS2	-5	259	5e-07	1
ENSG00000105849	TWISTNB	-6	259	5e-07	1
ENSG00000160201	U2AF1	-4.7	259	5e-07	1
ENSG00000110619	CARS	-4.6	259	5e-07	1
ENSG00000157778	PSMG3	-4.9	259	5e-07	1
ENSG00000268942	CKS1B	-4.8	259	5e-07	1
ENSG00000204569	PPP1R10	-5.1	258	5e-07	1
ENSG00000100902	PSMA6	-5.4	258	5e-07	1
ENSG00000105819	PMPCB	-4.6	258	5e-07	1
ENSG00000155666	KDM8	-4.4	258	5e-07	1
ENSG00000187145	MRPS21	-4.8	258	5e-07	1
ENSG00000178028	DMAP1	-4.6	258	5e-07	1
ENSG00000264187	RP11-45M22.4	-4.5	258	5e-07	1
ENSG00000085721	RRN3	-4.9	258	5e-07	1
ENSG00000070756	PABPC1	-4.5	258	5e-07	1
ENSG00000125755	SYMPK	-5.2	257	5e-07	1
ENSG00000204822	MRPL53	-5.2	257	5e-07	1
ENSG00000186073	C15ORF41	-4.8	257	5e-07	1
ENSG00000070761	C16ORF80	-4.6	257	5e-07	1
ENSG00000076003	MCM6	-4.5	257	5e-07	1
ENSG00000170860	LSM3	-4.7	257	5e-07	1
ENSG00000241370	RPP21	-4.5	257	5e-07	1
ENSG00000122140	MRPS2	-5.5	257	5e-07	1
ENSG00000140307	GTF2A2	-5.6	256	5e-07	1
ENSG00000145050	MANF	-4.8	256	5e-07	1
ENSG00000177082	WDR73	-4.3	256	5e-07	1
ENSG00000075785	RAB7A	-5.3	256	5e-07	1
ENSG00000076924	XAB2	-4.9	256	5e-07	1
ENSG00000053501	USE1	-4.7	256	5e-07	1
ENSG00000259243	GOLGA6L19	-5.2	256	5e-07	1
ENSG00000136709	WDR33	-5	255	5e-07	1
ENSG00000243667	WDR92	-5.3	255	5e-07	1
ENSG00000132341	RAN	-5.4	255	5e-07	1
ENSG00000147274	RBMX	-4.5	255	5e-07	1
ENSG00000153037	SRP19	-4.9	255	5e-07	1
ENSG00000146143	PRIM2	-4.9	255	5e-07	1
ENSG00000167986	DDB1	-5.5	255	5e-07	1
ENSG00000136450	SRSF1	-5.4	255	5e-07	1
ENSG00000092108	SCFD1	-4.8	255	5e-07	1
ENSG00000214367	HAUS3	-4.8	255	5e-07	1
ENSG00000159377	PSMB4	-5.3	255	5e-07	1
ENSG00000127125	PPCS	-4.5	255	5e-07	1
ENSG00000131368	MRPS25	-6.2	255	5e-07	1
ENSG00000102125	TAZ	-4.6	254	5e-07	1
ENSG00000166226	CCT2	-4.9	254	5e-07	1
ENSG00000121350	PYROXD1	-4.3	254	5e-07	1
ENSG00000105248	CCDC94	-4.8	254	5e-07	1
ENSG00000055950	MRPL43	-5.5	253	5e-07	1
ENSG00000101246	ARFRP1	-6.1	253	5e-07	1
ENSG00000140990	NDUFB10	-4.4	253	5e-07	1
ENSG00000148606	POLR3A	-5	253	5e-07	1
ENSG00000143977	SNRPG	-5.5	253	5e-07	1
ENSG00000099381	SETD1A	-5.2	253	5e-07	1
ENSG00000139163	ETNK1	-6.2	253	5e-07	1
ENSG00000115128	SF3B14	-5.2	253	5e-07	1
ENSG00000163781	TOPBP1	-4.7	253	5e-07	1
ENSG00000125995	ROMO1	-4.5	252	5e-07	1
ENSG00000008018	PSMB1	-5.3	252	5e-07	1
ENSG00000063244	U2AF2	-5.5	252	5e-07	1
ENSG00000126226	PCID2	-4.8	252	5e-07	1
ENSG00000213639	PPP1CB	-5.6	252	5e-07	1
ENSG00000120539	MASTL	-6.9	252	5e-07	1
ENSG00000143947	RPS27A	-5.4	252	5e-07	1
ENSG00000131153	GINS2	-4.4	252	5e-07	1
ENSG00000105640	RPL18A	-5.3	252	5e-07	1
ENSG00000103018	CYB5B	-6.3	252	5e-07	1
ENSG00000214305	AP001024.1	-7	251	5e-07	1
ENSG00000148308	GTF3C5	-5.5	251	5e-07	1
ENSG00000134058	CDK7	-4.8	251	5e-07	1
ENSG00000169084	DHRSX	-5.4	251	5e-07	1
ENSG00000144744	UBA3	-5	251	5e-07	1
ENSG00000164219	PGGT1B	-4.5	251	5e-07	1
ENSG00000126524	SBDS	-5.1	251	5e-07	1
ENSG00000015676	NUDCD3	-4.6	251	5e-07	1
ENSG00000072756	TRNT1	-5.2	250	5e-07	1
ENSG00000167005	NUDT21	-5.8	250	5e-07	1
ENSG00000159593	NAE1	-4.5	250	5e-07	1
ENSG00000186468	RPS23	-4.9	250	5e-07	1
ENSG00000143498	TAF1A	-5.3	250	5e-07	1
ENSG00000182117	NOP10	-4.6	250	5e-07	1
ENSG00000105202	FBL	-4.6	250	5e-07	1
ENSG00000103510	KAT8	-5.4	250	5e-07	1
ENSG00000033011	ALG1	-5	250	5e-07	1
ENSG00000104897	SF3A2	-4.5	250	5e-07	1
ENSG00000100413	POLR3H	-4.8	249	5e-07	1
ENSG00000113013	HSPA9	-4.7	249	5e-07	1
ENSG00000171863	RPS7	-5.1	249	5e-07	1
ENSG00000141985	SH3GL1	-4.8	249	5e-07	1
ENSG00000255508	MIR3654	-4.8	249	5e-07	1
ENSG00000115286	NDUFS7	-5.1	249	5e-07	1
ENSG00000071894	CPSF1	-5.1	249	5e-07	1
ENSG00000125450	NUP85	-4.8	249	5e-07	1
ENSG00000171453	POLR1C	-4.8	249	5e-07	1
ENSG00000165060	FXN	-4.6	249	5e-07	1
ENSG00000156261	CCT8	-5.1	249	5e-07	1
ENSG00000106628	POLD2	-5	248	5e-07	1
ENSG00000196365	LONP1	-5.4	248	5e-07	1
ENSG00000144034	TPRKB	-4.4	248	5e-07	1
ENSG00000125630	POLR1B	-4.8	248	5e-07	1
ENSG00000093009	CDC45	-5.3	248	5e-07	1
ENSG00000165280	VCP	-5.1	248	5e-07	1
ENSG00000248333	CDK11B	-5.6	248	5e-07	1
ENSG00000092330	TINF2	-4.5	247	5e-07	1
ENSG00000143774	GUK1	-5.8	247	5e-07	1
ENSG00000006744	ELAC2	-4.8	247	5e-07	1
ENSG00000114391	RPL24	-4.9	247	5e-07	1
ENSG00000129559	NEDD8	-5.8	247	5e-07	1
ENSG00000013275	PSMC4	-5.2	247	5e-07	1
ENSG00000124608	AARS2	-5.7	247	5e-07	1
ENSG00000125449	ARMC7	-4.8	246	5e-07	1
ENSG00000072501	SMC1A	-4.5	246	5e-07	1
ENSG00000198917	C9ORF114	-4.9	246	5e-07	1
ENSG00000088356	PDRG1	-5.8	246	5e-07	1
ENSG00000135002	RFK	-4.6	246	5e-07	1
ENSG00000167468	GPX4	-4.8	246	5e-07	1
ENSG00000074935	TUBE1	-5.7	245	5e-07	1
ENSG00000143368	SF3B4	-5.6	245	5e-07	1
ENSG00000143621	ILF2	-5.7	245	5e-07	1
ENSG00000107815	C10ORF2	-4.5	245	5e-07	1
ENSG00000141456	PELP1	-5.2	245	5e-07	1
ENSG00000182899	RPL35A	-4.8	245	5e-07	1
ENSG00000165688	PMPCA	-4.7	245	5e-07	1
ENSG00000130713	EXOSC2	-4.8	245	5e-07	1
ENSG00000151093	OXSM	-5	245	5e-07	1
ENSG00000108592	FTSJ3	-4.7	245	5e-07	1
ENSG00000111639	MRPL51	-5	244	5e-07	1
ENSG00000177302	TOP3A	-4.7	244	5e-07	1
ENSG00000122882	ECD	-4.9	244	5e-07	1
ENSG00000215126	CBWD7	-4.2	244	5e-07	1
ENSG00000167513	CDT1	-4.8	244	5e-07	1
ENSG00000131966	ACTR10	-4.3	244	5e-07	1
ENSG00000113048	MRPS27	-5.1	244	5e-07	1
ENSG00000111445	RFC5	-5.6	243	5e-07	1
ENSG00000205246	RPSAP58	-5.4	243	5e-07	1
ENSG00000161203	AP2M1	-4.3	243	5e-07	1
ENSG00000161981	SNRNP25	-4.6	243	5e-07	1
ENSG00000105171	POP4	-5	243	5e-07	1
ENSG00000133112	TPT1	-5.5	243	5e-07	1
ENSG00000086589	RBM22	-5.1	243	5e-07	1
ENSG00000267942	AC090673.2	-5.9	243	5e-07	1
ENSG00000075089	ACTR6	-5	243	5e-07	1
ENSG00000109475	RPL34	-5.4	243	5e-07	1
ENSG00000185627	PSMD13	-4.6	242	5e-07	1
ENSG00000224877	C17ORF89	-4.8	242	5e-07	1
ENSG00000183763	TRAIP	-4.6	242	5e-07	1
ENSG00000162521	RBBP4	-5.1	242	5e-07	1
ENSG00000250151	ARPC4-TTLL3	-5.4	242	5e-07	1
ENSG00000113593	PPWD1	-5	241	5e-07	1
ENSG00000068654	POLR1A	-5	241	5e-07	1
ENSG00000146731	CCT6A	-5.4	241	5e-07	1
ENSG00000120314	WDR55	-4.7	241	5e-07	1
ENSG00000166508	MCM7	-5.2	240	5e-07	1
ENSG00000174100	MRPL45	-4.1	240	5e-07	1
ENSG00000099991	CABIN1	-4.6	240	5e-07	1
ENSG00000105364	MRPL4	-4.7	240	5e-07	1
ENSG00000254673	RP11-598P20.5	-5.7	240	5e-07	1
ENSG00000171490	RSL1D1	-4.9	239	1e-06	1
ENSG00000183793	NPIPA5	-5.8	239	1e-06	1
ENSG00000120533	ENY2	-4.7	239	1e-06	1
ENSG00000101166	SLMO2	-4.6	239	1e-06	1
ENSG00000110063	DCPS	-4.6	239	1e-06	1
ENSG00000197728	RPS26	-5.3	239	1e-06	1
ENSG00000164961	KIAA0196	-4.4	239	1e-06	1
ENSG00000100811	YY1	-3.8	238	1e-06	1
ENSG00000165264	NDUFB6	-4.9	238	1e-06	1
ENSG00000095139	ARCN1	-4.9	238	1e-06	1
ENSG00000164346	NSA2	-4.9	238	1e-06	1
ENSG00000178971	CTC1	-3.5	238	1e-06	1
ENSG00000159131	GART	-5.1	238	1e-06	1
ENSG00000105447	GRWD1	-4.7	237	1e-06	1
ENSG00000145982	FARS2	-4.6	237	1e-06	1
ENSG00000166847	DCTN5	-4.6	237	1e-06	1
ENSG00000104147	OIP5	-5.3	237	1e-06	1
ENSG00000249115	HAUS5	-5.8	237	1e-06	1
ENSG00000212673	AL136115.1	-5.6	237	1e-06	1
ENSG00000161920	MED11	-5.2	237	1e-06	1
ENSG00000135940	COX5B	-4.1	237	1e-06	1
ENSG00000181029	TRAPPC5	-4.9	237	1e-06	1
ENSG00000185883	ATP6V0C	-5.9	236	1e-06	1
ENSG00000255098	RP11-481A20.11	-6.1	236	1e-06	1
ENSG00000131462	TUBG1	-4.7	236	1e-06	1
ENSG00000071859	FAM50A	-4.6	236	1e-06	1
ENSG00000115307	AUP1	-5.5	236	1e-06	1
ENSG00000112855	HARS2	-5	236	1e-06	1
ENSG00000131100	ATP6V1E1	-4.7	236	1e-06	1
ENSG00000049541	RFC2	-5.3	235	1e-06	1
ENSG00000135476	ESPL1	-4.1	235	1e-06	1
ENSG00000137513	NARS2	-4.5	235	1e-06	1
ENSG00000137947	GTF2B	-5.4	235	1e-06	1
ENSG00000134001	EIF2S1	-4.8	235	1e-06	1
ENSG00000108651	UTP6	-4.6	235	1e-06	1
ENSG00000185838	GNB1L	-4.7	235	1e-06	1
ENSG00000136628	EPRS	-4.6	235	1e-06	1
ENSG00000171421	MRPL36	-4.4	234	1e-06	1
ENSG00000130810	PPAN	-4.1	234	1e-06	1
ENSG00000074071	MRPS34	-4.9	234	1e-06	1
ENSG00000115761	NOL10	-5	234	1e-06	1
ENSG00000135624	CCT7	-4.5	234	1e-06	1
ENSG00000211639	IGLV4-60	-6.2	234	1e-06	1
ENSG00000110777	POU2AF1	-4.8	234	1e-06	1
ENSG00000101247	NDUFAF5	-4.1	234	1e-06	1
ENSG00000126261	UBA2	-5.3	234	1e-06	1
ENSG00000129347	KRI1	-4.6	233	1e-06	1
ENSG00000171634	BPTF	-5.3	233	1e-06	1
ENSG00000167130	DOLPP1	-4.1	233	1e-06	1
ENSG00000133997	MED6	-4.6	233	1e-06	1
ENSG00000116455	WDR77	-4.3	233	1e-06	1
ENSG00000115866	DARS	-4.8	233	1e-06	1
ENSG00000113272	THG1L	-4.3	233	1e-06	1
ENSG00000205629	LCMT1	-5	232	1e-06	1
ENSG00000172273	HINFP	-5	232	1e-06	1
ENSG00000114982	KANSL3	-4.4	232	1e-06	1
ENSG00000122218	COPA	-4.9	232	1e-06	1
ENSG00000101161	PRPF6	-4.5	232	1e-06	1
ENSG00000113558	SKP1	-5.5	232	1e-06	1
ENSG00000129128	SPCS3	-4.8	232	1e-06	1
ENSG00000139514	SLC7A1	-3.8	231	1e-06	1
ENSG00000131495	NDUFA2	-5	231	1e-06	1
ENSG00000268702	AL049829.1	-4.7	231	1e-06	1
ENSG00000099624	ATP5D	-4.7	231	1e-06	1
ENSG00000058729	RIOK2	-5.2	231	1e-06	1
ENSG00000100412	ACO2	-5.1	231	1e-06	1
ENSG00000177600	RPLP2	-4.6	231	1e-06	1
ENSG00000111364	DDX55	-4	231	1e-06	1
ENSG00000144741	SLC25A26	-5.3	231	1e-06	1
ENSG00000188566	NDOR1	-4.6	230	1e-06	1
ENSG00000168002	POLR2G	-4.9	230	1e-06	1
ENSG00000189007	ADAT2	-5.1	230	1e-06	1
ENSG00000173213	RP11-683L23.1	-6.7	230	1e-06	1
ENSG00000153767	GTF2E1	-4.7	230	1e-06	1
ENSG00000149136	SSRP1	-4.7	230	1e-06	1
ENSG00000136807	CDK9	-5.7	230	1e-06	1
ENSG00000138346	DNA2	-4.5	229	1e-06	1
ENSG00000060688	SNRNP40	-5.1	229	1e-06	1
ENSG00000243264	IGKV2D-29	-5.5	229	1e-06	1
ENSG00000144231	POLR2D	-4.3	229	1e-06	1
ENSG00000175595	ERCC4	-5	229	1e-06	1
ENSG00000122497	NBPF14	-4.9	229	1e-06	1
ENSG00000172409	CLP1	-4.7	229	1e-06	1
ENSG00000163466	ARPC2	-4.1	229	1e-06	1
ENSG00000158864	NDUFS2	-4.7	229	1e-06	1
ENSG00000121579	NAA50	-5.2	229	1e-06	1
ENSG00000100605	ITPK1	-4.1	229	1e-06	1
ENSG00000127080	IPPK	-4.7	229	1e-06	1
ENSG00000198952	SMG5	-5	229	1e-06	1
ENSG00000092201	SUPT16H	-4.7	229	1e-06	1
ENSG00000101146	RAE1	-5.7	228	1e-06	1
ENSG00000103496	STX4	-5	228	1e-06	1
ENSG00000137100	DCTN3	-4.6	228	1e-06	1
ENSG00000269446	AC006967.1	-5.6	228	1e-06	1
ENSG00000108848	LUC7L3	-5.4	228	1e-06	1
ENSG00000115211	EIF2B4	-5.3	228	1e-06	1
ENSG00000114573	ATP6V1A	-5.7	228	1e-06	1
ENSG00000115946	PNO1	-5	228	1e-06	1
ENSG00000013375	PGM3	-4.8	227	1e-06	1
ENSG00000141552	ANAPC11	-4.7	227	1e-06	1
ENSG00000126756	UXT	-4.6	227	1e-06	1
ENSG00000122966	CIT	-4.5	227	1e-06	1
ENSG00000104221	BRF2	-4.4	227	1e-06	1
ENSG00000203667	COX20	-4.9	227	1e-06	1
ENSG00000137054	POLR1E	-4.9	227	1e-06	1
ENSG00000141101	NOB1	-4.6	227	1e-06	1
ENSG00000169020	ATP5I	-5.9	227	1e-06	1
ENSG00000132664	POLR3F	-5	227	1e-06	1
ENSG00000178982	EIF3K	-4.6	226	1e-06	1
ENSG00000141367	CLTC	-4.6	226	1e-06	1
ENSG00000001084	GCLC	-4.5	226	1e-06	1
ENSG00000110367	DDX6	-4.7	226	1e-06	1
ENSG00000134697	GNL2	-5.1	226	1e-06	1
ENSG00000133119	RFC3	-5.1	226	1e-06	1
ENSG00000149428	HYOU1	-5.8	226	1e-06	1
ENSG00000092531	SNAP23	-5.2	225	1e-06	1
ENSG00000187555	USP7	-4.7	225	1e-06	1
ENSG00000165684	SNAPC4	-4.9	225	1e-06	1
ENSG00000197102	DYNC1H1	-4.7	225	1e-06	1
ENSG00000162227	TAF6L	-5.2	225	1e-06	1
ENSG00000129255	MPDU1	-5.8	225	1e-06	1
ENSG00000250127	CTD-2117L12.1	-6.2	225	1e-06	1
ENSG00000115875	SRSF7	-4.7	224	1e-06	1
ENSG00000135801	TAF5L	-5.1	224	1e-06	1
ENSG00000168286	THAP11	-4.8	224	1e-06	1
ENSG00000173011	TADA2B	-4.4	224	1e-06	1
ENSG00000174231	PRPF8	-3.9	224	1e-06	1
ENSG00000110048	OSBP	-5.7	224	1e-06	1
ENSG00000125686	MED1	-6	224	1e-06	1
ENSG00000136485	DCAF7	-4.6	224	1e-06	1
ENSG00000116459	ATP5F1	-5.5	224	1e-06	1
ENSG00000136518	ACTL6A	-4.9	224	1e-06	1
ENSG00000141076	CIRH1A	-4.9	224	1e-06	1
ENSG00000134371	CDC73	-5.2	224	1e-06	1
ENSG00000105401	CDC37	-4.7	224	1e-06	1
ENSG00000120705	ETF1	-5.7	223	1e-06	1
ENSG00000163468	CCT3	-5.1	223	1e-06	1
ENSG00000058262	SEC61A1	-5.1	223	1e-06	1
ENSG00000106263	EIF3B	-5	223	1e-06	1
ENSG00000165934	CPSF2	-4.6	223	1e-06	1
ENSG00000124571	XPO5	-5	222	1e-06	1
ENSG00000090273	NUDC	-4.4	222	1e-06	1
ENSG00000110172	CHORDC1	-5.3	222	1e-06	1
ENSG00000100865	CINP	-4.3	222	1e-06	1
ENSG00000172757	CFL1	-6.1	222	1e-06	1
ENSG00000152620	NADK2	-4.6	221	1e-06	1
ENSG00000174243	DDX23	-4.6	221	1e-06	1
ENSG00000170855	TRIAP1	-4.7	221	1e-06	1
ENSG00000153989	NUS1	-5.8	220	1e-06	1
ENSG00000154727	GABPA	-4.7	220	1e-06	1
ENSG00000264278	RP11-162A12.2	-6.6	220	1e-06	1
ENSG00000163832	ELP6	-3.8	220	1e-06	1
ENSG00000092199	HNRNPC	-5.3	220	1e-06	1
ENSG00000205609	EIF3CL	-5.2	220	1e-06	1
ENSG00000198730	CTR9	-4.8	220	1e-06	1
ENSG00000082898	XPO1	-4.3	220	1e-06	1
ENSG00000184056	VPS33B	-4.6	220	1e-06	1
ENSG00000203443	AC092964.1	-5.7	219	1e-06	1
ENSG00000071564	TCF3	-4.3	219	1e-06	1
ENSG00000185049	NELFA	-4.3	218	1e-06	1
ENSG00000126067	PSMB2	-4.8	218	1e-06	1
ENSG00000125835	SNRPB	-4.7	218	1e-06	1
ENSG00000100220	RTCB	-5.2	218	1e-06	1
ENSG00000198156	NPIPB6	-5.6	218	1e-06	1
ENSG00000253626	EIF5AL1	-4.8	218	1e-06	1
ENSG00000134014	ELP3	-3.9	218	1e-06	1
ENSG00000204619	PPP1R11	-4.5	218	1e-06	1
ENSG00000143155	TIPRL	-4.8	218	1e-06	1
ENSG00000177370	TIMM22	-4.2	218	1e-06	1
ENSG00000080603	SRCAP	-4.9	218	1e-06	1
ENSG00000158427	TMSB15B	-5.4	217	1e-06	1
ENSG00000141141	DDX52	-4.3	217	1e-06	1
ENSG00000127184	COX7C	-4.4	217	1e-06	1
ENSG00000153044	CENPH	-5.4	217	1e-06	1
ENSG00000125676	THOC2	-4.9	217	1e-06	1
ENSG00000164967	RPP25L	-4.6	216	1e-06	1
ENSG00000214921	AC003102.1	-6.5	216	1e-06	1
ENSG00000163882	POLR2H	-5.2	216	1e-06	1
ENSG00000168883	USP39	-5	216	1e-06	1
ENSG00000115446	UNC50	-3.9	216	1e-06	1
ENSG00000106245	BUD31	-5	216	1e-06	1
ENSG00000103591	AAGAB	-5.5	216	1e-06	1
ENSG00000166260	COX11	-5.2	216	1e-06	1
ENSG00000117543	DPH5	-5.5	216	1e-06	1
ENSG00000101158	NELFCD	-5	216	1e-06	1
ENSG00000120690	ELF1	-4.9	216	1e-06	1
ENSG00000113194	FAF2	-4.7	216	1e-06	1
ENSG00000136942	RPL35	-4.6	216	1e-06	1
ENSG00000113643	RARS	-4.5	215	1e-06	1
ENSG00000166166	TRMT61A	-5.4	215	1e-06	1
ENSG00000107371	EXOSC3	-4.2	215	1e-06	1
ENSG00000167863	ATP5H	-4.3	215	1e-06	1
ENSG00000105258	POLR2I	-4.7	215	1e-06	1
ENSG00000106459	NRF1	-4.6	215	1e-06	1
ENSG00000087586	AURKA	-6	215	1e-06	1
ENSG00000213780	GTF2H4	-5	215	1e-06	1
ENSG00000137168	PPIL1	-4.7	215	1e-06	1
ENSG00000116670	MAD2L2	-5.8	215	1e-06	1
ENSG00000196644	GPR89C	-5	215	1e-06	1
ENSG00000100296	THOC5	-4.9	215	1e-06	1
ENSG00000083845	RPS5	-5.5	215	1e-06	1
ENSG00000100462	PRMT5	-5	214	1e-06	1
ENSG00000113161	HMGCR	-4.2	214	1e-06	1
ENSG00000003402	CFLAR	-4.3	214	1e-06	1
ENSG00000077312	SNRPA	-5.1	214	1e-06	1
ENSG00000168291	PDHB	-3.7	214	1e-06	1
ENSG00000122952	ZWINT	-4.9	214	1e-06	1
ENSG00000128626	MRPS12	-5.1	214	1e-06	1
ENSG00000167283	ATP5L	-4.8	214	1e-06	1
ENSG00000113569	NUP155	-4.5	214	1e-06	1
ENSG00000160211	G6PD	-4.4	214	1e-06	1
ENSG00000185624	P4HB	-4.3	214	1e-06	1
ENSG00000223501	VPS52	-4.8	214	1e-06	1
ENSG00000150459	SAP18	-4.5	213	1e-06	1
ENSG00000018699	TTC27	-4.5	213	1e-06	1
ENSG00000108559	NUP88	-4.4	213	1e-06	1
ENSG00000127337	YEATS4	-4.7	213	1e-06	1
ENSG00000137822	TUBGCP4	-4.7	213	1e-06	1
ENSG00000259133	RP11-1085N6.3	-6.7	213	1e-06	1
ENSG00000215305	VPS16	-4.8	213	1e-06	1
ENSG00000144736	SHQ1	-4.6	213	1e-06	1
ENSG00000080986	NDC80	-5	212	1e-06	1
ENSG00000168827	GFM1	-5.4	212	1e-06	1
ENSG00000014919	COX15	-5.3	212	1e-06	1
ENSG00000160075	SSU72	-4.3	212	1e-06	1
ENSG00000170291	ELP5	-3.5	212	1e-06	1
ENSG00000085872	CHERP	-4.5	212	1e-06	1
ENSG00000138081	FBXO11	-4.4	212	1e-06	1
ENSG00000008988	RPS20	-4.8	212	1e-06	1
ENSG00000213246	SUPT4H1	-4.8	211	1e-06	1
ENSG00000163682	RPL9	-5.4	211	1e-06	1
ENSG00000111231	GPN3	-5.1	211	1e-06	1
ENSG00000131446	MGAT1	-5.2	211	1e-06	1
ENSG00000070785	EIF2B3	-5	211	1e-06	1
ENSG00000169359	SLC33A1	-4.6	211	1e-06	1
ENSG00000111667	USP5	-4.8	210	1e-06	1
ENSG00000134825	TMEM258	-5	210	1e-06	1
ENSG00000070366	SMG6	-5.2	210	1e-06	1
ENSG00000136982	DSCC1	-4	210	1e-06	1
ENSG00000106355	LSM5	-6	210	1e-06	1
ENSG00000115091	ACTR3	-4.7	210	1e-06	1
ENSG00000242485	MRPL20	-4.7	210	1e-06	1
ENSG00000130724	CHMP2A	-5	210	1e-06	1
ENSG00000136051	KIAA1033	-4.5	210	1e-06	1
ENSG00000241468	ATP5J2	-4.8	210	1e-06	1
ENSG00000253896	AC144568.2	-4.9	209	1e-06	1
ENSG00000237847	FAM231A	-4.6	209	1e-06	1
ENSG00000203760	CENPW	-4.7	209	1e-06	1
ENSG00000101003	GINS1	-3.7	209	1e-06	1
ENSG00000213782	DDX47	-4.5	209	1e-06	1
ENSG00000116266	STXBP3	-4.8	209	1e-06	1
ENSG00000030066	NUP160	-4.6	209	1e-06	1
ENSG00000105835	NAMPT	-4.8	209	1e-06	1
ENSG00000182093	WRB	-4	209	1e-06	1
ENSG00000070010	UFD1L	-5	208	1e-06	1
ENSG00000095564	BTAF1	-4.7	208	1e-06	1
ENSG00000005100	DHX33	-4.5	208	1e-06	1
ENSG00000154719	MRPL39	-4.2	208	1e-06	1
ENSG00000272305	RP11-894J14.5	-4.6	208	1e-06	1
ENSG00000248643	RBM14-RBM4	-5.1	208	1e-06	1
ENSG00000169021	UQCRFS1	-4.7	208	1e-06	1
ENSG00000100319	ZMAT5	-5	208	1e-06	1
ENSG00000131013	PPIL4	-5.1	207	1e-06	1
ENSG00000162769	FLVCR1	-3.9	207	1e-06	1
ENSG00000106290	TAF6	-5	207	1e-06	1
ENSG00000138663	COPS4	-4.8	207	1e-06	1
ENSG00000125971	DYNLRB1	-5	207	1e-06	1
ENSG00000152147	GEMIN6	-3.6	207	1e-06	1
ENSG00000117751	PPP1R8	-4.3	207	1e-06	1
ENSG00000171865	RNASEH1	-4.4	207	1e-06	1
ENSG00000128272	ATF4	-4.4	207	1e-06	1
ENSG00000175166	PSMD2	-4.4	207	1e-06	1
ENSG00000127837	AAMP	-4.5	206	1e-06	1
ENSG00000099821	POLRMT	-4.9	206	1e-06	1
ENSG00000125977	EIF2S2	-4.7	206	1e-06	1
ENSG00000197780	TAF13	-4.1	206	1e-06	1
ENSG00000196449	YRDC	-4.8	206	1e-06	1
ENSG00000083520	DIS3	-5	206	1e-06	1
ENSG00000168924	LETM1	-4	206	1e-06	1
ENSG00000104299	INTS9	-4.8	206	1e-06	1
ENSG00000091157	WDR7	-5.1	206	1e-06	1
ENSG00000167272	POP5	-5.3	205	1e-06	1
ENSG00000165025	SYK	-4.3	205	1e-06	1
ENSG00000138495	COX17	-4.9	205	1e-06	1
ENSG00000131732	ZCCHC9	-4.3	205	1e-06	1
ENSG00000224730	AC009892.10	-4.6	205	1e-06	1
ENSG00000175054	ATR	-4.5	205	1e-06	1
ENSG00000179988	PSTK	-4.8	205	1e-06	1
ENSG00000182180	MRPS16	-4.5	205	1e-06	1
ENSG00000128513	POT1	-4.9	205	1e-06	1
ENSG00000175216	CKAP5	-4.1	204	1e-06	1
ENSG00000150990	DHX37	-5.3	204	1e-06	1
ENSG00000113522	RAD50	-4.9	204	1e-06	1
ENSG00000269755	CTD-3105H18.18	-5.3	204	1e-06	1
ENSG00000012174	MBTPS2	-4.4	204	1e-06	1
ENSG00000023228	NDUFS1	-4	204	1e-06	1
ENSG00000118181	RPS25	-4.5	204	1e-06	1
ENSG00000164919	COX6C	-4.6	204	1e-06	1
ENSG00000184209	SNRNP35	-4.3	204	1e-06	1
ENSG00000166411	IDH3A	-4.2	204	1e-06	1
ENSG00000117697	NSL1	-4.2	204	1e-06	1
ENSG00000171763	SPATA5L1	-4.6	203	1e-06	1
ENSG00000111737	RAB35	-4.5	203	1e-06	1
ENSG00000135763	URB2	-4.2	203	1e-06	1
ENSG00000112992	NNT	-4.5	203	1e-06	1
ENSG00000163655	GMPS	-4.7	203	1e-06	1
ENSG00000112096	SOD2	-5.7	203	1e-06	1
ENSG00000215504	AP000974.1	-5.7	202	1e-06	1
ENSG00000129460	NGDN	-4.8	202	1e-06	1
ENSG00000077348	EXOSC5	-5.5	202	1e-06	1
ENSG00000164347	GFM2	-4.3	202	1e-06	1
ENSG00000178896	EXOSC4	-3.8	202	1e-06	1
ENSG00000134146	DPH6	-4.3	201	1e-06	1
ENSG00000259455	RP11-467N20.5	-4.8	201	1e-06	1
ENSG00000109775	UFSP2	-4.3	201	1e-06	1
ENSG00000158545	ZC3H18	-4.9	201	1e-06	1
ENSG00000116221	MRPL37	-4.2	201	1e-06	1
ENSG00000100726	TELO2	-4.6	201	1e-06	1
ENSG00000112651	MRPL2	-4.3	201	1e-06	1
ENSG00000006695	COX10	-4.7	200	1e-06	1
ENSG00000141030	COPS3	-4.3	200	1e-06	1
ENSG00000196363	WDR5	-3.7	200	1e-06	1
ENSG00000213221	DNLZ	-4.4	200	1e-06	1
ENSG00000233232	NPIPB7	-4.4	200	1e-06	1
ENSG00000141543	EIF4A3	-4.7	200	1e-06	1
ENSG00000130255	RPL36	-5.2	200	1e-06	1
ENSG00000134748	PRPF38A	-3.9	200	1e-06	1
ENSG00000173113	TRMT112	-5	200	1e-06	1
ENSG00000178057	NDUFAF3	-4.5	199	1e-06	1
ENSG00000243716	NPIPB5	-5.2	199	1e-06	1
ENSG00000162433	AK4	-4.8	199	1e-06	1
ENSG00000117222	RBBP5	-4.4	199	1e-06	1
ENSG00000196873	CBWD3	-4.5	199	1e-06	1
ENSG00000125037	EMC3	-3.5	198	1e-06	1
ENSG00000177455	CD19	-3.8	198	1e-06	1
ENSG00000131269	ABCB7	-4.3	198	1e-06	1
ENSG00000114867	EIF4G1	-5.3	198	1e-06	1
ENSG00000241878	PISD	-5.3	198	1e-06	1
ENSG00000241258	CRCP	-5.3	198	1e-06	1
ENSG00000085415	SEH1L	-3.9	198	1e-06	1
ENSG00000116922	C1ORF109	-4.4	198	1e-06	1
ENSG00000204256	BRD2	-5.3	198	1e-06	1
ENSG00000118046	STK11	-4.4	197	1e-06	1
ENSG00000069849	ATP1B3	-4.2	197	1e-06	1
ENSG00000268083	AC104534.3	-5.1	197	1e-06	1
ENSG00000113312	TTC1	-5.1	197	1e-06	1
ENSG00000248458	AL139147.1	-4.6	197	1e-06	1
ENSG00000155229	MMS19	-4.9	197	1e-06	1
ENSG00000119013	NDUFB3	-4.4	197	1e-06	1
ENSG00000101290	CDS2	-5	197	1e-06	1
ENSG00000157193	LRP8	-4.8	197	1e-06	1
ENSG00000168488	ATXN2L	-4.5	197	1e-06	1
ENSG00000174173	TRMT10C	-4.5	196	1e-06	1
ENSG00000178741	COX5A	-4.8	196	1e-06	1
ENSG00000117505	DR1	-4.8	196	1e-06	1
ENSG00000086200	IPO11	-4.7	196	1e-06	1
ENSG00000136273	HUS1	-3.7	196	1e-06	1
ENSG00000233812	AC139426.2	-4.8	196	1e-06	1
ENSG00000099795	NDUFB7	-4.4	196	1e-06	1
ENSG00000047315	POLR2B	-4.3	196	1e-06	1
ENSG00000112110	MRPL18	-4.7	196	1e-06	1
ENSG00000185946	RNPC3	-5.2	196	1e-06	1
ENSG00000166451	CENPN	-4.8	195	1e-06	1
ENSG00000136997	MYC	-4.7	195	1e-06	1
ENSG00000268206	AC061975.10	-6.1	195	1e-06	1
ENSG00000162385	MAGOH	-4.2	195	1e-06	1
ENSG00000167118	URM1	-3.6	195	1e-06	1
ENSG00000091651	ORC6	-4.1	195	1e-06	1
ENSG00000061794	MRPS35	-5.1	195	1e-06	1
ENSG00000244045	TMEM199	-3.5	195	1e-06	1
ENSG00000164758	MED30	-4.8	194	1e-06	1
ENSG00000074582	BCS1L	-6	194	1e-06	1
ENSG00000114503	NCBP2	-5.9	194	1e-06	1
ENSG00000174579	MSL2	-3.8	194	1e-06	1
ENSG00000165629	ATP5C1	-5.5	194	1e-06	1
ENSG00000077514	POLD3	-4.8	194	1e-06	1
ENSG00000144840	RABL3	-4.2	194	1e-06	1
ENSG00000164338	UTP15	-4.7	194	1e-06	1
ENSG00000117118	SDHB	-5.2	194	1e-06	1
ENSG00000185347	C14ORF80	-4.2	194	1e-06	1
ENSG00000196584	XRCC2	-5.7	194	1e-06	1
ENSG00000163510	CWC22	-4.3	193	1.5e-06	1
ENSG00000173120	KDM2A	-4.6	193	1.5e-06	1
ENSG00000100023	PPIL2	-5	193	1.5e-06	1
ENSG00000198060	2016-03-05	-4.4	193	1.5e-06	1
ENSG00000111481	COPZ1	-4.9	193	1.5e-06	1
ENSG00000196436	NPIPB15	-4.2	193	1.5e-06	1
ENSG00000119689	DLST	-4.7	193	1.5e-06	1
ENSG00000067596	DHX8	-4.8	193	1.5e-06	1
ENSG00000149084	HSD17B12	-4.3	193	1.5e-06	1
ENSG00000089597	GANAB	-4.4	193	1.5e-06	1
ENSG00000179918	SEPHS2	-4.5	193	1.5e-06	1
ENSG00000180182	MED14	-3.3	192	1.5e-06	1
ENSG00000075914	EXOSC7	-4.9	192	1.5e-06	1
ENSG00000116120	FARSB	-5.2	192	1.5e-06	1
ENSG00000161654	LSM12	-3.9	192	1.5e-06	1
ENSG00000138092	CENPO	-5.4	192	1.5e-06	1
ENSG00000166441	RPL27A	-5.5	192	1.5e-06	1
ENSG00000164134	NAA15	-4.4	192	1.5e-06	1
ENSG00000116688	MFN2	-4.9	192	1.5e-06	1
ENSG00000103047	TANGO6	-3.6	192	1.5e-06	1
ENSG00000164162	ANAPC10	-4.5	192	1.5e-06	1
ENSG00000204435	CSNK2B	-4.1	192	1.5e-06	1
ENSG00000171940	ZNF217	-4.3	192	1.5e-06	1
ENSG00000119718	EIF2B2	-4.7	191	1.5e-06	1
ENSG00000138231	DBR1	-4.3	191	1.5e-06	1
ENSG00000264324	RP11-287D1.3	-4.6	191	1.5e-06	1
ENSG00000178950	GAK	-5.2	191	1.5e-06	1
ENSG00000136522	MRPL47	-4.5	191	1.5e-06	1
ENSG00000189403	HMGB1	-5.4	191	1.5e-06	1
ENSG00000149273	RPS3	-4.3	191	1.5e-06	1
ENSG00000139350	NEDD1	-4.9	190	1.5e-06	1
ENSG00000163029	SMC6	-4.6	190	1.5e-06	1
ENSG00000211456	SACM1L	-4.6	190	1.5e-06	1
ENSG00000113407	TARS	-6.2	190	1.5e-06	1
ENSG00000185359	HGS	-5.3	190	1.5e-06	1
ENSG00000087191	PSMC5	-4.9	190	1.5e-06	1
ENSG00000179091	CYC1	-4.8	190	1.5e-06	1
ENSG00000070061	IKBKAP	-4.4	189	2e-06	1
ENSG00000164587	RPS14	-5.2	189	2e-06	1
ENSG00000138385	SSB	-5.6	189	2e-06	1
ENSG00000104142	VPS18	-4.8	189	2e-06	1
ENSG00000145388	METTL14	-5.2	189	2e-06	1
ENSG00000161547	SRSF2	-5.1	189	2e-06	1
ENSG00000040275	SPDL1	-3.6	189	2e-06	1
ENSG00000140830	TXNL4B	-4.2	189	2e-06	1
ENSG00000130520	LSM4	-5.2	189	2e-06	1
ENSG00000156304	SCAF4	-4.3	189	2e-06	1
ENSG00000153339	TRAPPC8	-4.8	189	2e-06	1
ENSG00000197111	PCBP2	-4.9	189	2e-06	1
ENSG00000163811	WDR43	-4.1	188	2e-06	1
ENSG00000124641	MED20	-4.2	188	2e-06	1
ENSG00000125107	CNOT1	-4.8	188	2e-06	1
ENSG00000100664	EIF5	-4.7	188	2e-06	1
ENSG00000132432	SEC61G	-3.8	188	2e-06	1
ENSG00000144867	SRPRB	-4.6	188	2e-06	1
ENSG00000136122	BORA	-4.8	188	2e-06	1
ENSG00000109270	LAMTOR3	-5.2	188	2e-06	1
ENSG00000155858	LSM11	-4.4	188	2e-06	1
ENSG00000112742	TTK	-4	188	2e-06	1
ENSG00000149313	AASDHPPT	-4.5	188	2e-06	1
ENSG00000182220	ATP6AP2	-4.3	187	2e-06	1
ENSG00000085840	ORC1	-4.5	187	2e-06	1
ENSG00000154122	ANKH	-3.9	187	2e-06	1
ENSG00000145912	NHP2	-4.6	187	2e-06	1
ENSG00000198901	PRC1	-4.9	187	2e-06	1
ENSG00000147536	GINS4	-4.3	187	2e-06	1
ENSG00000180596	HIST1H2BC	-4.6	187	2e-06	1
ENSG00000258366	RTEL1	-3.8	186	2e-06	1
ENSG00000090889	KIF4A	-5.1	186	2e-06	1
ENSG00000135829	DHX9	-4.2	186	2e-06	1
ENSG00000137154	RPS6	-5.2	186	2e-06	1
ENSG00000163319	MRPS18C	-4.4	186	2e-06	1
ENSG00000062822	POLD1	-4.4	186	2e-06	1
ENSG00000134086	VHL	-4.6	186	2e-06	1
ENSG00000121073	SLC35B1	-4.9	186	2e-06	1
ENSG00000159063	ALG8	-5	186	2e-06	1
ENSG00000165916	PSMC3	-5.2	186	2e-06	1
ENSG00000103168	TAF1C	-4.4	186	2e-06	1
ENSG00000064995	TAF11	-4.9	186	2e-06	1
ENSG00000072849	DERL2	-5.1	185	2e-06	1
ENSG00000176695	OR4F17	-5	185	2e-06	1
ENSG00000100714	MTHFD1	-4.2	185	2e-06	1
ENSG00000137411	VARS2	-4.7	185	2e-06	1
ENSG00000112996	MRPS30	-5	185	2e-06	1
ENSG00000103342	GSPT1	-4.6	185	2e-06	1
ENSG00000212768	AC114546.1	-4.6	185	2e-06	1
ENSG00000136521	NDUFB5	-3.8	185	2e-06	1
ENSG00000126883	NUP214	-4.4	185	2e-06	1
ENSG00000106028	SSBP1	-4.8	184	2e-06	1
ENSG00000104824	HNRNPL	-5.1	184	2e-06	1
ENSG00000169230	PRELID1	-5	184	2e-06	1
ENSG00000101181	MTG2	-5	184	2e-06	1
ENSG00000147403	RPL10	-5.5	184	2e-06	1
ENSG00000077549	CAPZB	-4.6	184	2e-06	1
ENSG00000184207	PGP	-3.5	184	2e-06	1
ENSG00000172172	MRPL13	-4.3	184	2e-06	1
ENSG00000099995	SF3A1	-4.2	184	2e-06	1
ENSG00000162408	NOL9	-5	184	2e-06	1
ENSG00000101079	NDRG3	-5.3	184	2e-06	1
ENSG00000007168	PAFAH1B1	-4.4	183	2.5e-06	1
ENSG00000022277	RTFDC1	-5	183	2.5e-06	1
ENSG00000183629	GOLGA8G	-4.9	183	2.5e-06	1
ENSG00000117593	DARS2	-5.5	183	2.5e-06	1
ENSG00000122566	HNRNPA2B1	-5.1	183	2.5e-06	1
ENSG00000008952	SEC62	-4.7	183	2.5e-06	1
ENSG00000140740	UQCRC2	-4.6	183	2.5e-06	1
ENSG00000120805	ARL1	-4.9	183	2.5e-06	1
ENSG00000204843	DCTN1	-4.6	183	2.5e-06	1
ENSG00000119707	RBM25	-4.8	182	2.5e-06	1
ENSG00000174374	WBSCR16	-4.3	182	2.5e-06	1
ENSG00000165501	LRR1	-3.6	182	2.5e-06	1
ENSG00000159289	GOLGA6A	-4.4	182	2.5e-06	1
ENSG00000272897	RP1-309K20.6	-4.7	182	2.5e-06	1
ENSG00000116698	SMG7	-4.7	182	2.5e-06	1
ENSG00000124383	MPHOSPH10	-4.2	182	2.5e-06	1
ENSG00000164687	FABP5	-4.6	182	2.5e-06	1
ENSG00000172590	MRPL52	-4.6	181	2.5e-06	1
ENSG00000086065	CHMP5	-4.6	181	2.5e-06	1
ENSG00000136986	DERL1	-5.1	181	2.5e-06	1
ENSG00000089157	RPLP0	-4.3	181	2.5e-06	1
ENSG00000146263	MMS22L	-4.3	181	2.5e-06	1
ENSG00000130165	ELOF1	-4.3	181	2.5e-06	1
ENSG00000102384	CENPI	-4.5	181	2.5e-06	1
ENSG00000064489	MEF2BNB-MEF2B	-4.4	180	2.5e-06	1
ENSG00000131143	COX4I1	-4.3	180	2.5e-06	1
ENSG00000174547	MRPL11	-5	180	2.5e-06	1
ENSG00000196511	TPK1	-4.7	180	2.5e-06	1
ENSG00000111845	PAK1IP1	-5.5	180	2.5e-06	1
ENSG00000091483	FH	-4.8	180	2.5e-06	1
ENSG00000100387	RBX1	-4.6	180	2.5e-06	1
ENSG00000163608	C3ORF17	-4	180	2.5e-06	1
ENSG00000082212	ME2	-4.5	180	2.5e-06	1
ENSG00000102100	SLC35A2	-4.3	179	2.5e-06	1
ENSG00000167970	AC009065.1	-4.8	179	2.5e-06	1
ENSG00000108506	INTS2	-3.4	179	2.5e-06	1
ENSG00000117143	UAP1	-4.6	179	2.5e-06	1
ENSG00000165526	RPUSD4	-4.2	179	2.5e-06	1
ENSG00000161103	AC008132.13	-6.7	179	2.5e-06	1
ENSG00000142856	ITGB3BP	-5.8	178	2.5e-06	1
ENSG00000108278	ZNHIT3	-4.1	178	2.5e-06	1
ENSG00000108055	SMC3	-4.8	178	2.5e-06	1
ENSG00000103549	RNF40	-4.4	178	2.5e-06	1
ENSG00000080802	CNOT4	-3.8	178	2.5e-06	1
ENSG00000140650	PMM2	-4.5	178	2.5e-06	1
ENSG00000138035	PNPT1	-4.7	178	2.5e-06	1
ENSG00000204220	PFDN6	-4.4	178	2.5e-06	1
ENSG00000152240	HAUS1	-3.7	178	2.5e-06	1
ENSG00000111361	EIF2B1	-4.3	178	2.5e-06	1
ENSG00000119616	FCF1	-4.3	177	3e-06	1
ENSG00000213593	TMX2	-4.2	177	3e-06	1
ENSG00000164609	SLU7	-3.9	177	3e-06	1
ENSG00000232560	C21ORF37	-5.3	177	3e-06	1
ENSG00000196976	LAGE3	-4.7	177	3e-06	1
ENSG00000133028	SCO1	-4.4	177	3e-06	1
ENSG00000234545	FAM133B	-4	177	3e-06	1
ENSG00000227345	PARG	-4.4	177	3e-06	1
ENSG00000104129	DNAJC17	-5.6	177	3e-06	1
ENSG00000131051	RBM39	-4.1	177	3e-06	1
ENSG00000077380	DYNC1I2	-5	177	3e-06	1
ENSG00000131747	TOP2A	-4.9	177	3e-06	1
ENSG00000174444	RPL4	-4.6	177	3e-06	1
ENSG00000138614	VWA9	-5.4	177	3e-06	1
ENSG00000198856	OSTC	-5.1	177	3e-06	1
ENSG00000090520	DNAJB11	-3.5	176	3e-06	1
ENSG00000063245	EPN1	-3.6	176	3e-06	1
ENSG00000148459	PDSS1	-4.6	176	3e-06	1
ENSG00000164330	EBF1	-4.6	176	3e-06	1
ENSG00000175203	DCTN2	-3.7	176	3e-06	1
ENSG00000141252	VPS53	-4.7	176	3e-06	1
ENSG00000185085	INTS5	-4.3	176	3e-06	1
ENSG00000100647	KIAA0247	-4.2	176	3e-06	1
ENSG00000162961	DPY30	-4.8	175	4e-06	1
ENSG00000139168	ZCRB1	-5.3	175	4e-06	1
ENSG00000169189	NSMCE1	-5	175	4e-06	1
ENSG00000137814	HAUS2	-6	175	4e-06	1
ENSG00000115163	CENPA	-5.5	175	4e-06	1
ENSG00000146007	ZMAT2	-5	175	4e-06	1
ENSG00000132792	CTNNBL1	-4.3	175	4e-06	1
ENSG00000110074	FOXRED1	-3.8	175	4e-06	1
ENSG00000166716	ZNF592	-4.7	175	4e-06	1
ENSG00000173085	COQ2	-4.5	175	4e-06	1
ENSG00000119559	C19ORF25	-4.7	175	4e-06	1
ENSG00000114127	XRN1	-3.6	174	4e-06	1
ENSG00000161057	PSMC2	-3.9	174	4e-06	1
ENSG00000165632	TAF3	-4.2	174	4e-06	1
ENSG00000143748	NVL	-5.2	174	4e-06	1
ENSG00000165792	METTL17	-4.8	174	4e-06	1
ENSG00000084463	WBP11	-4.3	174	4e-06	1
ENSG00000157181	C1ORF27	-3.7	174	4e-06	1
ENSG00000160695	VPS11	-4.2	174	4e-06	1
ENSG00000102974	CTCF	-4.6	174	4e-06	1
ENSG00000095906	NUBP2	-4.8	174	4e-06	1
ENSG00000114491	UMPS	-5	174	4e-06	1
ENSG00000139180	NDUFA9	-3.7	173	4e-06	1
ENSG00000170946	DNAJC24	-3.8	173	4e-06	1
ENSG00000188312	CENPP	-4.6	173	4e-06	1
ENSG00000168090	COPS6	-4.5	173	4e-06	1
ENSG00000256374	PPIAL4D	-4.6	173	4e-06	1
ENSG00000269402	AC116407.2	-6.2	173	4e-06	1
ENSG00000137413	TAF8	-4.3	173	4e-06	1
ENSG00000158615	PPP1R15B	-4.6	173	4e-06	1
ENSG00000138777	PPA2	-4.9	173	4e-06	1
ENSG00000239857	GET4	-3.6	173	4e-06	1
ENSG00000227057	WDR46	-4.6	173	4e-06	1
ENSG00000160087	UBE2J2	-4.7	172	4e-06	1
ENSG00000197459	HIST1H2BH	-5.7	172	4e-06	1
ENSG00000153147	SMARCA5	-4.8	172	4e-06	1
ENSG00000163933	RFT1	-5	172	4e-06	1
ENSG00000112592	TBP	-4.5	172	4e-06	1
ENSG00000163902	RPN1	-4.2	172	4e-06	1
ENSG00000163159	VPS72	-4.1	172	4e-06	1
ENSG00000155282	RP11-195B21.3	-4.5	171	4e-06	1
ENSG00000167325	RRM1	-4.7	171	4e-06	1
ENSG00000138297	TIMM23	-4.6	171	4e-06	1
ENSG00000213619	NDUFS3	-4.6	171	4e-06	1
ENSG00000004779	NDUFAB1	-4.7	171	4e-06	1
ENSG00000255526	NEDD8-MDP1	-5.5	171	4e-06	1
ENSG00000042753	AP2S1	-4.2	171	4e-06	1
ENSG00000242371	IGKV1-39	-5.2	171	4e-06	1
ENSG00000254536	RP11-108K14.8	-3.6	171	4e-06	1
ENSG00000148218	ALAD	-4.6	171	4e-06	1
ENSG00000151657	KIN	-5.3	171	4e-06	1
ENSG00000180104	EXOC3	-3.5	171	4e-06	1
ENSG00000198380	GFPT1	-4.2	171	4e-06	1
ENSG00000170348	TMED10	-4.5	171	4e-06	1
ENSG00000183617	MRPL54	-4.2	170	4e-06	1
ENSG00000169249	ZRSR2	-5.2	170	4e-06	1
ENSG00000267261	CTD-2132N18.3	-3.8	170	4e-06	1
ENSG00000197771	MCMBP	-4.9	170	4e-06	1
ENSG00000132294	EFR3A	-4.3	170	4e-06	1
ENSG00000197414	GOLGA6L1	-4.6	170	4e-06	1
ENSG00000058600	POLR3E	-4.3	170	4e-06	1
ENSG00000151151	IPMK	-4.8	170	4e-06	1
ENSG00000121897	LIAS	-5.3	170	4e-06	1
ENSG00000113456	RAD1	-3.6	170	4e-06	1
ENSG00000007312	CD79B	-3.9	169	4.5e-06	1
ENSG00000163344	PMVK	-6.9	169	4.5e-06	1
ENSG00000062582	MRPS24	-3.5	169	4.5e-06	1
ENSG00000010292	NCAPD2	-4.2	169	4.5e-06	1
ENSG00000185024	BRF1	-3.7	169	4.5e-06	1
ENSG00000105369	CD79A	-4.1	169	4.5e-06	1
ENSG00000135387	CAPRIN1	-3.6	169	4.5e-06	1
ENSG00000158042	MRPL17	-4.7	169	4.5e-06	1
ENSG00000079134	THOC1	-4.7	169	4.5e-06	1
ENSG00000071462	WBSCR22	-4.4	169	4.5e-06	1
ENSG00000222014	RAB6C	-4.3	169	4.5e-06	1
ENSG00000241127	YAE1D1	-4.4	169	4.5e-06	1
ENSG00000116353	MECR	-4.5	169	4.5e-06	1
ENSG00000120334	CENPL	-4.2	169	4.5e-06	1
ENSG00000203832	NBPF20	-4.4	168	4.5e-06	1
ENSG00000166471	TMEM41B	-3.6	168	4.5e-06	1
ENSG00000132300	PTCD3	-4.7	168	4.5e-06	1
ENSG00000082068	WDR70	-5	168	4.5e-06	1
ENSG00000072958	AP1M1	-4.1	168	4.5e-06	1
ENSG00000090470	PDCD7	-4.5	168	4.5e-06	1
ENSG00000198064	RP11-347C12.1	-5.9	168	4.5e-06	1
ENSG00000206527	PTPLB	-3.8	168	4.5e-06	1
ENSG00000179218	CALR	-3.8	168	4.5e-06	1
ENSG00000163125	RPRD2	-5	168	4.5e-06	1
ENSG00000168876	ANKRD49	-4.8	168	4.5e-06	1
ENSG00000124784	RIOK1	-3.4	167	4.5e-06	1
ENSG00000170385	SLC30A1	-3.5	167	4.5e-06	1
ENSG00000105656	ELL	-5.3	167	4.5e-06	1
ENSG00000260914	RP11-343C2.11	-3.5	167	4.5e-06	1
ENSG00000182154	MRPL41	-3.9	167	4.5e-06	1
ENSG00000100353	EIF3D	-4.1	167	4.5e-06	1
ENSG00000108344	PSMD3	-4.4	167	4.5e-06	1
ENSG00000145386	CCNA2	-5	167	4.5e-06	1
ENSG00000176340	COX8A	-5.7	167	4.5e-06	1
ENSG00000160214	RRP1	-5	167	4.5e-06	1
ENSG00000143363	PRUNE	-5.1	167	4.5e-06	1
ENSG00000130175	PRKCSH	-3.7	166	5.5e-06	1
ENSG00000149503	INCENP	-4.4	166	5.5e-06	1
ENSG00000198056	PRIM1	-4.1	166	5.5e-06	1
ENSG00000066336	SPI1	-3.3	166	5.5e-06	1
ENSG00000203827	NBPF16	-6.4	166	5.5e-06	1
ENSG00000006831	ADIPOR2	-4.6	166	5.5e-06	1
ENSG00000131473	ACLY	-3.9	166	5.5e-06	1
ENSG00000128789	PSMG2	-4.5	166	5.5e-06	1
ENSG00000176476	CCDC101	-5.7	166	5.5e-06	1
ENSG00000159210	SNF8	-4.2	166	5.5e-06	1
ENSG00000129810	SGOL1	-3.8	166	5.5e-06	1
ENSG00000073111	MCM2	-5.6	166	5.5e-06	1
ENSG00000103423	DNAJA3	-4.4	166	5.5e-06	1
ENSG00000214160	ALG3	-4.4	166	5.5e-06	1
ENSG00000103061	SLC7A6OS	-4.2	166	5.5e-06	1
ENSG00000164941	INTS8	-4.1	165	6e-06	1
ENSG00000163607	GTPBP8	-4.6	165	6e-06	1
ENSG00000144580	RQCD1	-3.7	165	6e-06	1
ENSG00000020426	MNAT1	-5.3	165	6e-06	1
ENSG00000134419	RPS15A	-4.6	165	6e-06	1
ENSG00000123154	WDR83	-4.7	165	6e-06	1
ENSG00000063978	RNF4	-5.2	165	6e-06	1
ENSG00000010072	SPRTN	-4.5	165	6e-06	1
ENSG00000172578	KLHL6	-3.9	165	6e-06	1
ENSG00000108433	GOSR2	-4	165	6e-06	1
ENSG00000172262	ZNF131	-4	165	6e-06	1
ENSG00000188986	NELFB	-4.2	165	6e-06	1
ENSG00000125445	MRPS7	-4.5	164	7.5e-06	1
ENSG00000137200	CMTR1	-4.2	164	7.5e-06	1
ENSG00000160948	VPS28	-4.6	164	7.5e-06	1
ENSG00000116752	BCAS2	-4.6	164	7.5e-06	1
ENSG00000248919	ATP5J2-PTCD1	-4.7	164	7.5e-06	1
ENSG00000182866	LCK	-3.5	164	7.5e-06	1
ENSG00000148843	PDCD11	-5.6	164	7.5e-06	1
ENSG00000120697	ALG5	-5.6	164	7.5e-06	1
ENSG00000130811	EIF3G	-4	164	7.5e-06	1
ENSG00000144161	ZC3H8	-3.9	164	7.5e-06	1
ENSG00000159479	MED8	-4.7	163	8e-06	1
ENSG00000104131	EIF3J	-4.2	163	8e-06	1
ENSG00000134910	STT3A	-4.6	163	8e-06	1
ENSG00000250210	RP11-585F1.10	-4.9	163	8e-06	1
ENSG00000146834	MEPCE	-4.4	163	8e-06	1
ENSG00000101189	MRGBP	-4.5	163	8e-06	1
ENSG00000156482	RPL30	-3.8	163	8e-06	1
ENSG00000166483	WEE1	-4.9	163	8e-06	1
ENSG00000047249	ATP6V1H	-4.2	163	8e-06	1
ENSG00000163684	RPP14	-4.2	162	8e-06	1
ENSG00000177646	ACAD9	-3.9	162	8e-06	1
ENSG00000188486	H2AFX	-4.1	162	8e-06	1
ENSG00000101452	DHX35	-3.8	162	8e-06	1
ENSG00000136448	NMT1	-4.1	162	8e-06	1
ENSG00000175390	EIF3F	-5	162	8e-06	1
ENSG00000267979	AC092964.2	-5.8	162	8e-06	1
ENSG00000117597	DIEXF	-4.4	162	8e-06	1
ENSG00000126749	EMG1	-4.7	162	8e-06	1
ENSG00000256861	RP11-512M8.5	-4.4	162	8e-06	1
ENSG00000149531	FRG1B	-4.9	162	8e-06	1
ENSG00000005007	UPF1	-4.3	162	8e-06	1
ENSG00000023330	ALAS1	-3.7	161	8e-06	1
ENSG00000105953	OGDH	-4.3	161	8e-06	1
ENSG00000006712	PAF1	-4.6	161	8e-06	1
ENSG00000136877	FPGS	-7.2	161	8e-06	1
ENSG00000269175	AC093157.1	-6	161	8e-06	1
ENSG00000205659	LIN52	-5	161	8e-06	1
ENSG00000086504	MRPL28	-3.8	161	8e-06	1
ENSG00000111530	CAND1	-3.3	161	8e-06	1
ENSG00000203818	HIST2H3PS2	-4.3	161	8e-06	1
ENSG00000114650	SCAP	-4.9	161	8e-06	1
ENSG00000140943	MBTPS1	-4.8	161	8e-06	1
ENSG00000100056	DGCR14	-4.1	160	1e-05	1
ENSG00000149636	DSN1	-3.4	160	1e-05	1
ENSG00000169371	SNUPN	-5.4	160	1e-05	1
ENSG00000140259	MFAP1	-4.5	160	1e-05	1
ENSG00000136908	DPM2	-4.7	160	1e-05	1
ENSG00000115053	NCL	-3.4	160	1e-05	1
ENSG00000268432	AC026407.1	-5.5	160	1e-05	1
ENSG00000244038	DDOST	-4.8	160	1e-05	1
ENSG00000027001	MIPEP	-3.9	160	1e-05	1
ENSG00000268046	AP001094.1	-6.6	160	1e-05	1
ENSG00000108510	MED13	-4.4	160	1e-05	1
ENSG00000183155	RABIF	-3.3	159	1.15e-05	1
ENSG00000164815	ORC5	-3.4	159	1.15e-05	1
ENSG00000181817	LSM10	-5	159	1.15e-05	1
ENSG00000083123	BCKDHB	2.2	159	1.15e-05	1
ENSG00000182446	NPLOC4	-3.6	159	1.15e-05	1
ENSG00000182810	DDX28	-3.5	159	1.15e-05	1
ENSG00000269897	COMMD3-BMI1	-4.2	159	1.15e-05	1
ENSG00000177954	RPS27	-4.1	159	1.15e-05	1
ENSG00000125459	MSTO1	-5.9	159	1.15e-05	1
ENSG00000138180	CEP55	-3.8	159	1.15e-05	1
ENSG00000029364	SLC39A9	-4.1	158	1.35e-05	1
ENSG00000269832	AL627171.2	-4.9	158	1.35e-05	1
ENSG00000226364	AC102948.2	-4.5	158	1.35e-05	1
ENSG00000257218	GATC	-4.3	158	1.35e-05	1
ENSG00000071994	PDCD2	-4.1	158	1.35e-05	1
ENSG00000134690	CDCA8	-4.3	158	1.35e-05	1
ENSG00000165417	GTF2A1	-4.6	158	1.35e-05	1
ENSG00000187778	MCRS1	-3.5	158	1.35e-05	1
ENSG00000078142	PIK3C3	-4.4	158	1.35e-05	1
ENSG00000143314	MRPL24	-4	158	1.35e-05	1
ENSG00000173812	EIF1	-3.4	158	1.35e-05	1
ENSG00000109919	MTCH2	-5	158	1.35e-05	1
ENSG00000141556	TBCD	-5.3	158	1.35e-05	1
ENSG00000100104	SRRD	-4.8	158	1.35e-05	1
ENSG00000116251	RPL22	-4.2	158	1.35e-05	1
ENSG00000170144	HNRNPA3	-3.9	158	1.35e-05	1
ENSG00000173726	TOMM20	-3.4	158	1.35e-05	1
ENSG00000185864	NPIPB4	-5.8	158	1.35e-05	1
ENSG00000142453	CARM1	-5	158	1.35e-05	1
ENSG00000185651	UBE2L3	-4.3	158	1.35e-05	1
ENSG00000076201	PTPN23	-4	158	1.35e-05	1
ENSG00000185246	PRPF39	-5.1	157	1.45e-05	1
ENSG00000138592	USP8	-4	157	1.45e-05	1
ENSG00000088930	XRN2	-4.4	157	1.45e-05	1
ENSG00000124193	SRSF6	-3.3	157	1.45e-05	1
ENSG00000165480	SKA3	-3.6	157	1.45e-05	1
ENSG00000267812	FKSG68	-4.9	157	1.45e-05	1
ENSG00000084733	RAB10	-3.4	157	1.45e-05	1
ENSG00000184967	NOC4L	-4	156	1.5e-05	1
ENSG00000068394	GPKOW	-4	156	1.5e-05	1
ENSG00000068784	SRBD1	-4	156	1.5e-05	1
ENSG00000126267	COX6B1	-3.8	156	1.5e-05	1
ENSG00000239665	RP11-295P9.3	-3.8	156	1.5e-05	1
ENSG00000165271	NOL6	-4	156	1.5e-05	1
ENSG00000124380	SNRNP27	-3.7	156	1.5e-05	1
ENSG00000204316	MRPL38	-4.2	156	1.5e-05	1
ENSG00000079246	XRCC5	-5.5	156	1.5e-05	1
ENSG00000258790	KIAA0391	-5.2	156	1.5e-05	1
ENSG00000101138	CSTF1	-5.3	156	1.5e-05	1
ENSG00000094804	CDC6	-4.2	156	1.5e-05	1
ENSG00000139726	DENR	-5.3	156	1.5e-05	1
ENSG00000113575	PPP2CA	-5.1	155	1.7e-05	1
ENSG00000159352	PSMD4	-3.8	155	1.7e-05	1
ENSG00000061936	SFSWAP	-4	155	1.7e-05	1
ENSG00000106615	RHEB	-4.4	155	1.7e-05	1
ENSG00000100479	POLE2	-5.7	155	1.7e-05	1
ENSG00000146109	ABT1	-4.3	155	1.7e-05	1
ENSG00000154832	CXXC1	-3.9	155	1.7e-05	1
ENSG00000059691	PET112	-5	155	1.7e-05	1
ENSG00000143252	SDHC	-6.1	155	1.7e-05	1
ENSG00000134255	CEPT1	-3.6	155	1.7e-05	1
ENSG00000023734	STRAP	-4.3	155	1.7e-05	1
ENSG00000122257	RBBP6	-4.2	155	1.7e-05	1
ENSG00000168421	RHOH	-3.3	154	1.8e-05	1
ENSG00000005194	CIAPIN1	-3.4	154	1.8e-05	1
ENSG00000268367	AC126614.1	-6.1	154	1.8e-05	1
ENSG00000091140	DLD	-4.2	154	1.8e-05	1
ENSG00000211671	IGLV2-8	-5.9	154	1.8e-05	1
ENSG00000260240	RP11-105C20.2	-6.5	154	1.8e-05	1
ENSG00000254901	MEF2BNB	-3.8	154	1.8e-05	1
ENSG00000147677	EIF3H	-4.3	154	1.8e-05	1
ENSG00000151779	NBAS	-4.4	154	1.8e-05	1
ENSG00000099800	TIMM13	-5	154	1.8e-05	1
ENSG00000181991	MRPS11	-4.2	154	1.8e-05	1
ENSG00000079785	DDX1	-4.6	153	1.85e-05	1
ENSG00000157212	PAXIP1	-4.4	153	1.85e-05	1
ENSG00000172977	KAT5	-3.4	153	1.85e-05	1
ENSG00000182004	SNRPE	-5.1	153	1.85e-05	1
ENSG00000204775	KM-PA-2	-4.3	153	1.85e-05	1
ENSG00000104064	GABPB1	-4.9	153	1.85e-05	1
ENSG00000232838	PET117	-4.7	153	1.85e-05	1
ENSG00000172336	POP7	-4.4	153	1.85e-05	1
ENSG00000163918	RFC4	-4.4	153	1.85e-05	1
ENSG00000140534	TICRR	-4	153	1.85e-05	1
ENSG00000258755	DUX4L7	-5.7	152	2e-05	1
ENSG00000116754	SRSF11	-5.1	152	2e-05	1
ENSG00000088766	CRLS1	-4.3	152	2e-05	1
ENSG00000112031	MTRF1L	-3.7	152	2e-05	1
ENSG00000125952	MAX	-4.1	152	2e-05	1
ENSG00000147123	NDUFB11	-3.9	152	2e-05	1
ENSG00000158526	TSR2	-5.4	152	2e-05	1
ENSG00000136003	ISCU	-3.8	152	2e-05	1
ENSG00000249209	AP000304.12	-5.2	151	2.45e-05	1
ENSG00000157106	SMG1	-4.1	151	2.45e-05	1
ENSG00000211653	IGLV1-40	-5.3	151	2.45e-05	1
ENSG00000074319	TSG101	-5.3	151	2.45e-05	1
ENSG00000119421	NDUFA8	-4.7	151	2.45e-05	1
ENSG00000257355	CTD-2006C1.10	-5.9	151	2.45e-05	1
ENSG00000175756	AURKAIP1	-4.1	151	2.45e-05	1
ENSG00000130347	RTN4IP1	-4.2	151	2.45e-05	1
ENSG00000018610	CXORF56	-4.8	151	2.45e-05	1
ENSG00000178035	IMPDH2	-4.9	151	2.45e-05	1
ENSG00000257949	TEN1	-4.3	150	2.75e-05	1
ENSG00000103035	PSMD7	-3.7	150	2.75e-05	1
ENSG00000241553	ARPC4	-5.5	150	2.75e-05	1
ENSG00000122406	RPL5	-3.8	150	2.75e-05	1
ENSG00000188092	GPR89B	-4.7	150	2.75e-05	1
ENSG00000092036	HAUS4	-4.3	150	2.75e-05	1
ENSG00000151503	NCAPD3	-4.6	150	2.75e-05	1
ENSG00000112578	BYSL	-4.3	150	2.75e-05	1
ENSG00000169251	NMD3	-3.9	149	3.1e-05	1
ENSG00000181061	HIGD1A	-4.9	149	3.1e-05	1
ENSG00000184206	GOLGA6L4	-3.9	149	3.1e-05	1
ENSG00000256525	POLG2	-5	149	3.1e-05	1
ENSG00000175467	SART1	-3.5	149	3.1e-05	1
ENSG00000141979	CTD-3222D19.2	-4.4	149	3.1e-05	1
ENSG00000143319	ISG20L2	-4.3	149	3.1e-05	1
ENSG00000120656	TAF12	-4.7	149	3.1e-05	1
ENSG00000224373	IGHV4-59	-5.1	149	3.1e-05	1
ENSG00000100401	RANGAP1	-4.2	149	3.1e-05	1
ENSG00000184983	NDUFA6	-4.2	149	3.1e-05	1
ENSG00000217930	PAM16	-3.7	149	3.1e-05	1
ENSG00000120253	NUP43	-5.1	148	3.65e-05	1
ENSG00000157916	RER1	-4.4	148	3.65e-05	1
ENSG00000186166	CCDC84	-4.6	148	3.65e-05	1
ENSG00000130414	NDUFA10	-4.3	148	3.65e-05	1
ENSG00000150316	CWC15	-3.8	148	3.65e-05	1
ENSG00000133398	MED10	-4	148	3.65e-05	1
ENSG00000136930	PSMB7	-4.6	148	3.65e-05	1
ENSG00000125484	GTF3C4	-4	148	3.65e-05	1
ENSG00000109534	GAR1	-4.9	148	3.65e-05	1
ENSG00000086758	HUWE1	-4.9	148	3.65e-05	1
ENSG00000130204	TOMM40	-4.3	147	3.95e-05	1
ENSG00000101882	NKAP	-2.9	147	3.95e-05	1
ENSG00000269831	AL669831.1	-5.5	147	3.95e-05	1
ENSG00000104884	ERCC2	-3.8	147	3.95e-05	1
ENSG00000087302	C14ORF166	-4.8	147	3.95e-05	1
ENSG00000250913	USP17L23	-6.4	147	3.95e-05	1
ENSG00000171552	BCL2L1	-4.7	147	3.95e-05	1
ENSG00000170892	TSEN34	-4.2	147	3.95e-05	1
ENSG00000145907	G3BP1	-3.7	147	3.95e-05	1
ENSG00000099341	PSMD8	-4.7	147	3.95e-05	1
ENSG00000115233	PSMD14	-4.5	147	3.95e-05	1
ENSG00000258834	DUX4L4	-4	147	3.95e-05	1
ENSG00000196367	TRRAP	-5.5	147	3.95e-05	1
ENSG00000256269	HMBS	-3.8	146	4.25e-05	1
ENSG00000102172	SMS	-4.4	146	4.25e-05	1
ENSG00000117713	ARID1A	-3.4	146	4.25e-05	1
ENSG00000181873	IBA57	-5	146	4.25e-05	1
ENSG00000163938	GNL3	-4.1	146	4.25e-05	1
ENSG00000169679	BUB1	-3.4	146	4.25e-05	1
ENSG00000239855	IGKV1-6	-5.7	146	4.25e-05	1
ENSG00000164405	UQCRQ	-4.3	146	4.25e-05	1
ENSG00000235896	IGKV3D-7	-3.6	146	4.25e-05	1
ENSG00000144182	LIPT1	-4.8	146	4.25e-05	1
ENSG00000212670	AL161915.1	-6.3	146	4.25e-05	1
ENSG00000259132	RP11-298I3.5	-4.4	146	4.25e-05	1
ENSG00000232112	TMA7	-3.9	146	4.25e-05	1
ENSG00000169612	FAM103A1	-4	146	4.25e-05	1
ENSG00000267645	POLR2J2	-5.1	146	4.25e-05	1
ENSG00000171566	PLRG1	-4.4	146	4.25e-05	1
ENSG00000204070	SYS1	-4.7	145	4.75e-05	1
ENSG00000147874	HAUS6	-3.6	145	4.75e-05	1
ENSG00000086848	ALG9	-4.1	145	4.75e-05	1
ENSG00000136146	MED4	-4.3	145	4.75e-05	1
ENSG00000166337	TAF10	-4	145	4.75e-05	1
ENSG00000125352	RNF113A	-3.6	145	4.75e-05	1
ENSG00000156876	SASS6	-4.4	145	4.75e-05	1
ENSG00000112282	MED23	-4.7	145	4.75e-05	1
ENSG00000118579	MED28	-3.7	145	4.75e-05	1
ENSG00000167881	SRP68	-4.6	144	5.15e-05	1
ENSG00000140829	DHX38	-3.7	144	5.15e-05	1
ENSG00000143742	SRP9	-4.7	144	5.15e-05	1
ENSG00000255940	REXO1L10P	-4.4	144	5.15e-05	1
ENSG00000117360	PRPF3	-3.2	144	5.15e-05	1
ENSG00000183011	LSMD1	-4.4	144	5.15e-05	1
ENSG00000110442	COMMD9	-3.6	144	5.15e-05	1
ENSG00000143543	JTB	-3.9	144	5.15e-05	1
ENSG00000260272	RP11-20I23.1	-6.2	144	5.15e-05	1
ENSG00000133983	COX16	-4.5	144	5.15e-05	1
ENSG00000171530	TBCA	-4.6	143	5.45e-05	1
ENSG00000109911	ELP4	-3.8	143	5.45e-05	1
ENSG00000148297	MED22	-5.7	143	5.45e-05	1
ENSG00000014123	UFL1	-3.3	143	5.45e-05	1
ENSG00000241837	ATP5O	-3.8	143	5.45e-05	1
ENSG00000266953	RP11-618P17.4	-4.6	143	5.45e-05	1
ENSG00000198015	MRPL42	-5.4	143	5.45e-05	1
ENSG00000010244	ZNF207	-4.2	143	5.45e-05	1
ENSG00000169976	SF3B5	-5	143	5.45e-05	1
ENSG00000131043	AAR2	-3	143	5.45e-05	1
ENSG00000111615	KRR1	-3.8	142	5.6e-05	1
ENSG00000211642	IGLV10-54	-5.7	142	5.6e-05	1
ENSG00000129534	MIS18BP1	-3.8	142	5.6e-05	1
ENSG00000131876	SNRPA1	-4.7	142	5.6e-05	1
ENSG00000178966	RMI1	-3.7	142	5.6e-05	1
ENSG00000154537	FAM27C	-4.8	142	5.6e-05	1
ENSG00000109390	NDUFC1	-2.9	142	5.6e-05	1
ENSG00000164934	DCAF13	-4.5	142	5.6e-05	1
ENSG00000151726	ACSL1	-3.3	141	6.3e-05	1
ENSG00000211668	IGLV2-11	-5.3	141	6.3e-05	1
ENSG00000125148	MT2A	-4.2	141	6.3e-05	1
ENSG00000133226	SRRM1	-5.1	141	6.3e-05	1
ENSG00000183527	PSMG1	-4.2	141	6.3e-05	1
ENSG00000115750	TAF1B	-5.3	141	6.3e-05	1
ENSG00000136104	RNASEH2B	-4.3	141	6.3e-05	1
ENSG00000082515	MRPL22	-4.1	141	6.3e-05	1
ENSG00000204310	AGPAT1	-3.4	141	6.3e-05	1
ENSG00000180957	PITPNB	-3.7	141	6.3e-05	1
ENSG00000140750	ARHGAP17	-2.9	141	6.3e-05	1
ENSG00000100813	ACIN1	-3.1	141	6.3e-05	1
ENSG00000147162	OGT	-4.4	140	6.8e-05	1
ENSG00000183426	NPIPA1	-5.3	140	6.8e-05	1
ENSG00000172809	RPL38	-4.5	140	6.8e-05	1
ENSG00000169688	MT1B	-3.9	140	6.8e-05	1
ENSG00000102901	CENPT	-4.2	140	6.8e-05	1
ENSG00000137038	TMEM261	-4.4	140	6.8e-05	1
ENSG00000197775	DHRS4-AS1	-4.8	140	6.8e-05	1
ENSG00000255339	NDUFB8	-5	140	6.8e-05	1
ENSG00000156471	PTDSS1	-5.1	140	6.8e-05	1
ENSG00000204370	SDHD	-4.3	140	6.8e-05	1
ENSG00000186184	POLR1D	-4.8	140	6.8e-05	1
ENSG00000125954	CHURC1-FNTB	-4.6	140	6.8e-05	1
ENSG00000115364	MRPL19	-3.6	139	7.5e-05	1
ENSG00000181789	COPG1	-3.3	139	7.5e-05	1
ENSG00000205176	REXO1L1P	-3.6	139	7.5e-05	1
ENSG00000268759	AC135983.2	-5.7	139	7.5e-05	1
ENSG00000130725	UBE2M	-3.9	139	7.5e-05	1
ENSG00000180098	TRNAU1AP	-2.8	139	7.5e-05	1
ENSG00000149792	MRPL49	-3.9	139	7.5e-05	1
ENSG00000087269	NOP14	-4.1	139	7.5e-05	1
ENSG00000198090	KRTAP4-6	-4.7	139	7.5e-05	1
ENSG00000110200	ANAPC15	-4.1	139	7.5e-05	1
ENSG00000157540	DYRK1A	-3.8	139	7.5e-05	1
ENSG00000243725	TTC4	-4.3	139	7.5e-05	1
ENSG00000254772	EEF1G	-4.3	139	7.5e-05	1
ENSG00000096080	MRPS18A	-4.2	138	8.5e-05	1
ENSG00000203814	HIST2H2BF	-4.7	138	8.5e-05	1
ENSG00000119953	SMNDC1	-3.9	138	8.5e-05	1
ENSG00000161960	EIF4A1	-4.6	138	8.5e-05	1
ENSG00000115758	ODC1	-2.8	138	8.5e-05	1
ENSG00000261739	GOLGA8S	-4.1	138	8.5e-05	1
ENSG00000105220	GPI	-4.1	138	8.5e-05	1
ENSG00000269605	Z97053.1	-5.2	138	8.5e-05	1
ENSG00000151366	NDUFC2	-4.1	138	8.5e-05	1
ENSG00000136875	PRPF4	-4.3	138	8.5e-05	1
ENSG00000163644	PPM1K	1.7	138	8.5e-05	1
ENSG00000180917	CMTR2	-4	138	8.5e-05	1
ENSG00000167716	WDR81	-4	137	9.65e-05	1
ENSG00000219200	RNASEK	-5.4	137	9.65e-05	1
ENSG00000089289	IGBP1	-3.8	137	9.65e-05	1
ENSG00000125901	MRPS26	-4.7	137	9.65e-05	1
ENSG00000175283	DOLK	-4.3	137	9.65e-05	1
ENSG00000179409	GEMIN4	-4.1	136	0.000105	1
ENSG00000156469	MTERFD1	-4.4	136	0.000105	1
ENSG00000172650	AGAP5	-5.2	136	0.000105	1
ENSG00000148303	RPL7A	-5	136	0.000105	1
ENSG00000131351	HAUS8	-5	136	0.000105	1
ENSG00000145216	FIP1L1	-4.2	136	0.000105	1
ENSG00000155438	NIFK	-4.8	136	0.000105	1
ENSG00000145781	COMMD10	-3.8	136	0.000105	1
ENSG00000046647	GEMIN8	-4.3	136	0.000105	1
ENSG00000084072	PPIE	-4.7	136	0.000105	1
ENSG00000106803	SEC61B	-5.3	135	0.000115	1
ENSG00000135956	TMEM127	-3.3	135	0.000115	1
ENSG00000179041	RRS1	-5.3	135	0.000115	1
ENSG00000048544	MRPS10	-4.4	135	0.000115	1
ENSG00000197265	GTF2E2	-5.1	135	0.000115	1
ENSG00000090263	MRPS33	-2.8	135	0.000115	1
ENSG00000159086	PAXBP1	-3.6	135	0.000115	1
ENSG00000100906	NFKBIA	1.9	135	0.000115	1
ENSG00000166135	HIF1AN	-3.1	135	0.000115	1
ENSG00000147586	MRPS28	-4.2	134	0.000128	1
ENSG00000160752	FDPS	-4.6	134	0.000128	1
ENSG00000123416	TUBA1B	-3.9	134	0.000128	1
ENSG00000184203	PPP1R2	-3.1	134	0.000128	1
ENSG00000178206	CYP4F31P	-3.5	134	0.000128	1
ENSG00000260238	PMF1-BGLAP	-4.5	134	0.000128	1
ENSG00000107862	GBF1	-3.9	134	0.000128	1
ENSG00000161980	POLR3K	-4.6	134	0.000128	1
ENSG00000243927	MRPS6	-4.1	134	0.000128	1
ENSG00000100129	EIF3L	-3.4	134	0.000128	1
ENSG00000099956	SMARCB1	-4.5	134	0.000128	1
ENSG00000196648	GOLGA6L20	-4.7	133	0.000143	1
ENSG00000005889	ZFX	-3.7	133	0.000143	1
ENSG00000073584	SMARCE1	-4.5	133	0.000143	1
ENSG00000215301	DDX3X	-3.7	133	0.000143	1
ENSG00000149600	COMMD7	-3.3	133	0.000143	1
ENSG00000125870	SNRPB2	-2.8	133	0.000143	1
ENSG00000075415	SLC25A3	-4.2	133	0.000143	1
ENSG00000198399	ITSN2	-4.1	133	0.000143	1
ENSG00000117481	NSUN4	-4.2	133	0.000143	1
ENSG00000148835	TAF5	-3.7	133	0.000143	1
ENSG00000183258	DDX41	-3.6	133	0.000143	1
ENSG00000136527	TRA2B	-4.3	132	0.000156	1
ENSG00000140319	SRP14	-5.4	132	0.000156	1
ENSG00000141026	MED9	-4.4	132	0.000156	1
ENSG00000188786	MTF1	-4.5	132	0.000156	1
ENSG00000051596	THOC3	-3.8	132	0.000156	1
ENSG00000147133	TAF1	-3.5	132	0.000156	1
ENSG00000008128	CDK11A	-4.1	132	0.000156	1
ENSG00000141428	C18ORF21	-3.9	132	0.000156	1
ENSG00000162231	NXF1	-3.8	132	0.000156	1
ENSG00000107036	KIAA1432	-5.2	132	0.000156	1
ENSG00000242028	HYPK	-4.6	132	0.000156	1
ENSG00000115268	RPS15	-5.8	132	0.000156	1
ENSG00000267885	FKSG48	-5.1	132	0.000156	1
ENSG00000169714	CNBP	-3.3	132	0.000156	1
ENSG00000123485	HJURP	-2.8	131	0.00017	1
ENSG00000168701	TMEM208	-4.6	131	0.00017	1
ENSG00000013573	DDX11	-4.6	131	0.00017	1
ENSG00000197498	RPF2	-2.8	131	0.00017	1
ENSG00000149262	INTS4	-4.7	131	0.00017	1
ENSG00000117394	SLC2A1	-4	131	0.00017	1
ENSG00000233828	AC008394.1	-4.1	131	0.00017	1
ENSG00000135972	MRPS9	-4.1	131	0.00017	1
ENSG00000143761	ARF1	-3.7	131	0.00017	1
ENSG00000145375	SPATA5	-4.5	131	0.00017	1
ENSG00000163041	H3F3A	-4.2	131	0.00017	1
ENSG00000134480	CCNH	-3.1	131	0.00017	1
ENSG00000124422	USP22	-3.9	130	0.000185	1
ENSG00000015479	MATR3	-3.7	130	0.000185	1
ENSG00000247626	MARS2	-4.2	130	0.000185	1
ENSG00000185097	OR4F16	-3.2	130	0.000185	1
ENSG00000154803	FLCN	-3.8	130	0.000185	1
ENSG00000174953	DHX36	-3.6	130	0.000185	1
ENSG00000111605	CPSF6	-4.2	130	0.000185	1
ENSG00000129197	RPAIN	-3.1	130	0.000185	1
ENSG00000168522	FNTA	-5.3	130	0.000185	1
ENSG00000100348	TXN2	-4.8	130	0.000185	1
ENSG00000118197	DDX59	-4.2	130	0.000185	1
ENSG00000138095	LRPPRC	-4.1	129	0.0002	1
ENSG00000165819	METTL3	-3.8	129	0.0002	1
ENSG00000171320	ESCO2	-3.5	129	0.0002	1
ENSG00000134153	EMC7	-4	129	0.0002	1
ENSG00000132507	EIF5A	-4.4	129	0.0002	1
ENSG00000211938	IGHV3-7	-5.6	129	0.0002	1
ENSG00000197701	ZNF595	-6	129	0.0002	1
ENSG00000135372	NAT10	-4.3	129	0.0002	1
ENSG00000170515	PA2G4	-3.6	129	0.0002	1
ENSG00000038219	BOD1L1	-4.9	129	0.0002	1
ENSG00000048707	VPS13D	-3.9	129	0.0002	1
ENSG00000114346	ECT2	-4.6	129	0.0002	1
ENSG00000055130	CUL1	-3.7	129	0.0002	1
ENSG00000130311	DDA1	-2.6	129	0.0002	1
ENSG00000140543	DET1	-3.2	129	0.0002	1
ENSG00000159111	MRPL10	-3.7	128	0.000224	1
ENSG00000112159	MDN1	-4.3	128	0.000224	1
ENSG00000180423	HARBI1	-3	128	0.000224	1
ENSG00000102879	CORO1A	-3	128	0.000224	1
ENSG00000153207	AHCTF1	-3.4	128	0.000224	1
ENSG00000211667	IGLV3-12	-5.3	128	0.000224	1
ENSG00000090061	CCNK	-4.6	128	0.000224	1
ENSG00000115540	MOB4	-3.6	128	0.000224	1
ENSG00000178691	SUZ12	-3.6	128	0.000224	1
ENSG00000267941	AC008267.1	-6.2	128	0.000224	1
ENSG00000259511	UBE2Q2L	-4.6	128	0.000224	1
ENSG00000143224	PPOX	-3.1	128	0.000224	1
ENSG00000118363	SPCS2	-4.2	128	0.000224	1
ENSG00000108773	KAT2A	-3.2	128	0.000224	1
ENSG00000105058	FAM32A	-3.5	128	0.000224	1
ENSG00000105669	COPE	-4.2	128	0.000224	1
ENSG00000136758	YME1L1	-3.3	128	0.000224	1
ENSG00000089737	DDX24	-4.4	127	0.000251	1
ENSG00000198612	COPS8	-3.5	127	0.000251	1
ENSG00000164880	INTS1	-3.7	127	0.000251	1
ENSG00000186092	OR4F5	-4.9	127	0.000251	1
ENSG00000267618	RAD51L3-RFFL	-4.5	127	0.000251	1
ENSG00000172922	RNASEH2C	-3.4	127	0.000251	1
ENSG00000177150	FAM210A	-5.1	127	0.000251	1
ENSG00000196774	ANKRD20A1	-4.1	127	0.000251	1
ENSG00000104412	EMC2	-3.6	127	0.000251	1
ENSG00000074201	CLNS1A	-4.5	127	0.000251	1
ENSG00000136819	C9ORF78	-3.7	127	0.000251	1
ENSG00000236334	PPIAL4G	-4	127	0.000251	1
ENSG00000071127	WDR1	-3.4	127	0.000251	1
ENSG00000173077	2016-12-01	-5.6	127	0.000251	1
ENSG00000188100	FAM25A	-5.3	127	0.000251	1
ENSG00000154743	TSEN2	-5	126	0.000278	1
ENSG00000164754	RAD21	-4.4	126	0.000278	1
ENSG00000009413	REV3L	-4.9	126	0.000278	1
ENSG00000167113	COQ4	-4.2	126	0.000278	1
ENSG00000004766	CCDC132	-3.9	126	0.000278	1
ENSG00000106105	GARS	-5.5	126	0.000278	1
ENSG00000123064	DDX54	-4.3	126	0.000278	1
ENSG00000108064	TFAM	-3.1	126	0.000278	1
ENSG00000203836	NBPF24	-6	126	0.000278	1
ENSG00000269049	AC092291.2	-4.6	126	0.000278	1
ENSG00000135900	MRPL44	-4.4	125	0.000297	1
ENSG00000215421	ZNF407	-4.3	125	0.000297	1
ENSG00000087299	L2HGDH	-3	125	0.000297	1
ENSG00000070814	TCOF1	-3.5	125	0.000297	1
ENSG00000148187	MRRF	-3.6	125	0.000297	1
ENSG00000042429	MED17	-4.4	125	0.000297	1
ENSG00000169564	PCBP1	-4.5	125	0.000297	1
ENSG00000115561	CHMP3	-3.4	125	0.000297	1
ENSG00000172869	DMXL1	-3.1	124	0.000328	1
ENSG00000258674	CTC-260F20.3	-4.5	124	0.000328	1
ENSG00000166037	CEP57	-4.9	124	0.000328	1
ENSG00000120699	EXOSC8	-3	124	0.000328	1
ENSG00000167978	SRRM2	-4.1	124	0.000328	1
ENSG00000131828	PDHA1	-3.1	124	0.000328	1
ENSG00000142864	SERBP1	-3.4	124	0.000328	1
ENSG00000106400	ZNHIT1	-4.1	124	0.000328	1
ENSG00000197345	MRPL21	-3.9	124	0.000328	1
ENSG00000196796	CTB-134H23.2	-5.3	124	0.000328	1
ENSG00000213397	HAUS7	-4.1	124	0.000328	1
ENSG00000090447	TFAP4	-3.2	124	0.000328	1
ENSG00000070367	EXOC5	-3.1	124	0.000328	1
ENSG00000180389	ATP5EP2	-4	124	0.000328	1
ENSG00000124659	TBCC	-5.3	124	0.000328	1
ENSG00000147926	SPATA31A3	-4.6	123	0.000354	1
ENSG00000168538	TRAPPC11	-3.9	123	0.000354	1
ENSG00000173145	NOC3L	-3.5	123	0.000354	1
ENSG00000185811	IKZF1	-3.9	123	0.000354	1
ENSG00000137574	TGS1	-4.2	123	0.000354	1
ENSG00000259471	RP11-321F6.1	-5.1	123	0.000354	1
ENSG00000111358	GTF2H3	-5.8	123	0.000354	1
ENSG00000270472	IGHV3OR16-9	-4.9	123	0.000354	1
ENSG00000169217	CD2BP2	-3.4	123	0.000354	1
ENSG00000129696	TTI2	-4.1	123	0.000354	1
ENSG00000153107	ANAPC1	-4.3	123	0.000354	1
ENSG00000135521	LTV1	-4.4	123	0.000354	1
ENSG00000259303	IGHV2OR16-5	-4.3	122	0.000383	1
ENSG00000075131	TIPIN	-4.7	122	0.000383	1
ENSG00000189306	RRP7A	-2.8	122	0.000383	1
ENSG00000116809	ZBTB17	-5.2	122	0.000383	1
ENSG00000253426	RP11-10A14.4	-6.5	122	0.000383	1
ENSG00000196262	PPIA	-5	122	0.000383	1
ENSG00000169764	UGP2	-4.5	122	0.000383	1
ENSG00000104859	CLASRP	-3.7	122	0.000383	1
ENSG00000110721	CHKA	-5.4	122	0.000383	1
ENSG00000123297	TSFM	-5	122	0.000383	1
ENSG00000189043	NDUFA4	-4.1	122	0.000383	1
ENSG00000152944	MED21	-5.3	122	0.000383	1
ENSG00000107949	BCCIP	-5.3	122	0.000383	1
ENSG00000188342	GTF2F2	-4.2	122	0.000383	1
ENSG00000167670	CHAF1A	-4.3	122	0.000383	1
ENSG00000110651	CD81	-4	121	0.000422	1
ENSG00000112983	BRD8	-4.2	121	0.000422	1
ENSG00000103043	VAC14	-3	121	0.000422	1
ENSG00000128534	NAA38	-3.4	121	0.000422	1
ENSG00000188976	NOC2L	-3	121	0.000422	1
ENSG00000088038	CNOT3	-4.4	121	0.000422	1
ENSG00000180573	HIST1H2AC	-4.9	121	0.000422	1
ENSG00000231637	USP17L29	-4.9	121	0.000422	1
ENSG00000248098	BCKDHA	1.7	120	0.000471	1
ENSG00000107960	OBFC1	-4	120	0.000471	1
ENSG00000119760	SUPT7L	-4.9	120	0.000471	1
ENSG00000109519	GRPEL1	-5	120	0.000471	1
ENSG00000087087	SRRT	-3.6	120	0.000471	1
ENSG00000268172	AL590452.1	-2.9	120	0.000471	1
ENSG00000197697	HIST1H2BE	-3.8	120	0.000471	1
ENSG00000203815	FAM231D	-4.1	120	0.000471	1
ENSG00000198887	SMC5	-4	120	0.000471	1
ENSG00000261732	LA16C-431H6.6	-4.5	120	0.000471	1
ENSG00000166887	VPS39	-3.8	120	0.000471	1
ENSG00000004961	HCCS	-4.8	120	0.000471	1
ENSG00000178449	COX14	-3.7	120	0.000471	1
ENSG00000115685	PPP1R7	-4	120	0.000471	1
ENSG00000041802	LSG1	-4.2	120	0.000471	1
ENSG00000111726	CMAS	-3	120	0.000471	1
ENSG00000137497	NUMA1	-3.8	119	0.000507	1
ENSG00000100941	PNN	-2.9	119	0.000507	1
ENSG00000236761	CTAGE9	-4.9	119	0.000507	1
ENSG00000108010	GLRX3	-4.9	119	0.000507	1
ENSG00000211952	IGHV4-28	-5.5	119	0.000507	1
ENSG00000141385	AFG3L2	-4.1	119	0.000507	1
ENSG00000175536	LIPT2	-3.6	119	0.000507	1
ENSG00000101901	ALG13	-6	119	0.000507	1
ENSG00000185115	NDNL2	-5	119	0.000507	1
ENSG00000101407	TTI1	-4	119	0.000507	1
ENSG00000142541	RPL13A	-4.4	119	0.000507	1
ENSG00000127616	SMARCA4	-4.2	119	0.000507	1
ENSG00000196235	SUPT5H	-5.2	119	0.000507	1
ENSG00000155868	MED7	-3.3	119	0.000507	1
ENSG00000164414	SLC35A1	-2.9	118	0.000547	1
ENSG00000244575	IGKV1-27	-6.5	118	0.000547	1
ENSG00000172785	CBWD1	-4.4	118	0.000547	1
ENSG00000231997	FAM27D1	-4.7	118	0.000547	1
ENSG00000143418	CERS2	-2.8	118	0.000547	1
ENSG00000163634	THOC7	-4.3	118	0.000547	1
ENSG00000114686	MRPL3	-3.7	118	0.000547	1
ENSG00000122484	RPAP2	-3	118	0.000547	1
ENSG00000135486	HNRNPA1	-3.5	118	0.000547	1
ENSG00000152382	TADA1	-4.1	118	0.000547	1
ENSG00000115524	SF3B1	-2.6	118	0.000547	1
ENSG00000188186	LAMTOR4	-4.8	117	0.000607	1
ENSG00000144381	HSPD1	-6.8	117	0.000607	1
ENSG00000066136	NFYC	-4.4	117	0.000607	1
ENSG00000070495	JMJD6	-3	117	0.000607	1
ENSG00000100142	POLR2F	-3.8	117	0.000607	1
ENSG00000179038	AP001885.1	-5.4	117	0.000607	1
ENSG00000108590	MED31	-4.1	117	0.000607	1
ENSG00000109332	UBE2D3	-3.6	117	0.000607	1
ENSG00000102096	PIM2	-2.7	117	0.000607	1
ENSG00000176108	CHMP6	-3.3	117	0.000607	1
ENSG00000029639	TFB1M	-4.9	117	0.000607	1
ENSG00000255639	RP11-234B24.6	-4.3	117	0.000607	1
ENSG00000130935	NOL11	-4.2	117	0.000607	1
ENSG00000067992	PDK3	1.6	117	0.000607	1
ENSG00000137806	NDUFAF1	-4.8	117	0.000607	1
ENSG00000139620	KANSL2	-3.3	117	0.000607	1
ENSG00000146282	RARS2	-4.1	117	0.000607	1
ENSG00000164190	NIPBL	-4	117	0.000607	1
ENSG00000254087	LYN	-3	117	0.000607	1
ENSG00000106009	BRAT1	-3.3	117	0.000607	1
ENSG00000152464	RPP38	-4.4	117	0.000607	1
ENSG00000187147	RNF220	-3.5	117	0.000607	1
ENSG00000129911	KLF16	-2.6	116	0.000656	1
ENSG00000156697	UTP14A	-3.9	116	0.000656	1
ENSG00000137992	DBT	1.9	116	0.000656	1
ENSG00000180822	PSMG4	-3.9	116	0.000656	1
ENSG00000182934	SRPR	-3.3	116	0.000656	1
ENSG00000125482	TTF1	-4.6	116	0.000656	1
ENSG00000072864	NDE1	-3.5	116	0.000656	1
ENSG00000184634	MED12	-2.7	116	0.000656	1
ENSG00000104408	EIF3E	-3.9	116	0.000656	1
ENSG00000198783	ZNF830	-3.7	115	0.000718	1
ENSG00000176248	ANAPC2	-3.4	115	0.000718	1
ENSG00000138778	CENPE	-3.6	115	0.000718	1
ENSG00000104827	CGB	-3.2	115	0.000718	1
ENSG00000108298	RPL19	-3.2	115	0.000718	1
ENSG00000241755	IGKV1-9	-5.4	115	0.000718	1
ENSG00000113141	IK	-4	115	0.000718	1
ENSG00000182481	KPNA2	-3.4	115	0.000718	1
ENSG00000143493	INTS7	-4.8	115	0.000718	1
ENSG00000105254	TBCB	-2.7	115	0.000718	1
ENSG00000089195	TRMT6	-4.4	115	0.000718	1
ENSG00000211821	TRDV2	-5.4	115	0.000718	1
ENSG00000128191	DGCR8	-2.7	115	0.000718	1
ENSG00000087470	DNM1L	-3.1	115	0.000718	1
ENSG00000119041	GTF3C3	-4.7	115	0.000718	1
ENSG00000271793	RP11-321N4.5	-4.8	115	0.000718	1
ENSG00000168242	HIST1H2BI	-4.4	115	0.000718	1
ENSG00000165416	SUGT1	-4.3	115	0.000718	1
ENSG00000257115	OR11H12	-3.4	115	0.000718	1
ENSG00000118193	KIF14	-4.2	115	0.000718	1
ENSG00000087365	SF3B2	-2.7	115	0.000718	1
ENSG00000184825	HIST1H2AH	-3.8	114	0.000781	1
ENSG00000162236	STX5	-5.3	114	0.000781	1
ENSG00000111196	MAGOHB	-4.2	114	0.000781	1
ENSG00000198900	TOP1	-4.7	114	0.000781	1
ENSG00000204568	MRPS18B	-4.1	114	0.000781	1
ENSG00000215405	GOLGA6L6	-3.7	114	0.000781	1
ENSG00000197846	HIST1H2BF	-4.8	114	0.000781	1
ENSG00000141499	WRAP53	-3	114	0.000781	1
ENSG00000167965	MLST8	-2.6	113	0.000853	1
ENSG00000055609	KMT2C	1.8	113	0.000853	1
ENSG00000122085	MTERFD2	-3.4	113	0.000853	1
ENSG00000188529	SRSF10	-3.1	113	0.000853	1
ENSG00000171262	FAM98B	-2.9	113	0.000853	1
ENSG00000116903	EXOC8	-3.2	113	0.000853	1
ENSG00000268674	FAM231B	-4.3	113	0.000853	1
ENSG00000185130	HIST1H2BL	-3.6	113	0.000853	1
ENSG00000073921	PICALM	-4	112	0.000934	1
ENSG00000111707	SUDS3	-3.7	112	0.000934	1
ENSG00000128159	TUBGCP6	-4.2	112	0.000934	1
ENSG00000178951	ZBTB7A	-3.5	112	0.000934	1
ENSG00000167797	CDK2AP2	-4.5	112	0.000934	1
ENSG00000145833	DDX46	-3.2	112	0.000934	1
ENSG00000124787	RPP40	-4.1	112	0.000934	1
ENSG00000187051	RPS19BP1	-3	112	0.000934	1
ENSG00000051108	HERPUD1	-2.9	112	0.000934	1
ENSG00000100650	SRSF5	-2.5	112	0.000934	1
ENSG00000112658	SRF	-3.2	112	0.000934	1
ENSG00000262660	SLC25A10	-3.3	112	0.000934	1
ENSG00000170215	FAM27B	-3.2	112	0.000934	1
ENSG00000196455	PIK3R4	-3.4	112	0.000934	1
ENSG00000257411	RP11-603J24.9	-4	111	0.00103	1
ENSG00000185163	DDX51	-2.9	111	0.00103	1
ENSG00000145734	BDP1	-3.5	111	0.00103	1
ENSG00000176386	CDC26	-3.6	111	0.00103	1
ENSG00000091009	RBM27	-3.2	111	0.00103	1
ENSG00000134248	LAMTOR5	-5.4	111	0.00103	1
ENSG00000146918	NCAPG2	-3.9	111	0.00103	1
ENSG00000102241	HTATSF1	-4.4	110	0.00111	1
ENSG00000124217	MOCS3	-2.6	110	0.00111	1
ENSG00000092439	TRPM7	-4.5	110	0.00111	1
ENSG00000169019	COMMD8	-3	110	0.00111	1
ENSG00000012061	ERCC1	-3.9	110	0.00111	1
ENSG00000231171	LINC01098	-5.6	110	0.00111	1
ENSG00000133475	GGT2	-4	110	0.00111	1
ENSG00000196419	XRCC6	-4.7	110	0.00111	1
ENSG00000213066	FGFR1OP	-4.4	110	0.00111	1
ENSG00000198301	SDAD1	-4.4	110	0.00111	1
ENSG00000115539	PDCL3	-3.2	110	0.00111	1
ENSG00000183684	ALYREF	-4.8	109	0.00121	1
ENSG00000166747	AP1G1	-2.9	109	0.00121	1
ENSG00000136152	COG3	-2.8	109	0.00121	1
ENSG00000163161	ERCC3	-3.7	109	0.00121	1
ENSG00000028203	VEZT	-3.5	109	0.00121	1
ENSG00000141867	BRD4	-4.7	109	0.00121	1
[truncated: 18,534 more rows]

## Sheet: K562 combo
#GeneID	Symbol	Combo casTLE Effect	Combo casTLE Score	casTLE p-value	10% FDR
ENSG00000269121	AC007216.2	-6.3	548	5e-07	1
ENSG00000214871	AC005082.1	-6.9	488	5e-07	1
ENSG00000269103	AC002472.1	-6.9	483	5e-07	1
ENSG00000268948	AC004017.1	-5.7	469	5e-07	1
ENSG00000090861	AARS	-5.7	450	5e-07	1
ENSG00000249008	RP11-487E13.1	-5.2	448	5e-07	1
ENSG00000142676	RPL11	-7	434	5e-07	1
ENSG00000222017	AC011997.1	-6.7	427	5e-07	1
ENSG00000139514	SLC7A1	-5.3	409	5e-07	1
ENSG00000253379	RP11-1102P16.1	-6.3	409	5e-07	1
ENSG00000168393	DTYMK	-5.2	406	5e-07	1
ENSG00000211685	IGLC7	-6	405	5e-07	1
ENSG00000269449	AC002451.1	-6.2	405	5e-07	1
ENSG00000111640	GAPDH	-6.5	401	5e-07	1
ENSG00000164163	ABCE1	-5	393	5e-07	1
ENSG00000186716	BCR	-5.2	392	5e-07	1
ENSG00000269468	AC004824.2	-5.8	392	5e-07	1
ENSG00000031698	SARS	-6.2	389	5e-07	1
ENSG00000233927	RPS28	-5.6	388	5e-07	1
ENSG00000134440	NARS	-5.4	387	5e-07	1
ENSG00000100138	NHP2L1	-5.2	386	5e-07	1
ENSG00000072506	HSD17B10	-5.6	385	5e-07	1
ENSG00000203852	HIST2H3A	-5.4	383	5e-07	1
ENSG00000137876	RSL24D1	-5.6	382	5e-07	1
ENSG00000268632	AC073657.1	-6.2	382	5e-07	1
ENSG00000125356	NDUFA1	-5.4	380	5e-07	1
ENSG00000224838	FKSG52	-5.5	375	5e-07	1
ENSG00000175792	RUVBL1	-4.9	373	5e-07	1
ENSG00000142168	SOD1	-5	370	5e-07	1
ENSG00000234237	AL162431.1	-5.7	368	5e-07	1
ENSG00000177700	POLR2L	-5.1	366	5e-07	1
ENSG00000161888	SPC24	-5.1	365	5e-07	1
ENSG00000198793	MTOR	-5.2	365	5e-07	1
ENSG00000065427	KARS	-5.5	365	5e-07	1
ENSG00000063177	RPL18	-5	364	5e-07	1
ENSG00000214306	AP001024.2	-5.6	363	5e-07	1
ENSG00000100605	ITPK1	-5	362	5e-07	1
ENSG00000268154	AL591806.1	-6.6	360	5e-07	1
ENSG00000213741	RPS29	-4.9	360	5e-07	1
ENSG00000203286	AL365202.1	-6.2	360	5e-07	1
ENSG00000116874	WARS2	-5.3	360	5e-07	1
ENSG00000228716	DHFR	-5.6	359	5e-07	1
ENSG00000120158	RCL1	-5	357	5e-07	1
ENSG00000140992	PDPK1	-5	356	5e-07	1
ENSG00000156508	EEF1A1	-4.7	356	5e-07	1
ENSG00000167508	MVD	-4.7	355	5e-07	1
ENSG00000125691	RPL23	-5.5	354	5e-07	1
ENSG00000159921	GNE	-4.8	353	5e-07	1
ENSG00000267906	AC073333.1	-5.8	353	5e-07	1
ENSG00000149923	PPP4C	-5.1	351	5e-07	1
ENSG00000162385	MAGOH	-5.3	351	5e-07	1
ENSG00000100410	PHF5A	-5.9	350	5e-07	1
ENSG00000241945	PWP2	-5.3	350	5e-07	1
ENSG00000183513	COA5	-5.2	350	5e-07	1
ENSG00000170043	TRAPPC1	-5.5	350	5e-07	1
ENSG00000147604	RPL7	-5.8	349	5e-07	1
ENSG00000073578	SDHA	-5.2	347	5e-07	1
ENSG00000183207	RUVBL2	-4.8	347	5e-07	1
ENSG00000137492	PRKRIR	-4.9	346	5e-07	1
ENSG00000186141	POLR3C	-4.6	346	5e-07	1
ENSG00000107937	GTPBP4	-5	343	5e-07	1
ENSG00000100029	PES1	-5	342	5e-07	1
ENSG00000182173	TSEN54	-4.8	342	5e-07	1
ENSG00000130255	RPL36	-5.6	340	5e-07	1
ENSG00000132646	PCNA	-4.6	340	5e-07	1
ENSG00000109475	RPL34	-4.8	339	5e-07	1
ENSG00000204775	KM-PA-2	-4.9	338	5e-07	1
ENSG00000270999	CH17-132F21.1	-6.3	338	5e-07	1
ENSG00000179115	FARSA	-5	335	5e-07	1
ENSG00000138621	PPCDC	-5.5	334	5e-07	1
ENSG00000071082	RPL31	-4.9	334	5e-07	1
ENSG00000196230	TUBB	-5.4	334	5e-07	1
ENSG00000258804	RP11-322L20.1	-5.8	333	5e-07	1
ENSG00000099817	POLR2E	-4.8	331	5e-07	1
ENSG00000142539	CTD-2545M3.6	-4.8	330	5e-07	1
ENSG00000164024	METAP1	-4.9	330	5e-07	1
ENSG00000155380	SLC16A1	-5.3	330	5e-07	1
ENSG00000265681	RPL17	-5.1	330	5e-07	1
ENSG00000167792	NDUFV1	-5.1	329	5e-07	1
ENSG00000145425	RPS3A	-4.8	328	5e-07	1
ENSG00000156502	SUPV3L1	-5.3	328	5e-07	1
ENSG00000198258	UBL5	-5.4	327	5e-07	1
ENSG00000106588	PSMA2	-5	327	5e-07	1
ENSG00000099194	SCD	-4.6	327	5e-07	1
ENSG00000211679	IGLC3	-5.3	327	5e-07	1
ENSG00000138768	USO1	-5	327	5e-07	1
ENSG00000066926	FECH	-5	326	5e-07	1
ENSG00000065911	MTHFD2	-5.3	325	5e-07	1
ENSG00000119203	CPSF3	-4.3	325	5e-07	1
ENSG00000253350	RP11-127H5.1	-6.4	325	5e-07	1
ENSG00000136718	IMP4	-4.7	324	5e-07	1
ENSG00000142657	PGD	-6.1	324	5e-07	1
ENSG00000211666	IGLV2-14	-5.1	323	5e-07	1
ENSG00000137513	NARS2	-5.4	322	5e-07	1
ENSG00000204569	PPP1R10	-4.7	321	5e-07	1
ENSG00000167658	EEF2	-5.3	321	5e-07	1
ENSG00000105671	DDX49	-4.9	320	5e-07	1
ENSG00000267981	AP003041.2	-5.1	320	5e-07	1
ENSG00000102898	NUTF2	-5.5	320	5e-07	1
ENSG00000231500	RPS18	-4.6	320	5e-07	1
ENSG00000105372	RPS19	-5.7	319	5e-07	1
ENSG00000110955	ATP5B	-5.9	319	5e-07	1
ENSG00000173674	EIF1AX	-5.1	319	5e-07	1
ENSG00000119523	ALG2	-4.6	319	5e-07	1
ENSG00000101040	ZMYND8	-5.1	317	5e-07	1
ENSG00000259752	FKSG62	-5	317	5e-07	1
ENSG00000108312	UBTF	-5.1	317	5e-07	1
ENSG00000164109	MAD2L1	-4.9	317	5e-07	1
ENSG00000105640	RPL18A	-5.1	317	5e-07	1
ENSG00000129083	COPB1	-4.8	316	5e-07	1
ENSG00000128059	PPAT	-5.5	316	5e-07	1
ENSG00000211671	IGLV2-8	-5.3	315	5e-07	1
ENSG00000164167	LSM6	-5.1	314	5e-07	1
ENSG00000152684	PELO	-4.7	314	5e-07	1
ENSG00000044574	HSPA5	-5.5	314	5e-07	1
ENSG00000197958	RPL12	-4.9	314	5e-07	1
ENSG00000154473	BUB3	-4.9	313	5e-07	1
ENSG00000182199	SHMT2	-4.5	311	5e-07	1
ENSG00000134684	YARS	-4.7	311	5e-07	1
ENSG00000211651	IGLV1-44	-4.8	310	5e-07	1
ENSG00000100030	MAPK1	-4.8	309	5e-07	1
ENSG00000120438	TCP1	-4.7	309	5e-07	1
ENSG00000065268	WDR18	-5.5	309	5e-07	1
ENSG00000097007	ABL1	-5.5	308	5e-07	1
ENSG00000108294	PSMB3	-4.7	308	5e-07	1
ENSG00000173614	NMNAT1	-5	308	5e-07	1
ENSG00000211639	IGLV4-60	-5.5	308	5e-07	1
ENSG00000111726	CMAS	-5.2	308	5e-07	1
ENSG00000060069	CTDP1	-4.9	307	5e-07	1
ENSG00000127054	CPSF3L	-4.9	306	5e-07	1
ENSG00000125686	MED1	-5.5	306	5e-07	1
ENSG00000084623	EIF3I	-5.1	305	5e-07	1
ENSG00000215021	PHB2	-5	305	5e-07	1
ENSG00000198034	RPS4X	-5	305	5e-07	1
ENSG00000101182	PSMA7	-4.7	304	5e-07	1
ENSG00000136942	RPL35	-4.7	304	5e-07	1
ENSG00000100028	SNRPD3	-5.1	303	5e-07	1
ENSG00000110107	PRPF19	-4.5	302	5e-07	1
ENSG00000033327	GAB2	-5	301	5e-07	1
ENSG00000196305	IARS	-4.6	301	5e-07	1
ENSG00000182824	AC008132.1	-4.8	300	5e-07	1
ENSG00000198042	MAK16	-4.8	300	5e-07	1
ENSG00000161016	RPL8	-5.1	300	5e-07	1
ENSG00000167005	NUDT21	-5.1	300	5e-07	1
ENSG00000221983	UBA52	-5.3	300	5e-07	1
ENSG00000152904	GGPS1	-4.8	300	5e-07	1
ENSG00000125743	SNRPD2	-4.4	300	5e-07	1
ENSG00000136997	MYC	-4.9	299	5e-07	1
ENSG00000102144	PGK1	-5.1	299	5e-07	1
ENSG00000132604	TERF2	-4.6	298	5e-07	1
ENSG00000134809	TIMM10	-4.9	297	5e-07	1
ENSG00000146223	RPL7L1	-4.8	297	5e-07	1
ENSG00000152234	ATP5A1	-4.7	297	5e-07	1
ENSG00000168653	NDUFS5	-4.5	297	5e-07	1
ENSG00000197728	RPS26	-4.8	297	5e-07	1
ENSG00000115541	HSPE1	-5.3	296	5e-07	1
ENSG00000168906	MAT2A	-5.2	296	5e-07	1
ENSG00000116586	LAMTOR2	-4.6	295	5e-07	1
ENSG00000142937	RPS8	-4.4	295	5e-07	1
ENSG00000087470	DNM1L	-5.1	295	5e-07	1
ENSG00000165119	HNRNPK	-5.1	295	5e-07	1
ENSG00000160209	PDXK	-4.8	293	5e-07	1
ENSG00000263809	RP11-849F2.7	-4.8	293	5e-07	1
ENSG00000103275	UBE2I	-4.4	293	5e-07	1
ENSG00000145592	RPL37	-5.3	293	5e-07	1
ENSG00000136450	SRSF1	-4.7	293	5e-07	1
ENSG00000268640	AC026369.1	-5.3	292	5e-07	1
ENSG00000089009	RPL6	-4.3	292	5e-07	1
ENSG00000178952	TUFM	-5	292	5e-07	1
ENSG00000085721	RRN3	-4.3	291	5e-07	1
ENSG00000142534	RPS11	-4.9	291	5e-07	1
ENSG00000150753	CCT5	-5	290	5e-07	1
ENSG00000149554	CHEK1	-5.3	290	5e-07	1
ENSG00000008324	SS18L2	-4.1	289	5e-07	1
ENSG00000111669	TPI1	-6.1	289	5e-07	1
ENSG00000258792	RP11-944C7.1	-6	289	5e-07	1
ENSG00000225119	LINC00999	-5.4	289	5e-07	1
ENSG00000170312	CDK1	-5	288	5e-07	1
ENSG00000163682	RPL9	-4.7	288	5e-07	1
ENSG00000112062	MAPK14	-4.4	288	5e-07	1
ENSG00000109618	SEPSECS	-5.2	288	5e-07	1
ENSG00000128050	PAICS	-5.1	288	5e-07	1
ENSG00000134697	GNL2	-4.8	288	5e-07	1
ENSG00000129932	DOHH	-5.1	288	5e-07	1
ENSG00000084463	WBP11	-4.4	287	5e-07	1
ENSG00000023228	NDUFS1	-5.4	286	5e-07	1
ENSG00000139343	SNRPF	-5.1	286	5e-07	1
ENSG00000069329	VPS35	-5.1	286	5e-07	1
ENSG00000110700	RPS13	-5.3	285	5e-07	1
ENSG00000130489	SCO2	-4.8	285	5e-07	1
ENSG00000215126	CBWD7	-3.9	285	5e-07	1
ENSG00000188612	SUMO2	-4.9	285	5e-07	1
ENSG00000104852	SNRNP70	-4.3	284	5e-07	1
ENSG00000127564	PKMYT1	-5.4	284	5e-07	1
ENSG00000113712	CSNK1A1	-5.1	284	5e-07	1
ENSG00000108518	PFN1	-5.3	284	5e-07	1
ENSG00000089685	BIRC5	-4.1	283	5e-07	1
ENSG00000167085	PHB	-4.4	283	5e-07	1
ENSG00000183751	TBL3	-4.6	282	5e-07	1
ENSG00000109971	HSPA8	-4.7	282	5e-07	1
ENSG00000142186	SCYL1	-4.7	282	5e-07	1
ENSG00000130726	TRIM28	-4.4	281	5e-07	1
ENSG00000073536	NLE1	-4.1	281	5e-07	1
ENSG00000122692	SMU1	-4.6	281	5e-07	1
ENSG00000147684	NDUFB9	-4.9	280	5e-07	1
ENSG00000162377	COA7	-4.5	280	5e-07	1
ENSG00000146731	CCT6A	-4.7	280	5e-07	1
ENSG00000178921	PFAS	-4.7	280	5e-07	1
ENSG00000161920	MED11	-5.2	280	5e-07	1
ENSG00000268942	CKS1B	-5	280	5e-07	1
ENSG00000172273	HINFP	-4.6	279	5e-07	1
ENSG00000074800	ENO1	-4.5	279	5e-07	1
ENSG00000211669	IGLV3-10	-4.5	279	5e-07	1
ENSG00000198431	TXNRD1	-5	278	5e-07	1
ENSG00000172115	CYCS	-4.5	278	5e-07	1
ENSG00000102967	DHODH	-4.5	278	5e-07	1
ENSG00000148843	PDCD11	-4.8	277	5e-07	1
ENSG00000100567	PSMA3	-4.2	277	5e-07	1
ENSG00000110536	PTPMT1	-4.4	277	5e-07	1
ENSG00000181222	POLR2A	-4.6	277	5e-07	1
ENSG00000179295	PTPN11	-4.9	277	5e-07	1
ENSG00000112306	RPS12	-4.3	276	5e-07	1
ENSG00000143947	RPS27A	-4.8	276	5e-07	1
ENSG00000149084	HSD17B12	-4.4	276	5e-07	1
ENSG00000204628	GNB2L1	-5	276	5e-07	1
ENSG00000131368	MRPS25	-5.5	276	5e-07	1
ENSG00000128951	DUT	-5.6	274	5e-07	1
ENSG00000100764	PSMC1	-5.6	274	5e-07	1
ENSG00000211668	IGLV2-11	-4.7	273	5e-07	1
ENSG00000113013	HSPA9	-4.3	273	5e-07	1
ENSG00000014919	COX15	-4.8	273	5e-07	1
ENSG00000161513	FDXR	-4.9	273	5e-07	1
ENSG00000173141	MRP63	-4.7	272	5e-07	1
ENSG00000136824	SMC2	-4.4	272	5e-07	1
ENSG00000152253	SPC25	-4.7	272	5e-07	1
ENSG00000055950	MRPL43	-4.8	271	5e-07	1
ENSG00000164758	MED30	-4	271	5e-07	1
ENSG00000164091	WDR82	-4.3	271	5e-07	1
ENSG00000214109	AC008686.1	-5.3	271	5e-07	1
ENSG00000105810	CDK6	-4.8	270	5e-07	1
ENSG00000143106	PSMA5	-4.6	270	5e-07	1
ENSG00000039650	PNKP	-4.6	270	5e-07	1
ENSG00000144713	RPL32	-4.4	270	5e-07	1
ENSG00000182362	YBEY	-4.3	270	5e-07	1
ENSG00000269084	AC009977.1	-7.4	269	5e-07	1
ENSG00000259063	DUX4L5	-4.7	269	5e-07	1
ENSG00000175334	BANF1	-5.2	269	5e-07	1
ENSG00000160917	CPSF4	-4.8	269	5e-07	1
ENSG00000115216	NRBP1	-4.9	269	5e-07	1
ENSG00000148688	RPP30	-5.5	269	5e-07	1
ENSG00000127554	GFER	-4.8	269	5e-07	1
ENSG00000112081	SRSF3	-4.1	269	5e-07	1
ENSG00000143368	SF3B4	-5	268	5e-07	1
ENSG00000111639	MRPL51	-5.1	268	5e-07	1
ENSG00000154719	MRPL39	-4.8	268	5e-07	1
ENSG00000214919	AC104472.1	-5.4	268	5e-07	1
ENSG00000169020	ATP5I	-5.3	268	5e-07	1
ENSG00000131795	RBM8A	-5.5	268	5e-07	1
ENSG00000111445	RFC5	-4.7	267	5e-07	1
ENSG00000133316	WDR74	-4.9	267	5e-07	1
ENSG00000105193	RPS16	-4.8	267	5e-07	1
ENSG00000187145	MRPS21	-4	267	5e-07	1
ENSG00000087586	AURKA	-5.1	267	5e-07	1
ENSG00000111880	RNGTT	-5	267	5e-07	1
ENSG00000112972	HMGCS1	-4.6	267	5e-07	1
ENSG00000167118	URM1	-5.1	267	5e-07	1
ENSG00000008838	MED24	-4.5	267	5e-07	1
ENSG00000108592	FTSJ3	-4.1	267	5e-07	1
ENSG00000211665	IGLV3-16	-4.8	266	5e-07	1
ENSG00000196365	LONP1	-4.9	266	5e-07	1
ENSG00000198728	LDB1	-4.5	266	5e-07	1
ENSG00000110921	MVK	-4.9	266	5e-07	1
ENSG00000167721	TSR1	-4.6	266	5e-07	1
ENSG00000104897	SF3A2	-4.5	266	5e-07	1
ENSG00000196367	TRRAP	-4.9	266	5e-07	1
ENSG00000156261	CCT8	-4	266	5e-07	1
ENSG00000143624	INTS3	-4.2	265	5e-07	1
ENSG00000114503	NCBP2	-5.6	265	5e-07	1
ENSG00000166411	IDH3A	-5.2	265	5e-07	1
ENSG00000054116	TRAPPC3	-4.5	264	5e-07	1
ENSG00000163468	CCT3	-4.5	264	5e-07	1
ENSG00000128524	ATP6V1F	-4.8	264	5e-07	1
ENSG00000135476	ESPL1	-4.5	264	5e-07	1
ENSG00000211670	IGLV3-9	-4.6	264	5e-07	1
ENSG00000255508	MIR3654	-4.1	264	5e-07	1
ENSG00000101444	AHCY	-4.5	264	5e-07	1
ENSG00000188710	QRFP	-4.8	264	5e-07	1
ENSG00000084774	CAD	-5.3	264	5e-07	1
ENSG00000164933	SLC25A32	-4.6	263	5e-07	1
ENSG00000149925	ALDOA	-4.6	263	5e-07	1
ENSG00000273003	RP11-399J13.3	-4.6	263	5e-07	1
ENSG00000067225	PKM	-4.5	263	5e-07	1
ENSG00000117751	PPP1R8	-3.8	263	5e-07	1
ENSG00000115128	SF3B14	-4.6	263	5e-07	1
ENSG00000149806	FAU	-4.8	262	5e-07	1
ENSG00000198563	DDX39B	-4.3	262	5e-07	1
ENSG00000241973	PI4KA	-4.3	262	5e-07	1
ENSG00000092094	OSGEP	-4.7	262	5e-07	1
ENSG00000198755	RPL10A	-4.5	262	5e-07	1
ENSG00000149716	ORAOV1	-4.8	261	5e-07	1
ENSG00000130985	UBA1	-4.7	261	5e-07	1
ENSG00000137955	RABGGTB	-4.8	261	5e-07	1
ENSG00000154813	DPH3	-5	261	5e-07	1
ENSG00000100865	CINP	-3.8	261	5e-07	1
ENSG00000156239	N6AMT1	-5.8	261	5e-07	1
ENSG00000184007	PTP4A2	-4.4	261	5e-07	1
ENSG00000136937	NCBP1	-4.8	261	5e-07	1
ENSG00000155097	ATP6V1C1	-5	261	5e-07	1
ENSG00000104835	SARS2	-4.7	260	5e-07	1
ENSG00000167088	SNRPD1	-4.5	260	5e-07	1
ENSG00000174748	RPL15	-4.7	260	5e-07	1
ENSG00000268156	FKSG61	-4	260	5e-07	1
ENSG00000180817	PPA1	-4.6	259	5e-07	1
ENSG00000143774	GUK1	-5.2	259	5e-07	1
ENSG00000115484	CCT4	-4.5	259	5e-07	1
ENSG00000268578	AL354718.1	-5.1	259	5e-07	1
ENSG00000065518	NDUFB4	-4.5	259	5e-07	1
ENSG00000165271	NOL6	-3.9	258	5e-07	1
ENSG00000198522	GPN1	-4.9	258	5e-07	1
ENSG00000142751	GPN2	-4.3	258	5e-07	1
ENSG00000100983	GSS	-4.2	258	5e-07	1
ENSG00000124207	CSE1L	-4.1	258	5e-07	1
ENSG00000130826	DKC1	-4.1	258	5e-07	1
ENSG00000136271	DDX56	-3.9	258	5e-07	1
ENSG00000153187	HNRNPU	-4.5	257	5e-07	1
ENSG00000041357	PSMA4	-4.8	257	5e-07	1
ENSG00000214305	AP001024.1	-6.1	256	5e-07	1
ENSG00000138071	ACTR2	-4.1	256	5e-07	1
ENSG00000177600	RPLP2	-4.8	256	5e-07	1
ENSG00000132603	NIP7	-4.5	256	5e-07	1
ENSG00000164414	SLC35A1	-5.2	255	5e-07	1
ENSG00000269291	AC010877.1	-5.2	255	5e-07	1
ENSG00000177971	IMP3	-4	255	5e-07	1
ENSG00000115761	NOL10	-4.2	255	5e-07	1
ENSG00000178999	AURKB	-4.8	255	5e-07	1
ENSG00000130332	LSM7	-4.6	255	5e-07	1
ENSG00000139131	YARS2	-4.9	255	5e-07	1
ENSG00000142731	PLK4	-5.2	255	5e-07	1
ENSG00000127184	COX7C	-3.7	255	5e-07	1
ENSG00000171793	CTPS1	-5.2	255	5e-07	1
ENSG00000101138	CSTF1	-4.8	255	5e-07	1
ENSG00000161103	AC008132.13	-5.7	255	5e-07	1
ENSG00000119414	PPP6C	-5	254	5e-07	1
ENSG00000140326	CDAN1	-4.6	254	5e-07	1
ENSG00000143476	DTL	-4.8	254	5e-07	1
ENSG00000095059	DHPS	-4.3	254	5e-07	1
ENSG00000086475	SEPHS1	-4.7	253	5e-07	1
ENSG00000172613	RAD9A	-4.7	253	5e-07	1
ENSG00000100023	PPIL2	-4.6	253	5e-07	1
ENSG00000128626	MRPS12	-4.3	253	5e-07	1
ENSG00000076043	REXO2	-4.6	253	5e-07	1
ENSG00000142544	CTU1	-4.3	253	5e-07	1
ENSG00000108883	EFTUD2	-4.7	252	5e-07	1
ENSG00000099795	NDUFB7	-4.6	252	5e-07	1
ENSG00000147416	ATP6V1B2	-4.4	251	5e-07	1
ENSG00000171490	RSL1D1	-5.4	251	5e-07	1
ENSG00000163930	BAP1	-4.6	251	5e-07	1
ENSG00000180198	RCC1	-4.8	251	5e-07	1
ENSG00000143374	TARS2	-4.1	250	5e-07	1
ENSG00000198830	HMGN2	-4.5	250	5e-07	1
ENSG00000136807	CDK9	-5.1	250	5e-07	1
ENSG00000256206	PSMA1	-4	250	5e-07	1
ENSG00000125995	ROMO1	-4.5	249	5e-07	1
ENSG00000145191	EIF2B5	-4.9	249	5e-07	1
ENSG00000175756	AURKAIP1	-4.7	249	5e-07	1
ENSG00000143498	TAF1A	-4.6	249	5e-07	1
ENSG00000113048	MRPS27	-4.3	249	5e-07	1
ENSG00000135002	RFK	-4.6	249	5e-07	1
ENSG00000130414	NDUFA10	-5	248	5e-07	1
ENSG00000138073	PREB	-4.7	248	5e-07	1
ENSG00000211659	IGLV3-25	-5	247	5e-07	1
ENSG00000160949	TONSL	-4.3	247	5e-07	1
ENSG00000166260	COX11	-5.1	247	5e-07	1
ENSG00000122140	MRPS2	-4.7	247	5e-07	1
ENSG00000174444	RPL4	-4.6	246	5e-07	1
ENSG00000092199	HNRNPC	-5.3	246	5e-07	1
ENSG00000104889	RNASEH2A	-4.5	246	5e-07	1
ENSG00000010256	UQCRC1	-4.6	246	5e-07	1
ENSG00000213639	PPP1CB	-4.9	246	5e-07	1
ENSG00000211653	IGLV1-40	-4.8	245	5e-07	1
ENSG00000107815	C10ORF2	-4.5	245	5e-07	1
ENSG00000137818	RPLP1	-4.6	245	5e-07	1
ENSG00000269746	AC009060.1	-5.2	245	5e-07	1
ENSG00000067704	IARS2	-4.7	245	5e-07	1
ENSG00000136521	NDUFB5	-4.8	245	5e-07	1
ENSG00000126524	SBDS	-5	245	5e-07	1
ENSG00000166508	MCM7	-4.3	244	5e-07	1
ENSG00000168827	GFM1	-5	244	5e-07	1
ENSG00000106636	YKT6	-3.9	244	5e-07	1
ENSG00000089157	RPLP0	-4.2	244	5e-07	1
ENSG00000173436	MINOS1	-5.1	244	5e-07	1
ENSG00000179950	PUF60	-4.4	244	5e-07	1
ENSG00000120800	UTP20	-4.9	244	5e-07	1
ENSG00000100632	ERH	-3.8	244	5e-07	1
ENSG00000129911	KLF16	-3.7	243	5e-07	1
ENSG00000123983	ACSL3	-4.5	243	5e-07	1
ENSG00000144028	SNRNP200	-4.5	243	5e-07	1
ENSG00000105401	CDC37	-4.2	243	5e-07	1
ENSG00000166986	MARS	-4.6	243	5e-07	1
ENSG00000110717	NDUFS8	-4.8	242	5e-07	1
ENSG00000213121	AL590867.1	-4.6	242	5e-07	1
ENSG00000075624	ACTB	-4.4	242	5e-07	1
ENSG00000105618	PRPF31	-4.1	242	5e-07	1
ENSG00000170445	HARS	-4.6	242	5e-07	1
ENSG00000140105	WARS	-6.4	242	5e-07	1
ENSG00000100162	CENPM	-4.3	242	5e-07	1
ENSG00000125676	THOC2	-4.9	242	5e-07	1
ENSG00000124608	AARS2	-4.9	242	5e-07	1
ENSG00000161981	SNRNP25	-3.8	241	5e-07	1
ENSG00000269624	AL138847.1	-4.6	241	5e-07	1
ENSG00000116459	ATP5F1	-4.9	241	5e-07	1
ENSG00000071894	CPSF1	-4.8	241	5e-07	1
ENSG00000122257	RBBP6	-6	241	5e-07	1
ENSG00000095380	NANS	-4.7	241	5e-07	1
ENSG00000140990	NDUFB10	-5.1	240	5e-07	1
ENSG00000140307	GTF2A2	-5	240	5e-07	1
ENSG00000174231	PRPF8	-3.8	240	5e-07	1
ENSG00000111300	NAA25	-3.8	240	5e-07	1
ENSG00000122218	COPA	-4.6	240	5e-07	1
ENSG00000100034	PPM1F	-4.5	240	5e-07	1
ENSG00000115286	NDUFS7	-4.8	240	5e-07	1
ENSG00000126088	UROD	-5.2	240	5e-07	1
ENSG00000189091	SF3B3	-4.8	240	5e-07	1
ENSG00000159131	GART	-4.8	240	5e-07	1
ENSG00000114573	ATP6V1A	-4.9	240	5e-07	1
ENSG00000074071	MRPS34	-4.4	239	5e-07	1
ENSG00000103502	CDIPT	-4.3	239	5e-07	1
ENSG00000126878	AIF1L	-4.2	239	5e-07	1
ENSG00000165264	NDUFB6	-4.3	239	5e-07	1
ENSG00000165280	VCP	-4.5	239	5e-07	1
ENSG00000105281	SLC1A5	-3.8	239	5e-07	1
ENSG00000096080	MRPS18A	-5	238	5e-07	1
ENSG00000160563	MED27	-4.9	238	5e-07	1
ENSG00000116120	FARSB	-4.6	238	5e-07	1
ENSG00000158864	NDUFS2	-5.4	238	5e-07	1
ENSG00000135829	DHX9	-4.6	237	5e-07	1
ENSG00000105402	NAPA	-4.6	237	5e-07	1
ENSG00000173540	GMPPB	-4.7	237	5e-07	1
ENSG00000239900	ADSL	-4.2	237	5e-07	1
ENSG00000211638	IGLV8-61	-4.5	237	5e-07	1
ENSG00000214645	AL162389.1	-5.4	237	5e-07	1
ENSG00000100218	RTDR1	-3.9	236	5e-07	1
ENSG00000120705	ETF1	-5.1	236	5e-07	1
ENSG00000196396	PTPN1	-4.7	236	5e-07	1
ENSG00000204394	VARS	-4.7	236	5e-07	1
ENSG00000091140	DLD	-3.9	236	5e-07	1
ENSG00000138363	ATIC	-4.3	236	5e-07	1
ENSG00000131462	TUBG1	-4.9	236	5e-07	1
ENSG00000092439	TRPM7	-4.9	236	5e-07	1
ENSG00000111364	DDX55	-3.8	236	5e-07	1
ENSG00000103018	CYB5B	-5.5	236	5e-07	1
ENSG00000167965	MLST8	-4.5	235	5e-07	1
ENSG00000099381	SETD1A	-4.2	235	5e-07	1
ENSG00000163832	ELP6	-4.5	235	5e-07	1
ENSG00000101166	SLMO2	-4.6	235	5e-07	1
ENSG00000175166	PSMD2	-3.9	235	5e-07	1
ENSG00000129351	ILF3	-4.5	234	5e-07	1
ENSG00000163399	ATP1A1	-4.7	234	5e-07	1
ENSG00000132341	RAN	-4.5	234	5e-07	1
ENSG00000105254	TBCB	-4.3	234	5e-07	1
ENSG00000111641	NOP2	-3.9	234	5e-07	1
ENSG00000259133	RP11-1085N6.3	-6.2	234	5e-07	1
ENSG00000204392	LSM2	-4.2	234	5e-07	1
ENSG00000108424	KPNB1	-4.4	234	5e-07	1
ENSG00000116221	MRPL37	-4.1	234	5e-07	1
ENSG00000180182	MED14	-3.8	233	5e-07	1
ENSG00000124641	MED20	-3.8	233	5e-07	1
ENSG00000167526	RPL13	-4.5	233	5e-07	1
ENSG00000181938	GINS3	-4.7	233	5e-07	1
ENSG00000156603	MED19	-4.1	233	5e-07	1
ENSG00000170291	ELP5	-5	233	5e-07	1
ENSG00000133112	TPT1	-4.8	233	5e-07	1
ENSG00000097046	CDC7	-4.5	233	5e-07	1
ENSG00000184076	UQCR10	-6	233	5e-07	1
ENSG00000198356	ASNA1	-5.3	232	5e-07	1
ENSG00000104147	OIP5	-4.6	232	5e-07	1
ENSG00000119421	NDUFA8	-4.3	232	5e-07	1
ENSG00000131174	COX7B	-5.3	232	5e-07	1
ENSG00000144021	CIAO1	-4.6	232	5e-07	1
ENSG00000102974	CTCF	-4.3	231	5e-07	1
ENSG00000148606	POLR3A	-4	231	5e-07	1
ENSG00000139350	NEDD1	-4.6	231	5e-07	1
ENSG00000174100	MRPL45	-4.6	231	5e-07	1
ENSG00000091157	WDR7	-4.8	231	5e-07	1
ENSG00000070061	IKBKAP	-4.3	230	5e-07	1
ENSG00000173757	STAT5B	-4.4	230	5e-07	1
ENSG00000125755	SYMPK	-4.9	230	5e-07	1
ENSG00000130720	FIBCD1	-3.9	230	5e-07	1
ENSG00000163882	POLR2H	-4.6	230	5e-07	1
ENSG00000212673	AL136115.1	-4.9	230	5e-07	1
ENSG00000137038	TMEM261	-4.5	230	5e-07	1
ENSG00000156411	C14ORF2	-5.7	230	5e-07	1
ENSG00000257365	FNTB	-5.4	229	5e-07	1
ENSG00000138442	WDR12	-4.6	229	5e-07	1
ENSG00000078142	PIK3C3	-4.5	229	5e-07	1
ENSG00000182899	RPL35A	-4.5	229	5e-07	1
ENSG00000175221	MED16	-4.4	229	5e-07	1
ENSG00000131475	VPS25	-4.9	229	5e-07	1
ENSG00000122406	RPL5	-3.6	228	5e-07	1
ENSG00000268533	AC004076.7	-5.6	228	5e-07	1
ENSG00000140395	WDR61	-4.2	228	5e-07	1
ENSG00000176890	TYMS	-4.9	228	5e-07	1
ENSG00000086589	RBM22	-4.4	227	5e-07	1
ENSG00000100519	PSMC6	-4	227	5e-07	1
ENSG00000131153	GINS2	-3.7	227	5e-07	1
ENSG00000113810	SMC4	-4.9	227	5e-07	1
ENSG00000171314	PGAM1	-4.3	227	5e-07	1
ENSG00000136709	WDR33	-4.2	226	5e-07	1
ENSG00000134058	CDK7	-4.2	226	5e-07	1
ENSG00000126215	XRCC3	-4.6	226	5e-07	1
ENSG00000134014	ELP3	-4.5	226	5e-07	1
ENSG00000137054	POLR1E	-4.9	226	5e-07	1
ENSG00000113460	BRIX1	-4.9	226	5e-07	1
ENSG00000129559	NEDD8	-5.2	226	5e-07	1
ENSG00000267942	AC090673.2	-5.2	226	5e-07	1
ENSG00000112855	HARS2	-4.2	226	5e-07	1
ENSG00000172757	CFL1	-5.4	226	5e-07	1
ENSG00000105953	OGDH	-4.7	225	5e-07	1
ENSG00000115368	WDR75	-4.2	225	5e-07	1
ENSG00000211672	IGLV4-3	-3.4	225	5e-07	1
ENSG00000130810	PPAN	-3.7	225	5e-07	1
ENSG00000241370	RPP21	-3.9	225	5e-07	1
ENSG00000177885	GRB2	-4.2	225	5e-07	1
ENSG00000125449	ARMC7	-4.4	224	5e-07	1
ENSG00000197498	RPF2	-4.4	224	5e-07	1
ENSG00000162368	CMPK1	-4.3	224	5e-07	1
ENSG00000204822	MRPL53	-4.2	224	5e-07	1
ENSG00000013375	PGM3	-4.4	224	5e-07	1
ENSG00000183773	AIFM3	-4.4	224	5e-07	1
ENSG00000108423	TUBD1	-4.3	224	5e-07	1
ENSG00000133475	GGT2	-4.4	224	5e-07	1
ENSG00000039123	SKIV2L2	-4.4	224	5e-07	1
ENSG00000122026	RPL21	-4.3	224	5e-07	1
ENSG00000255940	REXO1L10P	-3.8	224	5e-07	1
ENSG00000033011	ALG1	-5	224	5e-07	1
ENSG00000047315	POLR2B	-4.2	224	5e-07	1
ENSG00000104671	DCTN6	-5.1	224	5e-07	1
ENSG00000166166	TRMT61A	-4.6	223	5e-07	1
ENSG00000223496	EXOSC6	-4.7	223	5e-07	1
ENSG00000139180	NDUFA9	-3.8	223	5e-07	1
ENSG00000148308	GTF3C5	-4.8	223	5e-07	1
ENSG00000105258	POLR2I	-4	223	5e-07	1
ENSG00000107581	EIF3A	-4.4	223	5e-07	1
ENSG00000140905	GCSH	-4.3	223	5e-07	1
ENSG00000124614	RPS10	-4.4	223	5e-07	1
ENSG00000020922	MRE11A	-4.6	223	5e-07	1
ENSG00000188690	UROS	-4.2	223	5e-07	1
ENSG00000138035	PNPT1	-4.7	223	5e-07	1
ENSG00000094880	CDC23	-5	223	5e-07	1
ENSG00000089048	ESF1	-4.9	223	5e-07	1
ENSG00000071127	WDR1	-4.6	223	5e-07	1
ENSG00000150990	DHX37	-4.8	222	5e-07	1
ENSG00000178105	DDX10	-4.4	222	5e-07	1
ENSG00000206203	TSSK2	-3.9	222	5e-07	1
ENSG00000176134	AL445665.1	-4.4	222	5e-07	1
ENSG00000168066	SF1	-4.1	222	5e-07	1
ENSG00000154582	TCEB1	-3.9	222	5e-07	1
ENSG00000164346	NSA2	-4.3	222	5e-07	1
ENSG00000144741	SLC25A26	-4.5	222	5e-07	1
ENSG00000242372	EIF6	-4.5	222	5e-07	1
ENSG00000261796	ISY1-RAB43	-4.1	221	5e-07	1
ENSG00000100084	HIRA	-4.7	221	5e-07	1
ENSG00000125630	POLR1B	-4.2	221	5e-07	1
ENSG00000182117	NOP10	-4.6	221	5e-07	1
ENSG00000211675	IGLC1	-4.8	221	5e-07	1
ENSG00000131931	THAP1	-4.7	221	5e-07	1
ENSG00000100316	RPL3	-4.7	220	5e-07	1
ENSG00000165792	METTL17	-4.3	220	5e-07	1
ENSG00000127804	METTL16	-3.7	220	5e-07	1
ENSG00000183793	NPIPA5	-4.7	220	5e-07	1
ENSG00000181163	NPM1	-4	220	5e-07	1
ENSG00000088356	PDRG1	-5.2	220	5e-07	1
ENSG00000117399	CDC20	-4.5	220	5e-07	1
ENSG00000051180	RAD51	-4.4	220	5e-07	1
ENSG00000100297	MCM5	-3.9	219	5e-07	1
ENSG00000204316	MRPL38	-4.2	219	5e-07	1
ENSG00000108848	LUC7L3	-4.5	219	5e-07	1
ENSG00000258834	DUX4L4	-5.1	219	5e-07	1
ENSG00000172534	HCFC1	-4.9	218	5e-07	1
ENSG00000034152	MAP2K3	-4.4	218	5e-07	1
ENSG00000124217	MOCS3	-5.2	218	5e-07	1
ENSG00000132383	RPA1	-4	218	5e-07	1
ENSG00000079246	XRCC5	-4.5	218	5e-07	1
ENSG00000211664	IGLV2-18	-4.8	218	5e-07	1
ENSG00000093009	CDC45	-4.5	218	5e-07	1
ENSG00000073969	NSF	-4.2	218	5e-07	1
ENSG00000159593	NAE1	-4.3	217	5e-07	1
ENSG00000106245	BUD31	-4.4	217	5e-07	1
ENSG00000133997	MED6	-4.9	217	5e-07	1
ENSG00000130713	EXOSC2	-4.4	217	5e-07	1
ENSG00000184260	HIST2H2AC	-4	217	5e-07	1
ENSG00000183684	ALYREF	-4.5	216	5e-07	1
ENSG00000105819	PMPCB	-4.1	216	5e-07	1
ENSG00000213619	NDUFS3	-4.6	216	5e-07	1
ENSG00000268206	AC061975.10	-5.4	216	5e-07	1
ENSG00000211667	IGLV3-12	-4.4	216	5e-07	1
ENSG00000117682	DHDDS	-4.3	216	5e-07	1
ENSG00000174437	ATP2A2	-4.8	216	5e-07	1
ENSG00000133119	RFC3	-4.3	216	5e-07	1
ENSG00000008988	RPS20	-4.6	216	5e-07	1
ENSG00000063244	U2AF2	-4.4	215	5e-07	1
ENSG00000014138	POLA2	-4.5	215	5e-07	1
ENSG00000156970	BUB1B	-4.2	215	5e-07	1
ENSG00000135624	CCT7	-3.9	215	5e-07	1
ENSG00000244005	NFS1	-4.3	215	5e-07	1
ENSG00000134001	EIF2S1	-4.3	215	5e-07	1
ENSG00000172172	MRPL13	-4.5	215	5e-07	1
ENSG00000137547	MRPL15	-4.6	215	5e-07	1
ENSG00000037897	METTL1	-3.9	215	5e-07	1
ENSG00000164587	RPS14	-4.5	214	5e-07	1
ENSG00000174276	ZNHIT2	-4.4	214	5e-07	1
ENSG00000103356	EARS2	-4.5	214	5e-07	1
ENSG00000197102	DYNC1H1	-3.8	214	5e-07	1
ENSG00000268111	AL031663.1	-5.2	214	5e-07	1
ENSG00000101003	GINS1	-4.2	214	5e-07	1
ENSG00000185359	HGS	-5	214	5e-07	1
ENSG00000100804	PSMB5	-4	214	5e-07	1
ENSG00000133706	LARS	-5.3	214	5e-07	1
ENSG00000077348	EXOSC5	-5.1	214	5e-07	1
ENSG00000102978	POLR2C	-4.5	214	5e-07	1
ENSG00000072756	TRNT1	-4.6	213	5e-07	1
ENSG00000168286	THAP11	-4.3	213	5e-07	1
ENSG00000111361	EIF2B1	-4.7	213	5e-07	1
ENSG00000173726	TOMM20	-4.2	213	5e-07	1
ENSG00000111667	USP5	-4.3	212	5e-07	1
ENSG00000106355	LSM5	-5.1	212	5e-07	1
ENSG00000103245	NARFL	-4.2	212	5e-07	1
ENSG00000250127	CTD-2117L12.1	-5.4	212	5e-07	1
ENSG00000122882	ECD	-4.7	211	5e-07	1
ENSG00000115946	PNO1	-4.5	211	5e-07	1
ENSG00000120539	MASTL	-6.4	211	5e-07	1
ENSG00000090263	MRPS33	-3.7	211	5e-07	1
ENSG00000165934	CPSF2	-5	211	5e-07	1
ENSG00000092108	SCFD1	-4.3	211	5e-07	1
ENSG00000100949	RABGGTA	-5.7	210	5e-07	1
ENSG00000115904	SOS1	-4.1	210	5e-07	1
ENSG00000143228	NUF2	-4.3	210	5e-07	1
ENSG00000158042	MRPL17	-4	210	5e-07	1
ENSG00000196655	TRAPPC4	-4.5	210	5e-07	1
ENSG00000068654	POLR1A	-4.5	210	5e-07	1
ENSG00000117360	PRPF3	-3.5	210	5e-07	1
ENSG00000109917	ZNF259	-4.2	210	5e-07	1
ENSG00000136930	PSMB7	-4.6	210	5e-07	1
ENSG00000083845	RPS5	-5.7	210	5e-07	1
ENSG00000256715	AL050302.1	-4.9	209	5e-07	1
ENSG00000100038	TOP3B	-4.5	209	5e-07	1
ENSG00000112096	SOD2	-5.1	209	5e-07	1
ENSG00000182180	MRPS16	-4.6	209	5e-07	1
ENSG00000119487	MAPKAP1	-4.3	209	5e-07	1
ENSG00000178057	NDUFAF3	-4.5	208	5e-07	1
ENSG00000143977	SNRPG	-4.6	208	5e-07	1
ENSG00000127837	AAMP	-4.1	208	5e-07	1
ENSG00000223350	IGLV9-49	-4.7	208	5e-07	1
ENSG00000233232	NPIPB7	-4.7	208	5e-07	1
ENSG00000203818	HIST2H3PS2	-4.5	208	5e-07	1
ENSG00000113272	THG1L	-4.4	208	5e-07	1
ENSG00000007923	DNAJC11	-4.5	208	5e-07	1
ENSG00000102125	TAZ	-4.3	207	5e-07	1
ENSG00000178741	COX5A	-5.6	207	5e-07	1
ENSG00000049541	RFC2	-4.6	207	5e-07	1
ENSG00000148303	RPL7A	-4.3	207	5e-07	1
ENSG00000090273	NUDC	-5.1	207	5e-07	1
ENSG00000130177	CDC16	-4	207	5e-07	1
ENSG00000088930	XRN2	-4.2	207	5e-07	1
ENSG00000112651	MRPL2	-4.7	207	5e-07	1
ENSG00000196622	RIMBP3	-4.8	206	5e-07	1
ENSG00000145041	VPRBP	-4.3	206	5e-07	1
ENSG00000100228	RAB36	-4.8	206	5e-07	1
ENSG00000055044	NOP58	-4.4	206	5e-07	1
ENSG00000141759	TXNL4A	-5	206	5e-07	1
ENSG00000186468	RPS23	-4.5	206	5e-07	1
ENSG00000170860	LSM3	-4.2	206	5e-07	1
ENSG00000053900	ANAPC4	-4.4	206	5e-07	1
ENSG00000096401	CDC5L	-4.3	206	5e-07	1
ENSG00000197969	VPS13A	-3.9	205	5e-07	1
ENSG00000160201	U2AF1	-4.1	205	5e-07	1
ENSG00000167863	ATP5H	-3.8	205	5e-07	1
ENSG00000107959	PITRM1	-4.6	205	5e-07	1
ENSG00000137807	KIF23	-4.5	205	5e-07	1
ENSG00000221914	PPP2R2A	-4	205	5e-07	1
ENSG00000211641	IGLV11-55	-4.4	205	5e-07	1
ENSG00000155868	MED7	-3.4	205	5e-07	1
ENSG00000117308	GALE	-3.7	204	5e-07	1
ENSG00000161203	AP2M1	-4	204	5e-07	1
ENSG00000064313	TAF2	-4.6	204	5e-07	1
ENSG00000114742	WDR48	-4.8	204	5e-07	1
ENSG00000131966	ACTR10	-4.2	204	5e-07	1
ENSG00000167112	TRUB2	-4.2	204	5e-07	1
ENSG00000161217	PCYT1A	-3.5	204	5e-07	1
ENSG00000136888	ATP6V1G1	-4.7	204	5e-07	1
ENSG00000108278	ZNHIT3	-4	203	5e-07	1
ENSG00000053372	MRTO4	-3.4	203	5e-07	1
ENSG00000166226	CCT2	-4.1	203	5e-07	1
ENSG00000178605	GTPBP6	-4.5	203	5e-07	1
ENSG00000082516	GEMIN5	-4.1	203	5e-07	1
ENSG00000111231	GPN3	-4.4	203	5e-07	1
ENSG00000213221	DNLZ	-3.8	203	5e-07	1
ENSG00000166851	PLK1	-4	203	5e-07	1
ENSG00000172053	QARS	-4.2	203	5e-07	1
ENSG00000167842	MIS12	-4	203	5e-07	1
ENSG00000108384	RAD51C	-4.3	202	5e-07	1
ENSG00000131495	NDUFA2	-4.8	202	5e-07	1
ENSG00000132300	PTCD3	-4.1	202	5e-07	1
ENSG00000145982	FARS2	-4.3	202	5e-07	1
ENSG00000155393	HEATR3	-4.6	202	5e-07	1
ENSG00000132792	CTNNBL1	-5.3	202	5e-07	1
ENSG00000166441	RPL27A	-5.1	202	5e-07	1
ENSG00000099904	ZDHHC8	-3.9	202	5e-07	1
ENSG00000185379	RAD51D	-4.9	202	5e-07	1
ENSG00000027001	MIPEP	-4.7	202	5e-07	1
ENSG00000127580	WDR24	-5.2	202	5e-07	1
ENSG00000157020	SEC13	-4.1	202	5e-07	1
ENSG00000171453	POLR1C	-4.2	202	5e-07	1
ENSG00000126883	NUP214	-4.3	202	5e-07	1
ENSG00000119285	HEATR1	-3.9	202	5e-07	1
ENSG00000100883	SRP54	-4.4	201	5e-07	1
ENSG00000074319	TSG101	-4.5	201	5e-07	1
ENSG00000079805	DNM2	-4.1	201	5e-07	1
ENSG00000138663	COPS4	-3.7	201	5e-07	1
ENSG00000110172	CHORDC1	-4.8	201	5e-07	1
ENSG00000115875	SRSF7	-4.2	200	5e-07	1
ENSG00000205246	RPSAP58	-4.6	200	5e-07	1
ENSG00000108298	RPL19	-4.2	200	5e-07	1
ENSG00000185883	ATP6V0C	-5.1	200	5e-07	1
ENSG00000211678	IGLJ3	-5.1	200	5e-07	1
ENSG00000154832	CXXC1	-3.7	200	5e-07	1
ENSG00000172315	TP53RK	-4.4	200	5e-07	1
ENSG00000183431	SF3A3	-4.5	200	5e-07	1
ENSG00000162521	RBBP4	-4.4	200	5e-07	1
ENSG00000211663	IGLV3-19	-4.3	199	5e-07	1
ENSG00000171863	RPS7	-4	199	5e-07	1
ENSG00000001497	LAS1L	-4.3	199	5e-07	1
ENSG00000255526	NEDD8-MDP1	-5	199	5e-07	1
ENSG00000100209	HSCB	-4.7	199	5e-07	1
ENSG00000178913	TAF7	-4.9	199	5e-07	1
ENSG00000156482	RPL30	-4.7	199	5e-07	1
ENSG00000110063	DCPS	-4.5	199	5e-07	1
ENSG00000129128	SPCS3	-4.9	199	5e-07	1
ENSG00000123219	CENPK	-4	198	5e-07	1
ENSG00000106028	SSBP1	-5	198	5e-07	1
ENSG00000150459	SAP18	-4.1	198	5e-07	1
ENSG00000023608	SNAPC1	-5.1	198	5e-07	1
ENSG00000153044	CENPH	-4.6	198	5e-07	1
ENSG00000130724	CHMP2A	-4.1	198	5e-07	1
ENSG00000211673	IGLV3-1	-4.4	198	5e-07	1
ENSG00000147382	FAM58A	-4.1	197	5e-07	1
ENSG00000111229	ARPC3	-4.8	197	5e-07	1
ENSG00000042429	MED17	-3.8	197	5e-07	1
ENSG00000101161	PRPF6	-3.9	197	5e-07	1
ENSG00000128266	GNAZ	-3.7	197	5e-07	1
ENSG00000128185	DGCR6L	-3.9	197	5e-07	1
ENSG00000124486	USP9X	-4.4	197	5e-07	1
ENSG00000149531	FRG1B	-4.6	197	5e-07	1
ENSG00000136527	TRA2B	-5	196	5e-07	1
ENSG00000134186	PRPF38B	-4.3	196	5e-07	1
ENSG00000203443	AC092964.1	-5.6	196	5e-07	1
ENSG00000111142	METAP2	-3.8	196	5e-07	1
ENSG00000101290	CDS2	-4.2	196	5e-07	1
ENSG00000065183	WDR3	-4.1	196	5e-07	1
ENSG00000094804	CDC6	-4.7	196	5e-07	1
ENSG00000141564	RPTOR	-4.2	195	5e-07	1
ENSG00000021776	AQR	-4.6	195	5e-07	1
ENSG00000105793	GTPBP10	-4.4	195	5e-07	1
ENSG00000103274	NUBP1	-4	195	5e-07	1
ENSG00000182810	DDX28	-4.1	195	5e-07	1
ENSG00000185838	GNB1L	-4	195	5e-07	1
ENSG00000173113	TRMT112	-4.5	195	5e-07	1
ENSG00000147536	GINS4	-4.5	195	5e-07	1
ENSG00000167325	RRM1	-4.2	194	5e-07	1
ENSG00000131469	RPL27	-4.7	194	5e-07	1
ENSG00000254806	SYS1-DBNDD2	-4.3	194	5e-07	1
ENSG00000109919	MTCH2	-3.5	194	5e-07	1
ENSG00000134987	WDR36	-4.4	194	5e-07	1
ENSG00000169635	HIC2	-4.9	194	5e-07	1
ENSG00000121073	SLC35B1	-4.1	194	5e-07	1
ENSG00000085415	SEH1L	-3.7	194	5e-07	1
ENSG00000137411	VARS2	-4.9	194	5e-07	1
ENSG00000181991	MRPS11	-4.2	194	5e-07	1
ENSG00000133398	MED10	-3.6	193	5e-07	1
ENSG00000163931	TKT	-4.1	193	5e-07	1
ENSG00000137947	GTF2B	-4.6	193	5e-07	1
ENSG00000077549	CAPZB	-4.4	193	5e-07	1
ENSG00000105364	MRPL4	-4.4	193	5e-07	1
ENSG00000165060	FXN	-3.9	193	5e-07	1
ENSG00000171763	SPATA5L1	-3.9	192	5e-07	1
ENSG00000090061	CCNK	-4.3	192	5e-07	1
ENSG00000162396	PARS2	-4	192	5e-07	1
ENSG00000104221	BRF2	-3.9	192	5e-07	1
ENSG00000175283	DOLK	-5.6	192	5e-07	1
ENSG00000167283	ATP5L	-4.1	192	5e-07	1
ENSG00000141543	EIF4A3	-4.5	192	5e-07	1
ENSG00000116353	MECR	-4.4	192	5e-07	1
ENSG00000183617	MRPL54	-4.1	191	5e-07	1
ENSG00000100462	PRMT5	-4.1	191	5e-07	1
ENSG00000100056	DGCR14	-3.9	191	5e-07	1
ENSG00000116455	WDR77	-3.8	191	5e-07	1
ENSG00000211642	IGLV10-54	-5.4	191	5e-07	1
ENSG00000168496	FEN1	-4.4	191	5e-07	1
ENSG00000159210	SNF8	-4.2	191	5e-07	1
ENSG00000165629	ATP5C1	-4.9	191	5e-07	1
ENSG00000140443	IGF1R	-3.7	191	5e-07	1
ENSG00000259243	GOLGA6L19	-4.4	191	5e-07	1
ENSG00000125445	MRPS7	-4.4	190	5e-07	1
ENSG00000099940	SNAP29	-3.9	190	5e-07	1
ENSG00000068784	SRBD1	-4.1	190	5e-07	1
ENSG00000160948	VPS28	-4.2	190	5e-07	1
ENSG00000128228	SDF2L1	-3.5	190	5e-07	1
ENSG00000071994	PDCD2	-4	190	5e-07	1
ENSG00000126756	UXT	-4.3	190	5e-07	1
ENSG00000168883	USP39	-4.5	190	5e-07	1
ENSG00000236761	CTAGE9	-4	190	5e-07	1
ENSG00000213246	SUPT4H1	-4.5	190	5e-07	1
ENSG00000143314	MRPL24	-4.2	190	5e-07	1
ENSG00000184203	PPP1R2	-3.5	190	5e-07	1
ENSG00000116670	MAD2L2	-4.8	190	5e-07	1
ENSG00000141556	TBCD	-4.6	190	5e-07	1
ENSG00000106399	RPA3	-4.5	190	5e-07	1
ENSG00000136875	PRPF4	-3.5	190	5e-07	1
ENSG00000175376	EIF1AD	-4.1	190	5e-07	1
ENSG00000214921	AC003102.1	-5.9	189	5e-07	1
ENSG00000205176	REXO1L1P	-4.3	189	5e-07	1
ENSG00000117593	DARS2	-4.6	189	5e-07	1
ENSG00000140598	EFTUD1	-4.3	189	5e-07	1
ENSG00000111237	VPS29	-4.4	189	5e-07	1
ENSG00000114391	RPL24	-4.5	189	5e-07	1
ENSG00000172336	POP7	-3.6	189	5e-07	1
ENSG00000189403	HMGB1	-4.6	189	5e-07	1
ENSG00000138297	TIMM23	-4.1	188	5e-07	1
ENSG00000165494	PCF11	-5.3	188	5e-07	1
ENSG00000181873	IBA57	-4.3	188	5e-07	1
ENSG00000125835	SNRPB	-3.9	188	5e-07	1
ENSG00000130348	QRSL1	-4.4	188	5e-07	1
ENSG00000076924	XAB2	-4.1	188	5e-07	1
ENSG00000175324	LSM1	-4.3	188	5e-07	1
ENSG00000169251	NMD3	-4.5	187	5e-07	1
ENSG00000035687	ADSS	-4.4	187	5e-07	1
ENSG00000110367	DDX6	-4.1	187	5e-07	1
ENSG00000130811	EIF3G	-3.7	187	5e-07	1
ENSG00000095906	NUBP2	-4.2	187	5e-07	1
ENSG00000176248	ANAPC2	-4.5	186	5e-07	1
ENSG00000134146	DPH6	-4.1	186	5e-07	1
ENSG00000174446	SNAPC5	-4.4	186	5e-07	1
ENSG00000123416	TUBA1B	-4	186	5e-07	1
ENSG00000133028	SCO1	-4.2	186	5e-07	1
ENSG00000260914	RP11-343C2.11	-4.7	186	5e-07	1
ENSG00000141141	DDX52	-4.4	186	5e-07	1
ENSG00000176108	CHMP6	-4.2	186	5e-07	1
ENSG00000116688	MFN2	-3.5	186	5e-07	1
ENSG00000100353	EIF3D	-3.9	186	5e-07	1
ENSG00000135372	NAT10	-4.2	186	5e-07	1
ENSG00000125971	DYNLRB1	-4.7	186	5e-07	1
ENSG00000152464	RPP38	-4.7	186	5e-07	1
ENSG00000171421	MRPL36	-4.6	185	5e-07	1
ENSG00000074582	BCS1L	-5.1	185	5e-07	1
ENSG00000004897	CDC27	-4.2	185	5e-07	1
ENSG00000182154	MRPL41	-4.3	185	5e-07	1
ENSG00000105202	FBL	-4.4	185	5e-07	1
ENSG00000184967	NOC4L	-3.4	184	5e-07	1
ENSG00000166595	FAM96B	-3.9	184	5e-07	1
ENSG00000004779	NDUFAB1	-4	184	5e-07	1
ENSG00000163938	GNL3	-4.4	184	5e-07	1
ENSG00000141101	NOB1	-4.3	184	5e-07	1
ENSG00000164466	SFXN1	-3.9	184	5e-07	1
ENSG00000262660	SLC25A10	-4.1	184	5e-07	1
ENSG00000099960	SLC7A4	-4.2	184	5e-07	1
ENSG00000182093	WRB	-4.2	184	5e-07	1
ENSG00000105568	PPP2R1A	-4.5	184	5e-07	1
ENSG00000119616	FCF1	-4	183	5e-07	1
ENSG00000099949	LZTR1	-3.3	183	5e-07	1
ENSG00000147679	UTP23	-4.3	183	5e-07	1
ENSG00000105849	TWISTNB	-5.2	182	5e-07	1
ENSG00000243667	WDR92	-5	182	5e-07	1
ENSG00000068120	COASY	-3.8	182	5e-07	1
ENSG00000138495	COX17	-4.6	182	5e-07	1
ENSG00000111615	KRR1	-4.3	182	5e-07	1
ENSG00000197713	RPE	-3.8	182	5e-07	1
ENSG00000099991	CABIN1	-4.1	182	5e-07	1
ENSG00000101361	NOP56	-4.7	182	5e-07	1
ENSG00000013275	PSMC4	-4.4	182	5e-07	1
ENSG00000112110	MRPL18	-3.9	182	5e-07	1
ENSG00000163811	WDR43	-3.6	181	5e-07	1
ENSG00000243716	NPIPB5	-4.7	181	5e-07	1
ENSG00000138231	DBR1	-4.6	181	5e-07	1
ENSG00000164134	NAA15	-4.4	181	5e-07	1
ENSG00000204788	CR769776.1	-4.5	181	5e-07	1
ENSG00000130520	LSM4	-4.7	181	5e-07	1
ENSG00000103510	KAT8	-4.8	181	5e-07	1
ENSG00000163781	TOPBP1	-4.1	181	5e-07	1
ENSG00000153574	RPIA	-4.1	180	5e-07	1
ENSG00000115163	CENPA	-4.9	180	5e-07	1
ENSG00000186073	C15ORF41	-4	180	5e-07	1
ENSG00000167113	COQ4	-3.5	180	5e-07	1
ENSG00000121350	PYROXD1	-4	180	5e-07	1
ENSG00000257529	RPL36A-HNRNPH2	-6	180	5e-07	1
ENSG00000198064	RP11-347C12.1	-5.2	180	5e-07	1
ENSG00000185651	UBE2L3	-3.6	180	5e-07	1
ENSG00000100319	ZMAT5	-3.6	180	5e-07	1
ENSG00000127125	PPCS	-4	180	5e-07	1
ENSG00000168924	LETM1	-4.3	180	5e-07	1
ENSG00000106459	NRF1	-4.8	179	5e-07	1
ENSG00000112339	HBS1L	-4.3	179	5e-07	1
ENSG00000141456	PELP1	-4.5	179	5e-07	1
ENSG00000130741	EIF2S3	-4.7	179	5e-07	1
ENSG00000173213	RP11-683L23.1	-5.1	179	5e-07	1
ENSG00000099910	KLHL22	-3.7	179	5e-07	1
ENSG00000099800	TIMM13	-5.2	179	5e-07	1
ENSG00000128534	NAA38	-5.3	179	5e-07	1
ENSG00000223501	VPS52	-4.4	179	5e-07	1
ENSG00000149428	HYOU1	-5	179	5e-07	1
ENSG00000126261	UBA2	-4.8	179	5e-07	1
ENSG00000100075	SLC25A1	-3.5	178	5e-07	1
ENSG00000008018	PSMB1	-4.6	178	5e-07	1
ENSG00000171848	RRM2	-3.6	178	5e-07	1
ENSG00000058272	PPP1R12A	-3.7	178	5e-07	1
ENSG00000141867	BRD4	-4.4	178	5e-07	1
ENSG00000077312	SNRPA	-4.7	178	5e-07	1
ENSG00000177954	RPS27	-4.1	178	5e-07	1
ENSG00000152147	GEMIN6	-3.4	178	5e-07	1
ENSG00000116922	C1ORF109	-3.9	178	5e-07	1
ENSG00000104299	INTS9	-4.8	178	5e-07	1
ENSG00000228537	AL353608.1	-3.9	178	5e-07	1
ENSG00000119718	EIF2B2	-4	177	5e-07	1
ENSG00000129933	MAU2	-4.5	177	5e-07	1
ENSG00000203812	HIST2H2AA4	-4	177	5e-07	1
ENSG00000167272	POP5	-4.4	177	5e-07	1
ENSG00000141030	COPS3	-4.2	177	5e-07	1
ENSG00000198156	NPIPB6	-4.6	177	5e-07	1
ENSG00000169045	HNRNPH1	-4.2	177	5e-07	1
ENSG00000167986	DDB1	-4.7	177	5e-07	1
ENSG00000117222	RBBP5	-4.2	177	5e-07	1
ENSG00000142230	SAE1	-4.4	177	5e-07	1
ENSG00000135940	COX5B	-3.4	177	5e-07	1
ENSG00000177646	ACAD9	-4.5	176	5e-07	1
ENSG00000166200	COPS2	-4.5	176	5e-07	1
ENSG00000126067	PSMB2	-4.2	176	5e-07	1
ENSG00000138778	CENPE	-3.8	176	5e-07	1
ENSG00000176225	RTTN	-4.4	176	5e-07	1
ENSG00000188976	NOC2L	-4	176	5e-07	1
ENSG00000110619	CARS	-4.6	176	5e-07	1
ENSG00000203667	COX20	-4.2	176	5e-07	1
ENSG00000166483	WEE1	-4	176	5e-07	1
ENSG00000170889	RPS9	-3.8	175	5e-07	1
ENSG00000172062	SMN1	-3.4	175	5e-07	1
ENSG00000161179	YDJC	-3.4	175	5e-07	1
ENSG00000121022	COPS5	-4.5	175	5e-07	1
ENSG00000012174	MBTPS2	-3.7	175	5e-07	1
ENSG00000020426	MNAT1	-4.5	175	5e-07	1
ENSG00000058600	POLR3E	-3.4	175	5e-07	1
ENSG00000114867	EIF4G1	-4.4	175	5e-07	1
ENSG00000074201	CLNS1A	-4.3	175	5e-07	1
ENSG00000129347	KRI1	-4.1	175	5e-07	1
ENSG00000134905	CARS2	-4.3	174	5e-07	1
ENSG00000147586	MRPS28	-4.6	174	5e-07	1
ENSG00000175390	EIF3F	-4.2	174	5e-07	1
ENSG00000110906	KCTD10	-3.7	174	5e-07	1
ENSG00000158545	ZC3H18	-4.3	174	5e-07	1
ENSG00000182217	HIST2H4B	-4.6	174	5e-07	1
ENSG00000213397	HAUS7	-4.2	174	5e-07	1
ENSG00000103047	TANGO6	-4.1	174	5e-07	1
ENSG00000234972	TBC1D3C	-3.7	174	5e-07	1
ENSG00000109911	ELP4	-4	173	5e-07	1
ENSG00000198554	WDHD1	-4.9	173	5e-07	1
ENSG00000131269	ABCB7	-4.2	173	5e-07	1
ENSG00000198015	MRPL42	-4.6	173	5e-07	1
ENSG00000146007	ZMAT2	-5.4	173	5e-07	1
ENSG00000176102	CSTF3	-3.3	173	5e-07	1
ENSG00000165501	LRR1	-4.5	173	5e-07	1
ENSG00000272772	CTD-2410N18.5	-3.6	173	5e-07	1
ENSG00000211662	IGLV3-21	-4.4	173	5e-07	1
ENSG00000214367	HAUS3	-4.3	173	5e-07	1
ENSG00000136868	SLC31A1	-3.8	173	5e-07	1
ENSG00000104976	SNAPC2	-4.2	173	5e-07	1
ENSG00000138346	DNA2	-3.9	172	5e-07	1
ENSG00000077044	DGKD	-3.4	172	5e-07	1
ENSG00000174547	MRPL11	-4.6	172	5e-07	1
ENSG00000169679	BUB1	-4.7	172	5e-07	1
ENSG00000254536	RP11-108K14.8	-4.7	172	5e-07	1
ENSG00000124228	DDX27	-4.2	172	5e-07	1
ENSG00000117543	DPH5	-4.9	172	5e-07	1
ENSG00000175054	ATR	-4	172	5e-07	1
ENSG00000181610	MRPS23	-4.4	172	5e-07	1
ENSG00000103168	TAF1C	-4	172	5e-07	1
ENSG00000164687	FABP5	-4.7	172	5e-07	1
ENSG00000159399	HK2	-3.8	171	5e-07	1
ENSG00000118046	STK11	-4.1	171	5e-07	1
ENSG00000173418	NAA20	-4.3	171	5e-07	1
ENSG00000122966	CIT	-3.5	171	5e-07	1
ENSG00000213780	GTF2H4	-4.5	171	5e-07	1
ENSG00000185085	INTS5	-4.2	171	5e-07	1
ENSG00000163608	C3ORF17	-3.8	171	5e-07	1
ENSG00000138160	KIF11	-4.4	171	5e-07	1
ENSG00000124659	TBCC	-4.4	171	5e-07	1
ENSG00000070010	UFD1L	-4	170	5e-07	1
ENSG00000101246	ARFRP1	-5.2	170	5e-07	1
ENSG00000130204	TOMM40	-3.4	170	5e-07	1
ENSG00000111845	PAK1IP1	-4.6	170	5e-07	1
ENSG00000147123	NDUFB11	-3.9	170	5e-07	1
ENSG00000147274	RBMX	-3.7	170	5e-07	1
ENSG00000211456	SACM1L	-4	170	5e-07	1
ENSG00000076003	MCM6	-4.1	170	5e-07	1
ENSG00000184209	SNRNP35	-3.8	170	5e-07	1
ENSG00000053501	USE1	-4.1	170	5e-07	1
ENSG00000160214	RRP1	-4.4	170	5e-07	1
ENSG00000115524	SF3B1	-3.7	170	5e-07	1
ENSG00000100902	PSMA6	-4.2	169	1e-06	1
ENSG00000108055	SMC3	-4.4	169	1e-06	1
ENSG00000211657	IGLV3-32	-4.9	169	1e-06	1
ENSG00000112118	MCM3	-4.2	169	1e-06	1
ENSG00000113312	TTC1	-4.2	169	1e-06	1
ENSG00000165458	INPPL1	-4.8	169	1e-06	1
ENSG00000112031	MTRF1L	-4.5	169	1e-06	1
ENSG00000172409	CLP1	-4.2	169	1e-06	1
ENSG00000108506	INTS2	-3.7	169	1e-06	1
ENSG00000066422	ZBTB11	-4.3	169	1e-06	1
ENSG00000184634	MED12	-4.6	169	1e-06	1
ENSG00000144034	TPRKB	-3.5	169	1e-06	1
ENSG00000267673	FDX1L	-4.3	169	1e-06	1
ENSG00000151093	OXSM	-4.3	169	1e-06	1
ENSG00000248458	AL139147.1	-3.8	169	1e-06	1
ENSG00000086189	DIMT1	-5.1	169	1e-06	1
ENSG00000141552	ANAPC11	-4.1	168	1.5e-06	1
ENSG00000018699	TTC27	-4.2	168	1.5e-06	1
ENSG00000147133	TAF1	-3.5	168	1.5e-06	1
ENSG00000213782	DDX47	-3	168	1.5e-06	1
ENSG00000162227	TAF6L	-4.6	168	1.5e-06	1
ENSG00000112576	CCND3	-4	168	1.5e-06	1
ENSG00000155858	LSM11	-3.9	168	1.5e-06	1
ENSG00000119383	PPP2R4	-3.8	168	1.5e-06	1
ENSG00000105248	CCDC94	-4	168	1.5e-06	1
ENSG00000117118	SDHB	-4.9	168	1.5e-06	1
ENSG00000254673	RP11-598P20.5	-4.9	168	1.5e-06	1
ENSG00000007168	PAFAH1B1	-4.3	167	1.5e-06	1
ENSG00000140259	MFAP1	-3.6	167	1.5e-06	1
ENSG00000232560	C21ORF37	-4.9	167	1.5e-06	1
ENSG00000211674	IGLJ1	-4.3	167	1.5e-06	1
ENSG00000177302	TOP3A	-4.2	167	1.5e-06	1
ENSG00000179041	RRS1	-4.4	167	1.5e-06	1
ENSG00000178028	DMAP1	-3.8	167	1.5e-06	1
ENSG00000135763	URB2	-4.3	167	1.5e-06	1
ENSG00000125901	MRPS26	-4.1	167	1.5e-06	1
ENSG00000137822	TUBGCP4	-4.9	167	1.5e-06	1
ENSG00000178449	COX14	-3.6	167	1.5e-06	1
ENSG00000205609	EIF3CL	-4.3	167	1.5e-06	1
ENSG00000125459	MSTO1	-4.9	167	1.5e-06	1
ENSG00000092330	TINF2	-4.3	167	1.5e-06	1
ENSG00000164338	UTP15	-4.3	167	1.5e-06	1
ENSG00000205629	LCMT1	-4.1	166	1.5e-06	1
ENSG00000164327	RICTOR	-3.6	166	1.5e-06	1
ENSG00000100554	ATP6V1D	-4.1	166	1.5e-06	1
ENSG00000166847	DCTN5	-4.3	166	1.5e-06	1
ENSG00000174177	CTU2	-3.7	166	1.5e-06	1
ENSG00000143621	ILF2	-4.7	166	1.5e-06	1
ENSG00000205981	DNAJC19	-4.4	166	1.5e-06	1
ENSG00000185024	BRF1	-3.4	166	1.5e-06	1
ENSG00000129562	DAD1	-4	166	1.5e-06	1
ENSG00000269446	AC006967.1	-4.9	166	1.5e-06	1
ENSG00000204220	PFDN6	-3.7	166	1.5e-06	1
ENSG00000185347	C14ORF80	-4.2	166	1.5e-06	1
ENSG00000103257	SLC7A5	-3.6	166	1.5e-06	1
ENSG00000126457	PRMT1	-4.5	165	1.5e-06	1
ENSG00000107371	EXOSC3	-3.3	165	1.5e-06	1
ENSG00000100522	GNPNAT1	-4.3	165	1.5e-06	1
ENSG00000029639	TFB1M	-4.2	165	1.5e-06	1
ENSG00000132768	DPH2	-3.8	165	1.5e-06	1
ENSG00000165526	RPUSD4	-3.7	165	1.5e-06	1
ENSG00000134748	PRPF38A	-4.2	165	1.5e-06	1
ENSG00000179091	CYC1	-4.4	165	1.5e-06	1
ENSG00000269831	AL669831.1	-5.5	164	2e-06	1
ENSG00000113407	TARS	-5.1	164	2e-06	1
ENSG00000159289	GOLGA6A	-3.8	164	2e-06	1
ENSG00000103342	GSPT1	-4.8	164	2e-06	1
ENSG00000185946	RNPC3	-4.3	164	2e-06	1
ENSG00000171960	PPIH	-3.7	163	2e-06	1
ENSG00000158427	TMSB15B	-4.6	163	2e-06	1
ENSG00000006695	COX10	-3.9	163	2e-06	1
ENSG00000088766	CRLS1	-4.2	163	2e-06	1
ENSG00000126226	PCID2	-4.2	163	2e-06	1
ENSG00000185252	ZNF74	-3.3	163	2e-06	1
ENSG00000138777	PPA2	-4.1	163	2e-06	1
ENSG00000163125	RPRD2	-4.7	163	2e-06	1
ENSG00000141076	CIRH1A	-3.7	163	2e-06	1
ENSG00000107672	NSMCE4A	-5.2	162	2e-06	1
ENSG00000142507	PSMB6	-4	162	2e-06	1
ENSG00000163344	PMVK	-5.9	162	2e-06	1
ENSG00000169371	SNUPN	-4.6	162	2e-06	1
ENSG00000104824	HNRNPL	-4.4	162	2e-06	1
ENSG00000104884	ERCC2	-3.8	162	2e-06	1
ENSG00000136710	CCDC115	-4.4	162	2e-06	1
ENSG00000155438	NIFK	-4.7	162	2e-06	1
ENSG00000082515	MRPL22	-4	162	2e-06	1
ENSG00000197701	ZNF595	-4.3	162	2e-06	1
ENSG00000154537	FAM27C	-3.5	162	2e-06	1
ENSG00000196873	CBWD3	-3.9	162	2e-06	1
ENSG00000165525	NEMF	-4.2	162	2e-06	1
ENSG00000144736	SHQ1	-3.8	162	2e-06	1
ENSG00000128513	POT1	-4.2	162	2e-06	1
ENSG00000124784	RIOK1	-4	161	2e-06	1
ENSG00000151465	CDC123	-3.9	161	2e-06	1
ENSG00000196976	LAGE3	-3.9	161	2e-06	1
ENSG00000122034	GTF3A	-3.4	161	2e-06	1
ENSG00000198445	CCT8L2	-3.5	161	2e-06	1
ENSG00000006744	ELAC2	-3.9	161	2e-06	1
ENSG00000161133	USP41	-3.3	161	2e-06	1
ENSG00000141385	AFG3L2	-4.4	161	2e-06	1
ENSG00000174374	WBSCR16	-4.1	161	2e-06	1
ENSG00000198917	C9ORF114	-4.1	161	2e-06	1
ENSG00000185115	NDNL2	-4.2	161	2e-06	1
ENSG00000120805	ARL1	-4.4	161	2e-06	1
ENSG00000198730	CTR9	-3.4	161	2e-06	1
ENSG00000088038	CNOT3	-3.8	161	2e-06	1
ENSG00000165684	SNAPC4	-4.1	160	2e-06	1
ENSG00000184436	THAP7	-3.3	160	2e-06	1
ENSG00000070761	C16ORF80	-3.4	160	2e-06	1
ENSG00000132382	MYBBP1A	-4.3	160	2e-06	1
ENSG00000105341	ATP5SL	-4.4	159	2e-06	1
ENSG00000136273	HUS1	-4.1	159	2e-06	1
ENSG00000127337	YEATS4	-3.8	159	2e-06	1
ENSG00000204435	CSNK2B	-4	159	2e-06	1
ENSG00000048544	MRPS10	-4.1	159	2e-06	1
ENSG00000091651	ORC6	-3.4	159	2e-06	1
ENSG00000085872	CHERP	-4.2	159	2e-06	1
ENSG00000268046	AP001094.1	-6	159	2e-06	1
ENSG00000267885	FKSG48	-4.6	159	2e-06	1
ENSG00000227057	WDR46	-3.9	159	2e-06	1
ENSG00000211676	IGLJ2	-4.1	158	2e-06	1
ENSG00000069849	ATP1B3	-3.7	158	2e-06	1
ENSG00000170727	BOP1	-3.6	158	2e-06	1
ENSG00000237847	FAM231A	-4.4	158	2e-06	1
ENSG00000267979	AC092964.2	-5	158	2e-06	1
ENSG00000149792	MRPL49	-3.4	158	2e-06	1
ENSG00000264278	RP11-162A12.2	-6	158	2e-06	1
ENSG00000070413	DGCR2	-3.5	158	2e-06	1
ENSG00000100714	MTHFD1	-4.2	158	2e-06	1
ENSG00000161547	SRSF2	-4.4	158	2e-06	1
ENSG00000087191	PSMC5	-4.3	158	2e-06	1
ENSG00000079134	THOC1	-4.5	158	2e-06	1
ENSG00000136522	MRPL47	-3.7	158	2e-06	1
ENSG00000141252	VPS53	-3.5	158	2e-06	1
ENSG00000178896	EXOSC4	-3.6	158	2e-06	1
ENSG00000106077	ABHD11	-4	158	2e-06	1
ENSG00000112578	BYSL	-4.6	158	2e-06	1
ENSG00000109534	GAR1	-4.5	158	2e-06	1
ENSG00000267645	POLR2J2	-4.8	158	2e-06	1
ENSG00000174173	TRMT10C	-3.6	157	2e-06	1
ENSG00000249115	HAUS5	-4.2	157	2e-06	1
ENSG00000110074	FOXRED1	-4.5	157	2e-06	1
ENSG00000105171	POP4	-4	157	2e-06	1
ENSG00000164815	ORC5	-3.8	157	2e-06	1
ENSG00000167130	DOLPP1	-3.8	157	2e-06	1
ENSG00000160075	SSU72	-3.7	157	2e-06	1
ENSG00000253626	EIF5AL1	-4.1	157	2e-06	1
ENSG00000146109	ABT1	-3.5	157	2e-06	1
ENSG00000108651	UTP6	-3.2	157	2e-06	1
ENSG00000059691	PET112	-4.7	157	2e-06	1
ENSG00000137100	DCTN3	-3.9	157	2e-06	1
ENSG00000116251	RPL22	-3.9	157	2e-06	1
ENSG00000134371	CDC73	-4.1	157	2e-06	1
ENSG00000115211	EIF2B4	-4.7	157	2e-06	1
ENSG00000149313	AASDHPPT	-4.1	157	2e-06	1
ENSG00000164615	CAMLG	-3.4	157	2e-06	1
ENSG00000171720	HDAC3	-4	157	2e-06	1
ENSG00000153989	NUS1	-5.1	156	2e-06	1
ENSG00000117408	IPO13	-3.4	156	2e-06	1
ENSG00000143379	SETDB1	-3.9	156	2e-06	1
ENSG00000070814	TCOF1	-4.6	156	2e-06	1
ENSG00000169230	PRELID1	-4.5	156	2e-06	1
ENSG00000175643	RMI2	-4.3	156	2e-06	1
ENSG00000058729	RIOK2	-4.7	156	2e-06	1
ENSG00000170855	TRIAP1	-4.2	156	2e-06	1
ENSG00000171566	PLRG1	-3.3	156	2e-06	1
ENSG00000187522	HSPA14	-3.7	155	2e-06	1
ENSG00000010292	NCAPD2	-4.5	155	2e-06	1
ENSG00000072274	TFRC	-5.2	155	2e-06	1
ENSG00000107036	KIAA1432	-4.1	155	2e-06	1
ENSG00000164347	GFM2	-3.6	155	2e-06	1
ENSG00000243927	MRPS6	-3.7	155	2e-06	1
ENSG00000215504	AP000974.1	-5.2	154	2e-06	1
ENSG00000184787	UBE2G2	-3.2	154	2e-06	1
ENSG00000177084	POLE	-4.2	154	2e-06	1
ENSG00000130119	GNL3L	-3.8	154	2e-06	1
ENSG00000168002	POLR2G	-4.1	154	2e-06	1
ENSG00000172977	KAT5	-4.6	154	2e-06	1
ENSG00000106628	POLD2	-4.6	154	2e-06	1
ENSG00000122687	FTSJ2	-4.2	154	2e-06	1
ENSG00000159720	ATP6V0D1	-3.9	154	2e-06	1
ENSG00000118181	RPS25	-4.1	154	2e-06	1
ENSG00000145912	NHP2	-3.7	154	2e-06	1
ENSG00000115685	PPP1R7	-3.9	154	2e-06	1
ENSG00000112996	MRPS30	-4.6	154	2e-06	1
ENSG00000136628	EPRS	-3.7	154	2e-06	1
ENSG00000146834	MEPCE	-4	154	2e-06	1
ENSG00000060688	SNRNP40	-4.2	153	2.5e-06	1
ENSG00000226364	AC102948.2	-4.9	153	2.5e-06	1
ENSG00000137814	HAUS2	-4.8	153	2.5e-06	1
ENSG00000172269	DPAGT1	-4.5	153	2.5e-06	1
ENSG00000163466	ARPC2	-3.3	153	2.5e-06	1
ENSG00000132773	TOE1	-3.9	153	2.5e-06	1
ENSG00000136877	FPGS	-6.4	153	2.5e-06	1
ENSG00000204619	PPP1R11	-3.7	153	2.5e-06	1
ENSG00000113558	SKP1	-4.6	153	2.5e-06	1
ENSG00000095139	ARCN1	-4.1	153	2.5e-06	1
ENSG00000003509	NDUFAF7	-3.6	153	2.5e-06	1
ENSG00000248333	CDK11B	-5.6	153	2.5e-06	1
ENSG00000168876	ANKRD49	-4.4	153	2.5e-06	1
ENSG00000116698	SMG7	-4.2	153	2.5e-06	1
ENSG00000080986	NDC80	-4.2	152	2.5e-06	1
ENSG00000153815	CMIP	-4.2	152	2.5e-06	1
ENSG00000110721	CHKA	-5.1	152	2.5e-06	1
ENSG00000123064	DDX54	-4.4	152	2.5e-06	1
ENSG00000099624	ATP5D	-3.4	152	2.5e-06	1
ENSG00000178127	NDUFV2	-3.7	152	2.5e-06	1
ENSG00000178966	RMI1	-3.3	152	2.5e-06	1
ENSG00000106263	EIF3B	-4.3	152	2.5e-06	1
ENSG00000086504	MRPL28	-4.3	152	2.5e-06	1
ENSG00000104129	DNAJC17	-5	152	2.5e-06	1
ENSG00000114491	UMPS	-3.6	152	2.5e-06	1
ENSG00000234409	AC006547.14	-3.9	152	2.5e-06	1
ENSG00000099995	SF3A1	-3.8	152	2.5e-06	1
ENSG00000107140	TESK1	-5	151	2.5e-06	1
ENSG00000148297	MED22	-5.8	151	2.5e-06	1
ENSG00000138385	SSB	-4.9	151	2.5e-06	1
ENSG00000154727	GABPA	-3.8	151	2.5e-06	1
ENSG00000187051	RPS19BP1	-3.3	151	2.5e-06	1
ENSG00000136518	ACTL6A	-4.1	151	2.5e-06	1
ENSG00000272897	RP1-309K20.6	-3.9	151	2.5e-06	1
ENSG00000105835	NAMPT	-3.7	151	2.5e-06	1
ENSG00000100413	POLR3H	-4.3	150	2.5e-06	1
ENSG00000100027	YPEL1	-3.1	150	2.5e-06	1
ENSG00000169249	ZRSR2	-4.4	150	2.5e-06	1
ENSG00000155115	GTF3C6	-4.7	150	2.5e-06	1
ENSG00000005100	DHX33	-4	150	2.5e-06	1
ENSG00000077235	GTF3C1	-4.4	150	2.5e-06	1
ENSG00000185122	HSF1	-3.4	150	2.5e-06	1
ENSG00000184206	GOLGA6L4	-3.9	150	2.5e-06	1
ENSG00000242028	HYPK	-3.7	150	2.5e-06	1
ENSG00000163918	RFC4	-3.9	150	2.5e-06	1
ENSG00000023734	STRAP	-4.3	150	2.5e-06	1
ENSG00000260272	RP11-20I23.1	-5.2	150	2.5e-06	1
ENSG00000117410	ATP6V0B	-5.2	150	2.5e-06	1
ENSG00000184432	COPB2	-4.9	150	2.5e-06	1
ENSG00000092201	SUPT16H	-4.4	150	2.5e-06	1
ENSG00000105221	AKT2	-2.9	149	3e-06	1
ENSG00000197903	HIST1H2BK	-4.2	149	3e-06	1
ENSG00000131013	PPIL4	-4	149	3e-06	1
ENSG00000211658	IGLV3-27	-4.3	149	3e-06	1
ENSG00000163933	RFT1	-4.3	149	3e-06	1
ENSG00000099901	RANBP1	-3.9	149	3e-06	1
ENSG00000256525	POLG2	-4.5	149	3e-06	1
ENSG00000260240	RP11-105C20.2	-5.9	149	3e-06	1
ENSG00000123066	MED13L	-2.8	149	3e-06	1
ENSG00000010072	SPRTN	-3.7	149	3e-06	1
ENSG00000171953	ATPAF2	-3.4	149	3e-06	1
ENSG00000185324	CDK10	-3.2	148	3.5e-06	1
ENSG00000211661	IGLV3-22	-4	148	3.5e-06	1
ENSG00000243264	IGKV2D-29	-5.3	148	3.5e-06	1
ENSG00000139168	ZCRB1	-4	148	3.5e-06	1
ENSG00000101146	RAE1	-4.7	148	3.5e-06	1
ENSG00000082898	XPO1	-4.2	148	3.5e-06	1
ENSG00000176695	OR4F17	-3.1	148	3.5e-06	1
ENSG00000181817	LSM10	-3.9	148	3.5e-06	1
ENSG00000087269	NOP14	-3.9	148	3.5e-06	1
ENSG00000231997	FAM27D1	-3.8	148	3.5e-06	1
ENSG00000071553	ATP6AP1	-4.1	148	3.5e-06	1
ENSG00000204843	DCTN1	-2.8	148	3.5e-06	1
ENSG00000158526	TSR2	-4.7	148	3.5e-06	1
ENSG00000174243	DDX23	-3.8	148	3.5e-06	1
ENSG00000125450	NUP85	-3.9	148	3.5e-06	1
ENSG00000185864	NPIPB4	-6.1	148	3.5e-06	1
ENSG00000188986	NELFB	-3.5	148	3.5e-06	1
ENSG00000163636	PSMD6	-2.9	147	4.5e-06	1
ENSG00000147162	OGT	-3.5	147	4.5e-06	1
ENSG00000122696	SLC25A51	-4.2	147	4.5e-06	1
ENSG00000172809	RPL38	-4.4	147	4.5e-06	1
ENSG00000115446	UNC50	-3.2	147	4.5e-06	1
ENSG00000180098	TRNAU1AP	-3.7	147	4.5e-06	1
ENSG00000087087	SRRT	-3.9	147	4.5e-06	1
ENSG00000256374	PPIAL4D	-3.9	147	4.5e-06	1
ENSG00000196436	NPIPB15	-3.7	147	4.5e-06	1
ENSG00000197265	GTF2E2	-4.4	147	4.5e-06	1
ENSG00000163634	THOC7	-3.9	147	4.5e-06	1
ENSG00000211647	IGLV5-48	-3.7	147	4.5e-06	1
ENSG00000083520	DIS3	-4.3	147	4.5e-06	1
ENSG00000075415	SLC25A3	-4.8	147	4.5e-06	1
ENSG00000269402	AC116407.2	-5.1	147	4.5e-06	1
ENSG00000120314	WDR55	-3.9	147	4.5e-06	1
ENSG00000173085	COQ2	-3.9	147	4.5e-06	1
ENSG00000239511	POM121L7	-4.3	147	4.5e-06	1
ENSG00000185813	PCYT2	-4	147	4.5e-06	1
ENSG00000198901	PRC1	-4.5	147	4.5e-06	1
ENSG00000184058	TBX1	-3.5	147	4.5e-06	1
ENSG00000198380	GFPT1	-3.6	146	4.5e-06	1
ENSG00000108106	UBE2S	-3.7	146	4.5e-06	1
ENSG00000189007	ADAT2	-5.5	146	4.5e-06	1
ENSG00000145736	GTF2H2	-4	146	4.5e-06	1
ENSG00000126749	EMG1	-4	146	4.5e-06	1
ENSG00000118513	MYB	-4.1	146	4.5e-06	1
ENSG00000131747	TOP2A	-4.2	146	4.5e-06	1
ENSG00000101158	NELFCD	-4.5	146	4.5e-06	1
ENSG00000089737	DDX24	-3.7	145	4.5e-06	1
ENSG00000120699	EXOSC8	-2.9	145	4.5e-06	1
ENSG00000259511	UBE2Q2L	-3.2	145	4.5e-06	1
ENSG00000132463	GRSF1	-4.1	145	4.5e-06	1
ENSG00000103423	DNAJA3	-4.3	145	4.5e-06	1
ENSG00000166902	MRPL16	-4	145	4.5e-06	1
ENSG00000143952	VPS54	-3.7	144	4.5e-06	1
ENSG00000175216	CKAP5	-3.4	144	4.5e-06	1
ENSG00000113643	RARS	-3.9	144	4.5e-06	1
ENSG00000131143	COX4I1	-4.1	144	4.5e-06	1
ENSG00000100664	EIF5	-3.7	144	4.5e-06	1
ENSG00000189079	ARID2	-3.7	144	4.5e-06	1
ENSG00000162433	AK4	-3.6	144	4.5e-06	1
ENSG00000196262	PPIA	-4.7	144	4.5e-06	1
ENSG00000104142	VPS18	-3.3	144	4.5e-06	1
ENSG00000109519	GRPEL1	-4.2	144	4.5e-06	1
ENSG00000136122	BORA	-4.2	144	4.5e-06	1
ENSG00000196363	WDR5	-3.7	144	4.5e-06	1
ENSG00000165480	SKA3	-3.6	144	4.5e-06	1
ENSG00000244038	DDOST	-4.3	144	4.5e-06	1
ENSG00000196865	NHLRC2	-4.3	144	4.5e-06	1
ENSG00000104064	GABPB1	-4	144	4.5e-06	1
ENSG00000071462	WBSCR22	-3.7	144	4.5e-06	1
ENSG00000196644	GPR89C	-4.2	144	4.5e-06	1
ENSG00000075089	ACTR6	-3.8	144	4.5e-06	1
ENSG00000087365	SF3B2	-3.8	144	4.5e-06	1
ENSG00000133226	SRRM1	-4.3	144	4.5e-06	1
ENSG00000122497	NBPF14	-4.2	144	4.5e-06	1
ENSG00000134480	CCNH	-3	144	4.5e-06	1
ENSG00000257949	TEN1	-5.5	143	4.5e-06	1
ENSG00000134825	TMEM258	-3.5	143	4.5e-06	1
ENSG00000188566	NDOR1	-3.9	143	4.5e-06	1
ENSG00000132294	EFR3A	-3.7	143	4.5e-06	1
ENSG00000137168	PPIL1	-3.6	143	4.5e-06	1
ENSG00000115866	DARS	-4.1	143	4.5e-06	1
ENSG00000001084	GCLC	-3.6	143	4.5e-06	1
ENSG00000144559	TAMM41	-4.1	143	4.5e-06	1
ENSG00000101442	ACTR5	-3.7	143	4.5e-06	1
ENSG00000125954	CHURC1-FNTB	-4.5	143	4.5e-06	1
ENSG00000163510	CWC22	-4.4	142	5e-06	1
ENSG00000119953	SMNDC1	-3.3	142	5e-06	1
ENSG00000100749	VRK1	-3.5	142	5e-06	1
ENSG00000268702	AL049829.1	-4	142	5e-06	1
ENSG00000090470	PDCD7	-3.5	142	5e-06	1
ENSG00000124380	SNRNP27	-3.4	142	5e-06	1
ENSG00000197775	DHRS4-AS1	-4.7	142	5e-06	1
ENSG00000135521	LTV1	-3.7	142	5e-06	1
ENSG00000015676	NUDCD3	-3.5	142	5e-06	1
ENSG00000166451	CENPN	-4	141	5e-06	1
ENSG00000149503	INCENP	-3.7	141	5e-06	1
ENSG00000104131	EIF3J	-3.6	141	5e-06	1
ENSG00000072501	SMC1A	-3.7	141	5e-06	1
ENSG00000116754	SRSF11	-4.3	141	5e-06	1
ENSG00000042753	AP2S1	-4	141	5e-06	1
ENSG00000255098	RP11-481A20.11	-5.2	141	5e-06	1
ENSG00000153767	GTF2E1	-4.4	141	5e-06	1
ENSG00000120533	ENY2	-4	141	5e-06	1
ENSG00000196337	CGB7	-3	141	5e-06	1
ENSG00000163875	MEAF6	-3.4	141	5e-06	1
ENSG00000100726	TELO2	-3.8	141	5e-06	1
ENSG00000070756	PABPC1	-3.2	141	5e-06	1
ENSG00000198841	KTI12	-4	141	5e-06	1
ENSG00000068394	GPKOW	-3.3	140	5.5e-06	1
ENSG00000259455	RP11-467N20.5	-4.4	140	5.5e-06	1
ENSG00000108559	NUP88	-3.4	140	5.5e-06	1
ENSG00000143543	JTB	-3.5	140	5.5e-06	1
ENSG00000141979	CTD-3222D19.2	-4.1	140	5.5e-06	1
ENSG00000169548	ZNF280A	-3.8	140	5.5e-06	1
ENSG00000113593	PPWD1	-4.2	139	6.5e-06	1
ENSG00000084092	NOA1	-3	139	6.5e-06	1
ENSG00000131732	ZCCHC9	-3.7	139	6.5e-06	1
ENSG00000268432	AC026407.1	-4.9	139	6.5e-06	1
ENSG00000157778	PSMG3	-3.3	139	6.5e-06	1
ENSG00000099917	MED15	-3.8	139	6.5e-06	1
ENSG00000119689	DLST	-4	139	6.5e-06	1
ENSG00000213030	CGB8	-2.5	139	6.5e-06	1
ENSG00000140830	TXNL4B	-3.5	139	6.5e-06	1
ENSG00000046647	GEMIN8	-4	139	6.5e-06	1
ENSG00000125352	RNF113A	-3.7	139	6.5e-06	1
ENSG00000168710	AHCYL1	-3.8	139	6.5e-06	1
ENSG00000185627	PSMD13	-3.8	138	8.5e-06	1
ENSG00000172586	CHCHD1	-3.4	138	8.5e-06	1
ENSG00000182611	HIST1H2AJ	-2.8	138	8.5e-06	1
ENSG00000029993	HMGB3	-3.6	138	8.5e-06	1
ENSG00000116752	BCAS2	-4.1	138	8.5e-06	1
ENSG00000163029	SMC6	-3.6	138	8.5e-06	1
ENSG00000100479	POLE2	-4.6	138	8.5e-06	1
ENSG00000062822	POLD1	-3.8	138	8.5e-06	1
ENSG00000124787	RPP40	-3.8	138	8.5e-06	1
ENSG00000197780	TAF13	-3.4	138	8.5e-06	1
ENSG00000247626	MARS2	-4	138	8.5e-06	1
ENSG00000136003	ISCU	-4.7	138	8.5e-06	1
ENSG00000100811	YY1	-3.2	138	8.5e-06	1
ENSG00000144381	HSPD1	-5.9	137	9e-06	1
ENSG00000214253	FIS1	-3.6	137	9e-06	1
ENSG00000105610	KLF1	-3.5	137	9e-06	1
ENSG00000173145	NOC3L	-3.9	137	9e-06	1
ENSG00000116984	MTR	-2.9	137	9e-06	1
ENSG00000130165	ELOF1	-3.7	137	9e-06	1
ENSG00000205659	LIN52	-4.5	137	9e-06	1
ENSG00000178035	IMPDH2	-4.4	137	9e-06	1
ENSG00000159111	MRPL10	-3.4	136	9.5e-06	1
ENSG00000268083	AC104534.3	-4.3	136	9.5e-06	1
ENSG00000159259	CHAF1B	-3.2	136	9.5e-06	1
ENSG00000018510	AGPS	-2.9	136	9.5e-06	1
ENSG00000242485	MRPL20	-3.8	136	9.5e-06	1
ENSG00000146576	C7ORF26	-4.1	136	9.5e-06	1
ENSG00000063515	GSC2	-3.3	136	9.5e-06	1
ENSG00000163902	RPN1	-3.4	136	9.5e-06	1
ENSG00000157181	C1ORF27	-3.4	136	9.5e-06	1
ENSG00000149308	NPAT	-3.9	136	9.5e-06	1
ENSG00000164941	INTS8	-3.5	135	1.1e-05	1
ENSG00000185049	NELFA	-3.1	135	1.1e-05	1
ENSG00000211656	IGLV2-33	-3.4	135	1.1e-05	1
ENSG00000172650	AGAP5	-3.6	135	1.1e-05	1
ENSG00000161960	EIF4A1	-4	135	1.1e-05	1
ENSG00000102145	GATA1	-3.9	135	1.1e-05	1
ENSG00000115750	TAF1B	-4.4	135	1.1e-05	1
ENSG00000129460	NGDN	-4.7	135	1.1e-05	1
ENSG00000067596	DHX8	-4	135	1.1e-05	1
ENSG00000170215	FAM27B	-3.9	135	1.1e-05	1
ENSG00000105447	GRWD1	-3.8	134	1.4e-05	1
ENSG00000159479	MED8	-3.8	134	1.4e-05	1
ENSG00000136152	COG3	-3	134	1.4e-05	1
ENSG00000114127	XRN1	-4	134	1.4e-05	1
ENSG00000253896	AC144568.2	-3.8	134	1.4e-05	1
ENSG00000224877	C17ORF89	-4.2	134	1.4e-05	1
ENSG00000164902	PHAX	-3.9	134	1.4e-05	1
ENSG00000241258	CRCP	-4.7	134	1.4e-05	1
ENSG00000089902	RCOR1	-3.1	134	1.4e-05	1
ENSG00000100575	TIMM9	-3.7	134	1.4e-05	1
ENSG00000169021	UQCRFS1	-5.3	134	1.4e-05	1
ENSG00000118579	MED28	-3	134	1.4e-05	1
ENSG00000101247	NDUFAF5	-3.3	134	1.4e-05	1
ENSG00000142856	ITGB3BP	-4.7	133	1.6e-05	1
ENSG00000203832	NBPF20	-3.3	133	1.6e-05	1
ENSG00000156697	UTP14A	-3.3	133	1.6e-05	1
ENSG00000183038	GGTLC3	-4	133	1.6e-05	1
ENSG00000179409	GEMIN4	-3.4	133	1.6e-05	1
ENSG00000138592	USP8	-2.9	133	1.6e-05	1
ENSG00000168090	COPS6	-3.7	133	1.6e-05	1
ENSG00000183597	TANGO2	-2.8	133	1.6e-05	1
ENSG00000188529	SRSF10	-4	133	1.6e-05	1
ENSG00000106290	TAF6	-4.2	133	1.6e-05	1
ENSG00000137574	TGS1	-4.3	133	1.6e-05	1
ENSG00000250210	RP11-585F1.10	-3.7	133	1.6e-05	1
ENSG00000115268	RPS15	-5.3	133	1.6e-05	1
ENSG00000112742	TTK	-4	133	1.6e-05	1
ENSG00000159377	PSMB4	-3.8	133	1.6e-05	1
ENSG00000155975	VPS37A	-3.6	133	1.6e-05	1
ENSG00000170946	DNAJC24	-3.5	132	1.9e-05	1
ENSG00000198056	PRIM1	-3.4	132	1.9e-05	1
ENSG00000116898	MRPS15	-3.3	132	1.9e-05	1
ENSG00000248919	ATP5J2-PTCD1	-4.1	132	1.9e-05	1
ENSG00000103591	AAGAB	-4.2	132	1.9e-05	1
ENSG00000125977	EIF2S2	-3.9	132	1.9e-05	1
ENSG00000183598	HIST2H3D	-4.5	132	1.9e-05	1
ENSG00000115816	CEBPZ	-4.7	132	1.9e-05	1
ENSG00000136146	MED4	-3.5	132	1.9e-05	1
ENSG00000004961	HCCS	-4.7	132	1.9e-05	1
ENSG00000060237	WNK1	-2.4	132	1.9e-05	1
ENSG00000147403	RPL10	-4.8	132	1.9e-05	1
ENSG00000268674	FAM231B	-3.7	132	1.9e-05	1
ENSG00000061794	MRPS35	-4.3	132	1.9e-05	1
ENSG00000152240	HAUS1	-3.6	132	1.9e-05	1
ENSG00000203618	GP1BB	-3	132	1.9e-05	1
ENSG00000168724	DNAJC21	-3.4	132	1.9e-05	1
ENSG00000241468	ATP5J2	-4.4	132	1.9e-05	1
ENSG00000149273	RPS3	-3.5	132	1.9e-05	1
ENSG00000163684	RPP14	-3.6	131	2.3e-05	1
ENSG00000256269	HMBS	-3	131	2.3e-05	1
ENSG00000117505	DR1	-4.6	131	2.3e-05	1
ENSG00000119787	ATL2	-4.4	131	2.3e-05	1
ENSG00000204779	FOXD4L5	-3.4	131	2.3e-05	1
ENSG00000164754	RAD21	-3.6	131	2.3e-05	1
ENSG00000197697	HIST1H2BE	-5.1	131	2.3e-05	1
ENSG00000254709	IGLL5	-3.8	131	2.3e-05	1
ENSG00000165688	PMPCA	-4.1	131	2.3e-05	1
ENSG00000140829	DHX38	-4.3	131	2.3e-05	1
ENSG00000101189	MRGBP	-3.7	131	2.3e-05	1
ENSG00000139726	DENR	-3.4	131	2.3e-05	1
ENSG00000196449	YRDC	-3.5	131	2.3e-05	1
ENSG00000137413	TAF8	-3.5	131	2.3e-05	1
ENSG00000198952	SMG5	-4.2	131	2.3e-05	1
ENSG00000086065	CHMP5	-3.7	130	2.5e-05	1
ENSG00000155876	RRAGA	-3.9	130	2.5e-05	1
ENSG00000086200	IPO11	-4.2	130	2.5e-05	1
ENSG00000197414	GOLGA6L1	-3.5	130	2.5e-05	1
ENSG00000134419	RPS15A	-3.6	130	2.5e-05	1
ENSG00000171634	BPTF	-4.4	130	2.5e-05	1
ENSG00000108582	CPD	-2.6	130	2.5e-05	1
ENSG00000128191	DGCR8	-3.3	130	2.5e-05	1
ENSG00000134759	ELP2	-4	130	2.5e-05	1
ENSG00000038219	BOD1L1	-5.8	130	2.5e-05	1
ENSG00000156876	SASS6	-3.6	130	2.5e-05	1
ENSG00000103051	COG4	-3.5	130	2.5e-05	1
ENSG00000258755	DUX4L7	-4.8	129	2.9e-05	1
ENSG00000269832	AL627171.2	-4.1	129	2.9e-05	1
ENSG00000100142	POLR2F	-4.5	129	2.9e-05	1
ENSG00000211637	IGLV4-69	-4.8	129	2.9e-05	1
ENSG00000145216	FIP1L1	-3.7	129	2.9e-05	1
ENSG00000114982	KANSL3	-3.1	129	2.9e-05	1
ENSG00000117395	EBNA1BP2	-3.7	129	2.9e-05	1
ENSG00000182446	NPLOC4	-3.2	129	2.9e-05	1
ENSG00000112592	TBP	-3.7	129	2.9e-05	1
ENSG00000169976	SF3B5	-4.9	129	2.9e-05	1
ENSG00000184207	PGP	-3.1	129	2.9e-05	1
ENSG00000166233	ARIH1	-4.1	129	2.9e-05	1
ENSG00000163655	GMPS	-3.6	129	2.9e-05	1
ENSG00000140534	TICRR	-3.9	129	2.9e-05	1
ENSG00000105669	COPE	-4.7	129	2.9e-05	1
ENSG00000258674	CTC-260F20.3	-4.1	128	3.2e-05	1
ENSG00000257411	RP11-603J24.9	-3.5	128	3.2e-05	1
ENSG00000089154	GCN1L1	-4	128	3.2e-05	1
ENSG00000227345	PARG	-4.1	128	3.2e-05	1
ENSG00000111605	CPSF6	-3.2	128	3.2e-05	1
ENSG00000100121	GGTLC2	-4.5	128	3.2e-05	1
ENSG00000239857	GET4	-3.7	128	3.2e-05	1
ENSG00000244486	SCARF2	-3.7	127	3.5e-05	1
ENSG00000126698	DNAJC8	-3.3	127	3.5e-05	1
ENSG00000124571	XPO5	-2.9	127	3.5e-05	1
ENSG00000131051	RBM39	-3.7	127	3.5e-05	1
ENSG00000086758	HUWE1	-3.9	127	3.5e-05	1
ENSG00000131876	SNRPA1	-3.9	127	3.5e-05	1
ENSG00000103363	TCEB2	-4.1	127	3.5e-05	1
ENSG00000116017	ARID3A	-3.1	127	3.5e-05	1
ENSG00000178971	CTC1	-2.8	127	3.5e-05	1
ENSG00000197910	FAM25G	-3.3	127	3.5e-05	1
ENSG00000043514	TRIT1	-4.2	126	3.8e-05	1
ENSG00000117877	CD3EAP	-2.9	126	3.8e-05	1
ENSG00000028203	VEZT	-3.9	126	3.8e-05	1
ENSG00000143799	PARP1	-2.8	126	3.8e-05	1
ENSG00000100220	RTCB	-4.6	126	3.8e-05	1
ENSG00000171861	RNMTL1	-3.5	126	3.8e-05	1
ENSG00000242259	C22ORF39	-2.9	126	3.8e-05	1
ENSG00000144744	UBA3	-4	126	3.8e-05	1
ENSG00000169564	PCBP1	-4.1	126	3.8e-05	1
ENSG00000197223	C1D	-4.1	126	3.8e-05	1
ENSG00000198019	FCGR1B	-4.5	126	3.8e-05	1
ENSG00000011260	UTP18	-2.9	126	3.8e-05	1
ENSG00000196584	XRCC2	-4.1	126	3.8e-05	1
ENSG00000163607	GTPBP8	-3.7	125	4.1e-05	1
ENSG00000102900	NUP93	-4.2	125	4.1e-05	1
ENSG00000211644	IGLV1-51	-5.1	125	4.1e-05	1
ENSG00000144029	MRPS5	-3.5	125	4.1e-05	1
ENSG00000172270	BSG	-3.3	125	4.1e-05	1
ENSG00000165417	GTF2A1	-3.9	125	4.1e-05	1
ENSG00000143751	SDE2	-4.6	125	4.1e-05	1
ENSG00000161654	LSM12	-2.9	125	4.1e-05	1
ENSG00000108590	MED31	-3.6	125	4.1e-05	1
ENSG00000135363	LMO2	-4.4	125	4.1e-05	1
ENSG00000165006	UBAP1	-3.7	125	4.1e-05	1
ENSG00000127922	SHFM1	-3.6	125	4.1e-05	1
ENSG00000105656	ELL	-4.5	125	4.1e-05	1
ENSG00000182004	SNRPE	-4.5	125	4.1e-05	1
ENSG00000153037	SRP19	-3.9	125	4.1e-05	1
ENSG00000146143	PRIM2	-4.2	125	4.1e-05	1
ENSG00000254206	NPIPB11	-4.7	125	4.1e-05	1
ENSG00000151657	KIN	-4.9	125	4.1e-05	1
ENSG00000134265	NAPG	-4	125	4.1e-05	1
ENSG00000197459	HIST1H2BH	-4.8	124	4.55e-05	1
ENSG00000147905	ZCCHC7	-3	124	4.55e-05	1
ENSG00000178982	EIF3K	-2.9	124	4.55e-05	1
ENSG00000074935	TUBE1	-3.8	124	4.55e-05	1
ENSG00000197771	MCMBP	-4.1	124	4.55e-05	1
ENSG00000250913	USP17L23	-3.8	124	4.55e-05	1
ENSG00000204807	FAM27E2	-3.4	124	4.55e-05	1
ENSG00000243147	MRPL33	-4.8	124	4.55e-05	1
ENSG00000241127	YAE1D1	-4	124	4.55e-05	1
ENSG00000105298	CACTIN	-3.9	124	4.55e-05	1
ENSG00000159140	SON	-3.7	123	5.25e-05	1
ENSG00000107960	OBFC1	-4.3	123	5.25e-05	1
ENSG00000213593	TMX2	-3.7	123	5.25e-05	1
ENSG00000052749	RRP12	-2.9	123	5.25e-05	1
ENSG00000163950	SLBP	-4.2	123	5.25e-05	1
ENSG00000126814	TRMT5	-3.4	123	5.25e-05	1
ENSG00000185803	SLC52A2	-3.4	123	5.25e-05	1
ENSG00000185163	DDX51	-3.1	123	5.25e-05	1
ENSG00000198887	SMC5	-3.5	123	5.25e-05	1
ENSG00000143742	SRP9	-4	123	5.25e-05	1
ENSG00000070785	EIF2B3	-4.1	123	5.25e-05	1
ENSG00000157216	SSBP3	-3.2	122	5.75e-05	1
ENSG00000157106	SMG1	-3.7	122	5.75e-05	1
ENSG00000124635	HIST1H2BJ	-3.2	122	5.75e-05	1
ENSG00000099937	SERPIND1	-3.3	122	5.75e-05	1
ENSG00000151413	NUBPL	-3.6	122	5.75e-05	1
ENSG00000144867	SRPRB	-4	122	5.75e-05	1
ENSG00000123374	CDK2	-3.1	122	5.75e-05	1
ENSG00000110048	OSBP	-3.3	122	5.75e-05	1
ENSG00000136485	DCAF7	-3.3	122	5.75e-05	1
ENSG00000260238	PMF1-BGLAP	-3.5	122	5.75e-05	1
ENSG00000040275	SPDL1	-3	122	5.75e-05	1
ENSG00000109270	LAMTOR3	-3.7	122	5.75e-05	1
ENSG00000149136	SSRP1	-3.7	122	5.75e-05	1
ENSG00000204310	AGPAT1	-3.1	122	5.75e-05	1
ENSG00000174917	C19ORF70	-4.3	122	5.75e-05	1
ENSG00000177370	TIMM22	-2.7	122	5.75e-05	1
ENSG00000121897	LIAS	-3	122	5.75e-05	1
ENSG00000041802	LSG1	-3.8	122	5.75e-05	1
ENSG00000197756	RPL37A	-4.6	122	5.75e-05	1
ENSG00000081307	UBA5	-3.1	121	6.4e-05	1
ENSG00000147926	SPATA31A3	-3.8	121	6.4e-05	1
ENSG00000172922	RNASEH2C	-3.8	121	6.4e-05	1
ENSG00000099821	POLRMT	-4.2	121	6.4e-05	1
ENSG00000159216	RUNX1	-3.8	121	6.4e-05	1
ENSG00000008128	CDK11A	-3.8	121	6.4e-05	1
ENSG00000117597	DIEXF	-3.6	121	6.4e-05	1
ENSG00000158373	HIST1H2BD	-4.6	121	6.4e-05	1
ENSG00000198900	TOP1	-3.8	121	6.4e-05	1
ENSG00000197111	PCBP2	-4.1	121	6.4e-05	1
ENSG00000204502	PRAMEF5	-2.4	121	6.4e-05	1
ENSG00000104973	MED25	-2.6	121	6.4e-05	1
ENSG00000122728	TAF1L	-3.3	121	6.4e-05	1
ENSG00000101181	MTG2	-5.3	121	6.4e-05	1
ENSG00000073111	MCM2	-4.5	121	6.4e-05	1
ENSG00000188342	GTF2F2	-3.3	121	6.4e-05	1
ENSG00000132467	UTP3	-2.6	121	6.4e-05	1
ENSG00000215301	DDX3X	-4.6	121	6.4e-05	1
ENSG00000197846	HIST1H2BF	-4.5	121	6.4e-05	1
ENSG00000198477	ZNF280B	-3.9	121	6.4e-05	1
ENSG00000123349	PFDN5	-3.8	120	7.1e-05	1
ENSG00000130856	ZNF236	-3.1	120	7.1e-05	1
ENSG00000108264	TADA2A	-3.8	120	7.1e-05	1
ENSG00000148459	PDSS1	-4.2	120	7.1e-05	1
ENSG00000109111	SUPT6H	-3.5	120	7.1e-05	1
ENSG00000182220	ATP6AP2	-3.1	120	7.1e-05	1
ENSG00000091483	FH	-4	120	7.1e-05	1
ENSG00000198931	APRT	-4	120	7.1e-05	1
ENSG00000178950	GAK	-3.3	120	7.1e-05	1
ENSG00000111602	TIMELESS	-3.4	120	7.1e-05	1
ENSG00000070371	CLTCL1	-2.8	120	7.1e-05	1
ENSG00000099889	ARVCF	-2.8	120	7.1e-05	1
ENSG00000152944	MED21	-4.5	120	7.1e-05	1
ENSG00000116213	WRAP73	-3.6	120	7.1e-05	1
ENSG00000136758	YME1L1	-3	120	7.1e-05	1
ENSG00000113575	PPP2CA	-4.3	119	7.65e-05	1
ENSG00000165898	ISCA2	-4.1	119	7.65e-05	1
ENSG00000150316	CWC15	-3.2	119	7.65e-05	1
ENSG00000203815	FAM231D	-3.1	119	7.65e-05	1
ENSG00000130159	ECSIT	-3.2	119	7.65e-05	1
ENSG00000137154	RPS6	-4.1	119	7.65e-05	1
ENSG00000172687	ZNF738	-3.8	119	7.65e-05	1
ENSG00000099899	TRMT2A	-2.9	119	7.65e-05	1
ENSG00000164934	DCAF13	-3.7	119	7.65e-05	1
ENSG00000078618	NRD1	-3.4	118	8.95e-05	1
ENSG00000188846	RPL14	-4.9	118	8.95e-05	1
ENSG00000203827	NBPF16	-5.6	118	8.95e-05	1
ENSG00000062582	MRPS24	-3.7	118	8.95e-05	1
ENSG00000134153	EMC7	-3.1	118	8.95e-05	1
ENSG00000132432	SEC61G	-3.2	118	8.95e-05	1
ENSG00000168944	CEP120	-4	118	8.95e-05	1
ENSG00000085840	ORC1	-3.8	118	8.95e-05	1
ENSG00000075785	RAB7A	-3	118	8.95e-05	1
ENSG00000153339	TRAPPC8	-4.2	118	8.95e-05	1
ENSG00000112159	MDN1	-4	117	9.7e-05	1
ENSG00000095564	BTAF1	-3.7	117	9.7e-05	1
ENSG00000075914	EXOSC7	-4.2	117	9.7e-05	1
ENSG00000204304	PBX2	-3.1	117	9.7e-05	1
ENSG00000167258	CDK12	-2.8	117	9.7e-05	1
ENSG00000196774	ANKRD20A1	-3.8	117	9.7e-05	1
ENSG00000120254	MTHFD1L	-2.9	117	9.7e-05	1
ENSG00000106344	RBM28	-3.7	117	9.7e-05	1
ENSG00000162231	NXF1	-3.3	117	9.7e-05	1
ENSG00000137806	NDUFAF1	-4.1	117	9.7e-05	1
ENSG00000211655	IGLV1-36	-4.4	117	9.7e-05	1
ENSG00000128908	INO80	-2.9	117	9.7e-05	1
ENSG00000160685	ZBTB7B	-3	117	9.7e-05	1
ENSG00000100387	RBX1	-3.7	117	9.7e-05	1
ENSG00000166164	BRD7	-2.7	117	9.7e-05	1
ENSG00000119537	KDSR	-2.8	117	9.7e-05	1
ENSG00000250151	ARPC4-TTLL3	-3.8	117	9.7e-05	1
ENSG00000138095	LRPPRC	-4.4	116	0.000111	1
ENSG00000171530	TBCA	-4.1	116	0.000111	1
ENSG00000198700	IPO9	-3.7	116	0.000111	1
ENSG00000113161	HMGCR	-2.8	116	0.000111	1
ENSG00000104522	TSTA3	-2.4	116	0.000111	1
ENSG00000142207	URB1	-3.5	116	0.000111	1
ENSG00000153207	AHCTF1	-3.2	116	0.000111	1
ENSG00000095485	CWF19L1	-3.5	116	0.000111	1
ENSG00000105821	DNAJC2	-4.3	116	0.000111	1
ENSG00000119013	NDUFB3	-3.5	116	0.000111	1
ENSG00000080345	RIF1	-3.8	116	0.000111	1
ENSG00000248643	RBM14-RBM4	-4.3	116	0.000111	1
ENSG00000100603	SNW1	-3.6	116	0.000111	1
ENSG00000109390	NDUFC1	-2.3	116	0.000111	1
ENSG00000100296	THOC5	-3.1	116	0.000111	1
ENSG00000197681	TBC1D3	-3.2	116	0.000111	1
ENSG00000211650	IGLV5-45	-4.7	116	0.000111	1
ENSG00000172590	MRPL52	-3.8	115	0.000122	1
ENSG00000163161	ERCC3	-3.3	115	0.000122	1
ENSG00000136448	NMT1	-4.1	115	0.000122	1
ENSG00000204922	C11ORF83	-3.2	115	0.000122	1
ENSG00000113569	NUP155	-3.5	115	0.000122	1
ENSG00000130772	MED18	-4.1	115	0.000122	1
ENSG00000104408	EIF3E	-4.1	115	0.000122	1
ENSG00000103932	RPAP1	-3	114	0.000135	1
ENSG00000141026	MED9	-3.6	114	0.000135	1
ENSG00000111481	COPZ1	-3.6	114	0.000135	1
ENSG00000169084	DHRSX	-3.2	114	0.000135	1
ENSG00000088325	TPX2	-3.2	114	0.000135	1
ENSG00000071859	FAM50A	-3.8	114	0.000135	1
ENSG00000089195	TRMT6	-4.1	114	0.000135	1
ENSG00000139163	ETNK1	-3.5	114	0.000135	1
ENSG00000167513	CDT1	-3.6	114	0.000135	1
ENSG00000084072	PPIE	-3.3	114	0.000135	1
ENSG00000151366	NDUFC2	-4.2	114	0.000135	1
ENSG00000104980	TIMM44	-3.9	114	0.000135	1
ENSG00000133983	COX16	-3.4	114	0.000135	1
ENSG00000203814	HIST2H2BF	-4.1	113	0.00015	1
ENSG00000179399	GPC5	-3	113	0.00015	1
ENSG00000146066	HIGD2A	-4.2	113	0.00015	1
ENSG00000090060	PAPOLA	-3.1	113	0.00015	1
ENSG00000157911	PEX10	-3.1	113	0.00015	1
ENSG00000022277	RTFDC1	-5.4	113	0.00015	1
ENSG00000125482	TTF1	-4.1	113	0.00015	1
ENSG00000152042	NBPF11	-5	113	0.00015	1
ENSG00000143224	PPOX	-2.7	113	0.00015	1
ENSG00000145604	SKP2	-3.3	113	0.00015	1
ENSG00000108963	DPH1	-2.7	113	0.00015	1
ENSG00000175467	SART1	-2.9	113	0.00015	1
ENSG00000110200	ANAPC15	-4.9	113	0.00015	1
ENSG00000158615	PPP1R15B	-3.6	113	0.00015	1
ENSG00000172262	ZNF131	-3	113	0.00015	1
ENSG00000138081	FBXO11	-2.3	113	0.00015	1
ENSG00000198612	COPS8	-3.4	112	0.00017	1
ENSG00000184825	HIST1H2AH	-4.3	112	0.00017	1
ENSG00000165632	TAF3	-3.1	112	0.00017	1
ENSG00000051596	THOC3	-3.1	112	0.00017	1
ENSG00000165733	BMS1	-4	112	0.00017	1
ENSG00000102901	CENPT	-3.6	112	0.00017	1
ENSG00000267740	AC024592.12	-3.2	112	0.00017	1
ENSG00000224730	AC009892.10	-3.1	112	0.00017	1
ENSG00000155229	MMS19	-3.6	112	0.00017	1
ENSG00000148296	SURF6	-2.6	112	0.00017	1
ENSG00000197345	MRPL21	-4.5	112	0.00017	1
ENSG00000143319	ISG20L2	-3.4	112	0.00017	1
ENSG00000161180	CCDC116	-3.2	112	0.00017	1
ENSG00000154174	TOMM70A	-3.3	112	0.00017	1
ENSG00000076201	PTPN23	-3	112	0.00017	1
ENSG00000124383	MPHOSPH10	-3.3	112	0.00017	1
ENSG00000120837	NFYB	-3.9	111	0.00019	1
ENSG00000120253	NUP43	-4.3	111	0.00019	1
ENSG00000165732	DDX21	-3.8	111	0.00019	1
ENSG00000163319	MRPS18C	-2.8	111	0.00019	1
ENSG00000119707	RBM25	-4	111	0.00019	1
ENSG00000169189	NSMCE1	-4.4	111	0.00019	1
ENSG00000143748	NVL	-4.6	111	0.00019	1
ENSG00000036549	ZZZ3	-3.4	111	0.00019	1
ENSG00000122965	RBM19	-3.1	111	0.00019	1
ENSG00000106105	GARS	-4.9	111	0.00019	1
ENSG00000164442	CITED2	-3.3	111	0.00019	1
ENSG00000145375	SPATA5	-5	111	0.00019	1
ENSG00000164405	UQCRQ	-3.9	111	0.00019	1
ENSG00000197312	DDI2	-4	111	0.00019	1
ENSG00000164975	SNAPC3	-2.6	111	0.00019	1
ENSG00000148824	MTG1	-4.1	111	0.00019	1
ENSG00000211660	IGLV2-23	-4.1	111	0.00019	1
ENSG00000156170	NDUFAF6	-3.6	111	0.00019	1
ENSG00000198231	DDX42	-3	111	0.00019	1
ENSG00000146909	NOM1	-4.5	111	0.00019	1
ENSG00000101079	NDRG3	-4.6	111	0.00019	1
ENSG00000067955	CBFB	-3.3	110	0.000211	1
ENSG00000184983	NDUFA6	-3	110	0.000211	1
ENSG00000269755	CTD-3105H18.18	-4.3	110	0.000211	1
ENSG00000136810	TXN	-3.9	110	0.000211	1
ENSG00000138326	RPS24	-5.4	110	0.000211	1
ENSG00000134294	SLC38A2	-2.5	110	0.000211	1
ENSG00000232838	PET117	-4.4	110	0.000211	1
ENSG00000108107	RPL28	-3.4	110	0.000211	1
ENSG00000184678	HIST2H2BE	-3.7	110	0.000211	1
ENSG00000244462	RBM12	-3.5	110	0.000211	1
ENSG00000171865	RNASEH1	-3.1	110	0.000211	1
ENSG00000129197	RPAIN	-2.7	110	0.000211	1
ENSG00000258366	RTEL1	-2.9	109	0.000232	1
ENSG00000066136	NFYC	-3.6	109	0.000232	1
ENSG00000159352	PSMD4	-4	109	0.000232	1
ENSG00000267618	RAD51L3-RFFL	-4.5	109	0.000232	1
ENSG00000182866	LCK	-2.7	109	0.000232	1
ENSG00000103091	WDR59	-3.3	109	0.000232	1
ENSG00000181061	HIGD1A	-4.3	109	0.000232	1
ENSG00000257355	CTD-2006C1.10	-5.5	109	0.000232	1
ENSG00000181472	ZBTB2	-2.6	109	0.000232	1
ENSG00000204370	SDHD	-3.4	109	0.000232	1
ENSG00000138614	VWA9	-4.6	109	0.000232	1
ENSG00000269049	AC092291.2	-3.8	109	0.000232	1
ENSG00000217930	PAM16	-4.2	109	0.000232	1
ENSG00000100294	MCAT	-3.3	109	0.000232	1
ENSG00000198242	RPL23A	-4	108	0.000254	1
ENSG00000104827	CGB	-3.8	108	0.000254	1
ENSG00000175215	CTDSP2	-5.2	108	0.000254	1
ENSG00000006712	PAF1	-3.9	108	0.000254	1
ENSG00000123297	TSFM	-4.1	108	0.000254	1
ENSG00000147677	EIF3H	-3.7	108	0.000254	1
ENSG00000171862	PTEN	-2.9	108	0.000254	1
ENSG00000102384	CENPI	-3.8	108	0.000254	1
ENSG00000211654	IGLV5-37	-2.7	108	0.000254	1
ENSG00000123505	AMD1	-2.9	107	0.000291	1
ENSG00000146282	RARS2	-4	107	0.000291	1
ENSG00000162526	TSSK3	-2.4	107	0.000291	1
ENSG00000135972	MRPS9	-3.6	107	0.000291	1
ENSG00000143436	MRPL9	-3.3	107	0.000291	1
ENSG00000115758	ODC1	-2.8	107	0.000291	1
ENSG00000196961	AP2A1	-3.1	107	0.000291	1
ENSG00000105197	TIMM50	-3.5	107	0.000291	1
ENSG00000170892	TSEN34	-3.6	107	0.000291	1
ENSG00000101901	ALG13	-5.3	107	0.000291	1
ENSG00000241476	SSX2	-4.3	107	0.000291	1
ENSG00000100216	TOMM22	-3.4	107	0.000291	1
ENSG00000115317	HTRA2	-3.3	107	0.000291	1
ENSG00000117143	UAP1	-3.8	107	0.000291	1
ENSG00000179271	GADD45GIP1	-3.4	107	0.000291	1
ENSG00000175826	CTDNEP1	-3	107	0.000291	1
ENSG00000184702	2016-09-05	-2.2	107	0.000291	1
ENSG00000168488	ATXN2L	-3.2	107	0.000291	1
ENSG00000189306	RRP7A	-2.5	106	0.000315	1
ENSG00000063322	MED29	-4.4	106	0.000315	1
ENSG00000080608	KIAA0020	-2.9	106	0.000315	1
ENSG00000115540	MOB4	-3.5	106	0.000315	1
ENSG00000050555	LAMC3	-3.8	106	0.000315	1
ENSG00000131473	ACLY	-2.4	106	0.000315	1
ENSG00000107185	RGP1	-3.3	106	0.000315	1
ENSG00000116903	EXOC8	-2.5	106	0.000315	1
ENSG00000092621	PHGDH	-2.5	106	0.000315	1
ENSG00000066379	ZNRD1	-2.7	106	0.000315	1
ENSG00000143252	SDHC	-5.2	106	0.000315	1
ENSG00000268800	AC112205.1	-5.4	106	0.000315	1
ENSG00000059573	ALDH18A1	-2.7	106	0.000315	1
ENSG00000099783	HNRNPM	-4	105	0.000345	1
ENSG00000182315	MBD3L3	-2.2	105	0.000345	1
ENSG00000183955	SETD8	-3.8	105	0.000345	1
ENSG00000164162	ANAPC10	-3.5	105	0.000345	1
ENSG00000196428	TSC22D2	-4.3	105	0.000345	1
ENSG00000143222	UFC1	-2.6	105	0.000345	1
ENSG00000103061	SLC7A6OS	-3.4	105	0.000345	1
ENSG00000129993	CBFA2T3	-3.4	105	0.000345	1
ENSG00000188100	FAM25A	-4.4	105	0.000345	1
ENSG00000198374	HIST1H2AL	-2.4	104	0.000385	1
ENSG00000162961	DPY30	-4.2	104	0.000385	1
ENSG00000175581	MRPL48	-4.7	104	0.000385	1
ENSG00000117650	NEK2	-3.4	104	0.000385	1
ENSG00000112983	BRD8	-3.4	104	0.000385	1
ENSG00000171824	EXOSC10	-2.9	104	0.000385	1
ENSG00000169246	NPIPB3	-6	104	0.000385	1
ENSG00000148187	MRRF	-4	104	0.000385	1
ENSG00000140740	UQCRC2	-3.9	104	0.000385	1
ENSG00000164919	COX6C	-3.9	104	0.000385	1
ENSG00000142444	C19ORF52	-3.3	104	0.000385	1
ENSG00000185686	PRAME	-2.6	104	0.000385	1
ENSG00000172171	TEFM	-3.6	104	0.000385	1
ENSG00000131100	ATP6V1E1	-3.5	104	0.000385	1
ENSG00000122484	RPAP2	-3.1	103	0.000421	1
ENSG00000135900	MRPL44	-4.1	103	0.000421	1
ENSG00000164609	SLU7	-2.8	103	0.000421	1
ENSG00000110871	COQ5	-3.3	103	0.000421	1
ENSG00000258643	BCL2L2-PABPN1	-4.9	103	0.000421	1
ENSG00000101413	RPRD1B	-3.9	103	0.000421	1
ENSG00000239665	RP11-295P9.3	-3.7	103	0.000421	1
ENSG00000177150	FAM210A	-4.4	103	0.000421	1
ENSG00000132153	DHX30	-4.6	103	0.000421	1
ENSG00000268361	L34079.2	-4.5	103	0.000421	1
ENSG00000165283	STOML2	-2.4	103	0.000421	1
ENSG00000241878	PISD	-3.9	103	0.000421	1
ENSG00000142541	RPL13A	-3.5	103	0.000421	1
ENSG00000206527	PTPLB	-2.8	103	0.000421	1
ENSG00000176473	WDR25	-3.8	103	0.000421	1
ENSG00000114650	SCAP	-4.4	103	0.000421	1
ENSG00000232112	TMA7	-2.9	103	0.000421	1
ENSG00000077514	POLD3	-4	103	0.000421	1
ENSG00000162129	CLPB	-2.6	103	0.000421	1
ENSG00000103707	MTFMT	-2.5	103	0.000421	1
ENSG00000198081	ZBTB14	-4.3	103	0.000421	1
ENSG00000155666	KDM8	-3.4	102	0.000474	1
ENSG00000241755	IGKV1-9	-4.9	102	0.000474	1
ENSG00000103549	RNF40	-3.5	102	0.000474	1
ENSG00000087302	C14ORF166	-4	102	0.000474	1
ENSG00000231171	LINC01098	-4.9	102	0.000474	1
ENSG00000204568	MRPS18B	-3.9	102	0.000474	1
ENSG00000253729	PRKDC	-3.1	102	0.000474	1
ENSG00000165916	PSMC3	-4.6	102	0.000474	1
ENSG00000136819	C9ORF78	-3.1	102	0.000474	1
ENSG00000196943	NOP9	-3	102	0.000474	1
ENSG00000215305	VPS16	-3.5	102	0.000474	1
ENSG00000196196	HRCT1	-3.9	102	0.000474	1
ENSG00000180104	EXOC3	-2.6	102	0.000474	1
ENSG00000099957	P2RX6	-2.9	102	0.000474	1
ENSG00000243725	TTC4	-4.4	102	0.000474	1
ENSG00000137200	CMTR1	-3.8	101	0.000524	1
ENSG00000132356	PRKAA1	-2.1	101	0.000524	1
ENSG00000161057	PSMC2	-3.6	101	0.000524	1
ENSG00000253426	RP11-10A14.4	-5.8	101	0.000524	1
ENSG00000144231	POLR2D	-3.3	101	0.000524	1
ENSG00000083896	YTHDC1	-3.1	101	0.000524	1
ENSG00000127463	EMC1	-3	101	0.000524	1
ENSG00000143493	INTS7	-4	101	0.000524	1
ENSG00000163877	SNIP1	-2.9	101	0.000524	1
ENSG00000255339	NDUFB8	-3.3	101	0.000524	1
ENSG00000187537	POTEM	-3.5	101	0.000524	1
ENSG00000142089	IFITM3	-2.8	101	0.000524	1
ENSG00000099956	SMARCB1	-3.7	101	0.000524	1
ENSG00000197914	HIST1H4K	-3	101	0.000524	1
ENSG00000181029	TRAPPC5	-2.9	101	0.000524	1
ENSG00000120334	CENPL	-4	101	0.000524	1
ENSG00000104979	C19ORF53	-4.1	100	0.000588	1
ENSG00000148346	LCN2	-2.6	100	0.000588	1
ENSG00000172785	CBWD1	-3.6	100	0.000588	1
ENSG00000233812	AC139426.2	-3.3	100	0.000588	1
ENSG00000173692	PSMD1	-3.4	100	0.000588	1
ENSG00000258790	KIAA0391	-4.2	100	0.000588	1
ENSG00000130347	RTN4IP1	-3.7	100	0.000588	1
ENSG00000174953	DHX36	-4.1	100	0.000588	1
ENSG00000177192	PUS1	-3	100	0.000588	1
ENSG00000128272	ATF4	-2.5	100	0.000588	1
ENSG00000132763	MMACHC	-2.1	100	0.000588	1
ENSG00000256316	HIST1H3F	-4	100	0.000588	1
ENSG00000117481	NSUN4	-3.7	99.9	0.000594	1
ENSG00000168538	TRAPPC11	-3	99.8	0.000603	1
ENSG00000215421	ZNF407	-3.4	99.7	0.00061	1
ENSG00000114686	MRPL3	-4.5	99.7	0.00061	1
ENSG00000197170	PSMD12	-3.4	99.7	0.00061	1
ENSG00000115561	CHMP3	-2.9	99.7	0.00061	1
ENSG00000127080	IPPK	-3.4	99.7	0.00061	1
ENSG00000132507	EIF5A	-3.7	99.5	0.000625	1
ENSG00000111642	CHD4	-2.6	99.4	0.000632	1
ENSG00000186825	C2ORF27B	-3.6	99.3	0.000641	1
ENSG00000185978	H2AFB3	-2.5	99.2	0.000649	1
ENSG00000180917	CMTR2	-4	99.2	0.000649	1
ENSG00000167797	CDK2AP2	-3.6	99	0.00066	1
ENSG00000182934	SRPR	-2.7	99	0.00066	1
ENSG00000077380	DYNC1I2	-4.2	98.9	0.000667	1
ENSG00000122958	VPS26A	-3.3	98.9	0.000667	1
ENSG00000128829	EIF2AK4	-2	98.6	0.000684	1
ENSG00000168275	COA6	-3.9	98.6	0.000684	1
ENSG00000163041	H3F3A	-4	98.6	0.000684	1
ENSG00000156469	MTERFD1	-3.9	98.5	0.000692	1
ENSG00000111711	GOLT1B	-3.7	98.5	0.000692	1
ENSG00000180596	HIST1H2BC	-3.7	98.5	0.000692	1
ENSG00000213079	SCAF8	-2.8	98.4	0.000698	1
ENSG00000160752	FDPS	-3.8	98.3	0.000702	1
ENSG00000054267	ARID4B	-2.6	98.3	0.000702	1
ENSG00000163626	COX18	-3.5	98.2	0.00071	1
ENSG00000123154	WDR83	-3.5	98.2	0.00071	1
ENSG00000249209	AP000304.12	-4.6	98.1	0.000719	1
ENSG00000232258	TMEM114	-3.6	98.1	0.000719	1
ENSG00000104613	INTS10	-3.3	98.1	0.000719	1
ENSG00000108826	MRPL27	-3.2	98.1	0.000719	1
ENSG00000071655	MBD3	-2.7	98	0.000725	1
ENSG00000136631	VPS45	-2.6	97.9	0.000733	1
ENSG00000104356	POP1	-4.1	97.8	0.000737	1
ENSG00000264187	RP11-45M22.4	-2.8	97.7	0.000745	1
ENSG00000107862	GBF1	-3.4	97.7	0.000745	1
ENSG00000102241	HTATSF1	-3.5	97.6	0.000752	1
ENSG00000215186	GOLGA6B	-3.6	97.5	0.000764	1
ENSG00000125551	PLGLB2	-2.8	97.4	0.000769	1
ENSG00000135486	HNRNPA1	-2.9	97.4	0.000769	1
ENSG00000269175	AC093157.1	-4.2	97.3	0.000776	1
ENSG00000211625	IGKV3D-20	-3.9	97	0.000803	1
ENSG00000100348	TXN2	-5	96.9	0.000816	1
ENSG00000115053	NCL	-2.9	96.8	0.000824	1
ENSG00000127980	PEX1	-2.9	96.8	0.000824	1
ENSG00000171311	EXOSC1	-2.5	96.7	0.000832	1
ENSG00000130707	ASS1	-3	96.6	0.000839	1
ENSG00000268172	AL590452.1	-2.6	96.3	0.000865	1
ENSG00000176476	CCDC101	-4.2	96.3	0.000865	1
ENSG00000242371	IGKV1-39	-4.5	96.2	0.000875	1
ENSG00000120526	NUDCD1	-2.7	96.2	0.000875	1
ENSG00000120333	MRPS14	-4.2	96.2	0.000875	1
ENSG00000175414	ARL10	-4.6	96.2	0.000875	1
ENSG00000113141	IK	-4.4	96.1	0.000885	1
ENSG00000267812	FKSG68	-4	96	0.000892	1
ENSG00000196419	XRCC6	-4.4	95.9	0.0009	1
ENSG00000184708	EIF4ENIF1	-3	95.9	0.0009	1
ENSG00000211938	IGHV3-7	-4.9	95.9	0.0009	1
ENSG00000123737	EXOSC9	-2.8	95.7	0.000919	1
ENSG00000100347	SAMM50	-4.1	95.6	0.000926	1
ENSG00000122085	MTERFD2	-3.4	95.6	0.000926	1
ENSG00000143569	UBAP2L	-3.4	95.6	0.000926	1
ENSG00000234745	HLA-B	-3.4	95.5	0.000937	1
ENSG00000172014	ANKRD20A4	-4	95.5	0.000937	1
ENSG00000117133	RPF1	-3	95.3	0.000957	1
ENSG00000126012	KDM5C	-2.5	95.3	0.000957	1
ENSG00000187905	AC002472.13	-2.5	95.2	0.000968	1
ENSG00000037637	FBXO42	-2.9	95.2	0.000968	1
ENSG00000188092	GPR89B	-3.8	95.2	0.000968	1
ENSG00000179918	SEPHS2	-3	95.2	0.000968	1
ENSG00000254772	EEF1G	-3.7	95.2	0.000968	1
ENSG00000115364	MRPL19	-2.8	95.1	0.000978	1
ENSG00000255154	RPP14	-3.5	95.1	0.000978	1
ENSG00000186834	HEXIM1	-2.6	95.1	0.000978	1
ENSG00000143093	STRIP1	-3.1	95.1	0.000978	1
ENSG00000161980	POLR3K	-3.9	95.1	0.000978	1
ENSG00000118197	DDX59	-3.6	95	0.000988	1
ENSG00000090447	TFAP4	-2.6	94.7	0.00101	1
ENSG00000148218	ALAD	-4	94.6	0.00102	1
ENSG00000131351	HAUS8	-4.3	94.5	0.00103	1
ENSG00000186092	OR4F5	-3.4	94.4	0.00105	1
ENSG00000183426	NPIPA1	-4.4	94.4	0.00105	1
ENSG00000017483	SLC38A5	-2	94.4	0.00105	1
ENSG00000107949	BCCIP	-4.4	94.4	0.00105	1
ENSG00000131467	PSME3	-2.6	94.3	0.00106	1
ENSG00000149480	MTA2	-2.8	94.3	0.00106	1
ENSG00000165269	AQP7	-3.7	94.3	0.00106	1
[truncated: 18,534 more rows]

## Sheet: U937 combo
#GeneID	Symbol	Combo casTLE Effect	Combo casTLE Score	casTLE p-value	10% FDR
ENSG00000269121	AC007216.2	-6.6	549	5e-07	1
ENSG00000269103	AC002472.1	-7.2	545	5e-07	1
ENSG00000214871	AC005082.1	-7.2	545	5e-07	1
ENSG00000167085	PHB	-4.7	508	5e-07	1
ENSG00000177700	POLR2L	-5.4	505	5e-07	1
ENSG00000249008	RP11-487E13.1	-5.4	497	5e-07	1
ENSG00000269468	AC004824.2	-6	490	5e-07	1
ENSG00000102898	NUTF2	-5.7	484	5e-07	1
ENSG00000222017	AC011997.1	-7	480	5e-07	1
ENSG00000105639	JAK3	-5.3	479	5e-07	1
ENSG00000090861	AARS	-5.8	476	5e-07	1
ENSG00000071127	WDR1	-4.9	473	5e-07	1
ENSG00000142676	RPL11	-5.2	470	5e-07	1
ENSG00000143106	PSMA5	-4.7	469	5e-07	1
ENSG00000213741	RPS29	-5.4	469	5e-07	1
ENSG00000100519	PSMC6	-4.4	466	5e-07	1
ENSG00000268948	AC004017.1	-5.9	466	5e-07	1
ENSG00000105810	CDK6	-5.2	463	5e-07	1
ENSG00000111640	GAPDH	-6.6	459	5e-07	1
ENSG00000214306	AP001024.2	-6	458	5e-07	1
ENSG00000124207	CSE1L	-4.9	458	5e-07	1
ENSG00000253379	RP11-1102P16.1	-6.4	456	5e-07	1
ENSG00000156508	EEF1A1	-5.1	455	5e-07	1
ENSG00000184207	PGP	-4.7	451	5e-07	1
ENSG00000233927	RPS28	-5.1	451	5e-07	1
ENSG00000132646	PCNA	-5	446	5e-07	1
ENSG00000139514	SLC7A1	-5.3	445	5e-07	1
ENSG00000159399	HK2	-4.9	444	5e-07	1
ENSG00000089685	BIRC5	-4.8	439	5e-07	1
ENSG00000234237	AL162431.1	-5.8	435	5e-07	1
ENSG00000182173	TSEN54	-4.9	434	5e-07	1
ENSG00000142168	SOD1	-5.2	434	5e-07	1
ENSG00000161888	SPC24	-5.4	433	5e-07	1
ENSG00000270999	CH17-132F21.1	-6.6	432	5e-07	1
ENSG00000203286	AL365202.1	-6.5	431	5e-07	1
ENSG00000179295	PTPN11	-5.4	427	5e-07	1
ENSG00000008324	SS18L2	-4.4	425	5e-07	1
ENSG00000142937	RPS8	-4.6	421	5e-07	1
ENSG00000156261	CCT8	-5.3	421	5e-07	1
ENSG00000120438	TCP1	-5.1	420	5e-07	1
ENSG00000183513	COA5	-5.2	420	5e-07	1
ENSG00000224838	FKSG52	-5.8	419	5e-07	1
ENSG00000154473	BUB3	-5.1	416	5e-07	1
ENSG00000084774	CAD	-5.6	415	5e-07	1
ENSG00000138768	USO1	-5.1	415	5e-07	1
ENSG00000071082	RPL31	-4.6	414	5e-07	1
ENSG00000269449	AC002451.1	-6.4	414	5e-07	1
ENSG00000268632	AC073657.1	-6.6	412	5e-07	1
ENSG00000241945	PWP2	-5.5	410	5e-07	1
ENSG00000125356	NDUFA1	-5.2	409	5e-07	1
ENSG00000204628	GNB2L1	-5.3	406	5e-07	1
ENSG00000185344	ATP6V0A2	-5	405	5e-07	1
ENSG00000268154	AL591806.1	-6.9	404	5e-07	1
ENSG00000265681	RPL17	-4.9	404	5e-07	1
ENSG00000100138	NHP2L1	-5.4	403	5e-07	1
ENSG00000138071	ACTR2	-5.6	403	5e-07	1
ENSG00000178952	TUFM	-5.4	403	5e-07	1
ENSG00000031698	SARS	-6.3	402	5e-07	1
ENSG00000134440	NARS	-5.5	400	5e-07	1
ENSG00000267981	AP003041.2	-5.8	400	5e-07	1
ENSG00000142539	CTD-2545M3.6	-4.9	399	5e-07	1
ENSG00000167792	NDUFV1	-5.1	399	5e-07	1
ENSG00000044574	HSPA5	-5.2	399	5e-07	1
ENSG00000065911	MTHFD2	-5	397	5e-07	1
ENSG00000110107	PRPF19	-4.9	397	5e-07	1
ENSG00000168710	AHCYL1	-5.2	397	5e-07	1
ENSG00000173812	EIF1	-4.7	396	5e-07	1
ENSG00000170043	TRAPPC1	-5.3	395	5e-07	1
ENSG00000196230	TUBB	-5.7	393	5e-07	1
ENSG00000197958	RPL12	-5.2	393	5e-07	1
ENSG00000256269	HMBS	-4.7	392	5e-07	1
ENSG00000149923	PPP4C	-5	392	5e-07	1
ENSG00000136997	MYC	-5	392	5e-07	1
ENSG00000072506	HSD17B10	-5.9	392	5e-07	1
ENSG00000100567	PSMA3	-4.9	392	5e-07	1
ENSG00000115541	HSPE1	-5.6	391	5e-07	1
ENSG00000112306	RPS12	-5.5	390	5e-07	1
ENSG00000107937	GTPBP4	-5.2	390	5e-07	1
ENSG00000141564	RPTOR	-4.8	389	5e-07	1
ENSG00000055044	NOP58	-4.5	389	5e-07	1
ENSG00000100410	PHF5A	-5.8	388	5e-07	1
ENSG00000109618	SEPSECS	-4.4	386	5e-07	1
ENSG00000145592	RPL37	-5.4	386	5e-07	1
ENSG00000268156	FKSG61	-4.5	386	5e-07	1
ENSG00000273003	RP11-399J13.3	-4.9	385	5e-07	1
ENSG00000119523	ALG2	-5	385	5e-07	1
ENSG00000095380	NANS	-5	385	5e-07	1
ENSG00000228716	DHFR	-5.7	384	5e-07	1
ENSG00000101182	PSMA7	-4.6	383	5e-07	1
ENSG00000145425	RPS3A	-5	383	5e-07	1
ENSG00000117394	SLC2A1	-4.8	382	5e-07	1
ENSG00000149428	HYOU1	-5.2	382	5e-07	1
ENSG00000183207	RUVBL2	-5.1	380	5e-07	1
ENSG00000159921	GNE	-4.6	380	5e-07	1
ENSG00000074800	ENO1	-4.7	379	5e-07	1
ENSG00000160949	TONSL	-4.6	379	5e-07	1
ENSG00000215021	PHB2	-5.2	379	5e-07	1
ENSG00000007923	DNAJC11	-4.7	379	5e-07	1
ENSG00000138107	ACTR1A	-5.3	378	5e-07	1
ENSG00000173726	TOMM20	-4.6	378	5e-07	1
ENSG00000132604	TERF2	-4.9	378	5e-07	1
ENSG00000109332	UBE2D3	-5.1	377	5e-07	1
ENSG00000125166	GOT2	-5.1	376	5e-07	1
ENSG00000147604	RPL7	-6.2	376	5e-07	1
ENSG00000120158	RCL1	-5.3	376	5e-07	1
ENSG00000102144	PGK1	-5.5	376	5e-07	1
ENSG00000183751	TBL3	-4.9	375	5e-07	1
ENSG00000130177	CDC16	-4.9	374	5e-07	1
ENSG00000258804	RP11-322L20.1	-5.8	374	5e-07	1
ENSG00000184787	UBE2G2	-4.6	373	5e-07	1
ENSG00000187145	MRPS21	-4.4	373	5e-07	1
ENSG00000143228	NUF2	-4.7	371	5e-07	1
ENSG00000167508	MVD	-5	371	5e-07	1
ENSG00000115484	CCT4	-5.1	371	5e-07	1
ENSG00000105671	DDX49	-4.8	370	5e-07	1
ENSG00000161016	RPL8	-5.3	370	5e-07	1
ENSG00000137807	KIF23	-4.8	370	5e-07	1
ENSG00000150753	CCT5	-4.9	370	5e-07	1
ENSG00000105193	RPS16	-4.9	369	5e-07	1
ENSG00000136718	IMP4	-4.9	369	5e-07	1
ENSG00000177885	GRB2	-4.7	366	5e-07	1
ENSG00000137876	RSL24D1	-5.9	365	5e-07	1
ENSG00000110955	ATP5B	-5.9	365	5e-07	1
ENSG00000104852	SNRNP70	-4.8	363	5e-07	1
ENSG00000173674	EIF1AX	-4.4	362	5e-07	1
ENSG00000110536	PTPMT1	-4.7	362	5e-07	1
ENSG00000198034	RPS4X	-5.2	362	5e-07	1
ENSG00000172115	CYCS	-4.6	360	5e-07	1
ENSG00000108424	KPNB1	-5	360	5e-07	1
ENSG00000239900	ADSL	-4.5	359	5e-07	1
ENSG00000183431	SF3A3	-4.6	359	5e-07	1
ENSG00000170312	CDK1	-5.1	358	5e-07	1
ENSG00000204394	VARS	-5.1	358	5e-07	1
ENSG00000267906	AC073333.1	-6.2	358	5e-07	1
ENSG00000132300	PTCD3	-4.5	357	5e-07	1
ENSG00000079805	DNM2	-4.8	356	5e-07	1
ENSG00000143368	SF3B4	-5.4	355	5e-07	1
ENSG00000259752	FKSG62	-5.3	354	5e-07	1
ENSG00000137492	PRKRIR	-5.2	354	5e-07	1
ENSG00000198258	UBL5	-5.7	353	5e-07	1
ENSG00000161513	FDXR	-4.8	353	5e-07	1
ENSG00000105372	RPS19	-4.9	352	5e-07	1
ENSG00000165280	VCP	-4.7	352	5e-07	1
ENSG00000067225	PKM	-4.8	351	5e-07	1
ENSG00000124217	MOCS3	-5.4	350	5e-07	1
ENSG00000188612	SUMO2	-5.2	350	5e-07	1
ENSG00000147168	IL2RG	-5.3	349	5e-07	1
ENSG00000113013	HSPA9	-4.6	349	5e-07	1
ENSG00000167088	SNRPD1	-4.8	349	5e-07	1
ENSG00000268640	AC026369.1	-5.6	349	5e-07	1
ENSG00000175166	PSMD2	-4.5	349	5e-07	1
ENSG00000102978	POLR2C	-4.8	349	5e-07	1
ENSG00000004897	CDC27	-4.7	348	5e-07	1
ENSG00000178105	DDX10	-4.7	348	5e-07	1
ENSG00000178999	AURKB	-4.9	348	5e-07	1
ENSG00000079134	THOC1	-4.9	348	5e-07	1
ENSG00000214367	HAUS3	-4.9	348	5e-07	1
ENSG00000101444	AHCY	-4.7	348	5e-07	1
ENSG00000101557	USP14	-4.7	347	5e-07	1
ENSG00000131475	VPS25	-5.3	347	5e-07	1
ENSG00000063177	RPL18	-4.4	346	5e-07	1
ENSG00000172113	NME6	-5	346	5e-07	1
ENSG00000103502	CDIPT	-4.4	346	5e-07	1
ENSG00000156502	SUPV3L1	-5.7	346	5e-07	1
ENSG00000100029	PES1	-4.9	345	5e-07	1
ENSG00000198042	MAK16	-4.8	345	5e-07	1
ENSG00000163930	BAP1	-5.1	345	5e-07	1
ENSG00000197713	RPE	-4.5	345	5e-07	1
ENSG00000163468	CCT3	-5	344	5e-07	1
ENSG00000171720	HDAC3	-4.8	344	5e-07	1
ENSG00000163541	SUCLG1	-5.5	343	5e-07	1
ENSG00000117682	DHDDS	-4.6	343	5e-07	1
ENSG00000130414	NDUFA10	-5.4	342	5e-07	1
ENSG00000159720	ATP6V0D1	-5.1	342	5e-07	1
ENSG00000136518	ACTL6A	-4.5	342	5e-07	1
ENSG00000182199	SHMT2	-4.5	342	5e-07	1
ENSG00000168393	DTYMK	-5.4	342	5e-07	1
ENSG00000154582	TCEB1	-4.2	341	5e-07	1
ENSG00000196305	IARS	-4.7	341	5e-07	1
ENSG00000165119	HNRNPK	-4.5	341	5e-07	1
ENSG00000142657	PGD	-5.5	341	5e-07	1
ENSG00000110700	RPS13	-4.8	340	5e-07	1
ENSG00000105618	PRPF31	-4.4	340	5e-07	1
ENSG00000164024	METAP1	-4.6	340	5e-07	1
ENSG00000137818	RPLP1	-5.1	340	5e-07	1
ENSG00000175792	RUVBL1	-5.1	340	5e-07	1
ENSG00000037897	METTL1	-4.4	339	5e-07	1
ENSG00000174437	ATP2A2	-5.2	339	5e-07	1
ENSG00000182362	YBEY	-4.6	339	5e-07	1
ENSG00000105341	ATP5SL	-4.8	338	5e-07	1
ENSG00000122692	SMU1	-4.9	338	5e-07	1
ENSG00000084623	EIF3I	-5	338	5e-07	1
ENSG00000140990	NDUFB10	-4.8	337	5e-07	1
ENSG00000204822	MRPL53	-4.9	337	5e-07	1
ENSG00000162377	COA7	-4.6	337	5e-07	1
ENSG00000079246	XRCC5	-5.2	337	5e-07	1
ENSG00000035687	ADSS	-4.6	337	5e-07	1
ENSG00000167863	ATP5H	-4.1	337	5e-07	1
ENSG00000256206	PSMA1	-4.6	337	5e-07	1
ENSG00000107581	EIF3A	-4.5	336	5e-07	1
ENSG00000115286	NDUFS7	-4.8	336	5e-07	1
ENSG00000099817	POLR2E	-5	336	5e-07	1
ENSG00000253350	RP11-127H5.1	-6.5	335	5e-07	1
ENSG00000100605	ITPK1	-5.6	335	5e-07	1
ENSG00000168653	NDUFS5	-4.7	334	5e-07	1
ENSG00000103275	UBE2I	-4.6	334	5e-07	1
ENSG00000196655	TRAPPC4	-4.7	334	5e-07	1
ENSG00000137955	RABGGTB	-5.1	333	5e-07	1
ENSG00000183019	C19ORF59	-4.6	332	5e-07	1
ENSG00000164087	POC1A	-4.8	332	5e-07	1
ENSG00000249115	HAUS5	-5.4	331	5e-07	1
ENSG00000100028	SNRPD3	-5.5	330	5e-07	1
ENSG00000161981	SNRNP25	-5.5	330	5e-07	1
ENSG00000136631	VPS45	-4.7	330	5e-07	1
ENSG00000128524	ATP6V1F	-5.2	329	5e-07	1
ENSG00000164163	ABCE1	-5.2	329	5e-07	1
ENSG00000156239	N6AMT1	-4.5	329	5e-07	1
ENSG00000111669	TPI1	-4.8	329	5e-07	1
ENSG00000023228	NDUFS1	-5	329	5e-07	1
ENSG00000198793	MTOR	-5.2	329	5e-07	1
ENSG00000119203	CPSF3	-4.5	328	5e-07	1
ENSG00000182899	RPL35A	-4.8	327	5e-07	1
ENSG00000144028	SNRNP200	-5	327	5e-07	1
ENSG00000065268	WDR18	-4.9	327	5e-07	1
ENSG00000117308	GALE	-5	326	5e-07	1
ENSG00000214645	AL162389.1	-5.6	326	5e-07	1
ENSG00000120948	TARDBP	-4.8	326	5e-07	1
ENSG00000132341	RAN	-4.8	326	5e-07	1
ENSG00000143624	INTS3	-4.5	325	5e-07	1
ENSG00000103356	EARS2	-4.4	325	5e-07	1
ENSG00000154813	DPH3	-5.7	325	5e-07	1
ENSG00000106636	YKT6	-4.2	325	5e-07	1
ENSG00000041357	PSMA4	-5.2	325	5e-07	1
ENSG00000117399	CDC20	-4.8	325	5e-07	1
ENSG00000130255	RPL36	-5.1	325	5e-07	1
ENSG00000128059	PPAT	-5.9	324	5e-07	1
ENSG00000089009	RPL6	-4.4	324	5e-07	1
ENSG00000178921	PFAS	-5	324	5e-07	1
ENSG00000136824	SMC2	-4.4	323	5e-07	1
ENSG00000167658	EEF2	-5.8	323	5e-07	1
ENSG00000269746	AC009060.1	-5.5	323	5e-07	1
ENSG00000178028	DMAP1	-5.1	322	5e-07	1
ENSG00000148688	RPP30	-5.4	321	5e-07	1
ENSG00000181222	POLR2A	-4.7	321	5e-07	1
ENSG00000176890	TYMS	-5.2	321	5e-07	1
ENSG00000069329	VPS35	-5.1	321	5e-07	1
ENSG00000141141	DDX52	-5	320	5e-07	1
ENSG00000001497	LAS1L	-4.4	320	5e-07	1
ENSG00000185627	PSMD13	-4.2	319	5e-07	1
ENSG00000113048	MRPS27	-4.8	318	5e-07	1
ENSG00000003402	CFLAR	-4.9	318	5e-07	1
ENSG00000196419	XRCC6	-4.6	318	5e-07	1
ENSG00000113460	BRIX1	-5	318	5e-07	1
ENSG00000169020	ATP5I	-5.3	318	5e-07	1
ENSG00000129083	COPB1	-4.9	317	5e-07	1
ENSG00000127580	WDR24	-5.6	317	5e-07	1
ENSG00000134809	TIMM10	-5	316	5e-07	1
ENSG00000125691	RPL23	-5	316	5e-07	1
ENSG00000104897	SF3A2	-5.1	316	5e-07	1
ENSG00000144741	SLC25A26	-4.7	316	5e-07	1
ENSG00000104835	SARS2	-5.1	315	5e-07	1
ENSG00000125995	ROMO1	-4.6	315	5e-07	1
ENSG00000188690	UROS	-4.2	315	5e-07	1
ENSG00000065427	KARS	-5.4	315	5e-07	1
ENSG00000269291	AC010877.1	-5.5	315	5e-07	1
ENSG00000198612	COPS8	-5.1	314	5e-07	1
ENSG00000181163	NPM1	-4.3	314	5e-07	1
ENSG00000241973	PI4KA	-4.2	314	5e-07	1
ENSG00000112576	CCND3	-4.8	314	5e-07	1
ENSG00000214109	AC008686.1	-5.7	314	5e-07	1
ENSG00000120705	ETF1	-5.3	313	5e-07	1
ENSG00000108294	PSMB3	-5	313	5e-07	1
ENSG00000119414	PPP6C	-5.9	313	5e-07	1
ENSG00000149554	CHEK1	-5.5	313	5e-07	1
ENSG00000184076	UQCR10	-5.5	313	5e-07	1
ENSG00000073578	SDHA	-5.3	312	5e-07	1
ENSG00000135476	ESPL1	-4.3	312	5e-07	1
ENSG00000171793	CTPS1	-5.5	311	5e-07	1
ENSG00000014138	POLA2	-4.7	311	5e-07	1
ENSG00000140905	GCSH	-4.8	310	5e-07	1
ENSG00000152904	GGPS1	-5.2	310	5e-07	1
ENSG00000102974	CTCF	-4.8	310	5e-07	1
ENSG00000053900	ANAPC4	-4.6	310	5e-07	1
ENSG00000067560	RHOA	-4.3	310	5e-07	1
ENSG00000063244	U2AF2	-5	309	5e-07	1
ENSG00000168496	FEN1	-4.6	309	5e-07	1
ENSG00000142751	GPN2	-4.6	309	5e-07	1
ENSG00000103423	DNAJA3	-5	309	5e-07	1
ENSG00000221983	UBA52	-5.6	309	5e-07	1
ENSG00000119537	KDSR	-5.3	309	5e-07	1
ENSG00000103257	SLC7A5	-4.4	309	5e-07	1
ENSG00000166226	CCT2	-4.5	308	5e-07	1
ENSG00000106588	PSMA2	-5.2	308	5e-07	1
ENSG00000142534	RPS11	-5.2	308	5e-07	1
ENSG00000198743	SLC5A3	-4.6	308	5e-07	1
ENSG00000128951	DUT	-5.8	308	5e-07	1
ENSG00000167118	URM1	-5.3	307	5e-07	1
ENSG00000140326	CDAN1	-4.7	307	5e-07	1
ENSG00000099624	ATP5D	-4.8	307	5e-07	1
ENSG00000169710	FASN	-5.6	307	5e-07	1
ENSG00000162385	MAGOH	-4.9	306	5e-07	1
ENSG00000198176	TFDP1	-4.3	306	5e-07	1
ENSG00000268533	AC004076.7	-5.9	306	5e-07	1
ENSG00000128050	PAICS	-5.5	306	5e-07	1
ENSG00000178035	IMPDH2	-4.6	305	5e-07	1
ENSG00000166986	MARS	-4.6	305	5e-07	1
ENSG00000109475	RPL34	-4.9	305	5e-07	1
ENSG00000165060	FXN	-5	305	5e-07	1
ENSG00000166508	MCM7	-4.6	304	5e-07	1
ENSG00000178057	NDUFAF3	-4.7	304	5e-07	1
ENSG00000268942	CKS1B	-5.1	304	5e-07	1
ENSG00000020426	MNAT1	-4.9	303	5e-07	1
ENSG00000131153	GINS2	-4.1	303	5e-07	1
ENSG00000112972	HMGCS1	-4.9	303	5e-07	1
ENSG00000111667	USP5	-4.7	302	5e-07	1
ENSG00000147416	ATP6V1B2	-4.5	302	5e-07	1
ENSG00000127080	IPPK	-4.6	302	5e-07	1
ENSG00000144713	RPL32	-4.6	302	5e-07	1
ENSG00000105640	RPL18A	-4.3	302	5e-07	1
ENSG00000112118	MCM3	-4.6	301	5e-07	1
ENSG00000105793	GTPBP10	-4.7	301	5e-07	1
ENSG00000087191	PSMC5	-4.7	301	5e-07	1
ENSG00000143947	RPS27A	-5.1	301	5e-07	1
ENSG00000133884	DPF2	-4.7	301	5e-07	1
ENSG00000115904	SOS1	-4.5	300	5e-07	1
ENSG00000169045	HNRNPH1	-4.4	300	5e-07	1
ENSG00000244005	NFS1	-5	300	5e-07	1
ENSG00000148843	PDCD11	-5	300	5e-07	1
ENSG00000100983	GSS	-4.4	300	5e-07	1
ENSG00000140105	WARS	-6.1	300	5e-07	1
ENSG00000198563	DDX39B	-4.5	299	5e-07	1
ENSG00000141456	PELP1	-4.8	299	5e-07	1
ENSG00000094880	CDC23	-5.2	299	5e-07	1
ENSG00000109971	HSPA8	-5	299	5e-07	1
ENSG00000167965	MLST8	-4.9	298	5e-07	1
ENSG00000180817	PPA1	-4.8	298	5e-07	1
ENSG00000168906	MAT2A	-5.4	298	5e-07	1
ENSG00000204775	KM-PA-2	-4.3	298	5e-07	1
ENSG00000163882	POLR2H	-4.1	297	5e-07	1
ENSG00000149806	FAU	-5	296	5e-07	1
ENSG00000153187	HNRNPU	-4.8	296	5e-07	1
ENSG00000106263	EIF3B	-4.7	296	5e-07	1
ENSG00000138160	KIF11	-4.6	296	5e-07	1
ENSG00000131368	MRPS25	-5.1	296	5e-07	1
ENSG00000262526	CTD-2545G14.7	-4.7	296	5e-07	1
ENSG00000167842	MIS12	-4.3	296	5e-07	1
ENSG00000173473	SMARCC1	-4.7	295	5e-07	1
ENSG00000127054	CPSF3L	-5.2	295	5e-07	1
ENSG00000149313	AASDHPPT	-4.4	295	5e-07	1
ENSG00000121022	COPS5	-4.7	295	5e-07	1
ENSG00000119383	PPP2R4	-5.1	295	5e-07	1
ENSG00000100296	THOC5	-4.8	295	5e-07	1
ENSG00000267942	AC090673.2	-5.5	295	5e-07	1
ENSG00000149925	ALDOA	-4.7	294	5e-07	1
ENSG00000068654	POLR1A	-4.7	294	5e-07	1
ENSG00000146731	CCT6A	-4.9	294	5e-07	1
ENSG00000174748	RPL15	-5.1	294	5e-07	1
ENSG00000129559	NEDD8	-5.6	294	5e-07	1
ENSG00000085872	CHERP	-4.6	294	5e-07	1
ENSG00000197170	PSMD12	-4.6	294	5e-07	1
ENSG00000135829	DHX9	-4.7	293	5e-07	1
ENSG00000131966	ACTR10	-4.7	293	5e-07	1
ENSG00000110717	NDUFS8	-5.2	293	5e-07	1
ENSG00000087470	DNM1L	-4.3	293	5e-07	1
ENSG00000135763	URB2	-4.5	293	5e-07	1
ENSG00000263809	RP11-849F2.7	-5.1	293	5e-07	1
ENSG00000130332	LSM7	-5.1	293	5e-07	1
ENSG00000185379	RAD51D	-4.2	293	5e-07	1
ENSG00000127564	PKMYT1	-5.1	292	5e-07	1
ENSG00000131462	TUBG1	-5.5	292	5e-07	1
ENSG00000225119	LINC00999	-4.7	292	5e-07	1
ENSG00000117410	ATP6V0B	-5.5	292	5e-07	1
ENSG00000157978	LDLRAP1	-4.6	291	5e-07	1
ENSG00000143476	DTL	-5.1	291	5e-07	1
ENSG00000152234	ATP5A1	-4.8	291	5e-07	1
ENSG00000143224	PPOX	-4.8	291	5e-07	1
ENSG00000095059	DHPS	-4.5	291	5e-07	1
ENSG00000078369	GNB1	-4.3	291	5e-07	1
ENSG00000178605	GTPBP6	-4.6	291	5e-07	1
ENSG00000116353	MECR	-4.5	291	5e-07	1
ENSG00000159140	SON	-4.5	290	5e-07	1
ENSG00000073536	NLE1	-4.4	290	5e-07	1
ENSG00000135999	EPC2	-4.6	290	5e-07	1
ENSG00000134684	YARS	-4.7	289	5e-07	1
ENSG00000047315	POLR2B	-4.4	289	5e-07	1
ENSG00000173540	GMPPB	-5.3	289	5e-07	1
ENSG00000108518	PFN1	-4.9	289	5e-07	1
ENSG00000258792	RP11-944C7.1	-6.3	289	5e-07	1
ENSG00000100297	MCM5	-4.7	288	5e-07	1
ENSG00000008018	PSMB1	-5	288	5e-07	1
ENSG00000100632	ERH	-4.4	288	5e-07	1
ENSG00000204569	PPP1R10	-4.6	287	5e-07	1
ENSG00000081307	UBA5	-5.5	287	5e-07	1
ENSG00000105401	CDC37	-4.6	287	5e-07	1
ENSG00000250127	CTD-2117L12.1	-5.7	287	5e-07	1
ENSG00000168883	USP39	-4.7	286	5e-07	1
ENSG00000213121	AL590867.1	-4.9	286	5e-07	1
ENSG00000114573	ATP6V1A	-5.3	286	5e-07	1
ENSG00000175216	CKAP5	-4.2	285	5e-07	1
ENSG00000130985	UBA1	-5	285	5e-07	1
ENSG00000113810	SMC4	-5.1	285	5e-07	1
ENSG00000116874	WARS2	-5.1	285	5e-07	1
ENSG00000100883	SRP54	-4.6	284	5e-07	1
ENSG00000125755	SYMPK	-4.9	284	5e-07	1
ENSG00000100416	TRMU	-4.8	284	5e-07	1
ENSG00000174276	ZNHIT2	-4.8	284	5e-07	1
ENSG00000131473	ACLY	-4.3	284	5e-07	1
ENSG00000142186	SCYL1	-4.7	284	5e-07	1
ENSG00000119953	SMNDC1	-4.3	283	5e-07	1
ENSG00000137038	TMEM261	-4.9	283	5e-07	1
ENSG00000108654	DDX5	-4.5	282	5e-07	1
ENSG00000145191	EIF2B5	-5.2	282	5e-07	1
ENSG00000126215	XRCC3	-4.8	282	5e-07	1
ENSG00000064313	TAF2	-4.9	282	5e-07	1
ENSG00000100209	HSCB	-5.1	282	5e-07	1
ENSG00000099956	SMARCB1	-4.4	282	5e-07	1
ENSG00000121897	LIAS	-5.3	282	5e-07	1
ENSG00000126261	UBA2	-5	282	5e-07	1
ENSG00000112110	MRPL18	-4.4	281	5e-07	1
ENSG00000164091	WDR82	-4.3	281	5e-07	1
ENSG00000072864	NDE1	-4	281	5e-07	1
ENSG00000139343	SNRPF	-5.1	281	5e-07	1
ENSG00000144021	CIAO1	-5	281	5e-07	1
ENSG00000096401	CDC5L	-4.4	281	5e-07	1
ENSG00000132773	TOE1	-5.6	280	5e-07	1
ENSG00000160917	CPSF4	-5.1	280	5e-07	1
ENSG00000163781	TOPBP1	-4.6	280	5e-07	1
ENSG00000269624	AL138847.1	-5.5	279	5e-07	1
ENSG00000141759	TXNL4A	-4.7	279	5e-07	1
ENSG00000111237	VPS29	-4.6	279	5e-07	1
ENSG00000189091	SF3B3	-4.5	279	5e-07	1
ENSG00000135624	CCT7	-4.5	278	5e-07	1
ENSG00000144559	TAMM41	-4.2	278	5e-07	1
ENSG00000127554	GFER	-4.7	278	5e-07	1
ENSG00000131495	NDUFA2	-5.1	277	5e-07	1
ENSG00000127184	COX7C	-3.9	277	5e-07	1
ENSG00000113569	NUP155	-4.5	277	5e-07	1
ENSG00000116120	FARSB	-5	277	5e-07	1
ENSG00000172534	HCFC1	-5.2	276	5e-07	1
ENSG00000092201	SUPT16H	-4.8	276	5e-07	1
ENSG00000074071	MRPS34	-5.2	276	5e-07	1
ENSG00000138363	ATIC	-4.5	276	5e-07	1
ENSG00000136273	HUS1	-4.7	276	5e-07	1
ENSG00000084463	WBP11	-4.3	276	5e-07	1
ENSG00000272772	CTD-2410N18.5	-4.7	276	5e-07	1
ENSG00000111726	CMAS	-5.6	276	5e-07	1
ENSG00000074319	TSG101	-4.8	275	5e-07	1
ENSG00000099795	NDUFB7	-5	275	5e-07	1
ENSG00000055950	MRPL43	-5.1	274	5e-07	1
ENSG00000142731	PLK4	-4.7	274	5e-07	1
ENSG00000169564	PCBP1	-4.3	274	5e-07	1
ENSG00000092148	HECTD1	-4.5	274	5e-07	1
ENSG00000068120	COASY	-4.3	273	5e-07	1
ENSG00000082516	GEMIN5	-4.1	273	5e-07	1
ENSG00000087365	SF3B2	-4.5	273	5e-07	1
ENSG00000130713	EXOSC2	-4.7	273	5e-07	1
ENSG00000136875	PRPF4	-4.2	273	5e-07	1
ENSG00000167325	RRM1	-4.4	272	5e-07	1
ENSG00000181873	IBA57	-4.7	272	5e-07	1
ENSG00000166851	PLK1	-4.4	272	5e-07	1
ENSG00000102125	TAZ	-4.5	271	5e-07	1
ENSG00000158427	TMSB15B	-4.9	271	5e-07	1
ENSG00000100764	PSMC1	-4.4	271	5e-07	1
ENSG00000070756	PABPC1	-4.5	271	5e-07	1
ENSG00000111880	RNGTT	-5.1	271	5e-07	1
ENSG00000125630	POLR1B	-4.4	271	5e-07	1
ENSG00000097046	CDC7	-4.8	271	5e-07	1
ENSG00000093009	CDC45	-4.8	271	5e-07	1
ENSG00000257365	FNTB	-5.2	270	5e-07	1
ENSG00000013375	PGM3	-4.5	270	5e-07	1
ENSG00000105953	OGDH	-4.4	270	5e-07	1
ENSG00000108106	UBE2S	-4.7	270	5e-07	1
ENSG00000259063	DUX4L5	-4.8	270	5e-07	1
ENSG00000105677	TMEM147	-4.4	270	5e-07	1
ENSG00000108423	TUBD1	-4.3	270	5e-07	1
ENSG00000095139	ARCN1	-4.6	270	5e-07	1
ENSG00000177192	PUS1	-4.8	270	5e-07	1
ENSG00000112855	HARS2	-4.1	270	5e-07	1
ENSG00000092094	OSGEP	-4.8	270	5e-07	1
ENSG00000269084	AC009977.1	-7.7	269	5e-07	1
ENSG00000177084	POLE	-4.6	269	5e-07	1
ENSG00000139131	YARS2	-5	269	5e-07	1
ENSG00000111142	METAP2	-4.7	269	5e-07	1
ENSG00000141556	TBCD	-5	269	5e-07	1
ENSG00000127884	ECHS1	-4.7	269	5e-07	1
ENSG00000060069	CTDP1	-5.3	268	5e-07	1
ENSG00000179950	PUF60	-5.4	268	5e-07	1
ENSG00000121621	KIF18A	-4.2	268	5e-07	1
ENSG00000110048	OSBP	-5.2	268	5e-07	1
ENSG00000129932	DOHH	-4.6	268	5e-07	1
ENSG00000214919	AC104472.1	-5.8	268	5e-07	1
ENSG00000138073	PREB	-4.9	268	5e-07	1
ENSG00000180448	HMHA1	-4.7	267	5e-07	1
ENSG00000049541	RFC2	-4.9	267	5e-07	1
ENSG00000170860	LSM3	-4.4	267	5e-07	1
ENSG00000089157	RPLP0	-4.3	267	5e-07	1
ENSG00000115216	NRBP1	-4.9	267	5e-07	1
ENSG00000076003	MCM6	-4.3	267	5e-07	1
ENSG00000073969	NSF	-4.5	267	5e-07	1
ENSG00000136710	CCDC115	-4.8	267	5e-07	1
ENSG00000147684	NDUFB9	-4	266	5e-07	1
ENSG00000124614	RPS10	-4.7	266	5e-07	1
ENSG00000163832	ELP6	-4.5	266	5e-07	1
ENSG00000115211	EIF2B4	-4.9	266	5e-07	1
ENSG00000105819	PMPCB	-4.2	265	5e-07	1
ENSG00000143374	TARS2	-4.3	265	5e-07	1
ENSG00000175334	BANF1	-4.5	265	5e-07	1
ENSG00000072501	SMC1A	-4.4	265	5e-07	1
ENSG00000102030	NAA10	-4.6	265	5e-07	1
ENSG00000151465	CDC123	-4.4	264	5e-07	1
ENSG00000168827	GFM1	-4.8	264	5e-07	1
ENSG00000151151	IPMK	-4.7	264	5e-07	1
ENSG00000134014	ELP3	-4.3	264	5e-07	1
ENSG00000259133	RP11-1085N6.3	-6.6	264	5e-07	1
ENSG00000143222	UFC1	-5.2	264	5e-07	1
ENSG00000129128	SPCS3	-4.6	264	5e-07	1
ENSG00000119487	MAPKAP1	-4.5	264	5e-07	1
ENSG00000111445	RFC5	-4.7	263	5e-07	1
ENSG00000007168	PAFAH1B1	-5	263	5e-07	1
ENSG00000107815	C10ORF2	-4.2	263	5e-07	1
ENSG00000197102	DYNC1H1	-4.7	263	5e-07	1
ENSG00000136888	ATP6V1G1	-4.4	263	5e-07	1
ENSG00000100316	RPL3	-4.9	262	5e-07	1
ENSG00000110921	MVK	-5.1	262	5e-07	1
ENSG00000011304	PTBP1	-4.7	262	5e-07	1
ENSG00000058272	PPP1R12A	-4.6	262	5e-07	1
ENSG00000103245	NARFL	-4.3	262	5e-07	1
ENSG00000054116	TRAPPC3	-4.5	261	5e-07	1
ENSG00000148606	POLR3A	-4.3	261	5e-07	1
ENSG00000078140	UBE2K	-4.2	261	5e-07	1
ENSG00000186073	C15ORF41	-4.3	261	5e-07	1
ENSG00000164109	MAD2L1	-4.6	261	5e-07	1
ENSG00000167721	TSR1	-4.8	261	5e-07	1
ENSG00000198925	ATG9A	-4.6	260	5e-07	1
ENSG00000133316	WDR74	-5.2	260	5e-07	1
ENSG00000006125	AP2B1	-5	260	5e-07	1
ENSG00000268111	AL031663.1	-5.4	260	5e-07	1
ENSG00000051180	RAD51	-4.6	260	5e-07	1
ENSG00000136271	DDX56	-4.1	260	5e-07	1
ENSG00000162298	SYVN1	-4.5	260	5e-07	1
ENSG00000117118	SDHB	-5.1	260	5e-07	1
ENSG00000136942	RPL35	-4.7	260	5e-07	1
ENSG00000163682	RPL9	-4.9	259	5e-07	1
ENSG00000065183	WDR3	-4.2	259	5e-07	1
ENSG00000197728	RPS26	-4.7	259	5e-07	1
ENSG00000153574	RPIA	-5.5	258	5e-07	1
ENSG00000186141	POLR3C	-4	258	5e-07	1
ENSG00000126088	UROD	-5.3	258	5e-07	1
ENSG00000114742	WDR48	-5.1	258	5e-07	1
ENSG00000157020	SEC13	-4.4	258	5e-07	1
ENSG00000167005	NUDT21	-4.6	258	5e-07	1
ENSG00000180596	HIST1H2BC	-4.2	258	5e-07	1
ENSG00000150990	DHX37	-5	257	5e-07	1
ENSG00000070061	IKBKAP	-4.1	257	5e-07	1
ENSG00000187522	HSPA14	-4.7	257	5e-07	1
ENSG00000172172	MRPL13	-4.2	257	5e-07	1
ENSG00000204392	LSM2	-4.4	257	5e-07	1
ENSG00000183763	TRAIP	-4.4	257	5e-07	1
ENSG00000159079	C21ORF59	-4.7	257	5e-07	1
ENSG00000231500	RPS18	-4.7	257	5e-07	1
ENSG00000115128	SF3B14	-4.9	256	5e-07	1
ENSG00000116698	SMG7	-4.3	256	5e-07	1
ENSG00000166200	COPS2	-4.6	255	5e-07	1
ENSG00000111802	TDP2	-4.3	255	5e-07	1
ENSG00000185838	GNB1L	-4.3	255	5e-07	1
ENSG00000100023	PPIL2	-5	254	5e-07	1
ENSG00000170445	HARS	-4.9	254	5e-07	1
ENSG00000112081	SRSF3	-4.2	254	5e-07	1
ENSG00000198060	2016-03-05	-4.6	254	5e-07	1
ENSG00000115866	DARS	-4.4	254	5e-07	1
ENSG00000141552	ANAPC11	-4	254	5e-07	1
ENSG00000111530	CAND1	-4	254	5e-07	1
ENSG00000146918	NCAPG2	-4.7	254	5e-07	1
ENSG00000134905	CARS2	-4.5	253	5e-07	1
ENSG00000149503	INCENP	-3.8	253	5e-07	1
ENSG00000152253	SPC25	-5	253	5e-07	1
ENSG00000131013	PPIL4	-4.7	253	5e-07	1
ENSG00000119718	EIF2B2	-4.5	252	5e-07	1
ENSG00000214305	AP001024.1	-6.5	252	5e-07	1
ENSG00000138778	CENPE	-4	252	5e-07	1
ENSG00000143498	TAF1A	-4.1	252	5e-07	1
ENSG00000138621	PPCDC	-5.5	252	5e-07	1
ENSG00000105254	TBCB	-4.5	252	5e-07	1
ENSG00000102967	DHODH	-4.5	252	5e-07	1
ENSG00000127837	AAMP	-4.2	252	5e-07	1
ENSG00000144231	POLR2D	-5.1	252	5e-07	1
ENSG00000103363	TCEB2	-4.7	252	5e-07	1
ENSG00000165264	NDUFB6	-5.3	252	5e-07	1
ENSG00000213639	PPP1CB	-5.3	252	5e-07	1
ENSG00000131174	COX7B	-5.4	252	5e-07	1
ENSG00000138346	DNA2	-4	251	5e-07	1
ENSG00000147162	OGT	-4.7	251	5e-07	1
ENSG00000169813	HNRNPF	-4	251	5e-07	1
ENSG00000099381	SETD1A	-4.5	251	5e-07	1
ENSG00000091651	ORC6	-4.4	251	5e-07	1
ENSG00000090263	MRPS33	-4.3	251	5e-07	1
ENSG00000104299	INTS9	-5.3	251	5e-07	1
ENSG00000105248	CCDC94	-4.4	251	5e-07	1
ENSG00000061794	MRPS35	-4.6	251	5e-07	1
ENSG00000172613	RAD9A	-4.8	250	5e-07	1
ENSG00000143977	SNRPG	-4.8	250	5e-07	1
ENSG00000105220	GPI	-4.5	250	5e-07	1
ENSG00000167130	DOLPP1	-4.5	250	5e-07	1
ENSG00000173141	MRP63	-4.3	250	5e-07	1
ENSG00000228537	AL353608.1	-5.3	250	5e-07	1
ENSG00000171953	ATPAF2	-4.5	250	5e-07	1
ENSG00000069849	ATP1B3	-4	249	5e-07	1
ENSG00000068784	SRBD1	-4.5	249	5e-07	1
ENSG00000027001	MIPEP	-4.3	249	5e-07	1
ENSG00000179115	FARSA	-5.1	249	5e-07	1
ENSG00000128626	MRPS12	-4.6	249	5e-07	1
ENSG00000198755	RPL10A	-4.5	249	5e-07	1
ENSG00000186468	RPS23	-4.8	249	5e-07	1
ENSG00000129562	DAD1	-4.6	249	5e-07	1
ENSG00000104671	DCTN6	-5.6	249	5e-07	1
ENSG00000171314	PGAM1	-4.6	249	5e-07	1
ENSG00000072756	TRNT1	-4.7	248	5e-07	1
ENSG00000160201	U2AF1	-4.1	248	5e-07	1
ENSG00000071553	ATP6AP1	-4.6	248	5e-07	1
ENSG00000166483	WEE1	-4.6	248	5e-07	1
ENSG00000185359	HGS	-4.3	248	5e-07	1
ENSG00000178913	TAF7	-5.2	248	5e-07	1
ENSG00000141101	NOB1	-4.6	248	5e-07	1
ENSG00000268083	AC104534.3	-4.8	248	5e-07	1
ENSG00000100413	POLR3H	-4.8	247	5e-07	1
ENSG00000142507	PSMB6	-4.1	247	5e-07	1
ENSG00000185883	ATP6V0C	-5.4	247	5e-07	1
ENSG00000134058	CDK7	-4.3	247	5e-07	1
ENSG00000134186	PRPF38B	-4.6	247	5e-07	1
ENSG00000122966	CIT	-4	247	5e-07	1
ENSG00000134825	TMEM258	-4.7	247	5e-07	1
ENSG00000116688	MFN2	-4.6	247	5e-07	1
ENSG00000167986	DDB1	-4.9	247	5e-07	1
ENSG00000117360	PRPF3	-4.3	247	5e-07	1
ENSG00000248458	AL139147.1	-6	247	5e-07	1
ENSG00000183684	ALYREF	-4.6	246	5e-07	1
ENSG00000148308	GTF3C5	-4.8	246	5e-07	1
ENSG00000182180	MRPS16	-4.7	246	5e-07	1
ENSG00000125450	NUP85	-4.3	246	5e-07	1
ENSG00000108963	DPH1	-4.6	246	5e-07	1
ENSG00000116670	MAD2L2	-4.8	246	5e-07	1
ENSG00000095564	BTAF1	-5	246	5e-07	1
ENSG00000138777	PPA2	-4.5	246	5e-07	1
ENSG00000242372	EIF6	-4.4	246	5e-07	1
ENSG00000126457	PRMT1	-4.6	245	5e-07	1
ENSG00000172269	DPAGT1	-4.7	245	5e-07	1
ENSG00000085721	RRN3	-4.2	245	5e-07	1
ENSG00000132383	RPA1	-4.3	245	5e-07	1
ENSG00000155097	ATP6V1C1	-4.8	245	5e-07	1
ENSG00000196365	LONP1	-4.9	245	5e-07	1
ENSG00000125743	SNRPD2	-4.4	245	5e-07	1
ENSG00000136930	PSMB7	-4.7	244	5e-07	1
ENSG00000113593	PPWD1	-4.5	243	5e-07	1
ENSG00000253896	AC144568.2	-4.4	243	5e-07	1
ENSG00000033867	SLC4A7	-4.8	243	5e-07	1
ENSG00000167272	POP5	-4.8	242	5e-07	1
ENSG00000108592	FTSJ3	-4.1	242	5e-07	1
ENSG00000162368	CMPK1	-4.7	241	5e-07	1
ENSG00000126524	SBDS	-4.7	241	5e-07	1
ENSG00000033011	ALG1	-4.7	241	5e-07	1
ENSG00000204316	MRPL38	-5	241	5e-07	1
ENSG00000120539	MASTL	-5.2	241	5e-07	1
ENSG00000129810	SGOL1	-4.7	241	5e-07	1
ENSG00000136521	NDUFB5	-5.2	241	5e-07	1
ENSG00000163399	ATP1A1	-4.9	240	5e-07	1
ENSG00000165494	PCF11	-4.2	240	5e-07	1
ENSG00000080345	RIF1	-4.5	240	5e-07	1
ENSG00000137547	MRPL15	-4.7	240	5e-07	1
ENSG00000182154	MRPL41	-4.6	239	5e-07	1
ENSG00000131051	RBM39	-4	239	5e-07	1
ENSG00000173213	RP11-683L23.1	-4.8	239	5e-07	1
ENSG00000117543	DPH5	-5.7	239	5e-07	1
ENSG00000213585	VDAC1	-4.5	239	5e-07	1
ENSG00000144034	TPRKB	-4.6	239	5e-07	1
ENSG00000174444	RPL4	-4.8	239	5e-07	1
ENSG00000168701	TMEM208	-4.7	239	5e-07	1
ENSG00000092108	SCFD1	-4.2	239	5e-07	1
ENSG00000103342	GSPT1	-5.1	239	5e-07	1
ENSG00000095906	NUBP2	-4.5	239	5e-07	1
ENSG00000164754	RAD21	-4.2	239	5e-07	1
ENSG00000161203	AP2M1	-5	238	5e-07	1
ENSG00000137100	DCTN3	-4.1	238	5e-07	1
ENSG00000120533	ENY2	-4.2	238	5e-07	1
ENSG00000100162	CENPM	-4.6	238	5e-07	1
ENSG00000258366	RTEL1	-4.3	237	5e-07	1
ENSG00000174231	PRPF8	-3.8	237	5e-07	1
ENSG00000110367	DDX6	-4.3	237	5e-07	1
ENSG00000132676	DAP3	-4.6	237	5e-07	1
ENSG00000129933	MAU2	-4.9	236	5e-07	1
ENSG00000180198	RCC1	-4.7	236	5e-07	1
ENSG00000013275	PSMC4	-4.3	236	5e-07	1
ENSG00000101166	SLMO2	-4.2	236	5e-07	1
ENSG00000010072	SPRTN	-4.1	236	5e-07	1
ENSG00000105364	MRPL4	-4.8	236	5e-07	1
ENSG00000122257	RBBP6	-5.7	236	5e-07	1
ENSG00000100347	SAMM50	-4.7	235	5e-07	1
ENSG00000129351	ILF3	-5.2	235	5e-07	1
ENSG00000165792	METTL17	-4.4	235	5e-07	1
ENSG00000204568	MRPS18B	-4.1	235	5e-07	1
ENSG00000267673	FDX1L	-4.9	235	5e-07	1
ENSG00000205138	SDHAF1	-4.4	235	5e-07	1
ENSG00000108384	RAD51C	-4	235	5e-07	1
ENSG00000164414	SLC35A1	-5.5	234	5e-07	1
ENSG00000184203	PPP1R2	-4.1	234	5e-07	1
ENSG00000113312	TTC1	-4.5	234	5e-07	1
ENSG00000213221	DNLZ	-4.1	234	5e-07	1
ENSG00000109917	ZNF259	-4.1	234	5e-07	1
ENSG00000083845	RPS5	-5.4	234	5e-07	1
ENSG00000071894	CPSF1	-4.6	234	5e-07	1
ENSG00000213619	NDUFS3	-4.9	233	5e-07	1
ENSG00000065518	NDUFB4	-5	233	5e-07	1
ENSG00000143774	GUK1	-5.3	233	5e-07	1
ENSG00000178295	GEN1	-4.3	233	5e-07	1
ENSG00000166855	CLPX	-4.4	233	5e-07	1
ENSG00000072274	TFRC	-4.5	232	5e-07	1
ENSG00000091157	WDR7	-4.9	232	5e-07	1
ENSG00000161217	PCYT1A	-3.8	232	5e-07	1
ENSG00000151702	FLI1	-4.5	231	5e-07	1
ENSG00000106245	BUD31	-4.2	231	5e-07	1
ENSG00000198554	WDHD1	-4.8	231	5e-07	1
ENSG00000105229	PIAS4	-4.5	231	5e-07	1
ENSG00000014123	UFL1	-4	230	5e-07	1
ENSG00000153037	SRP19	-4.5	230	5e-07	1
ENSG00000108848	LUC7L3	-4.7	230	5e-07	1
ENSG00000174243	DDX23	-4.2	230	5e-07	1
ENSG00000181789	COPG1	-4.2	229	5e-07	1
ENSG00000039123	SKIV2L2	-4.6	228	1e-06	1
ENSG00000108349	CASC3	-4.2	228	1e-06	1
ENSG00000164933	SLC25A32	-4.8	228	1e-06	1
ENSG00000086200	IPO11	-4.7	228	1e-06	1
ENSG00000158042	MRPL17	-4.5	228	1e-06	1
ENSG00000104064	GABPB1	-4.3	228	1e-06	1
ENSG00000173692	PSMD1	-4.9	228	1e-06	1
ENSG00000241370	RPP21	-4.1	228	1e-06	1
ENSG00000094804	CDC6	-4.9	228	1e-06	1
ENSG00000166595	FAM96B	-4.2	227	1e-06	1
ENSG00000110619	CARS	-4.4	227	1e-06	1
ENSG00000133112	TPT1	-5.3	227	1e-06	1
ENSG00000108671	PSMD11	-4.3	227	1e-06	1
ENSG00000204619	PPP1R11	-4.8	227	1e-06	1
ENSG00000177971	IMP3	-4.8	227	1e-06	1
ENSG00000172809	RPL38	-4.4	227	1e-06	1
ENSG00000102158	MAGT1	-4.2	227	1e-06	1
ENSG00000173085	COQ2	-4.5	227	1e-06	1
ENSG00000103091	WDR59	-5	226	1e-06	1
ENSG00000106399	RPA3	-4.5	226	1e-06	1
ENSG00000099995	SF3A1	-4.4	226	1e-06	1
ENSG00000204220	PFDN6	-4.2	226	1e-06	1
ENSG00000104889	RNASEH2A	-4.8	226	1e-06	1
ENSG00000164347	GFM2	-4.3	226	1e-06	1
ENSG00000100345	MYH9	-4.7	226	1e-06	1
ENSG00000166451	CENPN	-4.5	225	1e-06	1
ENSG00000165684	SNAPC4	-4.6	225	1e-06	1
ENSG00000268702	AL049829.1	-5	225	1e-06	1
ENSG00000134748	PRPF38A	-4.2	225	1e-06	1
ENSG00000164405	UQCRQ	-4.4	225	1e-06	1
ENSG00000116459	ATP5F1	-5.2	225	1e-06	1
ENSG00000125971	DYNLRB1	-4.5	225	1e-06	1
ENSG00000023608	SNAPC1	-5.4	225	1e-06	1
ENSG00000154174	TOMM70A	-4	225	1e-06	1
ENSG00000132142	ACACA	-5.2	225	1e-06	1
ENSG00000127125	PPCS	-3.9	225	1e-06	1
ENSG00000140259	MFAP1	-4.2	224	1e-06	1
ENSG00000059691	PET112	-4.3	224	1e-06	1
ENSG00000118513	MYB	-3.9	224	1e-06	1
ENSG00000130810	PPAN	-3.8	224	1e-06	1
ENSG00000147586	MRPS28	-4.1	224	1e-06	1
ENSG00000145982	FARS2	-4.6	223	1e-06	1
ENSG00000105402	NAPA	-4.8	223	1e-06	1
ENSG00000149084	HSD17B12	-4.5	223	1e-06	1
ENSG00000119707	RBM25	-4.7	223	1e-06	1
ENSG00000066926	FECH	-4.9	223	1e-06	1
ENSG00000010292	NCAPD2	-4.7	223	1e-06	1
ENSG00000126226	PCID2	-4.5	223	1e-06	1
ENSG00000115392	FANCL	-3.9	223	1e-06	1
ENSG00000151093	OXSM	-4.5	223	1e-06	1
ENSG00000111639	MRPL51	-5.4	222	1e-06	1
ENSG00000071994	PDCD2	-4.6	222	1e-06	1
ENSG00000132603	NIP7	-4.1	222	1e-06	1
ENSG00000082898	XPO1	-4.5	222	1e-06	1
ENSG00000179988	PSTK	-4.3	222	1e-06	1
ENSG00000115685	PPP1R7	-4.5	222	1e-06	1
ENSG00000084733	RAB10	-4.4	222	1e-06	1
ENSG00000134690	CDCA8	-3.8	222	1e-06	1
ENSG00000118564	FBXL5	-4.2	221	1e-06	1
ENSG00000174446	SNAPC5	-5.2	221	1e-06	1
ENSG00000248333	CDK11B	-5.7	221	1e-06	1
ENSG00000091409	ITGA6	-4	221	1e-06	1
ENSG00000103274	NUBP1	-4.4	221	1e-06	1
ENSG00000136940	PDCL	-4.6	221	1e-06	1
ENSG00000102580	DNAJC3	-4.4	221	1e-06	1
ENSG00000042753	AP2S1	-4.6	220	1e-06	1
ENSG00000130348	QRSL1	-4.2	220	1e-06	1
ENSG00000171453	POLR1C	-4.1	219	1e-06	1
ENSG00000114491	UMPS	-4	219	1e-06	1
ENSG00000134371	CDC73	-4.4	219	1e-06	1
ENSG00000111231	GPN3	-4.3	218	1e-06	1
ENSG00000223496	EXOSC6	-4.7	218	1e-06	1
ENSG00000172273	HINFP	-4.6	218	1e-06	1
ENSG00000139350	NEDD1	-4.4	218	1e-06	1
ENSG00000122026	RPL21	-4.3	218	1e-06	1
ENSG00000130726	TRIM28	-4.3	218	1e-06	1
ENSG00000165688	PMPCA	-4.5	218	1e-06	1
ENSG00000203443	AC092964.1	-5.8	218	1e-06	1
ENSG00000181938	GINS3	-4.9	218	1e-06	1
ENSG00000212673	AL136115.1	-5.3	218	1e-06	1
ENSG00000092199	HNRNPC	-5.8	218	1e-06	1
ENSG00000115419	GLS	-5	218	1e-06	1
ENSG00000122497	NBPF14	-4.6	218	1e-06	1
ENSG00000170855	TRIAP1	-4.4	218	1e-06	1
ENSG00000171421	MRPL36	-4.5	217	1e-06	1
ENSG00000021776	AQR	-5.5	217	1e-06	1
ENSG00000188566	NDOR1	-4.2	217	1e-06	1
ENSG00000123219	CENPK	-4	217	1e-06	1
ENSG00000104147	OIP5	-4.7	217	1e-06	1
ENSG00000115053	NCL	-3.8	217	1e-06	1
ENSG00000075624	ACTB	-4.3	217	1e-06	1
ENSG00000166166	TRMT61A	-5	216	1e-06	1
ENSG00000117505	DR1	-4.8	216	1e-06	1
ENSG00000187555	USP7	-4.2	216	1e-06	1
ENSG00000020922	MRE11A	-3.9	216	1e-06	1
ENSG00000106355	LSM5	-5.1	216	1e-06	1
ENSG00000077312	SNRPA	-4.6	216	1e-06	1
ENSG00000174374	WBSCR16	-4.6	216	1e-06	1
ENSG00000162521	RBBP4	-4.5	216	1e-06	1
ENSG00000137054	POLR1E	-4.6	216	1e-06	1
ENSG00000170348	TMED10	-4.7	216	1e-06	1
ENSG00000131269	ABCB7	-4.7	215	1e-06	1
ENSG00000171490	RSL1D1	-4.7	215	1e-06	1
ENSG00000198522	GPN1	-4.8	215	1e-06	1
ENSG00000127804	METTL16	-4	215	1e-06	1
ENSG00000014919	COX15	-5	215	1e-06	1
ENSG00000256715	AL050302.1	-5.1	215	1e-06	1
ENSG00000058262	SEC61A1	-4.8	215	1e-06	1
ENSG00000165916	PSMC3	-4.8	215	1e-06	1
ENSG00000108312	UBTF	-5.1	215	1e-06	1
ENSG00000164327	RICTOR	-3.8	215	1e-06	1
ENSG00000231637	USP17L29	-4.6	215	1e-06	1
ENSG00000135900	MRPL44	-4.5	214	1e-06	1
ENSG00000100462	PRMT5	-4.3	214	1e-06	1
ENSG00000166260	COX11	-4.7	214	1e-06	1
ENSG00000090061	CCNK	-4.8	214	1e-06	1
ENSG00000163931	TKT	-4.5	214	1e-06	1
ENSG00000224877	C17ORF89	-4.6	214	1e-06	1
ENSG00000010256	UQCRC1	-4.5	214	1e-06	1
ENSG00000171865	RNASEH1	-4.3	214	1e-06	1
ENSG00000100865	CINP	-4.5	213	1e-06	1
ENSG00000196367	TRRAP	-5.1	213	1e-06	1
ENSG00000144136	SLC20A1	-4.5	213	1e-06	1
ENSG00000006744	ELAC2	-4.2	213	1e-06	1
ENSG00000138663	COPS4	-4.3	213	1e-06	1
ENSG00000079332	SAR1A	-5.7	213	1e-06	1
ENSG00000132768	DPH2	-4.2	213	1e-06	1
ENSG00000164032	H2AFZ	-4.3	213	1e-06	1
ENSG00000108278	ZNHIT3	-4	212	1e-06	1
ENSG00000161057	PSMC2	-4.5	212	1e-06	1
ENSG00000171848	RRM2	-3.8	212	1e-06	1
ENSG00000145375	SPATA5	-5	212	1e-06	1
ENSG00000175054	ATR	-4.1	212	1e-06	1
ENSG00000253729	PRKDC	-4	212	1e-06	1
ENSG00000177600	RPLP2	-4.9	212	1e-06	1
ENSG00000173113	TRMT112	-4.8	212	1e-06	1
ENSG00000172757	CFL1	-5.8	212	1e-06	1
ENSG00000176248	ANAPC2	-4.8	211	1e-06	1
ENSG00000112159	MDN1	-4.3	211	1e-06	1
ENSG00000086589	RBM22	-4.5	211	1e-06	1
ENSG00000158615	PPP1R15B	-4.1	211	1e-06	1
ENSG00000268432	AC026407.1	-5.1	211	1e-06	1
ENSG00000161547	SRSF2	-4.6	211	1e-06	1
ENSG00000125901	MRPS26	-5.5	211	1e-06	1
ENSG00000136807	CDK9	-5.1	211	1e-06	1
ENSG00000189403	HMGB1	-4.8	211	1e-06	1
ENSG00000187790	FANCM	-4.3	210	1e-06	1
ENSG00000168090	COPS6	-4	210	1e-06	1
ENSG00000091140	DLD	-4.1	210	1e-06	1
ENSG00000154719	MRPL39	-4.3	210	1e-06	1
ENSG00000176134	AL445665.1	-4.1	210	1e-06	1
ENSG00000087269	NOP14	-4.1	210	1e-06	1
ENSG00000112096	SOD2	-5.3	210	1e-06	1
ENSG00000204435	CSNK2B	-4.4	210	1e-06	1
ENSG00000171863	RPS7	-4.5	209	1e-06	1
ENSG00000078142	PIK3C3	-4.2	209	1e-06	1
ENSG00000111229	ARPC3	-5.2	209	1e-06	1
ENSG00000105821	DNAJC2	-4.7	209	1e-06	1
ENSG00000101442	ACTR5	-3.9	209	1e-06	1
ENSG00000135002	RFK	-4.6	209	1e-06	1
ENSG00000122696	SLC25A51	-4.3	208	1e-06	1
ENSG00000085415	SEH1L	-4	208	1e-06	1
ENSG00000117713	ARID1A	-3.5	208	1e-06	1
ENSG00000167283	ATP5L	-4.3	208	1e-06	1
ENSG00000060688	SNRNP40	-4.6	207	1e-06	1
ENSG00000214921	AC003102.1	-6.1	207	1e-06	1
ENSG00000138592	USP8	-4.1	207	1e-06	1
ENSG00000004779	NDUFAB1	-4.4	207	1e-06	1
ENSG00000148218	ALAD	-4.3	207	1e-06	1
ENSG00000154839	SKA1	-4.5	207	1e-06	1
ENSG00000077152	UBE2T	-4.7	207	1e-06	1
ENSG00000143742	SRP9	-3.9	207	1e-06	1
ENSG00000198730	CTR9	-5	207	1e-06	1
ENSG00000184983	NDUFA6	-4.6	207	1e-06	1
ENSG00000167112	TRUB2	-4.3	207	1e-06	1
ENSG00000164167	LSM6	-5.4	207	1e-06	1
ENSG00000119285	HEATR1	-4.1	207	1e-06	1
ENSG00000004455	AK2	-5.5	206	1e-06	1
ENSG00000048707	VPS13D	-4	206	1e-06	1
ENSG00000144895	EIF2A	-3.8	206	1e-06	1
ENSG00000184007	PTP4A2	-3.8	206	1e-06	1
ENSG00000163636	PSMD6	-4.1	206	1e-06	1
ENSG00000125449	ARMC7	-4.7	206	1e-06	1
ENSG00000120314	WDR55	-4.2	206	1e-06	1
ENSG00000142544	CTU1	-4.1	206	1e-06	1
ENSG00000164219	PGGT1B	-4	206	1e-06	1
ENSG00000104976	SNAPC2	-4.2	206	1e-06	1
ENSG00000131469	RPL27	-4.8	205	1e-06	1
ENSG00000198431	TXNRD1	-3.9	205	1e-06	1
ENSG00000128534	NAA38	-4.9	205	1e-06	1
ENSG00000122140	MRPS2	-4.3	205	1e-06	1
ENSG00000162396	PARS2	-4.1	205	1e-06	1
ENSG00000073111	MCM2	-4.9	205	1e-06	1
ENSG00000136450	SRSF1	-4.1	205	1e-06	1
ENSG00000165629	ATP5C1	-5	205	1e-06	1
ENSG00000122958	VPS26A	-4	205	1e-06	1
ENSG00000085840	ORC1	-4.8	205	1e-06	1
ENSG00000170946	DNAJC24	-4.7	204	1e-06	1
ENSG00000074582	BCS1L	-5.4	204	1e-06	1
ENSG00000100664	EIF5	-4.1	204	1e-06	1
ENSG00000159259	CHAF1B	-4.3	204	1e-06	1
ENSG00000122882	ECD	-5	204	1e-06	1
ENSG00000138442	WDR12	-4.8	204	1e-06	1
ENSG00000140992	PDPK1	-5.1	204	1e-06	1
ENSG00000217930	PAM16	-4.4	204	1e-06	1
ENSG00000090889	KIF4A	-4.9	203	1e-06	1
ENSG00000146066	HIGD2A	-4.6	203	1e-06	1
ENSG00000141543	EIF4A3	-4.5	203	1e-06	1
ENSG00000070814	TCOF1	-4.8	203	1e-06	1
ENSG00000168066	SF1	-3.6	203	1e-06	1
ENSG00000106244	PDAP1	-5.1	203	1e-06	1
ENSG00000153044	CENPH	-5	203	1e-06	1
ENSG00000255526	NEDD8-MDP1	-5.6	202	1e-06	1
ENSG00000106628	POLD2	-4.9	202	1e-06	1
ENSG00000268206	AC061975.10	-5.7	202	1e-06	1
ENSG00000155393	HEATR3	-4.8	202	1e-06	1
ENSG00000143314	MRPL24	-4.3	202	1e-06	1
ENSG00000254673	RP11-598P20.5	-5.3	202	1e-06	1
ENSG00000268578	AL354718.1	-5.1	202	1e-06	1
ENSG00000170889	RPS9	-4.2	202	1e-06	1
ENSG00000070785	EIF2B3	-4.8	202	1e-06	1
ENSG00000138495	COX17	-4.6	202	1e-06	1
ENSG00000130164	LDLR	-4.4	201	1e-06	1
ENSG00000087586	AURKA	-4.4	201	1e-06	1
ENSG00000159131	GART	-4.7	201	1e-06	1
ENSG00000116455	WDR77	-3.9	201	1e-06	1
ENSG00000213780	GTF2H4	-4.6	200	1e-06	1
ENSG00000088038	CNOT3	-4.2	200	1e-06	1
ENSG00000137822	TUBGCP4	-5	200	1e-06	1
ENSG00000152256	PDK1	-3.9	200	1e-06	1
ENSG00000083520	DIS3	-4.3	200	1e-06	1
ENSG00000082515	MRPL22	-4.3	200	1e-06	1
ENSG00000088356	PDRG1	-5.2	200	1e-06	1
ENSG00000147679	UTP23	-4	200	1e-06	1
ENSG00000158864	NDUFS2	-5.2	200	1e-06	1
ENSG00000155975	VPS37A	-4.2	200	1e-06	1
ENSG00000080802	CNOT4	-3.8	200	1e-06	1
ENSG00000175826	CTDNEP1	-4.8	200	1e-06	1
ENSG00000197459	HIST1H2BH	-5.1	199	1e-06	1
ENSG00000126756	UXT	-4.4	199	1e-06	1
ENSG00000130489	SCO2	-3.9	199	1e-06	1
ENSG00000182934	SRPR	-4.3	199	1e-06	1
ENSG00000146007	ZMAT2	-5.3	199	1e-06	1
ENSG00000110074	FOXRED1	-5.3	199	1e-06	1
ENSG00000159210	SNF8	-4.7	199	1e-06	1
ENSG00000267740	AC024592.12	-4.3	199	1e-06	1
ENSG00000109919	MTCH2	-4.9	199	1e-06	1
ENSG00000164919	COX6C	-4.3	199	1e-06	1
ENSG00000008838	MED24	-4.6	199	1e-06	1
ENSG00000015676	NUDCD3	-4.3	199	1e-06	1
ENSG00000198380	GFPT1	-3.9	198	1e-06	1
ENSG00000112592	TBP	-4.4	198	1e-06	1
ENSG00000142230	SAE1	-4.9	198	1e-06	1
ENSG00000136522	MRPL47	-3.7	198	1e-06	1
ENSG00000125445	MRPS7	-5.3	197	1e-06	1
ENSG00000168374	ARF4	-4.6	197	1e-06	1
ENSG00000164609	SLU7	-3.9	197	1e-06	1
ENSG00000115540	MOB4	-4.3	197	1e-06	1
ENSG00000008988	RPS20	-4.6	197	1e-06	1
ENSG00000119013	NDUFB3	-3.9	197	1e-06	1
ENSG00000242028	HYPK	-4.7	197	1e-06	1
ENSG00000262660	SLC25A10	-4	197	1e-06	1
ENSG00000172053	QARS	-4.1	197	1e-06	1
ENSG00000168924	LETM1	-3.8	197	1e-06	1
ENSG00000131100	ATP6V1E1	-4.4	197	1e-06	1
ENSG00000111300	NAA25	-4.3	196	1e-06	1
ENSG00000134146	DPH6	-4.6	196	1e-06	1
ENSG00000106028	SSBP1	-4.4	196	1e-06	1
ENSG00000184432	COPB2	-5.2	196	1e-06	1
ENSG00000150459	SAP18	-4.1	196	1e-06	1
ENSG00000122218	COPA	-4.2	196	1e-06	1
ENSG00000173436	MINOS1	-5.5	196	1e-06	1
ENSG00000143384	MCL1	-3.9	195	1e-06	1
ENSG00000107959	PITRM1	-3.9	195	1e-06	1
ENSG00000164338	UTP15	-4.4	195	1e-06	1
ENSG00000122687	FTSJ2	-4.3	195	1e-06	1
ENSG00000131795	RBM8A	-5	195	1e-06	1
ENSG00000125676	THOC2	-4.2	195	1e-06	1
ENSG00000067704	IARS2	-3.9	195	1e-06	1
ENSG00000071626	DAZAP1	-3.9	195	1e-06	1
ENSG00000075089	ACTR6	-4.3	195	1e-06	1
ENSG00000145041	VPRBP	-4.3	195	1e-06	1
ENSG00000198700	IPO9	-4.4	194	1e-06	1
ENSG00000108883	EFTUD2	-4.8	194	1e-06	1
ENSG00000175110	MRPS22	-4.2	194	1e-06	1
ENSG00000168002	POLR2G	-4.3	194	1e-06	1
ENSG00000112996	MRPS30	-3.9	194	1e-06	1
ENSG00000157778	PSMG3	-4.4	194	1e-06	1
ENSG00000175643	RMI2	-4.8	194	1e-06	1
ENSG00000254536	RP11-108K14.8	-4.8	194	1e-06	1
ENSG00000167513	CDT1	-3.8	194	1e-06	1
ENSG00000105835	NAMPT	-4	194	1e-06	1
ENSG00000198231	DDX42	-3.8	194	1e-06	1
ENSG00000267645	POLR2J2	-4.6	194	1e-06	1
ENSG00000166847	DCTN5	-3.9	193	1e-06	1
ENSG00000148459	PDSS1	-4.2	193	1e-06	1
ENSG00000136937	NCBP1	-4.4	193	1e-06	1
ENSG00000004961	HCCS	-4.9	193	1e-06	1
ENSG00000184260	HIST2H2AC	-4.7	193	1e-06	1
ENSG00000159377	PSMB4	-4	193	1e-06	1
ENSG00000116237	ICMT	-4	192	1e-06	1
ENSG00000060237	WNK1	-3.8	192	1e-06	1
ENSG00000140307	GTF2A2	-5.1	192	1e-06	1
ENSG00000115368	WDR75	-3.6	192	1e-06	1
ENSG00000101019	UQCC1	-4.7	192	1e-06	1
ENSG00000133706	LARS	-4.5	192	1e-06	1
ENSG00000137714	FDX1	-4.7	192	1e-06	1
ENSG00000100813	ACIN1	-4.4	192	1e-06	1
ENSG00000175221	MED16	-4	192	1e-06	1
ENSG00000167186	COQ7	-4	191	1.5e-06	1
ENSG00000123505	AMD1	-4.5	191	1.5e-06	1
ENSG00000164587	RPS14	-4.8	191	1.5e-06	1
ENSG00000130204	TOMM40	-3.7	191	1.5e-06	1
ENSG00000173120	KDM2A	-3.6	191	1.5e-06	1
ENSG00000197771	MCMBP	-4.4	191	1.5e-06	1
ENSG00000176108	CHMP6	-3.8	191	1.5e-06	1
ENSG00000141076	CIRH1A	-4.3	191	1.5e-06	1
ENSG00000164902	PHAX	-4.2	191	1.5e-06	1
ENSG00000227057	WDR46	-4	191	1.5e-06	1
ENSG00000100084	HIRA	-3.6	191	1.5e-06	1
ENSG00000175536	LIPT2	-4	191	1.5e-06	1
ENSG00000005100	DHX33	-4	191	1.5e-06	1
ENSG00000115875	SRSF7	-4.5	191	1.5e-06	1
ENSG00000075415	SLC25A3	-4.4	191	1.5e-06	1
ENSG00000121579	NAA50	-4.3	191	1.5e-06	1
ENSG00000053372	MRTO4	-3.9	190	1.5e-06	1
ENSG00000243716	NPIPB5	-4.8	190	1.5e-06	1
ENSG00000117751	PPP1R8	-4	190	1.5e-06	1
ENSG00000166197	NOLC1	-3.8	190	1.5e-06	1
ENSG00000123064	DDX54	-4.6	190	1.5e-06	1
ENSG00000100522	GNPNAT1	-4.8	190	1.5e-06	1
ENSG00000174100	MRPL45	-3.8	190	1.5e-06	1
ENSG00000250151	ARPC4-TTLL3	-4.9	190	1.5e-06	1
ENSG00000130724	CHMP2A	-3.9	190	1.5e-06	1
ENSG00000197111	PCBP2	-4.2	190	1.5e-06	1
ENSG00000163811	WDR43	-3.7	189	1.5e-06	1
ENSG00000205246	RPSAP58	-5.1	189	1.5e-06	1
ENSG00000153989	NUS1	-5.2	189	1.5e-06	1
ENSG00000189007	ADAT2	-4.3	189	1.5e-06	1
ENSG00000121350	PYROXD1	-4.1	189	1.5e-06	1
ENSG00000100726	TELO2	-4.3	189	1.5e-06	1
ENSG00000136758	YME1L1	-5.3	189	1.5e-06	1
ENSG00000213593	TMX2	-3.9	188	1.5e-06	1
ENSG00000001084	GCLC	-4.1	188	1.5e-06	1
ENSG00000071462	WBSCR22	-5.1	188	1.5e-06	1
ENSG00000156170	NDUFAF6	-4.1	188	1.5e-06	1
ENSG00000133119	RFC3	-4.6	188	1.5e-06	1
ENSG00000226364	AC102948.2	-5.1	187	1.5e-06	1
ENSG00000141499	WRAP53	-4.2	187	1.5e-06	1
ENSG00000119421	NDUFA8	-4.8	187	1.5e-06	1
ENSG00000114391	RPL24	-4.4	187	1.5e-06	1
ENSG00000180104	EXOC3	-5.1	187	1.5e-06	1
ENSG00000114503	NCBP2	-5.2	187	1.5e-06	1
ENSG00000272305	RP11-894J14.5	-4.2	187	1.5e-06	1
ENSG00000163634	THOC7	-4.1	187	1.5e-06	1
ENSG00000067596	DHX8	-4.4	187	1.5e-06	1
ENSG00000165526	RPUSD4	-3.9	187	1.5e-06	1
ENSG00000120800	UTP20	-4.4	187	1.5e-06	1
ENSG00000129255	MPDU1	-4.9	187	1.5e-06	1
ENSG00000167468	GPX4	-4.6	187	1.5e-06	1
ENSG00000157106	SMG1	-5.2	186	2e-06	1
ENSG00000006695	COX10	-4	186	2e-06	1
ENSG00000110172	CHORDC1	-4.7	186	2e-06	1
ENSG00000247626	MARS2	-4.5	186	2e-06	1
ENSG00000165934	CPSF2	-3.9	186	2e-06	1
ENSG00000138297	TIMM23	-4.4	186	2e-06	1
ENSG00000146282	RARS2	-4.3	186	2e-06	1
ENSG00000134001	EIF2S1	-4.4	186	2e-06	1
ENSG00000147536	GINS4	-4.5	186	2e-06	1
ENSG00000164687	FABP5	-3.6	186	2e-06	1
ENSG00000100949	RABGGTA	-4.5	185	2e-06	1
ENSG00000197697	HIST1H2BE	-5.2	185	2e-06	1
ENSG00000167881	SRP68	-4.1	185	2e-06	1
ENSG00000101161	PRPF6	-4.1	185	2e-06	1
ENSG00000163808	KIF15	-4.1	185	2e-06	1
ENSG00000269175	AC093157.1	-5.5	185	2e-06	1
ENSG00000103510	KAT8	-5.1	185	2e-06	1
ENSG00000110200	ANAPC15	-4.2	184	2.5e-06	1
ENSG00000117650	NEK2	-3.7	184	2.5e-06	1
ENSG00000101146	RAE1	-5.2	184	2.5e-06	1
ENSG00000134480	CCNH	-3.5	184	2.5e-06	1
ENSG00000163170	BOLA3	-4.8	184	2.5e-06	1
ENSG00000128513	POT1	-4.3	184	2.5e-06	1
ENSG00000243927	MRPS6	-4.5	184	2.5e-06	1
ENSG00000125459	MSTO1	-5.4	184	2.5e-06	1
ENSG00000160948	VPS28	-4.3	184	2.5e-06	1
ENSG00000185085	INTS5	-4.5	183	2.5e-06	1
ENSG00000139180	NDUFA9	-4.4	183	2.5e-06	1
ENSG00000150316	CWC15	-5	183	2.5e-06	1
ENSG00000143379	SETDB1	-3.8	183	2.5e-06	1
ENSG00000159593	NAE1	-4.6	183	2.5e-06	1
ENSG00000099821	POLRMT	-4.6	183	2.5e-06	1
ENSG00000146223	RPL7L1	-4.6	183	2.5e-06	1
ENSG00000094914	AAAS	-4.3	183	2.5e-06	1
ENSG00000140650	PMM2	-3.8	183	2.5e-06	1
ENSG00000255508	MIR3654	-4	183	2.5e-06	1
ENSG00000126883	NUP214	-4.2	183	2.5e-06	1
ENSG00000257529	RPL36A-HNRNPH2	-5.3	183	2.5e-06	1
ENSG00000182810	DDX28	-4	183	2.5e-06	1
ENSG00000176473	WDR25	-4.2	183	2.5e-06	1
ENSG00000269446	AC006967.1	-5	183	2.5e-06	1
ENSG00000169021	UQCRFS1	-5.5	183	2.5e-06	1
ENSG00000142453	CARM1	-4.5	183	2.5e-06	1
ENSG00000184445	KNTC1	-4.5	183	2.5e-06	1
ENSG00000005007	UPF1	-3.8	183	2.5e-06	1
ENSG00000153767	GTF2E1	-4.5	183	2.5e-06	1
ENSG00000165271	NOL6	-3.7	182	2.5e-06	1
ENSG00000111481	COPZ1	-4.6	182	2.5e-06	1
ENSG00000111615	KRR1	-4.4	182	2.5e-06	1
ENSG00000172409	CLP1	-4.5	182	2.5e-06	1
ENSG00000135297	MTO1	-4.3	182	2.5e-06	1
ENSG00000137947	GTF2B	-4.9	182	2.5e-06	1
ENSG00000242485	MRPL20	-4	182	2.5e-06	1
ENSG00000203667	COX20	-4.5	182	2.5e-06	1
ENSG00000057608	GDI2	-4.3	182	2.5e-06	1
ENSG00000160211	G6PD	-3.9	182	2.5e-06	1
ENSG00000185347	C14ORF80	-4.6	182	2.5e-06	1
ENSG00000108055	SMC3	-4.7	181	3e-06	1
ENSG00000070761	C16ORF80	-3.7	181	3e-06	1
ENSG00000077721	UBE2A	-4	181	3e-06	1
ENSG00000161960	EIF4A1	-4.3	181	3e-06	1
ENSG00000122565	CBX3	-3.9	181	3e-06	1
ENSG00000099800	TIMM13	-5.6	181	3e-06	1
ENSG00000117697	NSL1	-4.3	181	3e-06	1
ENSG00000164346	NSA2	-4.7	181	3e-06	1
ENSG00000156482	RPL30	-4.1	181	3e-06	1
ENSG00000109390	NDUFC1	-3.7	181	3e-06	1
ENSG00000169599	NFU1	-4.4	180	3.5e-06	1
ENSG00000177646	ACAD9	-4.1	180	3.5e-06	1
ENSG00000055483	USP36	-3.7	180	3.5e-06	1
ENSG00000100294	MCAT	-3.7	180	3.5e-06	1
ENSG00000012174	MBTPS2	-3.8	180	3.5e-06	1
ENSG00000264278	RP11-162A12.2	-6.1	180	3.5e-06	1
ENSG00000137513	NARS2	-3.7	180	3.5e-06	1
ENSG00000149136	SSRP1	-4.2	180	3.5e-06	1
ENSG00000213551	DNAJC9	-3.9	180	3.5e-06	1
ENSG00000198841	KTI12	-5.4	180	3.5e-06	1
ENSG00000133028	SCO1	-4.5	180	3.5e-06	1
ENSG00000174177	CTU2	-3.8	179	4e-06	1
ENSG00000148303	RPL7A	-3.7	179	4e-06	1
ENSG00000109519	GRPEL1	-4.7	179	4e-06	1
ENSG00000115946	PNO1	-3.9	179	4e-06	1
ENSG00000163960	UBXN7	-4	179	4e-06	1
ENSG00000233232	NPIPB7	-5	179	4e-06	1
ENSG00000173145	NOC3L	-4.2	179	4e-06	1
ENSG00000141367	CLTC	-3.9	178	4e-06	1
ENSG00000108651	UTP6	-3.6	178	4e-06	1
ENSG00000163527	STT3B	-3.9	178	4e-06	1
ENSG00000156970	BUB1B	-4.3	178	4e-06	1
ENSG00000248919	ATP5J2-PTCD1	-4.3	178	4e-06	1
ENSG00000103047	TANGO6	-4.5	178	4e-06	1
ENSG00000145817	YIPF5	-4.2	178	4e-06	1
ENSG00000066422	ZBTB11	-4.6	178	4e-06	1
ENSG00000179091	CYC1	-4.6	178	4e-06	1
ENSG00000114650	SCAP	-4.6	178	4e-06	1
ENSG00000122406	RPL5	-4.6	178	4e-06	1
ENSG00000086065	CHMP5	-4	177	4e-06	1
ENSG00000156304	SCAF4	-3.7	177	4e-06	1
ENSG00000106459	NRF1	-4	177	4e-06	1
ENSG00000136982	DSCC1	-3.8	177	4e-06	1
ENSG00000267979	AC092964.2	-5.2	177	4e-06	1
ENSG00000084092	NOA1	-4	177	4e-06	1
ENSG00000134419	RPS15A	-4.3	177	4e-06	1
ENSG00000077235	GTF3C1	-4.4	177	4e-06	1
ENSG00000025770	NCAPH2	-5.2	177	4e-06	1
ENSG00000091483	FH	-4	177	4e-06	1
ENSG00000140854	KATNB1	-4	177	4e-06	1
ENSG00000141506	PIK3R5	-3.6	177	4e-06	1
ENSG00000132463	GRSF1	-4.5	177	4e-06	1
ENSG00000100216	TOMM22	-4.5	177	4e-06	1
ENSG00000119616	FCF1	-4.3	176	4e-06	1
ENSG00000250913	USP17L23	-3.9	176	4e-06	1
ENSG00000101367	MAPRE1	-4.7	176	4e-06	1
ENSG00000122952	ZWINT	-3.7	176	4e-06	1
ENSG00000076201	PTPN23	-3.8	176	4e-06	1
ENSG00000073921	PICALM	-3.4	175	4.5e-06	1
ENSG00000105258	POLR2I	-4.2	175	4.5e-06	1
ENSG00000177302	TOP3A	-4.2	175	4.5e-06	1
ENSG00000112031	MTRF1L	-4.4	175	4.5e-06	1
ENSG00000121073	SLC35B1	-4.5	175	4.5e-06	1
ENSG00000124486	USP9X	-4	175	4.5e-06	1
ENSG00000124784	RIOK1	-3.9	174	4.5e-06	1
ENSG00000128159	TUBGCP6	-3.9	174	4.5e-06	1
ENSG00000100554	ATP6V1D	-4.2	174	4.5e-06	1
ENSG00000175390	EIF3F	-4.6	174	4.5e-06	1
ENSG00000172354	GNB2	-3.8	174	4.5e-06	1
ENSG00000071243	ING3	-4	174	4.5e-06	1
ENSG00000144867	SRPRB	-4.2	174	4.5e-06	1
ENSG00000082212	ME2	-4.5	174	4.5e-06	1
ENSG00000197846	HIST1H2BF	-4.7	174	4.5e-06	1
ENSG00000159111	MRPL10	-3.7	173	4.5e-06	1
ENSG00000257949	TEN1	-5.8	173	4.5e-06	1
ENSG00000126067	PSMB2	-3.9	173	4.5e-06	1
ENSG00000167522	ANKRD11	-3.8	173	4.5e-06	1
ENSG00000082068	WDR70	-4.1	173	4.5e-06	1
ENSG00000167526	RPL13	-4.8	173	4.5e-06	1
ENSG00000198356	ASNA1	-4.1	173	4.5e-06	1
ENSG00000170291	ELP5	-4.3	173	4.5e-06	1
ENSG00000162231	NXF1	-3.5	173	4.5e-06	1
ENSG00000211639	IGLV4-60	-5.9	173	4.5e-06	1
ENSG00000104221	BRF2	-4	173	4.5e-06	1
ENSG00000125835	SNRPB	-4	173	4.5e-06	1
ENSG00000178951	ZBTB7A	-4	173	4.5e-06	1
ENSG00000088930	XRN2	-3.9	173	4.5e-06	1
ENSG00000135040	NAA35	-3.6	173	4.5e-06	1
ENSG00000137806	NDUFAF1	-4.5	173	4.5e-06	1
ENSG00000115761	NOL10	-3.9	172	5e-06	1
ENSG00000197498	RPF2	-4.4	172	5e-06	1
ENSG00000149792	MRPL49	-3.7	172	5e-06	1
ENSG00000166441	RPL27A	-5.2	172	5e-06	1
ENSG00000122566	HNRNPA2B1	-3.8	172	5e-06	1
ENSG00000089053	ANAPC5	-4	172	5e-06	1
ENSG00000100714	MTHFD1	-4.2	172	5e-06	1
ENSG00000165416	SUGT1	-4.3	172	5e-06	1
ENSG00000172315	TP53RK	-4.1	172	5e-06	1
ENSG00000168872	DDX19A	-4.3	172	5e-06	1
ENSG00000134759	ELP2	-4.2	172	5e-06	1
ENSG00000113272	THG1L	-3.7	172	5e-06	1
ENSG00000112651	MRPL2	-4.6	172	5e-06	1
ENSG00000257921	RP11-571M6.15	-4.6	172	5e-06	1
ENSG00000198917	C9ORF114	-4.4	171	5e-06	1
ENSG00000256374	PPIAL4D	-4.3	171	5e-06	1
ENSG00000105656	ELL	-4.2	171	5e-06	1
ENSG00000183793	NPIPA5	-4.4	171	5e-06	1
ENSG00000127337	YEATS4	-4.1	171	5e-06	1
ENSG00000137154	RPS6	-4.4	171	5e-06	1
ENSG00000136877	FPGS	-6.1	171	5e-06	1
ENSG00000077549	CAPZB	-4.4	171	5e-06	1
ENSG00000086189	DIMT1	-4.1	171	5e-06	1
ENSG00000109911	ELP4	-4.2	171	5e-06	1
ENSG00000215126	CBWD7	-3.6	171	5e-06	1
ENSG00000018699	TTC27	-4.6	170	5.5e-06	1
ENSG00000255098	RP11-481A20.11	-5.3	170	5.5e-06	1
ENSG00000058600	POLR3E	-4.3	170	5.5e-06	1
ENSG00000136381	IREB2	-5	170	5.5e-06	1
ENSG00000140525	FANCI	-4.3	170	5.5e-06	1
ENSG00000113194	FAF2	-4	170	5.5e-06	1
ENSG00000153107	ANAPC1	-4.2	170	5.5e-06	1
ENSG00000102241	HTATSF1	-3.8	169	7e-06	1
ENSG00000113575	PPP2CA	-4.3	169	7e-06	1
ENSG00000080986	NDC80	-4.4	169	7e-06	1
ENSG00000114120	SLC25A36	-3.3	169	7e-06	1
ENSG00000112983	BRD8	-3.8	169	7e-06	1
ENSG00000130725	UBE2M	-4.3	169	7e-06	1
ENSG00000213782	DDX47	-3.5	169	7e-06	1
ENSG00000183155	RABIF	-4.1	169	7e-06	1
ENSG00000113407	TARS	-5.8	169	7e-06	1
ENSG00000145912	NHP2	-3.9	169	7e-06	1
ENSG00000175203	DCTN2	-3.9	169	7e-06	1
ENSG00000101158	NELFCD	-4.3	169	7e-06	1
ENSG00000152684	PELO	-3.3	169	7e-06	1
ENSG00000153339	TRAPPC8	-4.3	169	7e-06	1
ENSG00000149308	NPAT	-4.7	169	7e-06	1
ENSG00000101361	NOP56	-4.2	168	7.5e-06	1
ENSG00000185049	NELFA	-3.6	168	7.5e-06	1
ENSG00000159352	PSMD4	-4.9	168	7.5e-06	1
ENSG00000116898	MRPS15	-3.7	168	7.5e-06	1
ENSG00000184206	GOLGA6L4	-4.1	168	7.5e-06	1
ENSG00000158545	ZC3H18	-4.4	168	7.5e-06	1
ENSG00000176476	CCDC101	-4.4	168	7.5e-06	1
ENSG00000138095	LRPPRC	-4.8	168	7.5e-06	1
ENSG00000181610	MRPS23	-4.6	168	7.5e-06	1
ENSG00000196584	XRCC2	-4.4	168	7.5e-06	1
ENSG00000232560	C21ORF37	-5.2	167	9.5e-06	1
ENSG00000178741	COX5A	-3.7	167	9.5e-06	1
ENSG00000198064	RP11-347C12.1	-5.3	167	9.5e-06	1
ENSG00000165819	METTL3	-3.8	167	9.5e-06	1
ENSG00000117593	DARS2	-4.2	167	9.5e-06	1
ENSG00000146457	WTAP	-5.2	167	9.5e-06	1
ENSG00000135451	TROAP	-4.6	167	9.5e-06	1
ENSG00000269402	AC116407.2	-5.7	167	9.5e-06	1
ENSG00000130811	EIF3G	-3.3	167	9.5e-06	1
ENSG00000123297	TSFM	-4.5	167	9.5e-06	1
ENSG00000161920	MED11	-3.9	167	9.5e-06	1
ENSG00000123349	PFDN5	-4.5	166	1e-05	1
ENSG00000102100	SLC35A2	-3.9	166	1e-05	1
ENSG00000215504	AP000974.1	-5.5	166	1e-05	1
ENSG00000100142	POLR2F	-5	166	1e-05	1
ENSG00000241878	PISD	-4.7	166	1e-05	1
ENSG00000211456	SACM1L	-4.1	166	1e-05	1
ENSG00000003509	NDUFAF7	-3.7	166	1e-05	1
ENSG00000255940	REXO1L10P	-4	166	1e-05	1
ENSG00000116750	UCHL5	-3.8	166	1e-05	1
ENSG00000179918	SEPHS2	-4.6	166	1e-05	1
ENSG00000187741	FANCA	-4	166	1e-05	1
ENSG00000103707	MTFMT	-4.6	165	1.05e-05	1
ENSG00000198015	MRPL42	-5	165	1.05e-05	1
ENSG00000165898	ISCA2	-4.3	165	1.05e-05	1
ENSG00000264324	RP11-287D1.3	-3.7	165	1.05e-05	1
ENSG00000125656	CLPP	-3.4	165	1.05e-05	1
ENSG00000118181	RPS25	-4.4	165	1.05e-05	1
ENSG00000163918	RFC4	-3.9	164	1.05e-05	1
ENSG00000116922	C1ORF109	-4.6	164	1.05e-05	1
ENSG00000151413	NUBPL	-3.7	164	1.05e-05	1
ENSG00000266953	RP11-618P17.4	-4.2	164	1.05e-05	1
ENSG00000172977	KAT5	-4.8	164	1.05e-05	1
ENSG00000260272	RP11-20I23.1	-5.7	164	1.05e-05	1
ENSG00000198952	SMG5	-4.5	164	1.05e-05	1
ENSG00000118046	STK11	-3.9	163	1.25e-05	1
ENSG00000188486	H2AFX	-3.7	163	1.25e-05	1
ENSG00000269831	AL669831.1	-5.8	163	1.25e-05	1
ENSG00000196262	PPIA	-4.8	163	1.25e-05	1
ENSG00000000419	DPM1	-3.7	163	1.25e-05	1
ENSG00000169189	NSMCE1	-4.9	163	1.25e-05	1
ENSG00000137814	HAUS2	-4.3	163	1.25e-05	1
ENSG00000105669	COPE	-5.2	163	1.25e-05	1
ENSG00000257355	CTD-2006C1.10	-4.9	163	1.25e-05	1
ENSG00000253626	EIF5AL1	-4.4	163	1.25e-05	1
ENSG00000146143	PRIM2	-4.7	163	1.25e-05	1
ENSG00000121892	PDS5A	-4.3	163	1.25e-05	1
ENSG00000131944	C19ORF40	-4	163	1.25e-05	1
ENSG00000185864	NPIPB4	-5.7	163	1.25e-05	1
ENSG00000198056	PRIM1	-3.7	162	1.4e-05	1
ENSG00000163607	GTPBP8	-4	162	1.4e-05	1
ENSG00000112984	KIF20A	-5.2	162	1.4e-05	1
ENSG00000162063	CCNF	-3.6	162	1.4e-05	1
ENSG00000115091	ACTR3	-3.6	162	1.4e-05	1
ENSG00000250210	RP11-585F1.10	-4.4	162	1.4e-05	1
ENSG00000069956	MAPK6	-3.8	162	1.4e-05	1
ENSG00000134697	GNL2	-4.9	162	1.4e-05	1
ENSG00000269755	CTD-3105H18.18	-5	162	1.4e-05	1
ENSG00000111845	PAK1IP1	-4.7	162	1.4e-05	1
ENSG00000248643	RBM14-RBM4	-4.5	161	1.45e-05	1
ENSG00000100220	RTCB	-5.1	161	1.45e-05	1
ENSG00000176102	CSTF3	-3.9	161	1.45e-05	1
ENSG00000104129	DNAJC17	-5.4	161	1.45e-05	1
ENSG00000149716	ORAOV1	-4.6	160	1.5e-05	1
ENSG00000184967	NOC4L	-3.5	160	1.5e-05	1
ENSG00000028203	VEZT	-4.5	160	1.5e-05	1
ENSG00000115163	CENPA	-5.4	160	1.5e-05	1
ENSG00000122034	GTF3A	-4.6	160	1.5e-05	1
ENSG00000105849	TWISTNB	-5.6	160	1.5e-05	1
ENSG00000124659	TBCC	-4.9	160	1.5e-05	1
ENSG00000089154	GCN1L1	-4.1	159	1.65e-05	1
ENSG00000130741	EIF2S3	-5	159	1.65e-05	1
ENSG00000104859	CLASRP	-4.2	159	1.65e-05	1
ENSG00000132952	USPL1	-3.3	159	1.65e-05	1
ENSG00000164134	NAA15	-3.5	159	1.65e-05	1
ENSG00000178950	GAK	-4.4	159	1.65e-05	1
ENSG00000268046	AP001094.1	-6.3	159	1.65e-05	1
ENSG00000121940	CLCC1	-3.7	159	1.65e-05	1
ENSG00000257218	GATC	-3.8	158	1.8e-05	1
ENSG00000136810	TXN	-4.1	158	1.8e-05	1
ENSG00000255339	NDUFB8	-4.7	158	1.8e-05	1
ENSG00000152464	RPP38	-4.6	158	1.8e-05	1
ENSG00000182093	WRB	-3.5	158	1.8e-05	1
ENSG00000169230	PRELID1	-3.8	158	1.8e-05	1
ENSG00000077514	POLD3	-4.4	158	1.8e-05	1
ENSG00000126953	TIMM8A	-4.2	157	1.8e-05	1
ENSG00000182446	NPLOC4	-3.6	157	1.8e-05	1
ENSG00000160219	GAB3	-4	157	1.8e-05	1
ENSG00000113558	SKP1	-4.6	157	1.8e-05	1
ENSG00000161103	AC008132.13	-6.1	157	1.8e-05	1
ENSG00000241468	ATP5J2	-4.3	157	1.8e-05	1
ENSG00000132792	CTNNBL1	-3.5	157	1.8e-05	1
ENSG00000198901	PRC1	-4	157	1.8e-05	1
ENSG00000144381	HSPD1	-5.7	156	1.9e-05	1
ENSG00000166598	HSP90B1	-3	156	1.9e-05	1
ENSG00000092531	SNAP23	-4	156	1.9e-05	1
ENSG00000154727	GABPA	-4.5	156	1.9e-05	1
ENSG00000104884	ERCC2	-3.8	156	1.9e-05	1
ENSG00000122085	MTERFD2	-4.2	156	1.9e-05	1
ENSG00000141985	SH3GL1	-3.7	156	1.9e-05	1
ENSG00000169679	BUB1	-3.8	156	1.9e-05	1
ENSG00000160695	VPS11	-3.7	156	1.9e-05	1
ENSG00000174021	GNG5	-5	156	1.9e-05	1
ENSG00000132507	EIF5A	-4.1	155	2e-05	1
ENSG00000104356	POP1	-4.8	155	2e-05	1
ENSG00000117481	NSUN4	-4	155	2e-05	1
ENSG00000133858	ZFC3H1	-3.7	155	2e-05	1
ENSG00000211642	IGLV10-54	-5.3	155	2e-05	1
ENSG00000100479	POLE2	-4.3	155	2e-05	1
ENSG00000167970	AC009065.1	-4.3	155	2e-05	1
ENSG00000162236	STX5	-4.6	155	2e-05	1
ENSG00000086827	ZW10	-4	155	2e-05	1
ENSG00000198301	SDAD1	-4.3	155	2e-05	1
ENSG00000086758	HUWE1	-4.2	155	2e-05	1
ENSG00000063978	RNF4	-4.5	154	2.15e-05	1
ENSG00000181991	MRPS11	-4	154	2.15e-05	1
ENSG00000163655	GMPS	-3.9	154	2.15e-05	1
ENSG00000110063	DCPS	-3.7	154	2.15e-05	1
ENSG00000087157	PGS1	-3.9	154	2.15e-05	1
ENSG00000182004	SNRPE	-4.7	154	2.15e-05	1
ENSG00000140943	MBTPS1	-4.1	153	2.3e-05	1
ENSG00000172590	MRPL52	-4.1	153	2.3e-05	1
ENSG00000116221	MRPL37	-3.4	153	2.3e-05	1
ENSG00000160294	MCM3AP	-3.8	153	2.3e-05	1
ENSG00000161980	POLR3K	-3.9	153	2.3e-05	1
ENSG00000129460	NGDN	-3.4	153	2.3e-05	1
ENSG00000164934	DCAF13	-5	153	2.3e-05	1
ENSG00000155906	RMND1	-3.9	153	2.3e-05	1
ENSG00000136143	SUCLA2	-3.7	153	2.3e-05	1
ENSG00000120334	CENPL	-4.1	153	2.3e-05	1
ENSG00000174173	TRMT10C	-3.9	152	2.4e-05	1
ENSG00000022277	RTFDC1	-4.4	152	2.4e-05	1
ENSG00000197223	C1D	-4.1	152	2.4e-05	1
ENSG00000239665	RP11-295P9.3	-3.6	152	2.4e-05	1
ENSG00000167967	E4F1	-4.2	152	2.4e-05	1
ENSG00000149273	RPS3	-3.8	152	2.4e-05	1
ENSG00000111596	CNOT2	-3.8	151	2.55e-05	1
ENSG00000245848	CEBPA	-3.5	151	2.55e-05	1
ENSG00000113712	CSNK1A1	-4.3	151	2.55e-05	1
ENSG00000130347	RTN4IP1	-4.7	151	2.55e-05	1
ENSG00000102384	CENPI	-4.1	151	2.55e-05	1
ENSG00000077348	EXOSC5	-5.2	151	2.55e-05	1
ENSG00000067955	CBFB	-3.7	151	2.55e-05	1
ENSG00000175376	EIF1AD	-3.7	151	2.55e-05	1
ENSG00000180389	ATP5EP2	-4.9	151	2.55e-05	1
ENSG00000182824	AC008132.1	-5.2	150	2.95e-05	1
ENSG00000131143	COX4I1	-4	150	2.95e-05	1
ENSG00000117408	IPO13	-3.9	150	2.95e-05	1
ENSG00000169764	UGP2	-4.8	150	2.95e-05	1
ENSG00000121152	NCAPH	-3.5	150	2.95e-05	1
ENSG00000221829	FANCG	-3.6	150	2.95e-05	1
ENSG00000089195	TRMT6	-4.3	150	2.95e-05	1
ENSG00000197345	MRPL21	-5	150	2.95e-05	1
ENSG00000140830	TXNL4B	-3.6	150	2.95e-05	1
ENSG00000188342	GTF2F2	-3.2	150	2.95e-05	1
ENSG00000147382	FAM58A	-3.9	150	2.95e-05	1
ENSG00000162408	NOL9	-4.5	150	2.95e-05	1
ENSG00000183617	MRPL54	-3.9	149	3.25e-05	1
ENSG00000269832	AL627171.2	-4.3	149	3.25e-05	1
ENSG00000265818	EEF1E1-BLOC1S5	-3.5	149	3.25e-05	1
ENSG00000114867	EIF4G1	-4.9	149	3.25e-05	1
ENSG00000137168	PPIL1	-4.1	149	3.25e-05	1
ENSG00000138035	PNPT1	-4.2	149	3.25e-05	1
ENSG00000255168	RP11-458D21.5	-3.7	149	3.25e-05	1
ENSG00000122965	RBM19	-3.4	149	3.25e-05	1
ENSG00000198242	RPL23A	-4.3	148	3.45e-05	1
ENSG00000239855	IGKV1-6	-5.1	148	3.45e-05	1
ENSG00000260240	RP11-105C20.2	-6.2	148	3.45e-05	1
ENSG00000184162	NR2C2AP	-4.1	148	3.45e-05	1
ENSG00000116984	MTR	-3	148	3.45e-05	1
ENSG00000101003	GINS1	-3.6	148	3.45e-05	1
ENSG00000224730	AC009892.10	-3.9	148	3.45e-05	1
ENSG00000108107	RPL28	-4.4	148	3.45e-05	1
ENSG00000241258	CRCP	-4	148	3.45e-05	1
ENSG00000163902	RPN1	-4.1	148	3.45e-05	1
ENSG00000138385	SSB	-5.3	147	3.85e-05	1
ENSG00000136891	TEX10	-3.8	147	3.85e-05	1
ENSG00000213246	SUPT4H1	-4.2	147	3.85e-05	1
ENSG00000155438	NIFK	-4.1	147	3.85e-05	1
ENSG00000167113	COQ4	-3.7	147	3.85e-05	1
ENSG00000107862	GBF1	-3.9	147	3.85e-05	1
ENSG00000134987	WDR36	-3.6	147	3.85e-05	1
ENSG00000130826	DKC1	-4.3	147	3.85e-05	1
ENSG00000139496	NUPL1	-4.1	146	4.45e-05	1
ENSG00000113522	RAD50	-4.1	146	4.45e-05	1
ENSG00000163161	ERCC3	-4.3	146	4.45e-05	1
ENSG00000163938	GNL3	-4.6	146	4.45e-05	1
ENSG00000165480	SKA3	-5.2	146	4.45e-05	1
ENSG00000178966	RMI1	-3.5	146	4.45e-05	1
ENSG00000205609	EIF3CL	-4.5	146	4.45e-05	1
ENSG00000125977	EIF2S2	-4	146	4.45e-05	1
ENSG00000146834	MEPCE	-4.1	146	4.45e-05	1
ENSG00000108826	MRPL27	-4	146	4.45e-05	1
ENSG00000124608	AARS2	-5	146	4.45e-05	1
ENSG00000136709	WDR33	-4	145	4.65e-05	1
ENSG00000138430	OLA1	-3.8	145	4.65e-05	1
ENSG00000103168	TAF1C	-4	145	4.65e-05	1
ENSG00000076924	XAB2	-4.1	145	4.65e-05	1
ENSG00000212670	AL161915.1	-6	145	4.65e-05	1
ENSG00000077380	DYNC1I2	-4.2	145	4.65e-05	1
ENSG00000197756	RPL37A	-5	145	4.65e-05	1
ENSG00000116752	BCAS2	-4.6	145	4.65e-05	1
ENSG00000103061	SLC7A6OS	-3.4	145	4.65e-05	1
ENSG00000129055	ANAPC13	-4.6	144	5.25e-05	1
ENSG00000106290	TAF6	-4.5	144	5.25e-05	1
ENSG00000100104	SRRD	-4	144	5.25e-05	1
ENSG00000041802	LSG1	-4	144	5.25e-05	1
ENSG00000131876	SNRPA1	-4.2	144	5.25e-05	1
ENSG00000100902	PSMA6	-4	144	5.25e-05	1
ENSG00000256525	POLG2	-4.4	144	5.25e-05	1
ENSG00000157181	C1ORF27	-3.6	144	5.25e-05	1
ENSG00000120697	ALG5	-4.4	144	5.25e-05	1
ENSG00000112742	TTK	-3.2	144	5.25e-05	1
ENSG00000134255	CEPT1	-4	144	5.25e-05	1
ENSG00000107960	OBFC1	-4.5	143	5.7e-05	1
ENSG00000203814	HIST2H2BF	-3.8	143	5.7e-05	1
ENSG00000125107	CNOT1	-5.1	143	5.7e-05	1
ENSG00000174442	ZWILCH	-3.9	143	5.7e-05	1
ENSG00000145388	METTL14	-4.2	143	5.7e-05	1
ENSG00000163029	SMC6	-3.7	143	5.7e-05	1
ENSG00000272897	RP1-309K20.6	-4	143	5.7e-05	1
ENSG00000029639	TFB1M	-4.6	143	5.7e-05	1
ENSG00000182858	ALG12	-3.3	143	5.7e-05	1
ENSG00000140740	UQCRC2	-4.2	143	5.7e-05	1
ENSG00000232838	PET117	-4.6	143	5.7e-05	1
ENSG00000174695	TMEM167A	-4.4	143	5.7e-05	1
ENSG00000267812	FKSG68	-4.4	143	5.7e-05	1
ENSG00000062822	POLD1	-4	143	5.7e-05	1
ENSG00000058804	NDC1	-4.5	143	5.7e-05	1
ENSG00000169727	GPS1	-4.5	143	5.7e-05	1
ENSG00000185651	UBE2L3	-3.3	143	5.7e-05	1
ENSG00000103051	COG4	-3.1	143	5.7e-05	1
ENSG00000172270	BSG	-3.4	142	6.25e-05	1
ENSG00000198954	KIAA1279	-3.2	142	6.25e-05	1
ENSG00000023191	RNH1	-3.7	142	6.25e-05	1
ENSG00000123154	WDR83	-4.4	142	6.25e-05	1
ENSG00000130520	LSM4	-4	142	6.25e-05	1
ENSG00000106077	ABHD11	-3.9	142	6.25e-05	1
ENSG00000115268	RPS15	-5.7	142	6.25e-05	1
ENSG00000132591	ERAL1	-3.9	142	6.25e-05	1
ENSG00000256861	RP11-512M8.5	-3.5	142	6.25e-05	1
ENSG00000249209	AP000304.12	-4.6	141	6.95e-05	1
ENSG00000070010	UFD1L	-4	141	6.95e-05	1
ENSG00000197969	VPS13A	-3.5	141	6.95e-05	1
ENSG00000197414	GOLGA6L1	-5.3	141	6.95e-05	1
ENSG00000178188	SH2B1	-3.5	141	6.95e-05	1
ENSG00000134086	VHL	-4.3	141	6.95e-05	1
ENSG00000092036	HAUS4	-4.1	141	6.95e-05	1
ENSG00000136868	SLC31A1	-3.7	141	6.95e-05	1
ENSG00000090273	NUDC	-3.6	140	7.55e-05	1
ENSG00000152484	USP12	-3.6	140	7.55e-05	1
ENSG00000205981	DNAJC19	-4	140	7.55e-05	1
ENSG00000108433	GOSR2	-3.3	140	7.55e-05	1
ENSG00000145216	FIP1L1	-3.8	140	7.55e-05	1
ENSG00000133475	GGT2	-3.8	140	7.55e-05	1
ENSG00000105171	POP4	-3.9	140	7.55e-05	1
ENSG00000114982	KANSL3	-3.7	140	7.55e-05	1
ENSG00000125686	MED1	-3.7	140	7.55e-05	1
ENSG00000047410	TPR	-4.4	140	7.55e-05	1
ENSG00000241837	ATP5O	-3.7	140	7.55e-05	1
ENSG00000108506	INTS2	-3.8	140	7.55e-05	1
ENSG00000260238	PMF1-BGLAP	-4.3	140	7.55e-05	1
ENSG00000172878	METAP1D	-3.7	140	7.55e-05	1
ENSG00000171608	PIK3CD	-3.8	140	7.55e-05	1
ENSG00000203827	NBPF16	-4.8	140	7.55e-05	1
ENSG00000258674	CTC-260F20.3	-4	139	8.45e-05	1
ENSG00000177150	FAM210A	-4.6	139	8.45e-05	1
ENSG00000169084	DHRSX	-3.7	139	8.45e-05	1
ENSG00000164151	KIAA0947	-4.1	139	8.45e-05	1
ENSG00000136485	DCAF7	-3.6	139	8.45e-05	1
ENSG00000155229	MMS19	-3.9	139	8.45e-05	1
ENSG00000124383	MPHOSPH10	-3.5	139	8.45e-05	1
ENSG00000136628	EPRS	-3.6	139	8.45e-05	1
ENSG00000088986	DYNLL1	-4.1	139	8.45e-05	1
ENSG00000125954	CHURC1-FNTB	-4.2	139	8.45e-05	1
ENSG00000166902	MRPL16	-4.1	139	8.45e-05	1
ENSG00000187736	NHEJ1	-3.7	138	9.45e-05	1
ENSG00000163466	ARPC2	-3.2	138	9.45e-05	1
ENSG00000110321	EIF4G2	-4.1	138	9.45e-05	1
ENSG00000142207	URB1	-5.2	138	9.45e-05	1
ENSG00000177542	SLC25A22	-3.8	138	9.45e-05	1
ENSG00000171530	TBCA	-4.1	138	9.45e-05	1
ENSG00000158526	TSR2	-5	138	9.45e-05	1
ENSG00000183978	COA3	-3.9	138	9.45e-05	1
ENSG00000115524	SF3B1	-3.4	138	9.45e-05	1
ENSG00000173077	2016-12-01	-5.2	138	9.45e-05	1
ENSG00000135521	LTV1	-3.7	138	9.45e-05	1
ENSG00000130382	MLLT1	-3.6	137	0.000105	1
ENSG00000100401	RANGAP1	-3.7	137	0.000105	1
ENSG00000182117	NOP10	-4.1	137	0.000105	1
ENSG00000171566	PLRG1	-4	137	0.000105	1
ENSG00000106803	SEC61B	-3.5	137	0.000105	1
ENSG00000151366	NDUFC2	-3.7	137	0.000105	1
ENSG00000096080	MRPS18A	-4.4	136	0.000117	1
ENSG00000165732	DDX21	-3.9	136	0.000117	1
ENSG00000259455	RP11-467N20.5	-4.7	136	0.000117	1
ENSG00000243264	IGKV2D-29	-5.5	136	0.000117	1
ENSG00000126749	EMG1	-4.2	136	0.000117	1
ENSG00000155561	NUP205	-3.8	136	0.000117	1
ENSG00000111602	TIMELESS	-4.1	136	0.000117	1
ENSG00000204788	CR769776.1	-3.1	136	0.000117	1
ENSG00000175756	AURKAIP1	-3.6	136	0.000117	1
ENSG00000185163	DDX51	-3.7	136	0.000117	1
ENSG00000101247	NDUFAF5	-3.7	136	0.000117	1
ENSG00000182504	CEP97	-3.1	136	0.000117	1
ENSG00000109606	DHX15	-3.4	135	0.000129	1
ENSG00000198156	NPIPB6	-4.7	135	0.000129	1
ENSG00000165733	BMS1	-3.4	135	0.000129	1
ENSG00000113643	RARS	-3.6	135	0.000129	1
ENSG00000124688	MAD2L1BP	-3.7	135	0.000129	1
ENSG00000165283	STOML2	-3.4	135	0.000129	1
ENSG00000040275	SPDL1	-3.1	135	0.000129	1
ENSG00000086598	TMED2	-3.5	135	0.000129	1
ENSG00000136527	TRA2B	-3.8	135	0.000129	1
ENSG00000105447	GRWD1	-3.8	134	0.000142	1
ENSG00000188846	RPL14	-5.3	134	0.000142	1
ENSG00000099194	SCD	-3.1	134	0.000142	1
ENSG00000211653	IGLV1-40	-4.8	134	0.000142	1
ENSG00000197903	HIST1H2BK	-4.6	134	0.000142	1
ENSG00000203812	HIST2H2AA4	-4.3	134	0.000142	1
ENSG00000143748	NVL	-4.7	134	0.000142	1
ENSG00000253426	RP11-10A14.4	-6.1	134	0.000142	1
ENSG00000151779	NBAS	-4.1	134	0.000142	1
ENSG00000157540	DYRK1A	-4.6	134	0.000142	1
ENSG00000179632	MAF1	-3.4	134	0.000142	1
ENSG00000111364	DDX55	-3.2	134	0.000142	1
ENSG00000149531	FRG1B	-4.8	134	0.000142	1
ENSG00000258755	DUX4L7	-5.2	133	0.000158	1
ENSG00000124789	NUP153	-3.7	133	0.000158	1
ENSG00000168476	REEP4	-3.9	133	0.000158	1
ENSG00000130119	GNL3L	-4.3	133	0.000158	1
ENSG00000115446	UNC50	-3.4	133	0.000158	1
ENSG00000169689	STRA13	-3.7	133	0.000158	1
ENSG00000138750	NUP54	-4	133	0.000158	1
ENSG00000163002	NUP35	-3.1	133	0.000158	1
ENSG00000122779	TRIM24	-3.4	133	0.000158	1
ENSG00000132361	CLUH	-3.2	133	0.000158	1
ENSG00000008130	NADK	-4.9	133	0.000158	1
ENSG00000099991	CABIN1	-3.6	132	0.000174	1
ENSG00000075914	EXOSC7	-3.9	132	0.000174	1
ENSG00000147457	CHMP7	-4.1	132	0.000174	1
ENSG00000155304	HSPA13	-3.3	132	0.000174	1
ENSG00000169371	SNUPN	-4	132	0.000174	1
ENSG00000126003	PLAGL2	-4.7	132	0.000174	1
ENSG00000105202	FBL	-3.6	132	0.000174	1
ENSG00000213397	HAUS7	-3.3	132	0.000174	1
ENSG00000130638	ATXN10	-3.6	132	0.000174	1
ENSG00000113141	IK	-4.3	132	0.000174	1
ENSG00000241127	YAE1D1	-4.3	132	0.000174	1
ENSG00000227345	PARG	-3.8	131	0.000189	1
ENSG00000197299	BLM	-3.9	131	0.000189	1
ENSG00000127481	UBR4	-3.6	131	0.000189	1
ENSG00000132313	MRPL35	-3.8	131	0.000189	1
ENSG00000114686	MRPL3	-4.5	131	0.000189	1
ENSG00000125352	RNF113A	-3.4	131	0.000189	1
ENSG00000172171	TEFM	-4.7	131	0.000189	1
ENSG00000023734	STRAP	-3.9	131	0.000189	1
ENSG00000168876	ANKRD49	-4.3	131	0.000189	1
ENSG00000143256	PFDN2	-3.4	130	0.000205	1
ENSG00000111707	SUDS3	-4.1	130	0.000205	1
ENSG00000155858	LSM11	-3.9	130	0.000205	1
ENSG00000025796	SEC63	-3.6	130	0.000205	1
ENSG00000101413	RPRD1B	-3.8	130	0.000205	1
ENSG00000198830	HMGN2	-4.6	130	0.000205	1
ENSG00000147274	RBMX	-3.9	130	0.000205	1
ENSG00000136270	TBRG4	-3.4	130	0.000205	1
ENSG00000269955	LUC7L2	-3.7	130	0.000205	1
ENSG00000151657	KIN	-5.1	130	0.000205	1
ENSG00000131747	TOP2A	-4	130	0.000205	1
ENSG00000224474	AL355490.1	-4.7	130	0.000205	1
ENSG00000102738	MRPS31	-3.4	130	0.000205	1
ENSG00000137200	CMTR1	-4.1	129	0.000218	1
ENSG00000169249	ZRSR2	-4.8	129	0.000218	1
ENSG00000204152	TIMM23B	-4.4	129	0.000218	1
ENSG00000143621	ILF2	-4.9	129	0.000218	1
ENSG00000188986	NELFB	-3.7	129	0.000218	1
ENSG00000239789	MRPS17	-4.7	129	0.000218	1
ENSG00000143252	SDHC	-3.9	129	0.000218	1
ENSG00000159063	ALG8	-4.4	129	0.000218	1
ENSG00000165527	ARF6	-3.4	129	0.000218	1
ENSG00000101972	STAG2	-3.9	129	0.000218	1
ENSG00000269049	AC092291.2	-4.1	129	0.000218	1
ENSG00000100056	DGCR14	-4	128	0.000239	1
ENSG00000064419	TNPO3	-3.6	128	0.000239	1
ENSG00000128708	HAT1	-3.5	128	0.000239	1
ENSG00000116754	SRSF11	-4.4	128	0.000239	1
ENSG00000233828	AC008394.1	-3.7	128	0.000239	1
ENSG00000198900	TOP1	-4.1	128	0.000239	1
ENSG00000214026	MRPL23	-4.3	128	0.000239	1
ENSG00000119689	DLST	-4.2	128	0.000239	1
ENSG00000118363	SPCS2	-3.6	128	0.000239	1
ENSG00000177370	TIMM22	-2.9	128	0.000239	1
ENSG00000130311	DDA1	-3.6	128	0.000239	1
ENSG00000168283	BMI1	-3.4	128	0.000239	1
ENSG00000129347	KRI1	-3.3	128	0.000239	1
ENSG00000205659	LIN52	-4.4	128	0.000239	1
ENSG00000074935	TUBE1	-4	127	0.000261	1
ENSG00000153207	AHCTF1	-3.7	127	0.000261	1
ENSG00000104131	EIF3J	-4	127	0.000261	1
ENSG00000157954	WIPI2	-3.4	127	0.000261	1
ENSG00000102172	SMS	-4	127	0.000261	1
ENSG00000048544	MRPS10	-3.9	127	0.000261	1
ENSG00000140395	WDR61	-4.1	127	0.000261	1
ENSG00000185122	HSF1	-3.4	127	0.000261	1
ENSG00000070367	EXOC5	-3.2	127	0.000261	1
ENSG00000159479	MED8	-4.4	126	0.000285	1
ENSG00000140319	SRP14	-5	126	0.000285	1
ENSG00000010244	ZNF207	-4	126	0.000285	1
ENSG00000127463	EMC1	-3.5	126	0.000285	1
ENSG00000146263	MMS22L	-4.2	126	0.000285	1
ENSG00000166233	ARIH1	-4.5	126	0.000285	1
ENSG00000215305	VPS16	-3.5	126	0.000285	1
ENSG00000062716	VMP1	-4.4	126	0.000285	1
ENSG00000181029	TRAPPC5	-4.2	126	0.000285	1
ENSG00000172586	CHCHD1	-3.7	125	0.000311	1
ENSG00000144580	RQCD1	-3.9	125	0.000311	1
ENSG00000154743	TSEN2	-4.5	125	0.000311	1
ENSG00000115233	PSMD14	-4.3	125	0.000311	1
ENSG00000152240	HAUS1	-3.9	125	0.000311	1
ENSG00000178896	EXOSC4	-3.8	125	0.000311	1
ENSG00000236334	PPIAL4G	-4.5	125	0.000311	1
ENSG00000259243	GOLGA6L19	-4.2	125	0.000311	1
ENSG00000198783	ZNF830	-4.1	124	0.000334	1
ENSG00000125037	EMC3	-3.6	124	0.000334	1
ENSG00000124635	HIST1H2BJ	-4.1	124	0.000334	1
ENSG00000141867	BRD4	-3.5	124	0.000334	1
ENSG00000158169	FANCC	-3.6	124	0.000334	1
ENSG00000138138	ATAD1	-3.3	124	0.000334	1
ENSG00000164162	ANAPC10	-3.6	124	0.000334	1
ENSG00000011260	UTP18	-3.5	124	0.000334	1
ENSG00000100603	SNW1	-3.8	124	0.000334	1
ENSG00000163041	H3F3A	-4.1	124	0.000334	1
ENSG00000272617	RP11-343C2.12	-4.1	123	0.000364	1
ENSG00000186166	CCDC84	-3.8	123	0.000364	1
ENSG00000103549	RNF40	-3	123	0.000364	1
ENSG00000259132	RP11-298I3.5	-4	123	0.000364	1
ENSG00000108559	NUP88	-3.4	123	0.000364	1
ENSG00000166454	ATMIN	-3.3	123	0.000364	1
ENSG00000196873	CBWD3	-3.1	123	0.000364	1
ENSG00000171763	SPATA5L1	-3.9	122	0.000391	1
ENSG00000160214	RRP1	-3.6	122	0.000391	1
ENSG00000104827	CGB	-3.9	122	0.000391	1
ENSG00000139168	ZCRB1	-4.3	122	0.000391	1
ENSG00000143751	SDE2	-3.4	122	0.000391	1
ENSG00000134153	EMC7	-3.5	122	0.000391	1
ENSG00000153147	SMARCA5	-3.7	122	0.000391	1
ENSG00000132432	SEC61G	-3.5	122	0.000391	1
ENSG00000124571	XPO5	-3.2	122	0.000391	1
ENSG00000148187	MRRF	-4.8	122	0.000391	1
ENSG00000099341	PSMD8	-3.7	122	0.000391	1
ENSG00000183011	LSMD1	-3.8	122	0.000391	1
ENSG00000184209	SNRNP35	-3.6	122	0.000391	1
ENSG00000086504	MRPL28	-4.4	122	0.000391	1
ENSG00000141380	SS18	-3.2	122	0.000391	1
ENSG00000204370	SDHD	-3.7	122	0.000391	1
ENSG00000155666	KDM8	-3.7	121	0.000424	1
ENSG00000163319	MRPS18C	-3.2	121	0.000424	1
ENSG00000048162	NOP16	-4.8	121	0.000424	1
ENSG00000130921	C12ORF65	-3.4	121	0.000424	1
ENSG00000120526	NUDCD1	-3.9	121	0.000424	1
ENSG00000211938	IGHV3-7	-5	121	0.000424	1
ENSG00000141279	NPEPPS	-3	121	0.000424	1
ENSG00000108588	CCDC47	-3.3	121	0.000424	1
ENSG00000005194	CIAPIN1	-3.9	121	0.000424	1
ENSG00000169251	NMD3	-3.5	120	0.000458	1
ENSG00000105221	AKT2	-2.8	120	0.000458	1
ENSG00000099783	HNRNPM	-4.2	120	0.000458	1
ENSG00000204463	BAG6	-3.5	120	0.000458	1
ENSG00000132912	DCTN4	-3.4	120	0.000458	1
ENSG00000108094	CUL2	-3	120	0.000458	1
ENSG00000120333	MRPS14	-4.6	120	0.000458	1
ENSG00000203852	HIST2H3A	-3.2	120	0.000458	1
ENSG00000269605	Z97053.1	-4.8	120	0.000458	1
ENSG00000108344	PSMD3	-3.2	120	0.000458	1
ENSG00000129197	RPAIN	-4.5	120	0.000458	1
ENSG00000182611	HIST1H2AJ	-4.1	120	0.000458	1
ENSG00000182473	EXOC7	-3.3	120	0.000458	1
ENSG00000156469	MTERFD1	-3.9	119	0.000491	1
ENSG00000126267	COX6B1	-3.3	119	0.000491	1
ENSG00000043514	TRIT1	-4.6	119	0.000491	1
ENSG00000062582	MRPS24	-3.2	119	0.000491	1
ENSG00000145736	GTF2H2	-3.5	119	0.000491	1
ENSG00000173614	NMNAT1	-3.1	119	0.000491	1
ENSG00000115275	MOGS	-3.3	119	0.000491	1
ENSG00000181061	HIGD1A	-3.7	119	0.000491	1
ENSG00000104980	TIMM44	-4.1	119	0.000491	1
ENSG00000175283	DOLK	-3.6	119	0.000491	1
ENSG00000101189	MRGBP	-4.3	119	0.000491	1
ENSG00000178971	CTC1	-3.1	119	0.000491	1
ENSG00000142208	AKT1	-2.8	118	0.000532	1
ENSG00000144736	SHQ1	-3.9	118	0.000532	1
ENSG00000172339	ALG14	-3.3	118	0.000532	1
ENSG00000261796	ISY1-RAB43	-3.7	118	0.000532	1
ENSG00000073584	SMARCE1	-3.5	118	0.000532	1
ENSG00000151092	NGLY1	-4.4	118	0.000532	1
ENSG00000058729	RIOK2	-3.4	118	0.000532	1
ENSG00000164182	NDUFAF2	-3.9	118	0.000532	1
ENSG00000130299	GTPBP3	-3.5	117	0.000571	1
ENSG00000137497	NUMA1	-2.8	117	0.000571	1
ENSG00000135972	MRPS9	-3.4	117	0.000571	1
ENSG00000123416	TUBA1B	-4.4	117	0.000571	1
ENSG00000165006	UBAP1	-4.2	117	0.000571	1
ENSG00000221978	CCNL2	-3.1	117	0.000571	1
ENSG00000196449	YRDC	-3.5	117	0.000571	1
ENSG00000185115	NDNL2	-4.6	117	0.000571	1
ENSG00000164654	MIOS	-4.5	117	0.000571	1
ENSG00000101138	CSTF1	-3.8	117	0.000571	1
ENSG00000112578	BYSL	-3.3	117	0.000571	1
ENSG00000113597	TRAPPC13	-3.2	117	0.000571	1
ENSG00000028310	BRD9	-3.7	116	0.000618	1
ENSG00000066336	SPI1	-3.1	116	0.000618	1
ENSG00000172046	USP19	-3.3	116	0.000618	1
ENSG00000163507	KIAA1524	-3.8	116	0.000618	1
ENSG00000116251	RPL22	-3.7	116	0.000618	1
ENSG00000163344	PMVK	-6.3	116	0.000618	1
ENSG00000108733	PEX12	-3.2	116	0.000618	1
ENSG00000175467	SART1	-3.2	116	0.000618	1
ENSG00000104320	NBN	-3.4	116	0.000618	1
ENSG00000100575	TIMM9	-3.4	116	0.000618	1
ENSG00000175595	ERCC4	-3.7	116	0.000618	1
ENSG00000136003	ISCU	-5.1	116	0.000618	1
ENSG00000108395	TRIM37	-3.3	116	0.000618	1
ENSG00000107371	EXOSC3	-3.2	115	0.000668	1
ENSG00000174547	MRPL11	-4.3	115	0.000668	1
ENSG00000106615	RHEB	-3.9	115	0.000668	1
ENSG00000172922	RNASEH2C	-3.7	115	0.000668	1
ENSG00000204922	C11ORF83	-2.9	115	0.000668	1
ENSG00000161800	RACGAP1	-4.7	115	0.000668	1
ENSG00000106105	GARS	-3.2	115	0.000668	1
ENSG00000102069	UBE2NL	-4.6	115	0.000668	1
ENSG00000165501	LRR1	-3.3	115	0.000668	1
ENSG00000151503	NCAPD3	-3.7	115	0.000668	1
ENSG00000100888	CHD8	-4.4	115	0.000668	1
ENSG00000066379	ZNRD1	-3	115	0.000668	1
ENSG00000196961	AP2A1	-3.1	115	0.000668	1
ENSG00000103018	CYB5B	-3.5	115	0.000668	1
ENSG00000116957	TBCE	-3.1	115	0.000668	1
ENSG00000147123	NDUFB11	-4.1	114	0.000729	1
ENSG00000143155	TIPRL	-4	114	0.000729	1
ENSG00000196976	LAGE3	-3.9	114	0.000729	1
ENSG00000148297	MED22	-5.2	114	0.000729	1
ENSG00000130313	PGLS	-3	114	0.000729	1
ENSG00000111737	RAB35	-3.5	114	0.000729	1
ENSG00000087302	C14ORF166	-4.4	114	0.000729	1
ENSG00000259494	MRPL46	-3.3	114	0.000729	1
ENSG00000189043	NDUFA4	-4.1	114	0.000729	1
ENSG00000255639	RP11-234B24.6	-3.5	114	0.000729	1
ENSG00000197775	DHRS4-AS1	-4.8	114	0.000729	1
ENSG00000147403	RPL10	-4.8	114	0.000729	1
ENSG00000135930	EIF4E2	-3.3	114	0.000729	1
ENSG00000137411	VARS2	-4.7	114	0.000729	1
ENSG00000138081	FBXO11	-2.7	113	0.000795	1
ENSG00000166037	CEP57	-3.8	113	0.000795	1
ENSG00000114346	ECT2	-3.6	113	0.000795	1
ENSG00000242371	IGKV1-39	-4.9	113	0.000795	1
ENSG00000104142	VPS18	-3.6	113	0.000795	1
ENSG00000143207	RFWD2	-3.8	113	0.000795	1
ENSG00000180098	TRNAU1AP	-3.5	113	0.000795	1
ENSG00000105197	TIMM50	-3.9	113	0.000795	1
ENSG00000196436	NPIPB15	-3.6	113	0.000795	1
ENSG00000162227	TAF6L	-4.6	113	0.000795	1
ENSG00000161526	SAP30BP	-3.4	113	0.000795	1
ENSG00000125912	NCLN	-4	113	0.000795	1
ENSG00000139697	SBNO1	-3.4	113	0.000795	1
ENSG00000244045	TMEM199	-3.2	113	0.000795	1
ENSG00000013810	TACC3	-3.2	113	0.000795	1
ENSG00000138180	CEP55	-3.9	113	0.000795	1
ENSG00000168918	INPP5D	2.1	112	0.000871	1
ENSG00000087087	SRRT	-3.7	112	0.000871	1
ENSG00000127774	EMC6	-3.2	112	0.000871	1
ENSG00000261732	LA16C-431H6.6	-3.6	112	0.000871	1
ENSG00000129187	DCTD	-3.4	112	0.000871	1
ENSG00000067064	IDI1	-3.7	112	0.000871	1
ENSG00000105185	PDCD5	-4.3	112	0.000871	1
ENSG00000243725	TTC4	-5.8	112	0.000871	1
ENSG00000185246	PRPF39	-4.5	111	0.000949	1
ENSG00000120253	NUP43	-4.6	111	0.000949	1
ENSG00000152620	NADK2	-3.1	111	0.000949	1
ENSG00000146247	PHIP	-3.3	111	0.000949	1
ENSG00000186184	POLR1D	-4.3	111	0.000949	1
ENSG00000100796	SMEK1	-3.7	111	0.000949	1
ENSG00000146909	NOM1	-4.9	111	0.000949	1
ENSG00000135070	ISCA1	-4.1	110	0.00103	1
ENSG00000061936	SFSWAP	-3.6	110	0.00103	1
ENSG00000086061	DNAJA1	-3.2	110	0.00103	1
ENSG00000215186	GOLGA6B	-3.9	110	0.00103	1
ENSG00000270472	IGHV3OR16-9	-4.4	110	0.00103	1
ENSG00000171634	BPTF	-4.4	110	0.00103	1
ENSG00000140829	DHX38	-3.3	110	0.00103	1
ENSG00000215301	DDX3X	-3.1	110	0.00103	1
ENSG00000166887	VPS39	-4.1	110	0.00103	1
ENSG00000167770	OTUB1	-2.8	110	0.00103	1
ENSG00000101290	CDS2	-4.7	110	0.00103	1
ENSG00000163961	RNF168	-3.4	110	0.00103	1
ENSG00000112039	FANCE	-3.6	110	0.00103	1
ENSG00000109534	GAR1	-4.1	110	0.00103	1
ENSG00000163684	RPP14	-3.3	109	0.00113	1
ENSG00000172167	MTBP	-4.1	109	0.00113	1
ENSG00000121067	SPOP	-2.8	109	0.00113	1
ENSG00000092439	TRPM7	-5.2	109	0.00113	1
ENSG00000104979	C19ORF53	-3.5	109	0.00113	1
ENSG00000021355	SERPINB1	-3.4	109	0.00113	1
ENSG00000182220	ATP6AP2	-3.6	109	0.00113	1
ENSG00000258834	DUX4L4	-3.9	109	0.00113	1
ENSG00000184863	RBM33	-3.5	109	0.00113	1
ENSG00000046647	GEMIN8	-3.6	109	0.00113	1
ENSG00000197785	ATAD3A	-3.9	109	0.00113	1
ENSG00000142444	C19ORF52	-4.1	109	0.00113	1
ENSG00000198492	YTHDF2	-3.5	109	0.00113	1
ENSG00000144182	LIPT1	-2.9	109	0.00113	1
ENSG00000102900	NUP93	-3.4	108	0.00124	1
ENSG00000268800	AC112205.1	-5.7	108	0.00124	1
ENSG00000109046	WSB1	-3.7	108	0.00124	1
ENSG00000226104	AC011475.1	-5.4	108	0.00124	1
ENSG00000101181	MTG2	-4.1	108	0.00124	1
ENSG00000136819	C9ORF78	-3.1	108	0.00124	1
ENSG00000176407	KCMF1	-3.6	108	0.00124	1
ENSG00000013503	POLR3B	-4.7	108	0.00124	1
ENSG00000101773	RBBP8	-3.9	107	0.00136	1
ENSG00000103035	PSMD7	-2.8	107	0.00136	1
ENSG00000126698	DNAJC8	-3.7	107	0.00136	1
ENSG00000267885	FKSG48	-4.2	107	0.00136	1
ENSG00000067057	PFKP	-2.9	107	0.00136	1
ENSG00000184678	HIST2H2BE	-3.8	107	0.00136	1
ENSG00000138326	RPS24	-5.4	107	0.00136	1
ENSG00000124641	MED20	-3.3	106	0.00148	1
ENSG00000088205	DDX18	-3.3	106	0.00148	1
ENSG00000104824	HNRNPL	-4.1	106	0.00148	1
ENSG00000205339	IPO7	-3.9	106	0.00148	1
ENSG00000051596	THOC3	-4	106	0.00148	1
ENSG00000115844	DLX2	-2.5	106	0.00148	1
ENSG00000009413	REV3L	-4.4	106	0.00148	1
ENSG00000156709	AIFM1	-4.2	106	0.00148	1
ENSG00000108064	TFAM	-2.8	106	0.00148	1
ENSG00000135336	ORC3	-3.4	106	0.00148	1
ENSG00000143870	PDIA6	-3.2	106	0.00148	1
ENSG00000153201	RANBP2	-3.3	106	0.00148	1
ENSG00000196531	NACA	-4.1	106	0.00148	1
ENSG00000164615	CAMLG	-3.2	106	0.00148	1
ENSG00000177889	UBE2N	-4.1	105	0.00162	1
ENSG00000164941	INTS8	-3.1	105	0.00162	1
ENSG00000101421	CHMP4B	-3.9	105	0.00162	1
ENSG00000132305	IMMT	-4.6	105	0.00162	1
ENSG00000109775	UFSP2	-3.5	105	0.00162	1
ENSG00000269711	CTD-3214H19.16	-3.9	105	0.00162	1
ENSG00000108561	C1QBP	-3.6	105	0.00162	1
ENSG00000104412	EMC2	-3.2	105	0.00162	1
ENSG00000092330	TINF2	-3.4	105	0.00162	1
ENSG00000078618	NRD1	-3.1	105	0.00162	1
ENSG00000147050	KDM6A	-3.1	104	0.00178	1
ENSG00000089022	MAPKAPK5	-3.2	104	0.00178	1
ENSG00000168286	THAP11	-3.1	104	0.00178	1
ENSG00000241755	IGKV1-9	-5.1	104	0.00178	1
ENSG00000167552	TUBA1A	-4.9	104	0.00178	1
ENSG00000268759	AC135983.2	-5	104	0.00178	1
ENSG00000163933	RFT1	-3.4	104	0.00178	1
ENSG00000169246	NPIPB3	-6.2	104	0.00178	1
ENSG00000136122	BORA	-4.8	104	0.00178	1
ENSG00000113812	ACTR8	-4.4	104	0.00178	1
ENSG00000089048	ESF1	-4.4	104	0.00178	1
ENSG00000111605	CPSF6	-3	104	0.00178	1
ENSG00000204779	FOXD4L5	-3.9	104	0.00178	1
ENSG00000262039	RP11-81K2.1	-5.1	103	0.00194	1
ENSG00000177963	RIC8A	-3	103	0.00194	1
ENSG00000111361	EIF2B1	-3.2	103	0.00194	1
ENSG00000110906	KCTD10	-3.1	103	0.00194	1
ENSG00000214940	NPIPA8	-4.4	103	0.00194	1
ENSG00000255767	RP13-512J5.1	-4.1	103	0.00194	1
ENSG00000152147	GEMIN6	-3.6	103	0.00194	1
ENSG00000156876	SASS6	-3.6	103	0.00194	1
ENSG00000163608	C3ORF17	-3.9	103	0.00194	1
ENSG00000065978	YBX1	-4.2	102	0.00211	1
ENSG00000018610	CXORF56	-3	102	0.00211	1
ENSG00000111358	GTF2H3	-5.3	102	0.00211	1
ENSG00000168538	TRAPPC11	-3.3	102	0.00211	1
ENSG00000139977	NAA30	-3.4	102	0.00211	1
ENSG00000268172	AL590452.1	-3	102	0.00211	1
ENSG00000125952	MAX	-3.4	102	0.00211	1
ENSG00000109805	NCAPG	-4.4	102	0.00211	1
ENSG00000132664	POLR3F	-4	102	0.00211	1
ENSG00000148824	MTG1	-4.3	102	0.00211	1
ENSG00000196235	SUPT5H	-4.8	102	0.00211	1
ENSG00000163626	COX18	-3.1	101	0.00228	1
ENSG00000064102	ASUN	-3.6	101	0.00228	1
ENSG00000126787	DLGAP5	-2.9	101	0.00228	1
ENSG00000175581	MRPL48	-4.6	101	0.00228	1
ENSG00000165632	TAF3	-3.3	101	0.00228	1
ENSG00000070444	MNT	-3.9	101	0.00228	1
ENSG00000086848	ALG9	-3	101	0.00228	1
ENSG00000178607	ERN1	-2.4	101	0.00228	1
ENSG00000105176	URI1	-3.9	101	0.00228	1
ENSG00000038219	BOD1L1	-3.5	101	0.00228	1
ENSG00000133136	GNG5P2	-4.1	101	0.00228	1
ENSG00000160075	SSU72	-3.4	101	0.00228	1
ENSG00000269215	AC008964.1	-4.9	101	0.00228	1
ENSG00000166337	TAF10	-4.2	101	0.00228	1
ENSG00000152601	MBNL1	-3.7	101	0.00228	1
ENSG00000110871	COQ5	-3.6	101	0.00228	1
ENSG00000204843	DCTN1	-3.2	101	0.00228	1
ENSG00000168242	HIST1H2BI	-3.8	101	0.00228	1
ENSG00000198833	UBE2J1	-2.9	101	0.00228	1
ENSG00000254772	EEF1G	-3.7	101	0.00228	1
ENSG00000056097	ZFR	-3	100	0.00247	1
ENSG00000123144	C19ORF43	-2.8	100	0.00247	1
ENSG00000113161	HMGCR	-3.4	100	0.00247	1
ENSG00000126351	THRA	-3.1	100	0.00247	1
ENSG00000108604	SMARCD2	-2.8	100	0.00247	1
ENSG00000244038	DDOST	-3.9	100	0.00247	1
ENSG00000204502	PRAMEF5	-2.9	100	0.00247	1
ENSG00000145386	CCNA2	-4.4	100	0.00247	1
[truncated: 18,534 more rows]

## Sheet: Ricin combo
#GeneID	Symbol	Combo casTLE Effect	Combo casTLE Score	casTLE p-value	10% FDR
ENSG00000117308	GALE	12.2	526	1e-06	1
ENSG00000102100	SLC35A2	11.5	505	1e-06	1
ENSG00000104522	TSTA3	10.5	472	1e-06	1
ENSG00000112699	GMDS	10.4	471	1e-06	1
ENSG00000131446	MGAT1	12	441	1e-06	1
ENSG00000168282	MGAT2	11.3	422	1e-06	1
ENSG00000166598	HSP90B1	9.3	406	1e-06	1
ENSG00000181830	SLC35C1	9.3	336	1e-06	1
ENSG00000101310	SEC23B	7.8	331	1e-06	1
ENSG00000169764	UGP2	10.3	331	1e-06	1
ENSG00000140650	PMM2	8.2	308	1e-06	1
ENSG00000114388	NPRL2	-4.8	298	1e-06	1
ENSG00000167130	DOLPP1	8.8	298	1e-06	1
ENSG00000143952	VPS54	7.2	287	1e-06	1
ENSG00000138069	RAB1A	8.4	280	1e-06	1
ENSG00000120948	TARDBP	7.9	265	1e-06	1
ENSG00000088035	ALG6	8	252	1e-06	1
ENSG00000169084	DHRSX	8.2	252	1e-06	1
ENSG00000159063	ALG8	8.1	235	1e-06	1
ENSG00000079332	SAR1A	7	226	1e-06	1
ENSG00000259522	RP11-468E2.2	-4.9	222	1e-06	1
ENSG00000023318	ERP44	6.7	218	1e-06	1
ENSG00000169762	TAPT1	7.8	203	1e-06	1
ENSG00000197081	IGF2R	5.6	198	1e-06	1
ENSG00000113597	TRAPPC13	7.5	197	1e-06	1
ENSG00000174903	RAB1B	6.2	196	1e-06	1
ENSG00000107651	SEC23IP	5.8	193	1e-06	1
ENSG00000034533	ASTE1	-4.5	190	1e-06	1
ENSG00000239857	GET4	7.4	187	1e-06	1
ENSG00000176986	SEC24C	6.7	184	1e-06	1
ENSG00000103148	NPRL3	-4	182	1e-06	1
ENSG00000198858	R3HDM4	-4.3	181	1e-06	1
ENSG00000078142	PIK3C3	6.6	181	1e-06	1
ENSG00000157837	SPPL3	6.4	178	1e-06	1
ENSG00000176853	FAM91A1	-4.3	175	1e-06	1
ENSG00000120008	WDR11	-3.8	173	1e-06	1
ENSG00000136631	VPS45	5.4	172	1e-06	1
ENSG00000213079	SCAF8	6	171	1e-06	1
ENSG00000138674	SEC31A	5.8	168	1e-06	1
ENSG00000165661	QSOX2	5.1	168	1e-06	1
ENSG00000196371	FUT4	9.4	167	1e-06	1
ENSG00000120697	ALG5	7.7	165	1e-06	1
ENSG00000142453	CARM1	5.7	163	1e-06	1
ENSG00000108433	GOSR2	6.7	161	1e-06	1
ENSG00000196655	TRAPPC4	7.1	160	1e-06	1
ENSG00000141873	SLC39A3	-3.9	158	1e-06	1
ENSG00000147099	HDAC8	-3.4	157	1e-06	1
ENSG00000155304	HSPA13	4.8	156	1e-06	1
ENSG00000148396	SEC16A	6.2	148	1e-06	1
ENSG00000029364	SLC39A9	-3.7	144	1e-06	1
ENSG00000196712	NF1	4.7	144	1e-06	1
ENSG00000167515	TRAPPC2L	6.7	143	1e-06	1
ENSG00000086062	B4GALT1	4.7	137	1e-06	1
ENSG00000177239	MAN1B1	5.2	131	1e-06	1
ENSG00000153339	TRAPPC8	5.5	131	1e-06	1
ENSG00000053501	USE1	6.4	129	1e-06	1
ENSG00000103174	NAGPA	4	128	1e-06	1
ENSG00000228474	OST4	8.2	127	1e-06	1
ENSG00000141252	VPS53	6.7	127	1e-06	1
ENSG00000112473	SLC39A7	6.2	126	1e-06	1
ENSG00000100150	DEPDC5	-3.8	125	1e-06	1
ENSG00000177565	TBL1XR1	4.7	124	1e-06	1
ENSG00000154710	RABGEF1	7.2	124	1e-06	1
ENSG00000070761	C16ORF80	5.5	123	1e-06	1
ENSG00000111885	MAN1A1	6.8	123	1e-06	1
ENSG00000141858	SAMD1	-4.3	122	1e-06	1
ENSG00000140564	FURIN	4	120	1e-06	1
ENSG00000099949	LZTR1	5.6	120	1e-06	1
ENSG00000033011	ALG1	8.3	118	1e-06	1
ENSG00000133895	MEN1	4.1	118	1e-06	1
ENSG00000148248	SURF4	4.2	118	1e-06	1
ENSG00000171720	HDAC3	4.1	117	1e-06	1
ENSG00000184787	UBE2G2	4.4	116	1e-06	1
ENSG00000092108	SCFD1	4.9	116	1e-06	1
ENSG00000170471	RALGAPB	5.3	115	1e-06	1
ENSG00000100528	CNIH1	3.6	114	1e-06	1
ENSG00000066336	SPI1	-3.6	113	1e-06	1
ENSG00000101126	ADNP	-2.9	112	1e-06	1
ENSG00000111530	CAND1	3.9	112	1e-06	1
ENSG00000258881	AC007040.11	4.2	111	1e-06	1
ENSG00000115652	UXS1	-3.4	110	1e-06	1
ENSG00000036054	TBC1D23	4.2	110	1e-06	1
ENSG00000157350	ST3GAL2	-3.3	109	1e-06	1
ENSG00000119523	ALG2	8.8	106	1e-06	1
ENSG00000152127	MGAT5	-3.4	106	1e-06	1
ENSG00000033170	FUT8	3.4	105	1e-06	1
ENSG00000032389	TSSC1	4.4	105	1e-06	1
ENSG00000113615	SEC24A	3.6	104	1e-06	1
ENSG00000198604	BAZ1A	-4.1	103	1e-06	1
ENSG00000130725	UBE2M	5.3	101	1e-06	1
ENSG00000089597	GANAB	4	101	1e-06	1
ENSG00000168538	TRAPPC11	6.6	101	1e-06	1
ENSG00000112893	MAN2A1	3.8	98.3	1e-06	1
ENSG00000171853	TRAPPC12	6.8	98	1e-06	1
ENSG00000108039	XPNPEP1	-2.8	95.9	1e-06	1
ENSG00000196455	PIK3R4	6.4	95.2	1e-06	1
ENSG00000138768	USO1	5.9	94.3	1e-06	1
ENSG00000108587	GOSR1	3.6	92.7	1e-06	1
ENSG00000094975	SUCO	4.8	92.4	1e-06	1
ENSG00000198369	SPRED2	4.1	91.2	1e-06	1
ENSG00000159217	IGF2BP1	2.8	91	1e-06	1
ENSG00000038532	CLEC16A	3.3	90.2	1e-06	1
ENSG00000166266	CUL5	-3.2	89.9	1e-06	1
ENSG00000181029	TRAPPC5	5.1	89	1e-06	1
ENSG00000162980	ARL5A	3.3	88.8	1e-06	1
ENSG00000184574	LPAR5	-2.9	86.8	1e-06	1
ENSG00000149182	ARFGAP2	3.4	85.4	1e-06	1
ENSG00000125304	TM9SF2	2.8	85.1	1e-06	1
ENSG00000106392	C1GALT1	3.9	84.9	1e-06	1
ENSG00000104388	RAB2A	3.5	84.6	1e-06	1
ENSG00000134910	STT3A	3.8	84.5	1e-06	1
ENSG00000152601	MBNL1	-2.7	83.6	1e-06	1
ENSG00000143761	ARF1	4.9	83.4	1e-06	1
ENSG00000198833	UBE2J1	3.8	83.3	1e-06	1
ENSG00000147140	NONO	3.2	82.6	1e-06	1
ENSG00000074266	EED	5.3	82.6	1e-06	1
ENSG00000155380	SLC16A1	6	81.6	1e-06	1
ENSG00000162298	SYVN1	3	81	1e-06	1
ENSG00000108666	C17ORF75	-3.2	80.5	1e-06	1
ENSG00000115275	MOGS	3.7	80.3	1e-06	1
ENSG00000169895	SYAP1	-3.8	80.2	1e-06	1
ENSG00000110080	ST3GAL4	-3.1	79.9	1e-06	1
ENSG00000008952	SEC62	3.2	79.6	1e-06	1
ENSG00000057608	GDI2	5.1	79.4	1e-06	1
ENSG00000065150	IPO5	-3	79	1e-06	1
ENSG00000118058	KMT2A	2.9	79	1e-06	1
ENSG00000131473	ACLY	3.2	78.9	1e-06	1
ENSG00000133422	MORC2	-2.5	78.9	1e-06	1
ENSG00000144840	RABL3	3.1	78.8	1e-06	1
ENSG00000119396	RAB14	2.6	78.6	1e-06	1
ENSG00000159692	CTBP1	5.1	78.2	1e-06	1
ENSG00000054116	TRAPPC3	7.4	77.7	1e-06	1
ENSG00000139645	ANKRD52	-2.9	77.5	1e-06	1
ENSG00000066044	ELAVL1	3.7	77.4	1e-06	1
ENSG00000177479	ARIH2	-2.8	77.4	1e-06	1
ENSG00000169359	SLC33A1	-2.9	76.5	1e-06	1
ENSG00000182093	WRB	6	75.9	1e-06	1
ENSG00000100393	EP300	-2.3	75.8	1e-06	1
ENSG00000198856	OSTC	3.4	75.6	1e-06	1
ENSG00000172270	BSG	4	75.1	1e-06	1
ENSG00000049656	CLPTM1L	3	74.7	1e-06	1
ENSG00000267261	CTD-2132N18.3	2.8	74.5	1e-06	1
ENSG00000115677	HDLBP	3	73.7	1e-06	1
ENSG00000132522	GPS2	2.7	71.8	1e-06	1
ENSG00000088247	KHSRP	3	71.5	1e-06	1
ENSG00000163933	RFT1	4.1	71.5	1e-06	1
ENSG00000138802	SEC24B	3.5	71.1	1e-06	1
ENSG00000170043	TRAPPC1	6	70.7	1e-06	1
ENSG00000110395	CBL	-2.9	70.5	1e-06	1
ENSG00000132142	ACACA	3.1	70	1e-06	1
ENSG00000187772	LIN28B	3.2	70	1e-06	1
ENSG00000101972	STAG2	-2.2	69.8	1e-06	1
ENSG00000165699	TSC1	-2.7	69.6	1e-06	1
ENSG00000175548	ALG10B	6	69.5	1e-06	1
ENSG00000101337	TM9SF4	-2.8	68.9	1e-06	1
ENSG00000141027	NCOR1	2.5	68.8	1e-06	1
ENSG00000100926	TM9SF1	-2.6	68.7	1e-06	1
ENSG00000162402	USP24	2.4	68.7	1e-06	1
ENSG00000164327	RICTOR	3.5	68.7	1e-06	1
ENSG00000132842	AP3B1	2.9	68.6	1e-06	1
ENSG00000136935	GOLGA1	3.1	67.5	1e-06	1
ENSG00000164080	RAD54L2	-2.5	67.2	1e-06	1
ENSG00000127022	CANX	-2.2	67.1	1e-06	1
ENSG00000166747	AP1G1	-2.8	67.1	1e-06	1
ENSG00000115760	BIRC6	2.3	66.5	1e-06	1
ENSG00000136485	DCAF7	4.7	66.4	1e-06	1
ENSG00000167965	MLST8	2.9	66.4	1e-06	1
ENSG00000170340	B3GNT2	3.4	66.1	1e-06	1
ENSG00000163291	PAQR3	2.9	65.8	1e-06	1
ENSG00000071626	DAZAP1	-2.7	65.1	1e-06	1
ENSG00000223501	VPS52	5.2	65.1	1e-06	1
ENSG00000101596	SMCHD1	2.9	64.5	1e-06	1
ENSG00000106462	EZH2	4.8	64.2	1e-06	1
ENSG00000168395	ING5	2.7	63.8	1e-06	1
ENSG00000080189	SLC35C2	-2.8	63.6	1e-06	1
ENSG00000168283	BMI1	3.2	63.1	1e-06	1
ENSG00000117500	TMED5	2.2	63.1	1e-06	1
ENSG00000135966	TGFBRAP1	2.7	62.6	1e-06	1
ENSG00000099940	SNAP29	3	62.4	1e-06	1
ENSG00000116560	SFPQ	2.6	62.3	1e-06	1
ENSG00000179134	SAMD4B	3.1	61.9	1e-06	1
ENSG00000018510	AGPS	2.6	61.5	1e-06	1
ENSG00000140443	IGF1R	3.3	61.5	1e-06	1
ENSG00000120733	KDM3B	2.7	61.1	1e-06	1
ENSG00000162959	MEMO1	-2.6	60.9	1e-06	1
ENSG00000156860	FBRS	3.2	60.8	1e-06	1
ENSG00000105698	USF2	2.5	60.7	1e-06	1
ENSG00000138073	PREB	4.1	60.5	1e-06	1
ENSG00000145740	SLC30A5	2.7	59.4	1e-06	1
ENSG00000143033	MTF2	2.3	59.4	1e-06	1
ENSG00000112697	TMEM30A	-3.2	59.3	1e-06	1
ENSG00000184840	TMED9	2.8	58.6	1e-06	1
ENSG00000099797	TECR	2.8	58.5	1e-06	1
ENSG00000117620	SLC35A3	-2.9	58.4	1e-06	1
ENSG00000169193	CCDC126	-3.1	58.3	1e-06	1
ENSG00000206527	PTPLB	3.6	58	1e-06	1
ENSG00000104472	CHRAC1	-2.7	57.5	1e-06	1
ENSG00000196937	FAM3C	-2.5	57.4	1e-06	1
ENSG00000149823	VPS51	4	57.2	1e-06	1
ENSG00000140992	PDPK1	2.6	57.2	1e-06	1
ENSG00000187257	RSBN1L	-2.4	56.9	1e-06	1
ENSG00000143155	TIPRL	-2.8	56.7	1e-06	1
ENSG00000158470	B4GALT5	2.2	56.7	1e-06	1
ENSG00000108960	MMD	2.6	56.6	1e-06	1
ENSG00000164985	PSIP1	2.9	56.1	1e-06	1
ENSG00000117000	RLF	2.8	56	1e-06	1
ENSG00000037474	NSUN2	-2.7	55.9	1e-06	1
ENSG00000012983	MAP4K5	2	55.9	1e-06	1
ENSG00000119487	MAPKAP1	3.5	55.8	1e-06	1
ENSG00000077044	DGKD	2.9	55.8	1e-06	1
ENSG00000177963	RIC8A	-3.4	55.7	1e-06	1
ENSG00000134851	TMEM165	2.5	55.3	1e-06	1
ENSG00000078808	SDF4	-2.9	55	1e-06	1
ENSG00000018610	CXORF56	2.8	54.6	1e-06	1
ENSG00000111142	METAP2	4.9	54.2	1e-06	1
ENSG00000103091	WDR59	3	54	1e-06	1
ENSG00000165997	ARL5B	6.1	53.9	1e-06	1
ENSG00000187555	USP7	-2.5	53.7	1e-06	1
ENSG00000138668	HNRNPD	2.3	53.6	1e-06	1
ENSG00000157637	SLC38A10	-2.6	53.3	2e-06	1
ENSG00000117713	ARID1A	2.1	53.3	2e-06	1
ENSG00000128595	CALU	2.5	53.1	2e-06	1
ENSG00000111711	GOLT1B	4.3	53	2e-06	1
ENSG00000011258	MBTD1	2.3	53	2e-06	1
ENSG00000129351	ILF3	2.8	52.6	2e-06	1
ENSG00000180957	PITPNB	-2.5	52.6	2e-06	1
ENSG00000072518	MARK2	2.4	52.2	2e-06	1
ENSG00000272305	RP11-894J14.5	3.7	51.9	2e-06	1
ENSG00000112335	SNX3	3.2	51.8	2e-06	1
ENSG00000071564	TCF3	-2.2	51.8	2e-06	1
ENSG00000148229	POLE3	-2.2	51.8	2e-06	1
ENSG00000103197	TSC2	-2.2	51.7	2e-06	1
ENSG00000162664	ZNF326	2.7	51.6	2e-06	1
ENSG00000115289	PCGF1	-2.6	51.5	2e-06	1
ENSG00000147382	FAM58A	3.1	51.4	2e-06	1
ENSG00000198356	ASNA1	5.5	51.2	3e-06	1
ENSG00000127481	UBR4	3	50.9	3e-06	1
ENSG00000166887	VPS39	3.7	50.7	3e-06	1
ENSG00000121067	SPOP	3	50.6	3e-06	1
ENSG00000120656	TAF12	-2.9	50.2	4e-06	1
ENSG00000141646	SMAD4	2.5	50.1	4e-06	1
ENSG00000153046	CDYL	-2.3	49.9	5e-06	1
ENSG00000062598	ELMO2	-2.2	49.9	5e-06	1
ENSG00000133657	ATP13A3	-2.5	49.8	5e-06	1
ENSG00000111846	GCNT2	2.5	49.3	5e-06	1
ENSG00000063046	EIF4B	9.2	49	5e-06	1
ENSG00000197183	C20ORF112	2.8	48.8	6e-06	1
ENSG00000116199	FAM20B	2.1	48.8	6e-06	1
ENSG00000182199	SHMT2	8.6	48.7	6e-06	1
ENSG00000136504	KAT7	4.8	48.6	6e-06	1
ENSG00000167977	KCTD5	-3.3	48.6	6e-06	1
ENSG00000138629	UBL7	-2.2	48.6	6e-06	1
ENSG00000196644	GPR89C	3.4	48.2	7e-06	1
ENSG00000153165	RGPD3	7.1	48.2	7e-06	1
ENSG00000029363	BCLAF1	2.1	48.2	7e-06	1
ENSG00000124222	STX16	2.2	48.2	7e-06	1
ENSG00000164961	KIAA0196	1.9	48.1	7e-06	1
ENSG00000100147	CCDC134	2.2	47.6	8e-06	1
ENSG00000099991	CABIN1	2.6	47.5	8e-06	1
ENSG00000131043	AAR2	-2.1	47.3	8e-06	1
ENSG00000164117	FBXO8	-3.1	47	9e-06	1
ENSG00000133103	COG6	-2.8	47	9e-06	1
ENSG00000070413	DGCR2	2.9	47	9e-06	1
ENSG00000132718	SYT11	6.1	46.7	9e-06	1
ENSG00000183770	FOXL2	2.2	46.6	9e-06	1
ENSG00000163344	PMVK	4.9	46.6	9e-06	1
ENSG00000171552	BCL2L1	-2.4	46.4	9e-06	1
ENSG00000143393	PI4KB	2.7	46.3	9e-06	1
ENSG00000171940	ZNF217	2.1	46	9e-06	1
ENSG00000198925	ATG9A	1.9	45.9	9e-06	1
ENSG00000107679	PLEKHA1	-2.8	45.6	1e-05	1
ENSG00000079999	KEAP1	3.6	45.5	1.1e-05	1
ENSG00000188092	GPR89B	2.9	45.4	1.1e-05	1
ENSG00000178409	BEND3	2.1	45.3	1.1e-05	1
ENSG00000106367	AP1S1	-2.2	45.2	1.1e-05	1
ENSG00000110497	AMBRA1	1.9	44.8	1.2e-05	1
ENSG00000160695	VPS11	2.8	44.7	1.2e-05	1
ENSG00000161180	CCDC116	2.6	44.5	1.2e-05	1
ENSG00000169635	HIC2	4.5	44.5	1.2e-05	1
ENSG00000085224	ATRX	-2.3	44.2	1.2e-05	1
ENSG00000116685	KIAA2013	2.4	44.2	1.2e-05	1
ENSG00000008869	HEATR5B	-2.4	44.1	1.3e-05	1
ENSG00000174839	DENND6A	2	43.7	1.4e-05	1
ENSG00000070423	RNF126	2	43.6	1.4e-05	1
ENSG00000119760	SUPT7L	-2	43.6	1.4e-05	1
ENSG00000128268	MGAT3	-2.7	43.6	1.4e-05	1
ENSG00000151779	NBAS	5	43.4	1.6e-05	1
ENSG00000206203	TSSK2	2.4	43.3	1.6e-05	1
ENSG00000130311	DDA1	2.2	43.3	1.6e-05	1
ENSG00000086475	SEPHS1	2.2	43.2	1.6e-05	1
ENSG00000151923	TIAL1	2.4	43	1.7e-05	1
ENSG00000136240	KDELR2	-1.8	43	1.7e-05	1
ENSG00000149196	C11ORF73	-2.5	42.7	1.9e-05	1
ENSG00000134516	DOCK2	-2.6	42.6	2e-05	1
ENSG00000203618	GP1BB	2.7	42.6	2e-05	1
ENSG00000139842	CUL4A	1.8	42.6	2e-05	1
ENSG00000129911	KLF16	3	42.3	2.1e-05	1
ENSG00000120254	MTHFD1L	2.6	42.3	2.1e-05	1
ENSG00000088986	DYNLL1	-2.7	42.3	2.1e-05	1
ENSG00000129562	DAD1	3.1	42.3	2.1e-05	1
ENSG00000184076	UQCR10	5.3	42.2	2.1e-05	1
ENSG00000158773	USF1	2.3	42	2.1e-05	1
ENSG00000183475	ASB7	-2.7	41.9	2.1e-05	1
ENSG00000139133	ALG10	6.5	41.8	2.1e-05	1
ENSG00000119522	DENND1A	2	41.5	2.1e-05	1
ENSG00000070444	MNT	-2.6	41.4	2.2e-05	1
ENSG00000137145	DENND4C	-2.2	41.3	2.3e-05	1
ENSG00000256060	TRAPPC2P1	6.4	41.3	2.3e-05	1
ENSG00000198198	SZT2	-2	41.2	2.4e-05	1
ENSG00000184702	2016-09-05	2.6	41.2	2.4e-05	1
ENSG00000029725	RABEP1	2	41	2.5e-05	1
ENSG00000139718	SETD1B	-2.7	41	2.5e-05	1
ENSG00000156931	VPS8	2.7	41	2.5e-05	1
ENSG00000105221	AKT2	2.4	40.9	2.9e-05	1
ENSG00000183155	RABIF	2.7	40.8	3.2e-05	1
ENSG00000104859	CLASRP	2.3	40.7	3.5e-05	1
ENSG00000149328	GLB1L2	1.7	40.5	3.9e-05	1
ENSG00000135999	EPC2	1.6	40.5	3.9e-05	1
ENSG00000108061	SHOC2	-1.9	40.5	3.9e-05	1
ENSG00000211663	IGLV3-19	2.4	40.4	4.3e-05	1
ENSG00000211667	IGLV3-12	1.9	40.2	4.5e-05	1
ENSG00000038210	PI4K2B	3.1	40	4.5e-05	1
ENSG00000138688	KIAA1109	2.4	39.9	4.6e-05	1
ENSG00000186566	GPATCH8	-1.8	39.9	4.6e-05	1
ENSG00000006715	VPS41	2.1	39.8	4.7e-05	1
ENSG00000181789	COPG1	-2.4	39.7	4.9e-05	1
ENSG00000000457	SCYL3	-2.4	39.6	5.1e-05	1
ENSG00000176407	KCMF1	2.8	39.6	5.1e-05	1
ENSG00000077147	TM9SF3	-2.2	39.5	5.3e-05	1
ENSG00000004766	CCDC132	-1.9	39.5	5.3e-05	1
ENSG00000171862	PTEN	-2.1	39.4	5.3e-05	1
ENSG00000134107	BHLHE40	-2.2	39.3	5.3e-05	1
ENSG00000127526	SLC35E1	-2.3	39.1	5.4e-05	1
ENSG00000178691	SUZ12	3.2	39	5.5e-05	1
ENSG00000206557	TRIM71	2.1	38.9	5.7e-05	1
ENSG00000198542	ITGBL1	4.4	38.8	5.7e-05	1
ENSG00000175283	DOLK	3.3	38.8	5.7e-05	1
ENSG00000259224	SLC35G6	8.6	38.8	5.7e-05	1
ENSG00000138395	CDK15	4.3	38.7	5.7e-05	1
ENSG00000186908	ZDHHC17	2.4	38.7	5.7e-05	1
ENSG00000129128	SPCS3	5.3	38.5	5.8e-05	1
ENSG00000244486	SCARF2	2.3	38.4	6e-05	1
ENSG00000071537	SEL1L	2.6	38.3	6.1e-05	1
ENSG00000012660	ELOVL5	1.7	38.3	6.1e-05	1
ENSG00000050130	JKAMP	1.7	38.1	6.5e-05	1
ENSG00000198218	QRICH1	2.2	38	6.7e-05	1
ENSG00000061936	SFSWAP	2.5	38	6.7e-05	1
ENSG00000172845	SP3	2.7	37.8	6.9e-05	1
ENSG00000121774	KHDRBS1	-2.2	37.7	7.2e-05	1
ENSG00000100201	DDX17	3.1	37.6	7.2e-05	1
ENSG00000103035	PSMD7	-1.8	37.6	7.2e-05	1
ENSG00000126698	DNAJC8	6.2	37.5	7.2e-05	1
ENSG00000072958	AP1M1	-2.5	37.5	7.2e-05	1
ENSG00000164933	SLC25A32	3	37.5	7.2e-05	1
ENSG00000104142	VPS18	2.3	37.5	7.2e-05	1
ENSG00000184056	VPS33B	2.2	37.3	7.5e-05	1
ENSG00000099381	SETD1A	2	37.3	7.5e-05	1
ENSG00000162236	STX5	3.8	37.3	7.5e-05	1
ENSG00000075624	ACTB	3.6	37.2	7.6e-05	1
ENSG00000096384	HSP90AB1	2.4	36.9	7.9e-05	1
ENSG00000005007	UPF1	-3.5	36.9	7.9e-05	1
ENSG00000129993	CBFA2T3	2.3	36.8	8e-05	1
ENSG00000149380	P4HA3	6.2	36.8	8e-05	1
ENSG00000124782	RREB1	-2.9	36.7	8.1e-05	1
ENSG00000175582	RAB6A	2.6	36.7	8.1e-05	1
ENSG00000101557	USP14	-2.1	36.6	8.1e-05	1
ENSG00000253710	ALG11	7.1	36.6	8.1e-05	1
ENSG00000196110	ZNF699	1.9	36.5	8.1e-05	1
ENSG00000140612	SEC11A	2.9	36.5	8.1e-05	1
ENSG00000215305	VPS16	3.4	36.4	8.1e-05	1
ENSG00000114867	EIF4G1	2.3	36.3	8.3e-05	1
ENSG00000162923	WDR26	-2.6	36.3	8.3e-05	1
ENSG00000144566	RAB5A	1.9	36.3	8.3e-05	1
ENSG00000140006	WDR89	-2.1	36.3	8.3e-05	1
ENSG00000083312	TNPO1	2.9	36.2	8.3e-05	1
ENSG00000065526	SPEN	-2.8	36.1	8.4e-05	1
ENSG00000136933	RABEPK	2	35.9	8.7e-05	1
ENSG00000136371	MTHFS	2.5	35.9	8.7e-05	1
ENSG00000088832	FKBP1A	-1.9	35.8	8.8e-05	1
ENSG00000102030	NAA10	-1.8	35.8	8.8e-05	1
ENSG00000146047	HIST1H2BA	3.5	35.7	8.9e-05	1
ENSG00000145817	YIPF5	-2.2	35.7	8.9e-05	1
ENSG00000185619	PCGF3	1.8	35.6	8.9e-05	1
ENSG00000164113	ADAD1	3.5	35.4	9.1e-05	1
ENSG00000099910	KLHL22	1.9	35.4	9.1e-05	1
ENSG00000151532	VTI1A	2.1	35.2	9.4e-05	1
ENSG00000211674	IGLJ1	2.8	35.1	9.5e-05	1
ENSG00000090686	USP48	1.9	35	9.5e-05	1
ENSG00000111405	ENDOU	3.7	35	9.5e-05	1
ENSG00000100934	SEC23A	-1.9	35	9.5e-05	1
ENSG00000101266	CSNK2A1	-2	34.9	9.6e-05	1
ENSG00000204256	BRD2	-2	34.8	9.7e-05	1
ENSG00000185686	PRAME	2.3	34.8	9.7e-05	1
ENSG00000131791	PRKAB2	4.8	34.8	9.7e-05	1
ENSG00000108510	MED13	-2.1	34.7	0.0001	1
ENSG00000171155	C1GALT1C1	1.6	34.6	0.000102	1
ENSG00000166685	COG1	-1.6	34.5	0.000105	1
ENSG00000125107	CNOT1	-2.3	34.5	0.000105	1
ENSG00000167196	FBXO22	-1.7	34.5	0.000105	1
ENSG00000113282	CLINT1	-2.3	34.3	0.000107	1
ENSG00000124193	SRSF6	-2.3	34.2	0.000108	1
ENSG00000122705	CLTA	1.4	34.2	0.000108	1
ENSG00000184182	UBE2F	-3.2	34.2	0.000108	1
ENSG00000110344	UBE4A	-2.5	34.1	0.000111	1
ENSG00000169710	FASN	1.6	34	0.000111	1
ENSG00000204304	PBX2	1.8	33.8	0.000115	1
ENSG00000222014	RAB6C	2.5	33.8	0.000115	1
ENSG00000106799	TGFBR1	-2.2	33.8	0.000115	1
ENSG00000139726	DENR	-2.1	33.8	0.000115	1
ENSG00000105325	FZR1	-2.2	33.8	0.000115	1
ENSG00000090581	GNPTG	-2.1	33.7	0.000118	1
ENSG00000057663	ATG5	2.3	33.7	0.000118	1
ENSG00000125351	UPF3B	-1.9	33.6	0.000122	1
ENSG00000125255	SLC10A2	9.7	33.6	0.000122	1
ENSG00000128185	DGCR6L	2.3	33.5	0.000122	1
ENSG00000008196	TFAP2B	-2.3	33.4	0.000122	1
ENSG00000183773	AIFM3	3	33.3	0.000123	1
ENSG00000128191	DGCR8	2	33.3	0.000123	1
ENSG00000176597	B3GNT5	-1.9	33.2	0.000123	1
ENSG00000006831	ADIPOR2	-2.9	33.2	0.000123	1
ENSG00000159399	HK2	2.8	33.1	0.000123	1
ENSG00000106070	GRB10	-1.7	33.1	0.000123	1
ENSG00000114902	SPCS1	2.3	33.1	0.000123	1
ENSG00000035681	NSMAF	-1.7	33.1	0.000123	1
ENSG00000178502	KLHL11	4.5	32.9	0.000127	1
ENSG00000134884	ARGLU1	1.8	32.9	0.000127	1
ENSG00000099942	CRKL	2.4	32.9	0.000127	1
ENSG00000136152	COG3	-1.6	32.9	0.000127	1
ENSG00000085185	BCORL1	-2.6	32.9	0.000127	1
ENSG00000134853	PDGFRA	3	32.9	0.000127	1
ENSG00000165637	VDAC2	3.3	32.9	0.000127	1
ENSG00000198382	UVRAG	2.6	32.8	0.000129	1
ENSG00000092148	HECTD1	-2.2	32.7	0.00013	1
ENSG00000147434	CHRNA6	6.7	32.7	0.00013	1
ENSG00000164615	CAMLG	4.2	32.6	0.000134	1
ENSG00000092841	MYL6	5.9	32.6	0.000134	1
ENSG00000256018	HIST1H3G	6.1	32.4	0.00014	1
ENSG00000133475	GGT2	3.1	32.3	0.000142	1
ENSG00000197888	UGT2B17	1.5	32.2	0.000143	1
ENSG00000104643	MTMR9	4	32.1	0.000143	1
ENSG00000126581	BECN1	1.8	32.1	0.000143	1
ENSG00000164654	MIOS	7.8	32	0.000146	1
ENSG00000164967	RPP25L	-1.9	31.9	0.000148	1
ENSG00000066827	ZFAT	-2.3	31.7	0.000154	1
ENSG00000167522	ANKRD11	2.1	31.4	0.000157	1
ENSG00000159202	UBE2Z	-2.9	31.3	0.00016	1
ENSG00000152683	SLC30A6	2.1	31.2	0.000162	1
ENSG00000137710	RDX	5.3	30.9	0.00017	1
ENSG00000174579	MSL2	2.7	30.9	0.00017	1
ENSG00000183597	TANGO2	5.9	30.9	0.00017	1
ENSG00000184575	XPOT	-1.9	30.8	0.000176	1
ENSG00000268702	AL049829.1	-1.7	30.6	0.000182	1
ENSG00000148840	PPRC1	-2.1	30.6	0.000182	1
ENSG00000167004	PDIA3	5.4	30.6	0.000182	1
ENSG00000166337	TAF10	-3.5	30.5	0.000184	1
ENSG00000108344	PSMD3	-1.9	30.5	0.000184	1
ENSG00000170385	SLC30A1	-1.8	30.5	0.000184	1
ENSG00000166181	API5	-1.8	30.4	0.000186	1
ENSG00000168434	COG7	-2.5	30.4	0.000186	1
ENSG00000173905	GOLIM4	-2.2	30.3	0.000188	1
ENSG00000215271	HOMEZ	-1.8	30.3	0.000188	1
ENSG00000143384	MCL1	-2.2	30.2	0.000189	1
ENSG00000145860	RNF145	2.2	30.1	0.000193	1
ENSG00000131381	ZFYVE20	1.8	30	0.000196	1
ENSG00000196154	S100A4	7.9	29.8	0.000202	1
ENSG00000170689	HOXB9	1.6	29.7	0.000206	1
ENSG00000179588	ZFPM1	2	29.6	0.000211	1
ENSG00000065000	AP3D1	2.8	29.6	0.000211	1
ENSG00000070526	ST6GALNAC1	-2.6	29.5	0.000214	1
ENSG00000268790	CTC-429P9.4	-1.8	29.4	0.000217	1
ENSG00000188529	SRSF10	2.1	29.4	0.000217	1
ENSG00000090060	PAPOLA	-2.2	29.4	0.000217	1
ENSG00000113163	COL4A3BP	2	29.3	0.000219	1
ENSG00000107372	ZFAND5	4.3	29.3	0.000219	1
ENSG00000066654	THUMPD1	-2.1	29.2	0.000221	1
ENSG00000089063	TMEM230	-2	29.1	0.000224	1
ENSG00000147676	MAL2	7.5	29.1	0.000224	1
ENSG00000008311	AASS	6.4	29	0.00023	1
ENSG00000142599	RERE	2.1	29	0.00023	1
ENSG00000118181	RPS25	2.5	29	0.00023	1
ENSG00000144524	COPS7B	1.5	28.9	0.000236	1
ENSG00000121879	PIK3CA	2.6	28.8	0.000241	1
ENSG00000102898	NUTF2	7.7	28.8	0.000241	1
ENSG00000073849	ST6GAL1	-2	28.8	0.000241	1
ENSG00000146809	ASB15	6.3	28.6	0.000249	1
ENSG00000065978	YBX1	5.2	28.5	0.000256	1
ENSG00000248920	USP17L19	5.4	28.5	0.000256	1
ENSG00000169925	BRD3	-2.4	28.4	0.000264	1
ENSG00000163481	RNF25	2.2	28.4	0.000264	1
ENSG00000145907	G3BP1	-2.1	28.4	0.000264	1
ENSG00000166157	TPTE	2.9	28.4	0.000264	1
ENSG00000271741	RP11-244H3.4	-2.1	28.4	0.000264	1
ENSG00000124143	ARHGAP40	6.1	28.4	0.000264	1
ENSG00000105677	TMEM147	4.6	28.3	0.000276	1
ENSG00000183496	MEX3B	-2	28.3	0.000276	1
ENSG00000126767	ELK1	-2.2	28.2	0.000281	1
ENSG00000164885	CDK5	-2.3	28.2	0.000281	1
ENSG00000164466	SFXN1	2	28.2	0.000281	1
ENSG00000084234	APLP2	-1.6	28.1	0.000286	1
ENSG00000174720	LARP7	2.3	28	0.000295	1
ENSG00000182858	ALG12	1.6	28	0.000295	1
ENSG00000174106	LEMD3	2.2	27.9	0.000301	1
ENSG00000155096	AZIN1	-2.2	27.9	0.000301	1
ENSG00000152700	SAR1B	3.7	27.8	0.000309	1
ENSG00000166454	ATMIN	-1.6	27.8	0.000309	1
ENSG00000122861	PLAU	3.4	27.8	0.000309	1
ENSG00000139436	GIT2	3.2	27.8	0.000309	1
ENSG00000263136	PAGR1	-3	27.7	0.000314	1
ENSG00000033800	PIAS1	-1.9	27.7	0.000314	1
ENSG00000177951	BET1L	2.9	27.7	0.000314	1
ENSG00000065911	MTHFD2	2.1	27.6	0.000326	1
ENSG00000011114	BTBD7	1.8	27.6	0.000326	1
ENSG00000086598	TMED2	4.9	27.5	0.000334	1
ENSG00000109381	ELF2	2.6	27.5	0.000334	1
ENSG00000167705	RILP	6.1	27.4	0.000341	1
ENSG00000187961	KLHL17	3.5	27.4	0.000341	1
ENSG00000129151	BBOX1	4.6	27.4	0.000341	1
ENSG00000110713	NUP98	-1.9	27.3	0.000354	1
ENSG00000100280	AP1B1	-3.1	27.3	0.000354	1
ENSG00000166197	NOLC1	2.5	27.3	0.000354	1
ENSG00000066651	TRMT11	1.8	27.2	0.000363	1
ENSG00000111816	FRK	4	27.2	0.000363	1
ENSG00000112357	PEX7	2.4	27.1	0.000366	1
ENSG00000099937	SERPIND1	2.5	27.1	0.000366	1
ENSG00000106636	YKT6	4.3	27.1	0.000366	1
ENSG00000100038	TOP3B	1.8	27.1	0.000366	1
ENSG00000111670	GNPTAB	1.7	27.1	0.000366	1
ENSG00000158850	B4GALT3	2.7	27	0.000372	1
ENSG00000165502	RPL36AL	3.5	27	0.000372	1
ENSG00000198231	DDX42	5.7	27	0.000372	1
ENSG00000170684	ZNF296	1.7	27	0.000372	1
ENSG00000171320	ESCO2	1.4	27	0.000372	1
ENSG00000171566	PLRG1	2	26.9	0.000377	1
ENSG00000244038	DDOST	3.4	26.9	0.000377	1
ENSG00000173540	GMPPB	3.1	26.9	0.000377	1
ENSG00000141905	NFIC	2.8	26.8	0.000385	1
ENSG00000159720	ATP6V0D1	2.1	26.8	0.000385	1
ENSG00000140688	C16ORF58	1.5	26.8	0.000385	1
ENSG00000136193	SCRN1	7.8	26.8	0.000385	1
ENSG00000270033	RP11-51L5.7	-1.6	26.7	0.000388	1
ENSG00000168092	PAFAH1B2	-1.6	26.7	0.000388	1
ENSG00000259399	TGIF2-C20ORF24	-1.6	26.7	0.000388	1
ENSG00000125695	RP11-51F16.8	-1.5	26.7	0.000388	1
ENSG00000113161	HMGCR	2.6	26.7	0.000388	1
ENSG00000120738	EGR1	-1.7	26.7	0.000388	1
ENSG00000101811	CSTF2	1.8	26.6	0.000397	1
ENSG00000161133	USP41	4.2	26.5	0.000407	1
ENSG00000034971	MYOC	6.4	26.4	0.000419	1
ENSG00000155016	CYP2U1	6.5	26.4	0.000419	1
ENSG00000102103	PQBP1	2	26.4	0.000419	1
ENSG00000188786	MTF1	-1.8	26.4	0.000419	1
ENSG00000119801	YPEL5	-1.7	26.4	0.000419	1
ENSG00000185324	CDK10	1.4	26.3	0.000425	1
ENSG00000104853	CLPTM1	-1.9	26.3	0.000425	1
ENSG00000099957	P2RX6	2.5	26.3	0.000425	1
ENSG00000181038	METTL23	2.4	26.2	0.000429	1
ENSG00000167280	ENGASE	-1.4	26.1	0.000437	1
ENSG00000143515	ATP8B2	-2.3	26.1	0.000437	1
ENSG00000171121	KCNMB3	3.2	26.1	0.000437	1
ENSG00000174990	CA5A	5.5	26	0.000445	1
ENSG00000147457	CHMP7	-2.6	26	0.000445	1
ENSG00000163728	TTC14	6.4	26	0.000445	1
ENSG00000164754	RAD21	-2.2	26	0.000445	1
ENSG00000198612	COPS8	1.9	26	0.000445	1
ENSG00000162065	TBC1D24	4.8	25.9	0.000453	1
ENSG00000071243	ING3	2.8	25.8	0.000467	1
ENSG00000230000	AC006455.1	-1.7	25.8	0.000467	1
ENSG00000005339	CREBBP	-2.1	25.8	0.000467	1
ENSG00000138074	SLC5A6	1.7	25.8	0.000467	1
ENSG00000108582	CPD	2.4	25.7	0.000476	1
ENSG00000197910	FAM25G	2.8	25.7	0.000476	1
ENSG00000177352	CCDC71	-2.5	25.6	0.000488	1
ENSG00000110429	FBXO3	6	25.6	0.000488	1
ENSG00000005302	MSL3	1.5	25.6	0.000488	1
ENSG00000135040	NAA35	2	25.5	0.000502	1
ENSG00000163870	TPRA1	3.7	25.5	0.000502	1
ENSG00000099917	MED15	2.6	25.5	0.000502	1
ENSG00000170832	USP32	-2.2	25.4	0.000515	1
ENSG00000104904	OAZ1	2.3	25.4	0.000515	1
ENSG00000162032	SPSB3	4.2	25.3	0.000534	1
ENSG00000104549	SQLE	-2.1	25.3	0.000534	1
ENSG00000083168	KAT6A	-2.3	25.3	0.000534	1
ENSG00000133703	KRAS	-2.4	25.3	0.000534	1
ENSG00000197747	S100A10	3.5	25.3	0.000534	1
ENSG00000185873	TMPRSS11B	1.5	25.2	0.000545	1
ENSG00000112195	TREML2	4	25.2	0.000545	1
ENSG00000143995	MEIS1	1.8	25.2	0.000545	1
ENSG00000151445	VIPAS39	1.6	25.1	0.000561	1
ENSG00000105220	GPI	-1.7	25.1	0.000561	1
ENSG00000188021	UBQLN2	2.7	25.1	0.000561	1
ENSG00000257923	CUX1	-1.6	25	0.000572	1
ENSG00000152332	UHMK1	-2.2	25	0.000572	1
ENSG00000040608	RTN4R	1.8	25	0.000572	1
ENSG00000068137	PLEKHH3	-1.6	25	0.000572	1
ENSG00000240065	PSMB9	4.8	24.9	0.000587	1
ENSG00000121053	EPX	4.8	24.9	0.000587	1
ENSG00000125834	STK35	3.1	24.9	0.000587	1
ENSG00000132819	RBM38	-1.4	24.9	0.000587	1
ENSG00000160633	SAFB	2.5	24.8	0.0006	1
ENSG00000143543	JTB	5.7	24.8	0.0006	1
ENSG00000072401	UBE2D1	3.9	24.7	0.000617	1
ENSG00000126878	AIF1L	2.3	24.7	0.000617	1
ENSG00000170802	FOXN2	-1.5	24.6	0.000628	1
ENSG00000176209	SMIM19	2	24.6	0.000628	1
ENSG00000143889	HNRNPLL	1.6	24.6	0.000628	1
ENSG00000184436	THAP7	2.9	24.6	0.000628	1
ENSG00000036257	CUL3	2.3	24.5	0.00065	1
ENSG00000100697	DICER1	-1.9	24.5	0.00065	1
ENSG00000211651	IGLV1-44	1.7	24.5	0.00065	1
ENSG00000096070	BRPF3	1.6	24.5	0.00065	1
ENSG00000125944	HNRNPR	-2.2	24.4	0.000663	1
ENSG00000109572	CLCN3	1.9	24.3	0.000689	1
ENSG00000112237	CCNC	-1.8	24.3	0.000689	1
ENSG00000135900	MRPL44	6.6	24.2	0.000703	1
ENSG00000075073	TACR2	4.1	24.2	0.000703	1
ENSG00000119537	KDSR	-2.1	24.2	0.000703	1
ENSG00000152348	ATG10	1.6	24.2	0.000703	1
ENSG00000163114	PDHA2	1.6	24.1	0.000726	1
ENSG00000138696	BMPR1B	3.8	24.1	0.000726	1
ENSG00000133247	SUV420H2	1.4	24.1	0.000726	1
ENSG00000108591	DRG2	-1.9	24	0.000749	1
ENSG00000145022	TCTA	-1.7	24	0.000749	1
ENSG00000164164	OTUD4	6	24	0.000749	1
ENSG00000256861	RP11-512M8.5	2	24	0.000749	1
ENSG00000253729	PRKDC	-2	24	0.000749	1
ENSG00000103855	CD276	2.4	23.9	0.000769	1
ENSG00000143376	SNX27	1.6	23.9	0.000769	1
ENSG00000204922	C11ORF83	4.3	23.9	0.000769	1
ENSG00000211669	IGLV3-10	2.3	23.9	0.000769	1
ENSG00000211648	IGLV1-47	2.7	23.9	0.000769	1
ENSG00000160209	PDXK	4.6	23.8	0.00079	1
ENSG00000174796	THAP6	1.7	23.8	0.00079	1
ENSG00000145743	FBXL17	-2	23.7	0.000819	1
ENSG00000186153	WWOX	-1.7	23.7	0.000819	1
ENSG00000198033	TUBA3C	5.8	23.7	0.000819	1
ENSG00000139496	NUPL1	-1.5	23.7	0.000819	1
ENSG00000196628	TCF4	-1.9	23.7	0.000819	1
ENSG00000180016	OR1E1	2.8	23.7	0.000819	1
ENSG00000123178	SPRYD7	-1.8	23.7	0.000819	1
ENSG00000099889	ARVCF	1.8	23.7	0.000819	1
ENSG00000117682	DHDDS	3.2	23.6	0.000842	1
ENSG00000115649	CNPPD1	-2.4	23.6	0.000842	1
ENSG00000130766	SESN2	-1.7	23.6	0.000842	1
ENSG00000102786	INTS6	2.2	23.6	0.000842	1
ENSG00000180900	SCRIB	-1.6	23.5	0.000867	1
ENSG00000204262	COL5A2	3.7	23.5	0.000867	1
ENSG00000269781	FLJ20306	-2.2	23.3	0.000918	1
ENSG00000125952	MAX	2.8	23.3	0.000918	1
ENSG00000153944	MSI2	-1.5	23.1	0.00098	1
ENSG00000173612	GPRC6A	5	23.1	0.00098	1
ENSG00000134283	PPHLN1	-1.9	23.1	0.00098	1
ENSG00000099960	SLC7A4	1.8	23.1	0.00098	1
ENSG00000188647	PTAR1	4.7	23.1	0.00098	1
ENSG00000167258	CDK12	1.6	23	0.00101	1
ENSG00000211678	IGLJ3	2.9	23	0.00101	1
ENSG00000150991	UBC	3.2	23	0.00101	1
ENSG00000211638	IGLV8-61	1.8	23	0.00101	1
ENSG00000136810	TXN	8.3	23	0.00101	1
ENSG00000109920	FNBP4	1.8	23	0.00101	1
ENSG00000157212	PAXIP1	-2.6	22.9	0.00104	1
ENSG00000169241	SLC50A1	-1.6	22.9	0.00104	1
ENSG00000145555	MYO10	6.2	22.9	0.00104	1
ENSG00000079387	SENP1	-1.9	22.9	0.00104	1
ENSG00000186792	HYAL3	-1.6	22.9	0.00104	1
ENSG00000134970	TMED7	-2.4	22.9	0.00104	1
ENSG00000120690	ELF1	-1.9	22.9	0.00104	1
ENSG00000211652	IGLV7-43	2.1	22.8	0.00107	1
ENSG00000121579	NAA50	2	22.8	0.00107	1
ENSG00000211650	IGLV5-45	2.8	22.8	0.00107	1
ENSG00000100034	PPM1F	2.2	22.8	0.00107	1
ENSG00000173209	AHSA2	4.9	22.8	0.00107	1
ENSG00000110921	MVK	3.5	22.8	0.00107	1
ENSG00000124067	SLC12A4	-2.3	22.7	0.0011	1
ENSG00000069998	CECR5	1.8	22.7	0.0011	1
ENSG00000137207	YIPF3	-2.5	22.7	0.0011	1
ENSG00000125551	PLGLB2	2.8	22.6	0.00114	1
ENSG00000125459	MSTO1	6.6	22.6	0.00114	1
ENSG00000145242	EPHA5	1.6	22.6	0.00114	1
ENSG00000232119	MCTS1	-2.6	22.5	0.00118	1
ENSG00000152518	ZFP36L2	1.4	22.4	0.0012	1
ENSG00000171201	SMR3B	1.7	22.4	0.0012	1
ENSG00000111203	ITFG2	-1.3	22.4	0.0012	1
ENSG00000173011	TADA2B	-1.9	22.4	0.0012	1
ENSG00000171530	TBCA	6.3	22.4	0.0012	1
ENSG00000133884	DPF2	1.6	22.3	0.00125	1
ENSG00000198911	SREBF2	1.6	22.3	0.00125	1
ENSG00000256269	HMBS	2.1	22.3	0.00125	1
ENSG00000129244	ATP1B2	3.6	22.3	0.00125	1
ENSG00000215114	UBXN2B	3.5	22.3	0.00125	1
ENSG00000077549	CAPZB	6.4	22.2	0.00129	1
ENSG00000160888	IER2	-2	22.2	0.00129	1
ENSG00000127580	WDR24	2	22.2	0.00129	1
ENSG00000170759	KIF5B	-1.9	22.2	0.00129	1
ENSG00000157500	APPL1	-1.3	22.1	0.00133	1
ENSG00000127337	YEATS4	3.8	22.1	0.00133	1
ENSG00000151553	FAM160B1	-1.6	22	0.00138	1
ENSG00000179562	GCC1	2.8	22	0.00138	1
ENSG00000132964	CDK8	-2.2	22	0.00138	1
ENSG00000267228	IER3IP1	-1.7	22	0.00138	1
ENSG00000145428	RNF175	4	21.9	0.00142	1
ENSG00000126882	FAM78A	2.8	21.9	0.00142	1
ENSG00000122420	PTGFR	2.9	21.9	0.00142	1
ENSG00000065600	TMEM206	2.9	21.9	0.00142	1
ENSG00000156875	HIAT1	-1.8	21.9	0.00142	1
ENSG00000186907	RTN4RL2	6	21.9	0.00142	1
ENSG00000196338	NLGN3	2.7	21.8	0.00147	1
ENSG00000146066	HIGD2A	1.9	21.8	0.00147	1
ENSG00000138641	HERC3	6.5	21.8	0.00147	1
ENSG00000132792	CTNNBL1	2.2	21.8	0.00147	1
ENSG00000164190	NIPBL	-1.7	21.8	0.00147	1
ENSG00000270024	C8ORF44-SGK3	2.5	21.8	0.00147	1
ENSG00000172071	EIF2AK3	4	21.7	0.00152	1
ENSG00000156136	DCK	2.5	21.7	0.00152	1
ENSG00000139697	SBNO1	-2.2	21.7	0.00152	1
ENSG00000169682	SPNS1	2	21.6	0.00157	1
ENSG00000057935	MTA3	-1.6	21.6	0.00157	1
ENSG00000204310	AGPAT1	2	21.6	0.00157	1
ENSG00000168214	RBPJ	1.3	21.6	0.00157	1
ENSG00000139684	ESD	5.5	21.6	0.00157	1
ENSG00000100722	ZC3H14	-2.3	21.5	0.00162	1
ENSG00000197170	PSMD12	-1.6	21.5	0.00162	1
ENSG00000224916	APOC4-APOC2	2.5	21.5	0.00162	1
ENSG00000143851	PTPN7	3.3	21.5	0.00162	1
ENSG00000140057	AK7	4.2	21.5	0.00162	1
ENSG00000114857	NKTR	-1.6	21.4	0.00167	1
ENSG00000106459	NRF1	-2.7	21.4	0.00167	1
ENSG00000092140	G2E3	6	21.4	0.00167	1
ENSG00000203852	HIST2H3A	2	21.4	0.00167	1
ENSG00000198408	MGEA5	-1.8	21.4	0.00167	1
ENSG00000161671	EMC10	1.8	21.4	0.00167	1
ENSG00000144909	OSBPL11	-2.8	21.4	0.00167	1
ENSG00000125826	RBCK1	6.3	21.4	0.00167	1
ENSG00000211637	IGLV4-69	1.5	21.4	0.00167	1
ENSG00000108578	BLMH	6.6	21.3	0.00172	1
ENSG00000172530	BANP	-2	21.3	0.00172	1
ENSG00000171234	UGT2B7	2	21.2	0.00176	1
ENSG00000054611	TBC1D22A	4.9	21.2	0.00176	1
ENSG00000099625	C19ORF26	4.5	21.2	0.00176	1
ENSG00000146858	ZC3HAV1L	-2	21.2	0.00176	1
ENSG00000157933	SKI	1.2	21.2	0.00176	1
ENSG00000183011	LSMD1	2.1	21.2	0.00176	1
ENSG00000138107	ACTR1A	-2.3	21.1	0.00181	1
ENSG00000125384	PTGER2	2.6	21.1	0.00181	1
ENSG00000173542	MOB1B	1.2	21.1	0.00181	1
ENSG00000142546	NOSIP	1.8	21.1	0.00181	1
ENSG00000231500	RPS18	2.5	21	0.00187	1
ENSG00000135930	EIF4E2	1.8	21	0.00187	1
ENSG00000215012	C22ORF29	2.1	21	0.00187	1
ENSG00000108100	CCNY	-1.4	21	0.00187	1
ENSG00000165076	PRSS37	5.1	20.9	0.00193	1
ENSG00000157557	ETS2	1.6	20.9	0.00193	1
ENSG00000196459	TRAPPC2	3	20.9	0.00193	1
ENSG00000171150	SOCS5	3.4	20.9	0.00193	1
ENSG00000115902	SLC1A4	6.1	20.9	0.00193	1
ENSG00000172967	XKR3	1.8	20.8	0.00199	1
ENSG00000170606	HSPA4	1.3	20.8	0.00199	1
ENSG00000105281	SLC1A5	1.9	20.8	0.00199	1
ENSG00000154582	TCEB1	-2.4	20.7	0.00205	1
ENSG00000247596	TWF2	5.7	20.6	0.00212	1
ENSG00000131652	THOC6	-1.5	20.6	0.00212	1
ENSG00000163285	GABRG1	1.6	20.6	0.00212	1
ENSG00000165219	GAPVD1	1.8	20.6	0.00212	1
ENSG00000154485	MMP21	4	20.6	0.00212	1
ENSG00000100075	SLC25A1	1.8	20.6	0.00212	1
ENSG00000117143	UAP1	5.5	20.6	0.00212	1
ENSG00000162636	FAM102B	-1.9	20.5	0.00219	1
ENSG00000205423	CNEP1R1	2.1	20.5	0.00219	1
ENSG00000158402	CDC25C	5.4	20.5	0.00219	1
ENSG00000081041	CXCL2	1.8	20.5	0.00219	1
ENSG00000110066	SUV420H1	-1.5	20.5	0.00219	1
ENSG00000177943	MAMDC4	6.8	20.5	0.00219	1
ENSG00000197223	C1D	2.9	20.4	0.00228	1
ENSG00000111262	KCNA1	1.9	20.4	0.00228	1
ENSG00000187627	RGPD1	2.3	20.4	0.00228	1
ENSG00000154518	ATP5G3	5.8	20.4	0.00228	1
ENSG00000196510	ANAPC7	-1.3	20.4	0.00228	1
ENSG00000242259	C22ORF39	3.2	20.3	0.00236	1
ENSG00000114125	RNF7	-2.3	20.3	0.00236	1
ENSG00000100084	HIRA	2	20.3	0.00236	1
ENSG00000165238	WNK2	4.7	20.3	0.00236	1
ENSG00000164978	NUDT2	2.9	20.3	0.00236	1
ENSG00000131788	PIAS3	2.6	20.3	0.00236	1
ENSG00000143756	FBXO28	4.9	20.3	0.00236	1
ENSG00000185950	IRS2	1.3	20.2	0.00243	1
ENSG00000165916	PSMC3	-1.9	20.2	0.00243	1
ENSG00000138760	SCARB2	1.5	20.2	0.00243	1
ENSG00000125450	NUP85	-2.3	20.2	0.00243	1
ENSG00000081154	PCNP	-2	20.1	0.00251	1
ENSG00000116698	SMG7	-2.2	20.1	0.00251	1
ENSG00000138382	METTL5	1.8	20.1	0.00251	1
ENSG00000077809	GTF2I	-1.5	20.1	0.00251	1
ENSG00000169575	VPREB1	1.9	20	0.00259	1
ENSG00000169718	DUS1L	-1.7	20	0.00259	1
ENSG00000130175	PRKCSH	1.8	20	0.00259	1
ENSG00000145949	MYLK4	3.7	19.9	0.00267	1
ENSG00000215545	DEFB116	-1.6	19.9	0.00267	1
ENSG00000124160	NCOA5	1.7	19.9	0.00267	1
ENSG00000104331	IMPAD1	1.6	19.9	0.00267	1
ENSG00000168769	TET2	1.4	19.9	0.00267	1
ENSG00000198554	WDHD1	1.7	19.9	0.00267	1
ENSG00000055070	SZRD1	-2.5	19.8	0.00275	1
ENSG00000183010	PYCR1	3.8	19.8	0.00275	1
ENSG00000184178	SCFD2	1.5	19.8	0.00275	1
ENSG00000131149	GSE1	2	19.8	0.00275	1
ENSG00000187689	AMTN	1.2	19.8	0.00275	1
ENSG00000141101	NOB1	2.2	19.8	0.00275	1
ENSG00000106609	TMEM248	-1.8	19.8	0.00275	1
ENSG00000128040	SPINK2	1.6	19.8	0.00275	1
ENSG00000204814	RP11-160N1.10	-1.8	19.8	0.00275	1
ENSG00000101199	ARFGAP1	-1.2	19.8	0.00275	1
ENSG00000184677	ZBTB40	-1.4	19.8	0.00275	1
ENSG00000090447	TFAP4	1.9	19.7	0.00285	1
ENSG00000138821	SLC39A8	3.8	19.7	0.00285	1
ENSG00000172339	ALG14	4.9	19.7	0.00285	1
ENSG00000198964	SGMS1	2.4	19.7	0.00285	1
ENSG00000105879	CBLL1	-1.8	19.7	0.00285	1
ENSG00000009954	BAZ1B	1.7	19.7	0.00285	1
ENSG00000121964	GTDC1	6.3	19.6	0.00294	1
ENSG00000129521	EGLN3	4.2	19.6	0.00294	1
ENSG00000112531	QKI	1.2	19.6	0.00294	1
ENSG00000165209	STRBP	-1.9	19.6	0.00294	1
ENSG00000135069	PSAT1	1.8	19.6	0.00294	1
ENSG00000152620	NADK2	-1.4	19.5	0.00304	1
ENSG00000186591	UBE2H	-2.1	19.5	0.00304	1
ENSG00000109270	LAMTOR3	2.3	19.5	0.00304	1
ENSG00000146463	ZMYM4	1.8	19.5	0.00304	1
ENSG00000205678	TECRL	1.3	19.5	0.00304	1
ENSG00000134962	KLB	1.7	19.5	0.00304	1
ENSG00000126243	LRFN3	3.2	19.4	0.00315	1
ENSG00000116954	RRAGC	1.8	19.4	0.00315	1
ENSG00000153233	PTPRR	3.7	19.4	0.00315	1
ENSG00000143612	C1ORF43	2	19.4	0.00315	1
ENSG00000187905	AC002472.13	1.6	19.4	0.00315	1
ENSG00000211673	IGLV3-1	2.4	19.4	0.00315	1
ENSG00000130935	NOL11	-1.4	19.4	0.00315	1
ENSG00000076003	MCM6	1.8	19.4	0.00315	1
ENSG00000090863	GLG1	1.5	19.4	0.00315	1
ENSG00000177728	KIAA0195	-2.3	19.4	0.00315	1
ENSG00000265818	EEF1E1-BLOC1S5	-1.9	19.4	0.00315	1
ENSG00000101464	PIGU	4.8	19.3	0.00325	1
ENSG00000211649	IGLV7-46	1.8	19.3	0.00325	1
ENSG00000131686	CA6	2.3	19.3	0.00325	1
ENSG00000183421	RIPK4	3.3	19.3	0.00325	1
ENSG00000132478	UNK	5.6	19.2	0.00338	1
ENSG00000184207	PGP	1.4	19.2	0.00338	1
ENSG00000170180	GYPA	2.1	19.2	0.00338	1
ENSG00000185238	PRMT3	1.5	19.2	0.00338	1
ENSG00000010379	SLC6A13	-2.4	19.2	0.00338	1
ENSG00000197601	FAR1	2.1	19.1	0.00352	1
ENSG00000130988	RGN	4.5	19.1	0.00352	1
ENSG00000166478	ZNF143	1.5	19.1	0.00352	1
ENSG00000197694	SPTAN1	-1.3	19.1	0.00352	1
ENSG00000100023	PPIL2	4	19.1	0.00352	1
ENSG00000161013	MGAT4B	1.7	19.1	0.00352	1
ENSG00000143379	SETDB1	-2.5	19	0.00362	1
ENSG00000080802	CNOT4	-1.9	19	0.00362	1
ENSG00000008086	CDKL5	3.7	19	0.00362	1
ENSG00000145979	TBC1D7	-1.3	19	0.00362	1
ENSG00000125998	FAM83C	-1.6	19	0.00362	1
ENSG00000086061	DNAJA1	-1.8	18.9	0.00375	1
ENSG00000181617	FDCSP	1.7	18.9	0.00375	1
ENSG00000108671	PSMD11	-1.7	18.9	0.00375	1
ENSG00000175766	EIF4E1B	4.3	18.9	0.00375	1
ENSG00000155975	VPS37A	2.3	18.9	0.00375	1
ENSG00000153029	MR1	6.3	18.8	0.00387	1
ENSG00000163394	CCKAR	3.4	18.8	0.00387	1
ENSG00000173744	AGFG1	1.6	18.8	0.00387	1
ENSG00000127838	PNKD	4.5	18.8	0.00387	1
ENSG00000152253	SPC25	-2	18.8	0.00387	1
ENSG00000211654	IGLV5-37	2.1	18.8	0.00387	1
ENSG00000175274	TP53I11	5.6	18.8	0.00387	1
ENSG00000129187	DCTD	-2	18.7	0.004	1
ENSG00000156194	PPEF2	1.4	18.7	0.004	1
ENSG00000114115	RBP1	4	18.7	0.004	1
ENSG00000119820	YIPF4	-1.6	18.7	0.004	1
ENSG00000152128	TMEM163	2	18.6	0.00414	1
ENSG00000165895	ARHGAP42	2.5	18.6	0.00414	1
ENSG00000083896	YTHDC1	2.4	18.6	0.00414	1
ENSG00000120616	EPC1	1.3	18.6	0.00414	1
ENSG00000138459	SLC35A5	3.8	18.6	0.00414	1
ENSG00000120899	PTK2B	3.6	18.6	0.00414	1
ENSG00000128228	SDF2L1	2.4	18.6	0.00414	1
ENSG00000125691	RPL23	2.6	18.6	0.00414	1
ENSG00000070371	CLTCL1	1.7	18.6	0.00414	1
ENSG00000108654	DDX5	1.7	18.5	0.00429	1
ENSG00000134294	SLC38A2	3.3	18.5	0.00429	1
ENSG00000128045	RASL11B	1.4	18.5	0.00429	1
ENSG00000179044	EXOC3L1	2.5	18.5	0.00429	1
ENSG00000163624	CDS1	4.6	18.5	0.00429	1
ENSG00000157214	STEAP2	4	18.5	0.00429	1
ENSG00000182217	HIST2H4B	3.7	18.5	0.00429	1
ENSG00000100387	RBX1	1.2	18.5	0.00429	1
ENSG00000149657	LSM14B	5.2	18.5	0.00429	1
ENSG00000078668	VDAC3	-2.4	18.5	0.00429	1
ENSG00000162702	ZNF281	1.7	18.5	0.00429	1
ENSG00000102580	DNAJC3	-1.7	18.4	0.00445	0
ENSG00000074842	C19ORF10	1.2	18.4	0.00445	0
ENSG00000163558	PRKCI	4.2	18.4	0.00445	0
ENSG00000165733	BMS1	2.6	18.4	0.00445	0
ENSG00000145293	ENOPH1	1.5	18.4	0.00445	0
ENSG00000154370	TRIM11	1.9	18.4	0.00445	0
ENSG00000175294	CATSPER1	1.9	18.4	0.00445	0
ENSG00000143434	SEMA6C	2.8	18.4	0.00445	0
ENSG00000182544	MFSD5	-1.8	18.4	0.00445	0
ENSG00000148358	GPR107	1.4	18.3	0.00463	0
ENSG00000108381	ASPA	2.8	18.3	0.00463	0
ENSG00000211640	IGLV6-57	1.8	18.3	0.00463	0
ENSG00000132670	PTPRA	-1.6	18.3	0.00463	0
ENSG00000145741	BTF3	-1.3	18.3	0.00463	0
ENSG00000183439	TRIM61	3	18.3	0.00463	0
ENSG00000185262	UBALD2	1.2	18.3	0.00463	0
ENSG00000138646	HERC5	1.5	18.3	0.00463	0
ENSG00000148110	HIATL1	2.8	18.3	0.00463	0
ENSG00000104299	INTS9	1.8	18.3	0.00463	0
ENSG00000048028	USP28	2.7	18.2	0.00481	0
ENSG00000142082	SIRT3	2.9	18.2	0.00481	0
ENSG00000153786	ZDHHC7	6.2	18.2	0.00481	0
ENSG00000142864	SERBP1	4.5	18.2	0.00481	0
ENSG00000113734	BNIP1	2.7	18.2	0.00481	0
ENSG00000141744	PNMT	6.3	18.1	0.00498	0
ENSG00000188536	HBA2	1.6	18.1	0.00498	0
ENSG00000184058	TBX1	1.8	18.1	0.00498	0
ENSG00000124783	SSR1	7.4	18.1	0.00498	0
ENSG00000107036	KIAA1432	1.8	18.1	0.00498	0
ENSG00000172269	DPAGT1	2.8	18.1	0.00498	0
ENSG00000109787	KLF3	1.3	18.1	0.00498	0
ENSG00000071859	FAM50A	2.3	18.1	0.00498	0
ENSG00000121068	TBX2	-1.3	18.1	0.00498	0
ENSG00000124564	SLC17A3	-2	18	0.00518	0
ENSG00000185252	ZNF74	3.3	18	0.00518	0
ENSG00000182472	CAPN12	5.4	18	0.00518	0
ENSG00000211658	IGLV3-27	3.4	18	0.00518	0
ENSG00000127445	PIN1	1.3	18	0.00518	0
ENSG00000157426	AASDH	1.4	18	0.00518	0
ENSG00000135124	P2RX4	2.2	18	0.00518	0
ENSG00000215695	RSC1A1	6.8	18	0.00518	0
ENSG00000180901	KCTD2	2.5	18	0.00518	0
ENSG00000172500	FIBP	-2.1	18	0.00518	0
ENSG00000099203	TMED1	1.7	18	0.00518	0
ENSG00000103227	LMF1	3	18	0.00518	0
ENSG00000158764	ITLN2	-2.5	17.9	0.00536	0
ENSG00000122299	ZC3H7A	1.2	17.9	0.00536	0
ENSG00000182256	GABRG3	3.3	17.9	0.00536	0
ENSG00000128039	SRD5A3	1.9	17.8	0.00555	0
ENSG00000036530	CYP46A1	1.9	17.8	0.00555	0
ENSG00000103769	RAB11A	-1.6	17.8	0.00555	0
ENSG00000020256	ZFP64	1.9	17.8	0.00555	0
ENSG00000181104	F2R	1.5	17.8	0.00555	0
ENSG00000133612	AGAP3	3.1	17.8	0.00555	0
ENSG00000119787	ATL2	1.9	17.8	0.00555	0
ENSG00000118816	CCNI	1.4	17.8	0.00555	0
ENSG00000197548	ATG7	1.7	17.8	0.00555	0
ENSG00000115361	ACADL	6	17.8	0.00555	0
ENSG00000043355	ZIC2	-1.3	17.8	0.00555	0
ENSG00000185359	HGS	2.2	17.7	0.00574	0
ENSG00000021488	SLC7A9	3.2	17.7	0.00574	0
ENSG00000170185	USP38	3.1	17.7	0.00574	0
ENSG00000205978	NYNRIN	-1.8	17.7	0.00574	0
ENSG00000136997	MYC	2.3	17.7	0.00574	0
ENSG00000196620	UGT2B15	1.7	17.7	0.00574	0
ENSG00000154845	PPP4R1	-2.2	17.7	0.00574	0
ENSG00000198355	PIM3	2.1	17.7	0.00574	0
ENSG00000165389	SPTSSA	1.8	17.7	0.00574	0
ENSG00000072849	DERL2	1.6	17.7	0.00574	0
ENSG00000211820	TRAV41	-1.4	17.6	0.00592	0
ENSG00000128655	PDE11A	3.9	17.6	0.00592	0
ENSG00000106771	TMEM245	3.8	17.6	0.00592	0
ENSG00000132463	GRSF1	2.1	17.6	0.00592	0
ENSG00000148331	ASB6	-2.1	17.6	0.00592	0
ENSG00000145349	CAMK2D	2.8	17.6	0.00592	0
ENSG00000147606	SLC26A7	2	17.6	0.00592	0
ENSG00000153914	SREK1	1.4	17.5	0.00614	0
ENSG00000137080	IFNA21	3.3	17.5	0.00614	0
ENSG00000197953	AADACL2	3.3	17.5	0.00614	0
ENSG00000155097	ATP6V1C1	3.7	17.5	0.00614	0
ENSG00000153066	TXNDC11	1.4	17.5	0.00614	0
ENSG00000175634	RPS6KB2	-4.8	17.5	0.00614	0
ENSG00000160688	FLAD1	1.6	17.4	0.00635	0
ENSG00000025156	HSF2	4.1	17.4	0.00635	0
ENSG00000159496	RGL4	2.8	17.4	0.00635	0
ENSG00000184470	TXNRD2	1.7	17.4	0.00635	0
ENSG00000142494	SLC47A1	6.2	17.4	0.00635	0
ENSG00000127314	RAP1B	-1.7	17.3	0.00657	0
ENSG00000122779	TRIM24	6	17.3	0.00657	0
ENSG00000162367	TAL1	1.2	17.3	0.00657	0
ENSG00000111731	C2CD5	-1.6	17.3	0.00657	0
ENSG00000180530	NRIP1	-1.6	17.3	0.00657	0
ENSG00000147419	CCDC25	1.4	17.3	0.00657	0
ENSG00000088451	TGDS	-1.7	17.3	0.00657	0
ENSG00000151135	C12ORF23	-1.7	17.3	0.00657	0
ENSG00000087128	TMPRSS11E	1.3	17.2	0.00678	0
ENSG00000267303	CTD-2369P2.12	-1.3	17.2	0.00678	0
ENSG00000111786	SRSF9	1.4	17.2	0.00678	0
ENSG00000067704	IARS2	7	17.2	0.00678	0
ENSG00000116906	GNPAT	2.8	17.2	0.00678	0
ENSG00000186416	NKRF	-1.7	17.1	0.00701	0
ENSG00000069667	RORA	4.4	17.1	0.00701	0
ENSG00000090889	KIF4A	-2.1	17.1	0.00701	0
ENSG00000163960	UBXN7	2.3	17.1	0.00701	0
ENSG00000135917	SLC19A3	3.4	17.1	0.00701	0
ENSG00000111737	RAB35	1.7	17.1	0.00701	0
ENSG00000255482	RP11-315O6.2	-4.9	17.1	0.00701	0
ENSG00000160145	KALRN	4.2	17.1	0.00701	0
ENSG00000126467	TSKS	3	17.1	0.00701	0
ENSG00000115850	LCT	1.2	17.1	0.00701	0
ENSG00000109163	GNRHR	1.4	17	0.00724	0
ENSG00000183034	OTOP2	6.5	17	0.00724	0
ENSG00000154803	FLCN	1.9	17	0.00724	0
ENSG00000160908	ZNF394	-2	17	0.00724	0
ENSG00000204569	PPP1R10	4.9	17	0.00724	0
ENSG00000118707	TGIF2	-1.8	17	0.00724	0
ENSG00000175826	CTDNEP1	1.7	17	0.00724	0
ENSG00000183044	ABAT	3.9	16.9	0.00748	0
ENSG00000176402	GJC3	3.2	16.9	0.00748	0
ENSG00000152093	CFC1B	1.5	16.9	0.00748	0
ENSG00000101333	PLCB4	-1.3	16.9	0.00748	0
ENSG00000166889	PATL1	-1.6	16.9	0.00748	0
ENSG00000172172	MRPL13	2.9	16.9	0.00748	0
ENSG00000092199	HNRNPC	1.9	16.9	0.00748	0
ENSG00000180667	YOD1	1.6	16.9	0.00748	0
ENSG00000174780	SRP72	1.5	16.9	0.00748	0
ENSG00000100056	DGCR14	2.4	16.9	0.00748	0
ENSG00000149541	B3GAT3	-2	16.8	0.00771	0
ENSG00000125505	MBOAT7	1.4	16.8	0.00771	0
ENSG00000061987	MON2	1.4	16.8	0.00771	0
ENSG00000184113	CLDN5	1.5	16.8	0.00771	0
ENSG00000169604	ANTXR1	1.8	16.8	0.00771	0
ENSG00000109814	UGDH	2	16.8	0.00771	0
ENSG00000148459	PDSS1	-4.8	16.8	0.00771	0
ENSG00000179632	MAF1	5.3	16.7	0.00798	0
ENSG00000135220	UGT2A3	1.4	16.7	0.00798	0
ENSG00000156304	SCAF4	-1.6	16.7	0.00798	0
ENSG00000091513	TF	3.3	16.7	0.00798	0
ENSG00000173120	KDM2A	-2.3	16.7	0.00798	0
ENSG00000125970	RALY	-1.8	16.7	0.00798	0
ENSG00000176236	C10ORF111	1.2	16.7	0.00798	0
ENSG00000140718	FTO	1.2	16.7	0.00798	0
ENSG00000136698	CFC1	2.2	16.7	0.00798	0
ENSG00000100883	SRP54	4.1	16.7	0.00798	0
ENSG00000185888	PRSS38	5	16.6	0.00823	0
ENSG00000106290	TAF6	-1.9	16.6	0.00823	0
ENSG00000145730	PAM	4.5	16.6	0.00823	0
ENSG00000123505	AMD1	-1.1	16.6	0.00823	0
ENSG00000138756	BMP2K	2.7	16.6	0.00823	0
ENSG00000136279	DBNL	2.2	16.6	0.00823	0
ENSG00000166200	COPS2	2.1	16.6	0.00823	0
ENSG00000171681	ATF7IP	-1.6	16.6	0.00823	0
ENSG00000010803	SCMH1	4.3	16.6	0.00823	0
ENSG00000185825	BCAP31	6.1	16.6	0.00823	0
ENSG00000144410	CPO	1.9	16.5	0.00852	0
ENSG00000178093	TSSK6	3.8	16.5	0.00852	0
ENSG00000103023	PRSS54	2.7	16.5	0.00852	0
ENSG00000197063	MAFG	-1.6	16.5	0.00852	0
ENSG00000163508	EOMES	-1.6	16.4	0.00879	0
ENSG00000137818	RPLP1	1.7	16.4	0.00879	0
ENSG00000101958	GLRA2	3.2	16.4	0.00879	0
ENSG00000177082	WDR73	-1.2	16.4	0.00879	0
ENSG00000115419	GLS	1.3	16.4	0.00879	0
ENSG00000129933	MAU2	-1.6	16.4	0.00879	0
ENSG00000167325	RRM1	-1.9	16.4	0.00879	0
ENSG00000107872	FBXL15	4.9	16.4	0.00879	0
ENSG00000135226	UGT2B28	3.1	16.4	0.00879	0
ENSG00000105778	AVL9	-1.5	16.4	0.00879	0
ENSG00000134086	VHL	-1.3	16.3	0.00908	0
ENSG00000163449	TMEM169	6.2	16.3	0.00908	0
ENSG00000148498	PARD3	-1.2	16.3	0.00908	0
ENSG00000185163	DDX51	-1.6	16.3	0.00908	0
ENSG00000180357	ZNF609	1.3	16.3	0.00908	0
ENSG00000101290	CDS2	2.6	16.3	0.00908	0
ENSG00000110665	C11ORF21	-2.6	16.3	0.00908	0
ENSG00000205138	SDHAF1	1.4	16.3	0.00908	0
ENSG00000144895	EIF2A	1.8	16.2	0.0094	0
ENSG00000136715	SAP130	3.1	16.2	0.0094	0
ENSG00000124151	NCOA3	-1.4	16.2	0.0094	0
ENSG00000185615	PDIA2	4.7	16.2	0.0094	0
ENSG00000256671	LIMS3L	1.5	16.1	0.00973	0
ENSG00000205250	E2F4	1.4	16.1	0.00973	0
ENSG00000153989	NUS1	2.7	16.1	0.00973	0
ENSG00000124299	PEPD	-3.1	16.1	0.00973	0
ENSG00000103356	EARS2	6.2	16.1	0.00973	0
ENSG00000138398	PPIG	2.1	16.1	0.00973	0
ENSG00000135801	TAF5L	-1.9	16.1	0.00973	0
ENSG00000186868	MAPT	3.4	16.1	0.00973	0
ENSG00000141639	MAPK4	2.4	16.1	0.00973	0
ENSG00000212993	POU5F1B	-1.8	16	0.0101	0
ENSG00000196950	SLC39A10	2.2	16	0.0101	0
ENSG00000267964	AC022400.2	1.2	16	0.0101	0
ENSG00000099875	MKNK2	-1.6	16	0.0101	0
ENSG00000115541	HSPE1	3.7	16	0.0101	0
ENSG00000220891	LL22NC03-63E9.3	1.5	16	0.0101	0
ENSG00000078747	ITCH	1.3	15.9	0.0104	0
ENSG00000113141	IK	1.6	15.9	0.0104	0
ENSG00000111880	RNGTT	5.4	15.9	0.0104	0
ENSG00000039319	ZFYVE16	5.1	15.9	0.0104	0
ENSG00000128052	KDR	2.5	15.9	0.0104	0
ENSG00000135604	STX11	2.9	15.9	0.0104	0
ENSG00000115239	GPR75-ASB3	-1.5	15.9	0.0104	0
ENSG00000172878	METAP1D	4.9	15.9	0.0104	0
ENSG00000138363	ATIC	3.1	15.9	0.0104	0
ENSG00000145604	SKP2	2.6	15.8	0.0108	0
ENSG00000048991	R3HDM1	1.6	15.8	0.0108	0
ENSG00000188280	FAM230A	1.6	15.8	0.0108	0
ENSG00000149311	ATM	2.5	15.8	0.0108	0
ENSG00000130313	PGLS	-1.7	15.8	0.0108	0
ENSG00000198546	ZNF511	-1.2	15.8	0.0108	0
ENSG00000101040	ZMYND8	1.9	15.8	0.0108	0
ENSG00000198876	DCAF12	-1.4	15.8	0.0108	0
ENSG00000113742	CPEB4	-1.9	15.7	0.0112	0
ENSG00000105619	TFPT	-2	15.7	0.0112	0
ENSG00000135387	CAPRIN1	-2.1	15.7	0.0112	0
ENSG00000080561	MID2	6.2	15.7	0.0112	0
ENSG00000150768	DLAT	4.1	15.7	0.0112	0
ENSG00000132600	PRMT7	-1.6	15.7	0.0112	0
ENSG00000109181	UGT2B10	2	15.7	0.0112	0
ENSG00000155307	SAMSN1	-2.2	15.6	0.0116	0
ENSG00000213759	UGT2B11	1.7	15.6	0.0116	0
ENSG00000185608	MRPL40	3.6	15.6	0.0116	0
ENSG00000196072	BLOC1S2	1.9	15.6	0.0116	0
ENSG00000137975	CLCA2	1.7	15.6	0.0116	0
ENSG00000138772	ANXA3	1.5	15.6	0.0116	0
ENSG00000011566	MAP4K3	2.1	15.5	0.012	0
ENSG00000100811	YY1	2.1	15.5	0.012	0
ENSG00000087263	OGFOD1	-1.4	15.5	0.012	0
ENSG00000132361	CLUH	4.8	15.5	0.012	0
ENSG00000109586	GALNT7	1.5	15.5	0.012	0
ENSG00000152229	PSTPIP2	2.5	15.5	0.012	0
ENSG00000121210	KIAA0922	1	15.5	0.012	0
ENSG00000198842	DUSP27	3.3	15.5	0.012	0
ENSG00000166822	TMEM170A	3.3	15.5	0.012	0
ENSG00000175054	ATR	2.3	15.5	0.012	0
ENSG00000111906	HDDC2	-1.9	15.4	0.0124	0
ENSG00000058804	NDC1	-1.7	15.4	0.0124	0
ENSG00000123908	AGO2	-2	15.4	0.0124	0
ENSG00000119048	UBE2B	1.3	15.4	0.0124	0
ENSG00000149806	FAU	3.1	15.4	0.0124	0
ENSG00000117650	NEK2	2.1	15.4	0.0124	0
ENSG00000115307	AUP1	2.2	15.4	0.0124	0
ENSG00000163812	ZDHHC3	1.1	15.4	0.0124	0
ENSG00000109189	USP46	2.4	15.4	0.0124	0
ENSG00000140299	BNIP2	-1.3	15.4	0.0124	0
ENSG00000172262	ZNF131	1.2	15.4	0.0124	0
ENSG00000075975	MKRN2	4.7	15.4	0.0124	0
ENSG00000185674	LYG2	1.5	15.4	0.0124	0
ENSG00000136819	C9ORF78	1.6	15.4	0.0124	0
ENSG00000211642	IGLV10-54	1.6	15.3	0.0128	0
ENSG00000211664	IGLV2-18	2.5	15.3	0.0128	0
ENSG00000136940	PDCL	-1.8	15.3	0.0128	0
ENSG00000111875	ASF1A	1.5	15.3	0.0128	0
ENSG00000196850	PPTC7	1.8	15.3	0.0128	0
ENSG00000110060	PUS3	-1.8	15.3	0.0128	0
ENSG00000168658	VWA3B	1.2	15.3	0.0128	0
ENSG00000095397	DFNB31	-1.4	15.3	0.0128	0
ENSG00000118564	FBXL5	2.7	15.3	0.0128	0
ENSG00000127948	POR	-1.8	15.3	0.0128	0
ENSG00000182400	TRAPPC6B	3.4	15.3	0.0128	0
ENSG00000175354	PTPN2	-1.9	15.2	0.0132	0
ENSG00000031698	SARS	5.3	15.2	0.0132	0
ENSG00000161057	PSMC2	-1.5	15.2	0.0132	0
ENSG00000266173	STRADA	-1.2	15.2	0.0132	0
ENSG00000171564	FGB	5.1	15.2	0.0132	0
ENSG00000154723	ATP5J	2.8	15.1	0.0135	0
ENSG00000148602	LRIT1	4.5	15.1	0.0135	0
ENSG00000198393	ZNF26	-1.5	15.1	0.0135	0
ENSG00000163013	FBXO41	4.1	15.1	0.0135	0
ENSG00000163069	SGCB	1.3	15.1	0.0135	0
ENSG00000205745	PP13004	-1.3	15.1	0.0135	0
ENSG00000063515	GSC2	1.9	15	0.0138	0
ENSG00000143727	ACP1	2.7	15	0.0138	0
ENSG00000125912	NCLN	1.2	15	0.0138	0
ENSG00000160613	PCSK7	-1.2	15	0.0138	0
ENSG00000057019	DCBLD2	4	15	0.0138	0
ENSG00000080839	RBL1	-1.7	15	0.0138	0
ENSG00000151150	ANK3	4.1	15	0.0138	0
ENSG00000132155	RAF1	-1.5	15	0.0138	0
ENSG00000173692	PSMD1	-2	15	0.0138	0
ENSG00000155111	CDK19	2.9	14.9	0.0141	0
ENSG00000204021	LIPK	1.5	14.9	0.0141	0
ENSG00000119559	C19ORF25	2.1	14.9	0.0141	0
ENSG00000204610	TRIM15	5.8	14.9	0.0141	0
ENSG00000176809	LRRC37A3	2.5	14.9	0.0141	0
ENSG00000167770	OTUB1	-1.7	14.9	0.0141	0
ENSG00000130649	CYP2E1	5.9	14.9	0.0141	0
ENSG00000140279	DUOX2	2.3	14.9	0.0141	0
ENSG00000166130	IKBIP	2.4	14.9	0.0141	0
ENSG00000074590	NUAK1	2.1	14.9	0.0141	0
ENSG00000185722	ANKFY1	1.2	14.8	0.0144	0
ENSG00000211644	IGLV1-51	1.7	14.8	0.0144	0
ENSG00000197969	VPS13A	2.8	14.8	0.0144	0
ENSG00000178206	CYP4F31P	1.4	14.8	0.0144	0
ENSG00000100784	RPS6KA5	2.7	14.8	0.0144	0
ENSG00000136939	OR1L4	-2.2	14.8	0.0144	0
ENSG00000146872	TLK2	1.8	14.8	0.0144	0
ENSG00000124693	HIST1H3B	1.2	14.8	0.0144	0
ENSG00000117519	CNN3	5.6	14.8	0.0144	0
ENSG00000138663	COPS4	1.8	14.8	0.0144	0
ENSG00000109445	ZNF330	1.9	14.8	0.0144	0
ENSG00000117625	RCOR3	3.8	14.8	0.0144	0
ENSG00000250317	SMIM20	1.6	14.8	0.0144	0
ENSG00000197681	TBC1D3	4.4	14.8	0.0144	0
ENSG00000103512	NOMO1	2	14.8	0.0144	0
ENSG00000163067	ZNF2	1.2	14.7	0.0145	0
ENSG00000007968	E2F2	-1.5	14.7	0.0145	0
ENSG00000121381	TAS2R9	-1.5	14.7	0.0145	0
ENSG00000121594	CD80	2.9	14.7	0.0145	0
ENSG00000179051	RCC2	2	14.7	0.0145	0
ENSG00000197562	RAB40C	1.5	14.6	0.0147	0
ENSG00000234409	AC006547.14	1.6	14.6	0.0147	0
ENSG00000172023	REG1B	1.7	14.6	0.0147	0
ENSG00000179335	CLK3	2.6	14.6	0.0147	0
ENSG00000122733	KIAA1045	-1.4	14.6	0.0147	0
ENSG00000099901	RANBP1	3.2	14.6	0.0147	0
ENSG00000188725	SMIM15	2.8	14.6	0.0147	0
ENSG00000197321	SVIL	-3.5	14.6	0.0147	0
ENSG00000011243	AKAP8L	-1.3	14.6	0.0147	0
ENSG00000092853	CLSPN	-1.4	14.6	0.0147	0
ENSG00000120063	GNA13	4.7	14.6	0.0147	0
ENSG00000145309	CABS1	1.5	14.6	0.0147	0
ENSG00000148584	A1CF	4.8	14.6	0.0147	0
ENSG00000156671	SAMD8	2.5	14.6	0.0147	0
ENSG00000163629	PTPN13	1.6	14.5	0.0149	0
ENSG00000141279	NPEPPS	-1.4	14.5	0.0149	0
ENSG00000083720	OXCT1	3.1	14.5	0.0149	0
ENSG00000159579	RSPRY1	4.9	14.5	0.0149	0
ENSG00000011304	PTBP1	-1.3	14.5	0.0149	0
ENSG00000104897	SF3A2	2.5	14.5	0.0149	0
ENSG00000163635	ATXN7	-1.4	14.5	0.0149	0
ENSG00000204001	LCN8	3.1	14.5	0.0149	0
ENSG00000099999	RNF215	2.6	14.5	0.0149	0
ENSG00000115604	IL18R1	2.8	14.5	0.0149	0
ENSG00000161179	YDJC	2.4	14.4	0.015	0
ENSG00000204003	LCN6	4	14.4	0.015	0
ENSG00000197826	C4ORF22	1.1	14.4	0.015	0
ENSG00000271793	RP11-321N4.5	-1.8	14.4	0.015	0
ENSG00000067992	PDK3	2.1	14.4	0.015	0
ENSG00000116209	TMEM59	2.5	14.4	0.015	0
ENSG00000107789	MINPP1	4.5	14.4	0.015	0
ENSG00000101353	MROH8	4.6	14.4	0.015	0
ENSG00000187954	CYHR1	4.5	14.4	0.015	0
ENSG00000073792	IGF2BP2	-2.1	14.4	0.015	0
ENSG00000117133	RPF1	-1.1	14.4	0.015	0
ENSG00000143224	PPOX	2	14.4	0.015	0
ENSG00000126804	ZBTB1	-2.3	14.4	0.015	0
ENSG00000167491	GATAD2A	-1.9	14.4	0.015	0
ENSG00000104951	IL4I1	4.4	14.4	0.015	0
ENSG00000119965	C10ORF88	1.2	14.3	0.0152	0
ENSG00000132561	MATN2	4.9	14.3	0.0152	0
ENSG00000116478	HDAC1	-1.5	14.3	0.0152	0
ENSG00000083099	LYRM2	1.2	14.3	0.0152	0
ENSG00000239306	RBM14	3.1	14.3	0.0152	0
ENSG00000175220	ARHGAP1	-1.9	14.3	0.0152	0
ENSG00000182824	AC008132.1	3	14.3	0.0152	0
ENSG00000085832	EPS15	1.1	14.3	0.0152	0
ENSG00000158435	CNOT11	-1.7	14.3	0.0152	0
ENSG00000181409	AATK	4	14.3	0.0152	0
ENSG00000167600	CYP2S1	4.8	14.3	0.0152	0
ENSG00000113262	GRM6	-1.4	14.3	0.0152	0
ENSG00000178222	RNF212	1.4	14.3	0.0152	0
ENSG00000005882	PDK2	2.4	14.2	0.0153	0
ENSG00000153707	PTPRD	4.9	14.2	0.0153	0
ENSG00000055130	CUL1	-1.5	14.2	0.0153	0
ENSG00000168256	NKIRAS2	2	14.2	0.0153	0
ENSG00000081307	UBA5	-2	14.2	0.0153	0
ENSG00000025293	PHF20	-1.4	14.2	0.0153	0
ENSG00000184459	BPIFC	5.1	14.2	0.0153	0
ENSG00000143569	UBAP2L	1.4	14.2	0.0153	0
ENSG00000090512	FETUB	3.7	14.2	0.0153	0
ENSG00000211653	IGLV1-40	2	14.2	0.0153	0
ENSG00000037637	FBXO42	2.3	14.2	0.0153	0
ENSG00000075568	TMEM131	2.4	14.2	0.0153	0
ENSG00000087152	ATXN7L3	-1.7	14.2	0.0153	0
ENSG00000011677	GABRA3	1.9	14.2	0.0153	0
ENSG00000187735	TCEA1	-1.6	14.1	0.0154	0
ENSG00000100079	LGALS2	1.3	14.1	0.0154	0
ENSG00000100632	ERH	2.8	14.1	0.0154	0
ENSG00000060749	QSER1	1.1	14.1	0.0154	0
ENSG00000211781	TRAV7	-1.6	14.1	0.0154	0
ENSG00000174808	BTC	1.4	14.1	0.0154	0
ENSG00000109758	HGFAC	1.5	14.1	0.0154	0
ENSG00000032742	IFT88	4.4	14	0.0155	0
ENSG00000143933	CALM2	2.8	14	0.0155	0
ENSG00000101421	CHMP4B	6.2	14	0.0155	0
ENSG00000158864	NDUFS2	3.6	14	0.0155	0
ENSG00000065243	PKN2	5.5	14	0.0155	0
ENSG00000106384	MOGAT3	6.4	14	0.0155	0
ENSG00000143630	HCN3	2	14	0.0155	0
ENSG00000168067	MAP4K2	3	14	0.0155	0
ENSG00000158748	HTR6	1.4	14	0.0155	0
ENSG00000152223	EPG5	1.4	14	0.0155	0
ENSG00000017260	ATP2C1	1.2	14	0.0155	0
ENSG00000134762	DSC3	1.7	14	0.0155	0
ENSG00000106633	GCK	1.4	14	0.0155	0
ENSG00000250913	USP17L23	2.5	14	0.0155	0
ENSG00000063245	EPN1	-2	14	0.0155	0
ENSG00000109881	CCDC34	4.7	14	0.0155	0
ENSG00000005961	ITGA2B	1.9	13.9	0.0157	0
ENSG00000136238	RAC1	-2.1	13.9	0.0157	0
ENSG00000176108	CHMP6	4.1	13.9	0.0157	0
ENSG00000137675	MMP27	2.2	13.9	0.0157	0
ENSG00000170298	LGALS9B	2	13.9	0.0157	0
ENSG00000163946	FAM208A	-1.5	13.9	0.0157	0
ENSG00000211641	IGLV11-55	1.3	13.9	0.0157	0
ENSG00000164062	APEH	-2	13.9	0.0157	0
ENSG00000211681	IGLJ5	2.4	13.9	0.0157	0
ENSG00000123685	BATF3	4	13.9	0.0157	0
ENSG00000203813	HIST1H3H	4.2	13.9	0.0157	0
ENSG00000066135	KDM4A	-1.1	13.9	0.0157	0
ENSG00000185304	RGPD2	1.6	13.9	0.0157	0
ENSG00000108848	LUC7L3	2.9	13.9	0.0157	0
ENSG00000131037	EPS8L1	3.6	13.9	0.0157	0
ENSG00000117020	AKT3	2.6	13.9	0.0157	0
ENSG00000073417	PDE8A	6.8	13.9	0.0157	0
ENSG00000010671	BTK	-1.8	13.9	0.0157	0
ENSG00000142089	IFITM3	1.3	13.9	0.0157	0
ENSG00000164687	FABP5	2	13.8	0.0158	0
ENSG00000211645	IGLV1-50	1.5	13.8	0.0158	0
ENSG00000136709	WDR33	3.1	13.8	0.0158	0
ENSG00000006712	PAF1	3.5	13.8	0.0158	0
ENSG00000139219	COL2A1	4.9	13.8	0.0158	0
ENSG00000128276	RFPL3	-1.7	13.8	0.0158	0
ENSG00000154478	GPR26	6	13.8	0.0158	0
ENSG00000136143	SUCLA2	3.1	13.8	0.0158	0
ENSG00000141622	RNF165	4.5	13.8	0.0158	0
ENSG00000164111	ANXA5	3.9	13.8	0.0158	0
ENSG00000134759	ELP2	3.3	13.8	0.0158	0
ENSG00000100228	RAB36	2.3	13.8	0.0158	0
ENSG00000100218	RTDR1	2.1	13.8	0.0158	0
ENSG00000157881	PANK4	2.5	13.8	0.0158	0
ENSG00000134265	NAPG	-2	13.7	0.016	0
ENSG00000091317	CMTM6	-1.4	13.7	0.016	0
ENSG00000072501	SMC1A	-1.9	13.7	0.016	0
ENSG00000179399	GPC5	1.5	13.7	0.016	0
ENSG00000086189	DIMT1	1.8	13.7	0.016	0
ENSG00000095139	ARCN1	-1.8	13.7	0.016	0
ENSG00000211656	IGLV2-33	1.7	13.7	0.016	0
ENSG00000146250	PRSS35	4.8	13.7	0.016	0
ENSG00000240038	AMY2B	4.6	13.7	0.016	0
ENSG00000196228	SULT1C3	1.9	13.7	0.016	0
ENSG00000126091	ST3GAL3	-1.5	13.7	0.016	0
ENSG00000175779	C15ORF53	-1.6	13.7	0.016	0
ENSG00000134240	HMGCS2	5	13.7	0.016	0
ENSG00000156017	C9ORF41	-2.2	13.7	0.016	0
ENSG00000254505	CHMP4A	4.9	13.6	0.0161	0
ENSG00000071054	MAP4K4	3.6	13.6	0.0161	0
ENSG00000196715	VKORC1L1	2.1	13.6	0.0161	0
ENSG00000198553	KCNRG	2.7	13.6	0.0161	0
ENSG00000160190	SLC37A1	-1.5	13.6	0.0161	0
ENSG00000170448	NFXL1	4.7	13.6	0.0161	0
ENSG00000068912	ERLEC1	3.6	13.6	0.0161	0
ENSG00000187550	SBK2	2.2	13.6	0.0161	0
ENSG00000124406	ATP8A1	2.3	13.6	0.0161	0
ENSG00000107669	ATE1	-1.7	13.6	0.0161	0
ENSG00000100412	ACO2	-1.4	13.6	0.0161	0
ENSG00000174206	C12ORF66	-1.5	13.6	0.0161	0
ENSG00000160058	BSDC1	-1.2	13.6	0.0161	0
ENSG00000198445	CCT8L2	1.3	13.6	0.0161	0
ENSG00000006016	CRLF1	4	13.5	0.0163	0
ENSG00000183292	AC140481.2	1	13.5	0.0163	0
ENSG00000105229	PIAS4	5.1	13.5	0.0163	0
ENSG00000211660	IGLV2-23	1.4	13.5	0.0163	0
ENSG00000050555	LAMC3	2.5	13.5	0.0163	0
ENSG00000186767	SPIN4	-2.8	13.5	0.0163	0
ENSG00000169554	ZEB2	1.1	13.5	0.0163	0
ENSG00000169019	COMMD8	1.3	13.5	0.0163	0
ENSG00000157827	FMNL2	6	13.5	0.0163	0
ENSG00000211685	IGLC7	2.3	13.5	0.0163	0
ENSG00000161217	PCYT1A	2.9	13.4	0.0164	0
ENSG00000148950	IMMP1L	6.1	13.4	0.0164	0
ENSG00000102390	PBDC1	-1.3	13.4	0.0164	0
ENSG00000203879	GDI1	3.1	13.4	0.0164	0
ENSG00000198793	MTOR	1.5	13.4	0.0164	0
ENSG00000165632	TAF3	-1.7	13.4	0.0164	0
ENSG00000167470	MIDN	1.3	13.4	0.0164	0
ENSG00000104907	TRMT1	-1.5	13.4	0.0164	0
ENSG00000187778	MCRS1	-1.3	13.4	0.0164	0
ENSG00000196503	ARL9	1.3	13.4	0.0164	0
ENSG00000136636	KCTD3	7	13.4	0.0164	0
ENSG00000100897	DCAF11	-1.4	13.4	0.0164	0
ENSG00000211670	IGLV3-9	1.5	13.4	0.0164	0
ENSG00000102302	FGD1	-1.1	13.4	0.0164	0
ENSG00000091127	PUS7	-1.7	13.4	0.0164	0
ENSG00000124237	C20ORF85	-1.8	13.3	0.0166	0
ENSG00000102710	SUPT20H	-1.6	13.3	0.0166	0
ENSG00000197965	MPZL1	3.8	13.3	0.0166	0
ENSG00000152558	TMEM123	1	13.3	0.0166	0
ENSG00000166261	ZNF202	-1.2	13.3	0.0166	0
ENSG00000206199	ANKUB1	-1.3	13.3	0.0166	0
ENSG00000086666	ZFAND6	5.3	13.3	0.0166	0
ENSG00000101890	GUCY2F	1.6	13.3	0.0166	0
ENSG00000254709	IGLL5	2.2	13.3	0.0166	0
ENSG00000101935	AMMECR1	-1.1	13.3	0.0166	0
ENSG00000198960	ARMCX6	4.4	13.3	0.0166	0
ENSG00000177628	GBA	5.3	13.3	0.0166	0
ENSG00000163002	NUP35	-1.7	13.3	0.0166	0
ENSG00000170522	ELOVL6	1.4	13.3	0.0166	0
ENSG00000164548	TRA2A	-1.7	13.3	0.0166	0
ENSG00000167562	ZNF701	1.4	13.2	0.0168	0
ENSG00000184108	TRIML1	4.3	13.2	0.0168	0
ENSG00000121931	LRIF1	1.5	13.2	0.0168	0
ENSG00000120437	ACAT2	1.1	13.2	0.0168	0
ENSG00000204160	ZDHHC18	6.4	13.2	0.0168	0
ENSG00000159228	CBR1	2.8	13.2	0.0168	0
ENSG00000160201	U2AF1	3	13.2	0.0168	0
ENSG00000120526	NUDCD1	2.7	13.2	0.0168	0
ENSG00000084092	NOA1	1.7	13.2	0.0168	0
ENSG00000103507	BCKDK	1.9	13.2	0.0168	0
ENSG00000140553	UNC45A	1.5	13.2	0.0168	0
ENSG00000211665	IGLV3-16	1.5	13.2	0.0168	0
ENSG00000258674	CTC-260F20.3	2.4	13.2	0.0168	0
ENSG00000132376	INPP5K	1.5	13.2	0.0168	0
ENSG00000118162	KPTN	-1.3	13.2	0.0168	0
ENSG00000125675	GRIA3	3.2	13.2	0.0168	0
ENSG00000185164	NOMO2	1.5	13.2	0.0168	0
ENSG00000126003	PLAGL2	-1.9	13.2	0.0168	0
ENSG00000134138	MEIS2	1.5	13.2	0.0168	0
ENSG00000110274	CEP164	-1.7	13.2	0.0168	0
ENSG00000268942	CKS1B	1.3	13.1	0.017	0
ENSG00000161981	SNRNP25	2.9	13.1	0.017	0
ENSG00000149639	SOGA1	-1.7	13.1	0.017	0
ENSG00000170852	KBTBD2	6.5	13.1	0.017	0
ENSG00000185896	LAMP1	-1.6	13.1	0.017	0
ENSG00000166428	PLD4	5	13.1	0.017	0
ENSG00000130150	MOSPD2	-2.1	13.1	0.017	0
ENSG00000167543	TP53I13	1.2	13.1	0.017	0
ENSG00000138081	FBXO11	-1.8	13	0.0172	0
ENSG00000136448	NMT1	-1.6	13	0.0172	0
ENSG00000171450	CDK5R2	3.2	13	0.0172	0
ENSG00000169692	AGPAT2	-1.9	13	0.0172	0
ENSG00000117335	CD46	3.6	13	0.0172	0
ENSG00000154127	UBASH3B	-1.4	13	0.0172	0
ENSG00000005955	GGNBP2	-1.8	13	0.0172	0
ENSG00000120519	SLC10A7	-2	13	0.0172	0
ENSG00000124171	PARD6B	-1	12.9	0.0174	0
ENSG00000205629	LCMT1	2.7	12.9	0.0174	0
ENSG00000183098	GPC6	2	12.9	0.0174	0
ENSG00000033178	UBA6	1.3	12.9	0.0174	0
ENSG00000180008	SOCS4	2	12.9	0.0174	0
ENSG00000003056	M6PR	3.7	12.9	0.0174	0
ENSG00000178988	MRFAP1L1	-1.7	12.9	0.0174	0
ENSG00000019505	SYT13	4.3	12.9	0.0174	0
ENSG00000099904	ZDHHC8	2.3	12.9	0.0174	0
ENSG00000129518	EAPP	-1.7	12.9	0.0174	0
ENSG00000198517	MAFK	-1.4	12.9	0.0174	0
ENSG00000119383	PPP2R4	-1.2	12.9	0.0174	0
ENSG00000126012	KDM5C	1.4	12.9	0.0174	0
ENSG00000258315	C17ORF49	-1.8	12.8	0.0176	0
ENSG00000174010	KLHL15	1.4	12.8	0.0176	0
ENSG00000148399	DPH7	-1.4	12.8	0.0176	0
ENSG00000140396	NCOA2	-0.9	12.8	0.0176	0
ENSG00000108405	P2RX1	2.9	12.8	0.0176	0
ENSG00000173349	SFT2D3	1	12.8	0.0176	0
ENSG00000159140	SON	-1.2	12.8	0.0176	0
ENSG00000122711	SPINK4	-1.5	12.8	0.0176	0
ENSG00000145685	LHFPL2	2.4	12.8	0.0176	0
ENSG00000163631	ALB	1.9	12.8	0.0176	0
ENSG00000169251	NMD3	2.5	12.7	0.0178	0
ENSG00000189403	HMGB1	2	12.7	0.0178	0
ENSG00000114739	ACVR2B	5.5	12.7	0.0178	0
ENSG00000204475	NCR3	2.2	12.7	0.0178	0
ENSG00000185052	SLC24A3	3.5	12.7	0.0178	0
ENSG00000187951	ARHGAP11B	-1.1	12.7	0.0178	0
ENSG00000136451	VEZF1	1.1	12.7	0.0178	0
ENSG00000119777	TMEM214	1.2	12.7	0.0178	0
ENSG00000187713	TMEM203	1.4	12.7	0.0178	0
ENSG00000101331	CCM2L	-1.5	12.7	0.0178	0
ENSG00000120071	KANSL1	-1.3	12.7	0.0178	0
ENSG00000165810	BTNL9	2.6	12.7	0.0178	0
ENSG00000111667	USP5	6.1	12.7	0.0178	0
ENSG00000158104	HPD	2.5	12.7	0.0178	0
ENSG00000132467	UTP3	2	12.7	0.0178	0
ENSG00000156687	UNC5D	-2.1	12.6	0.018	0
ENSG00000125633	CCDC93	1.3	12.6	0.018	0
ENSG00000125611	CHCHD5	1.1	12.6	0.018	0
ENSG00000090013	BLVRB	3.4	12.6	0.018	0
ENSG00000120992	LYPLA1	6	12.6	0.018	0
ENSG00000096717	SIRT1	-1.1	12.6	0.018	0
ENSG00000150455	TIRAP	-1.5	12.6	0.018	0
ENSG00000107643	MAPK8	1.6	12.6	0.018	0
ENSG00000157216	SSBP3	1.9	12.6	0.018	0
ENSG00000092201	SUPT16H	-1.4	12.6	0.018	0
ENSG00000108349	CASC3	-1.3	12.6	0.018	0
ENSG00000047932	GOPC	-1.2	12.6	0.018	0
ENSG00000146963	C7ORF55-LUC7L2	-1.8	12.5	0.0182	0
ENSG00000163440	PDCL2	1.3	12.5	0.0182	0
ENSG00000241644	INMT	-2.4	12.5	0.0182	0
ENSG00000184357	HIST1H1B	-1	12.5	0.0182	0
ENSG00000080823	MOK	3.2	12.5	0.0182	0
ENSG00000205456	TP53TG3D	1.4	12.5	0.0182	0
ENSG00000131188	PRR7	3.3	12.5	0.0182	0
ENSG00000198843	SELT	-1.2	12.5	0.0182	0
ENSG00000145331	TRMT10A	1.5	12.5	0.0182	0
ENSG00000152953	STK32B	2.5	12.5	0.0182	0
ENSG00000167118	URM1	3.7	12.5	0.0182	0
ENSG00000168710	AHCYL1	-1.4	12.5	0.0182	0
ENSG00000008294	SPAG9	1.1	12.5	0.0182	0
ENSG00000241973	PI4KA	1.8	12.5	0.0182	0
ENSG00000166851	PLK1	2.3	12.4	0.0184	0
ENSG00000028310	BRD9	-1.7	12.4	0.0184	0
ENSG00000203722	RAET1G	1	12.4	0.0184	0
ENSG00000136699	SMPD4	1.4	12.4	0.0184	0
ENSG00000182087	TMEM259	3.1	12.4	0.0184	0
ENSG00000107249	GLIS3	-1.7	12.4	0.0184	0
ENSG00000179603	GRM8	4.8	12.4	0.0184	0
ENSG00000105829	BET1	4.8	12.4	0.0184	0
ENSG00000169006	NTSR2	5.8	12.4	0.0184	0
ENSG00000124575	HIST1H1D	-1.6	12.4	0.0184	0
ENSG00000258311	RP11-644F5.10	1.4	12.4	0.0184	0
ENSG00000116871	MAP7D1	-1.4	12.4	0.0184	0
ENSG00000066405	CLDN18	-2.1	12.4	0.0184	0
ENSG00000198443	KRTAP4-1	1.6	12.4	0.0184	0
ENSG00000163453	IGFBP7	1.3	12.3	0.0186	0
ENSG00000204442	FAM155A	1.9	12.3	0.0186	0
ENSG00000128891	C15ORF57	1.2	12.3	0.0186	0
ENSG00000168936	TMEM129	1.4	12.3	0.0186	0
ENSG00000163501	IHH	3.9	12.3	0.0186	0
ENSG00000204463	BAG6	1.7	12.3	0.0186	0
ENSG00000108298	RPL19	3.7	12.3	0.0186	0
ENSG00000177192	PUS1	1.2	12.3	0.0186	0
ENSG00000170315	UBB	-2.1	12.3	0.0186	0
ENSG00000183813	CCR4	2.7	12.3	0.0186	0
ENSG00000100744	GSKIP	-2.4	12.3	0.0186	0
ENSG00000135211	TMEM60	1.4	12.3	0.0186	0
ENSG00000150526	MIA2	-1.5	12.3	0.0186	0
ENSG00000100949	RABGGTA	1.4	12.3	0.0186	0
ENSG00000126216	TUBGCP3	1.6	12.3	0.0186	0
ENSG00000138640	FAM13A	1.1	12.3	0.0186	0
ENSG00000159873	CCDC117	-2.1	12.2	0.0189	0
ENSG00000033627	ATP6V0A1	1.2	12.2	0.0189	0
ENSG00000135213	POM121C	-1.3	12.2	0.0189	0
ENSG00000137075	RNF38	1.2	12.2	0.0189	0
ENSG00000108963	DPH1	-1.1	12.2	0.0189	0
ENSG00000183735	TBK1	1.7	12.2	0.0189	0
ENSG00000081791	KIAA0141	3.2	12.2	0.0189	0
ENSG00000158555	GDPD5	1.3	12.2	0.0189	0
ENSG00000129270	MMP28	2	12.2	0.0189	0
ENSG00000100596	SPTLC2	1.3	12.2	0.0189	0
ENSG00000109265	KIAA1211	1.3	12.2	0.0189	0
ENSG00000151033	LYZL2	2.1	12.2	0.0189	0
ENSG00000091436	MLTK	1.7	12.2	0.0189	0
ENSG00000013619	MAMLD1	-1.6	12.2	0.0189	0
ENSG00000227500	SCAMP4	1.4	12.2	0.0189	0
ENSG00000101752	MIB1	-1.6	12.2	0.0189	0
ENSG00000140471	LINS	1.2	12.2	0.0189	0
ENSG00000113621	TXNDC15	2.5	12.2	0.0189	0
ENSG00000130300	PLVAP	1.7	12.1	0.0192	0
ENSG00000065883	CDK13	3.2	12.1	0.0192	0
ENSG00000215203	GRXCR1	1.3	12.1	0.0192	0
ENSG00000123213	NLN	1.3	12.1	0.0192	0
ENSG00000149532	CPSF7	-1	12.1	0.0192	0
ENSG00000006634	DBF4	-1.7	12.1	0.0192	0
ENSG00000121903	ZSCAN20	2.9	12.1	0.0192	0
ENSG00000109079	TNFAIP1	3.1	12.1	0.0192	0
ENSG00000065325	GLP2R	4.7	12.1	0.0192	0
ENSG00000163166	IWS1	1.7	12.1	0.0192	0
ENSG00000178921	PFAS	2.6	12.1	0.0192	0
ENSG00000091732	ZC3HC1	-1.6	12.1	0.0192	0
ENSG00000172336	POP7	-1.9	12.1	0.0192	0
ENSG00000171988	JMJD1C	1.1	12.1	0.0192	0
ENSG00000078140	UBE2K	-1.4	12.1	0.0192	0
ENSG00000128607	KLHDC10	-1.2	12.1	0.0192	0
ENSG00000120533	ENY2	2.8	12.1	0.0192	0
ENSG00000177105	RHOG	-1.4	12.1	0.0192	0
ENSG00000101220	C20ORF27	-1.2	12.1	0.0192	0
ENSG00000073803	MAP3K13	4.2	12.1	0.0192	0
ENSG00000162482	AKR7A3	5.7	12	0.0195	0
ENSG00000211776	TRAV2	-1.1	12	0.0195	0
ENSG00000101150	TPD52L2	-1.2	12	0.0195	0
ENSG00000177098	SCN4B	1.4	12	0.0195	0
ENSG00000186815	TPCN1	1.3	12	0.0195	0
ENSG00000187837	HIST1H1C	-1.2	12	0.0195	0
ENSG00000150403	TMCO3	2	12	0.0195	0
ENSG00000113119	TMCO6	-1.6	12	0.0195	0
ENSG00000112146	FBXO9	1.4	12	0.0195	0
ENSG00000117448	AKR1A1	4.7	12	0.0195	0
ENSG00000113456	RAD1	-1.6	12	0.0195	0
ENSG00000080493	SLC4A4	1.1	12	0.0195	0
ENSG00000112110	MRPL18	2.8	12	0.0195	0
ENSG00000135973	GPR45	1.6	12	0.0195	0
ENSG00000073111	MCM2	2	12	0.0195	0
ENSG00000111727	HCFC2	-1.2	12	0.0195	0
ENSG00000136938	ANP32B	-1.4	12	0.0195	0
ENSG00000198900	TOP1	-1.7	12	0.0195	0
ENSG00000244057	LCE3C	-1.5	12	0.0195	0
ENSG00000137955	RABGGTB	2.3	12	0.0195	0
ENSG00000115486	GGCX	1.7	11.9	0.0197	0
ENSG00000103485	QPRT	4.1	11.9	0.0197	0
ENSG00000197976	AKAP17A	-1.2	11.9	0.0197	0
ENSG00000136828	RALGPS1	-1.6	11.9	0.0197	0
ENSG00000140795	MYLK3	4.4	11.9	0.0197	0
ENSG00000196821	C6ORF106	-1.2	11.9	0.0197	0
ENSG00000185130	HIST1H2BL	-1.6	11.9	0.0197	0
ENSG00000081014	AP4E1	1.7	11.9	0.0197	0
ENSG00000164597	COG5	-1.5	11.9	0.0197	0
ENSG00000266953	RP11-618P17.4	-1.5	11.9	0.0197	0
ENSG00000198060	2016-03-05	-2.3	11.9	0.0197	0
ENSG00000211659	IGLV3-25	1.2	11.9	0.0197	0
ENSG00000069248	NUP133	-1.7	11.9	0.0197	0
ENSG00000026652	AGPAT4	1.8	11.9	0.0197	0
ENSG00000130475	FCHO1	2.2	11.9	0.0197	0
ENSG00000165805	C12ORF50	-1.4	11.9	0.0197	0
ENSG00000168137	SETD5	1.8	11.9	0.0197	0
ENSG00000156140	ADAMTS3	1.1	11.9	0.0197	0
ENSG00000105464	GRIN2D	6.6	11.8	0.02	0
ENSG00000130559	CAMSAP1	6	11.8	0.02	0
ENSG00000108515	ENO3	3.4	11.8	0.02	0
ENSG00000269699	ZIM2	-1.2	11.8	0.02	0
ENSG00000198477	ZNF280B	3	11.8	0.02	0
ENSG00000138764	CCNG2	1.4	11.8	0.02	0
ENSG00000118785	SPP1	1.1	11.8	0.02	0
ENSG00000013441	CLK1	1.2	11.8	0.02	0
ENSG00000136643	RPS6KC1	2.7	11.8	0.02	0
ENSG00000115526	CHST10	1.7	11.8	0.02	0
ENSG00000130818	ZNF426	-2.5	11.8	0.02	0
ENSG00000165417	GTF2A1	2.2	11.8	0.02	0
ENSG00000166035	LIPC	2.1	11.8	0.02	0
ENSG00000160087	UBE2J2	1.1	11.8	0.02	0
ENSG00000144674	GOLGA4	-1.5	11.8	0.02	0
ENSG00000260272	RP11-20I23.1	1.2	11.8	0.02	0
ENSG00000197879	MYO1C	1.4	11.7	0.0203	0
ENSG00000163106	HPGDS	1.9	11.7	0.0203	0
ENSG00000172661	FAM21C	1.3	11.7	0.0203	0
ENSG00000170515	PA2G4	-1.1	11.7	0.0203	0
ENSG00000161714	PLCD3	5.7	11.7	0.0203	0
ENSG00000124507	PACSIN1	2.3	11.7	0.0203	0
ENSG00000104687	GSR	6.1	11.7	0.0203	0
ENSG00000143951	WDPCP	1.1	11.7	0.0203	0
ENSG00000259649	RP11-351M8.1	-2	11.7	0.0203	0
ENSG00000106624	AEBP1	-2.2	11.7	0.0203	0
ENSG00000123552	USP45	2.1	11.7	0.0203	0
ENSG00000101901	ALG13	4.5	11.7	0.0203	0
ENSG00000153187	HNRNPU	1.3	11.7	0.0203	0
ENSG00000151364	KCTD14	1.6	11.7	0.0203	0
ENSG00000168763	CNNM3	1.9	11.7	0.0203	0
ENSG00000105647	PIK3R2	1.3	11.7	0.0203	0
ENSG00000163125	RPRD2	1.2	11.6	0.0206	0
ENSG00000127585	FBXL16	4.4	11.6	0.0206	0
ENSG00000103495	MAZ	2.1	11.6	0.0206	0
ENSG00000159346	ADIPOR1	1.6	11.6	0.0206	0
ENSG00000175445	LPL	3.1	11.6	0.0206	0
ENSG00000181222	POLR2A	-1.6	11.6	0.0206	0
ENSG00000077721	UBE2A	1.4	11.6	0.0206	0
ENSG00000166862	CACNG2	-1.4	11.6	0.0206	0
ENSG00000148737	TCF7L2	-1	11.6	0.0206	0
ENSG00000048649	RSF1	1.4	11.6	0.0206	0
ENSG00000073008	PVR	2.3	11.6	0.0206	0
ENSG00000109184	DCUN1D4	1.3	11.6	0.0206	0
ENSG00000171033	PKIA	3.2	11.6	0.0206	0
ENSG00000167792	NDUFV1	1.6	11.6	0.0206	0
ENSG00000157538	DSCR3	1.1	11.6	0.0206	0
ENSG00000147649	MTDH	-1.5	11.6	0.0206	0
ENSG00000092621	PHGDH	1.9	11.6	0.0206	0
ENSG00000129951	LPPR3	1.6	11.5	0.0209	0
ENSG00000204351	SKIV2L	-1.6	11.5	0.0209	0
ENSG00000117222	RBBP5	1.5	11.5	0.0209	0
ENSG00000116704	SLC35D1	3.7	11.5	0.0209	0
ENSG00000038358	EDC4	2.8	11.5	0.0209	0
ENSG00000113272	THG1L	1.9	11.5	0.0209	0
ENSG00000110876	SELPLG	-1.5	11.5	0.0209	0
ENSG00000169967	MAP3K2	1.8	11.5	0.0209	0
ENSG00000105696	TMEM59L	-1.6	11.5	0.0209	0
ENSG00000012504	NR1H4	2.6	11.5	0.0209	0
ENSG00000164244	PRRC1	1.8	11.5	0.0209	0
ENSG00000013561	RNF14	1.2	11.4	0.0212	0
ENSG00000170153	RNF150	1.2	11.4	0.0212	0
ENSG00000100290	BIK	-1.3	11.4	0.0212	0
ENSG00000211655	IGLV1-36	1.1	11.4	0.0212	0
ENSG00000144848	ATG3	1	11.4	0.0212	0
ENSG00000185624	P4HB	2.7	11.4	0.0212	0
ENSG00000172531	PPP1CA	-1.4	11.4	0.0212	0
ENSG00000007314	SCN4A	4.5	11.4	0.0212	0
ENSG00000177697	CD151	1.9	11.4	0.0212	0
ENSG00000160716	CHRNB2	2	11.4	0.0212	0
ENSG00000163605	PPP4R2	-2	11.4	0.0212	0
ENSG00000267884	AL626787.1	-1.2	11.4	0.0212	0
ENSG00000065135	GNAI3	-1.2	11.4	0.0212	0
ENSG00000070367	EXOC5	-1.4	11.4	0.0212	0
ENSG00000085377	PREP	-1.2	11.4	0.0212	0
ENSG00000122545	2016-09-07	-1.3	11.4	0.0212	0
ENSG00000155008	APOOL	4.5	11.4	0.0212	0
ENSG00000157450	RNF111	-2	11.3	0.0216	0
ENSG00000184203	PPP1R2	-1.6	11.3	0.0216	0
ENSG00000178201	VN1R1	1.9	11.3	0.0216	0
ENSG00000089094	KDM2B	3.4	11.3	0.0216	0
ENSG00000015676	NUDCD3	-1.6	11.3	0.0216	0
ENSG00000161970	RPL26	-1.7	11.3	0.0216	0
ENSG00000145782	ATG12	1.4	11.3	0.0216	0
ENSG00000161011	SQSTM1	6.2	11.3	0.0216	0
ENSG00000169676	DRD5	2.8	11.3	0.0216	0
ENSG00000180660	MAB21L1	-2.2	11.3	0.0216	0
ENSG00000158077	NLRP14	2.1	11.3	0.0216	0
ENSG00000169442	CD52	3.2	11.3	0.0216	0
ENSG00000125753	VASP	-1.6	11.3	0.0216	0
ENSG00000133083	DCLK1	3.5	11.3	0.0216	0
ENSG00000130720	FIBCD1	1.4	11.3	0.0216	0
ENSG00000188215	DCUN1D3	5.5	11.3	0.0216	0
ENSG00000158552	ZFAND2B	4.5	11.3	0.0216	0
ENSG00000249104	USP17L17	4	11.3	0.0216	0
ENSG00000158545	ZC3H18	-1.3	11.2	0.0219	0
ENSG00000163749	CCDC158	1.8	11.2	0.0219	0
ENSG00000183814	LIN9	-1.9	11.2	0.0219	0
ENSG00000039650	PNKP	3.4	11.2	0.0219	0
ENSG00000172830	SSH3	3.3	11.2	0.0219	0
ENSG00000110786	PTPN5	3.5	11.2	0.0219	0
ENSG00000132464	ENAM	1.3	11.2	0.0219	0
ENSG00000041988	THAP3	-1.3	11.2	0.0219	0
ENSG00000249209	AP000304.12	-2.1	11.2	0.0219	0
ENSG00000131165	CHMP1A	-1.2	11.2	0.0219	0
ENSG00000162869	PPP1R21	1.9	11.2	0.0219	0
ENSG00000121989	ACVR2A	2.2	11.2	0.0219	0
ENSG00000129173	E2F8	-1.3	11.2	0.0219	0
ENSG00000182463	TSHZ2	-1.1	11.2	0.0219	0
ENSG00000261221	ZNF865	-1.8	11.2	0.0219	0
ENSG00000008282	SYPL1	-1.6	11.1	0.0223	0
ENSG00000168961	LGALS9	1.8	11.1	0.0223	0
ENSG00000179988	PSTK	-1.4	11.1	0.0223	0
ENSG00000100078	PLA2G3	2.6	11.1	0.0223	0
ENSG00000075413	MARK3	3.5	11.1	0.0223	0
ENSG00000185627	PSMD13	-1.4	11.1	0.0223	0
ENSG00000244734	HBB	2.4	11.1	0.0223	0
ENSG00000185112	FAM43A	-2.5	11.1	0.0223	0
ENSG00000151348	EXT2	-1.2	11.1	0.0223	0
ENSG00000142185	TRPM2	-1.2	11.1	0.0223	0
ENSG00000184792	OSBP2	1.6	11.1	0.0223	0
ENSG00000160472	TMEM190	4.4	11.1	0.0223	0
ENSG00000143776	CDC42BPA	3.2	11.1	0.0223	0
ENSG00000169946	ZFPM2	0.9	11.1	0.0223	0
ENSG00000164169	PRMT10	1.1	11.1	0.0223	0
ENSG00000142327	RNPEPL1	-1.3	11.1	0.0223	0
ENSG00000130429	ARPC1B	3.6	11.1	0.0223	0
ENSG00000178951	ZBTB7A	-2	11.1	0.0223	0
ENSG00000158467	AHCYL2	-1.7	11.1	0.0223	0
ENSG00000167703	SLC43A2	2.7	11.1	0.0223	0
ENSG00000196743	GM2A	2.5	11.1	0.0223	0
ENSG00000182968	SOX1	1.2	11.1	0.0223	0
ENSG00000077157	PPP1R12B	4.2	11.1	0.0223	0
ENSG00000197471	SPN	-1.3	11	0.0226	0
ENSG00000143858	SYT2	3.1	11	0.0226	0
ENSG00000136367	ZFHX2	-2.5	11	0.0226	0
ENSG00000256073	C21ORF119	-1.1	11	0.0226	0
ENSG00000178773	CPNE7	4.7	11	0.0226	0
ENSG00000108556	CHRNE	6.1	11	0.0226	0
ENSG00000008394	MGST1	4.2	11	0.0226	0
ENSG00000072657	TRHDE	6	11	0.0226	0
ENSG00000198003	CCDC151	1.9	11	0.0226	0
ENSG00000143387	CTSK	3.8	11	0.0226	0
ENSG00000211647	IGLV5-48	1.3	11	0.0226	0
ENSG00000168259	DNAJC7	1.2	11	0.0226	0
ENSG00000003400	CASP10	5	11	0.0226	0
ENSG00000120688	WBP4	-1.8	11	0.0226	0
ENSG00000174562	KLK15	5.1	11	0.0226	0
ENSG00000086102	NFX1	-1	11	0.0226	0
ENSG00000123454	DBH	1.6	11	0.0226	0
ENSG00000185009	AP3M1	6.6	11	0.0226	0
ENSG00000055609	KMT2C	-1.3	11	0.0226	0
ENSG00000106069	CHN2	3.8	11	0.0226	0
ENSG00000133641	C12ORF29	-1.8	11	0.0226	0
ENSG00000173614	NMNAT1	5.5	10.9	0.023	0
ENSG00000101442	ACTR5	1.5	10.9	0.023	0
ENSG00000132275	RRP8	3.1	10.9	0.023	0
ENSG00000165300	SLITRK5	-1.7	10.9	0.023	0
ENSG00000214357	NEURL1B	3.8	10.9	0.023	0
ENSG00000163875	MEAF6	2.8	10.9	0.023	0
ENSG00000108733	PEX12	3.7	10.9	0.023	0
ENSG00000144118	RALB	2.4	10.9	0.023	0
ENSG00000197253	TPSB2	2.1	10.9	0.023	0
ENSG00000100918	REC8	-1.3	10.9	0.023	0
ENSG00000234906	APOC2	2.6	10.9	0.023	0
ENSG00000167968	DNASE1L2	2.6	10.9	0.023	0
ENSG00000197635	DPP4	2.5	10.9	0.023	0
ENSG00000120471	TP53AIP1	-1.4	10.8	0.0233	0
ENSG00000116514	RNF19B	-1.3	10.8	0.0233	0
ENSG00000068793	CYFIP1	-1.9	10.8	0.0233	0
ENSG00000166681	NGFRAP1	-1.9	10.8	0.0233	0
ENSG00000165527	ARF6	1.1	10.8	0.0233	0
ENSG00000119421	NDUFA8	2.6	10.8	0.0233	0
ENSG00000141380	SS18	-1.2	10.8	0.0233	0
ENSG00000025800	KPNA6	-1.4	10.8	0.0233	0
ENSG00000112992	NNT	4.1	10.8	0.0233	0
ENSG00000126254	RBM42	-1.3	10.8	0.0233	0
ENSG00000182934	SRPR	1.8	10.8	0.0233	0
ENSG00000120742	SERP1	-1	10.8	0.0233	0
ENSG00000170835	CEL	3.3	10.8	0.0233	0
ENSG00000176601	MAP3K19	1.7	10.8	0.0233	0
ENSG00000211672	IGLV4-3	1.8	10.8	0.0233	0
ENSG00000013503	POLR3B	-1.7	10.8	0.0233	0
ENSG00000070061	IKBKAP	-1.3	10.8	0.0233	0
ENSG00000182580	EPHB3	-1.4	10.8	0.0233	0
ENSG00000152254	G6PC2	1.7	10.8	0.0233	0
ENSG00000131899	LLGL1	1.9	10.7	0.0237	0
ENSG00000188993	LRRC66	1.5	10.7	0.0237	0
ENSG00000198160	MIER1	-1.2	10.7	0.0237	0
ENSG00000071889	FAM3A	1	10.7	0.0237	0
ENSG00000116396	KCNC4	3	10.7	0.0237	0
ENSG00000188710	QRFP	1.6	10.7	0.0237	0
ENSG00000131015	ULBP2	1.4	10.7	0.0237	0
ENSG00000172009	THOP1	-1.9	10.7	0.0237	0
ENSG00000118600	TMEM5	6.3	10.7	0.0237	0
ENSG00000163297	ANTXR2	5.9	10.7	0.0237	0
ENSG00000111817	DSE	1.3	10.7	0.0237	0
ENSG00000163743	RCHY1	1.1	10.7	0.0237	0
ENSG00000134644	PUM1	1.4	10.7	0.0237	0
ENSG00000140262	TCF12	-1.3	10.7	0.0237	0
ENSG00000120685	PROSER1	1.2	10.7	0.0237	0
ENSG00000144785	RP11-977G19.10	3	10.7	0.0237	0
ENSG00000168038	ULK4	2.8	10.7	0.0237	0
ENSG00000143171	RXRG	2.1	10.7	0.0237	0
ENSG00000130287	NCAN	4.9	10.6	0.0241	0
ENSG00000165288	BRWD3	-1	10.6	0.0241	0
ENSG00000175556	LONRF3	2.4	10.6	0.0241	0
ENSG00000127184	COX7C	2.9	10.6	0.0241	0
ENSG00000169548	ZNF280A	3.4	10.6	0.0241	0
ENSG00000151690	MFSD6	1.5	10.6	0.0241	0
ENSG00000223350	IGLV9-49	1.2	10.6	0.0241	0
ENSG00000170836	PPM1D	-1.2	10.6	0.0241	0
ENSG00000240344	PPIL3	1	10.6	0.0241	0
ENSG00000197111	PCBP2	-1.1	10.6	0.0241	0
ENSG00000168003	SLC3A2	2.6	10.6	0.0241	0
ENSG00000013275	PSMC4	-2.2	10.6	0.0241	0
ENSG00000064419	TNPO3	-1.6	10.6	0.0241	0
ENSG00000136231	IGF2BP3	1.1	10.6	0.0241	0
ENSG00000104093	DMXL2	4.3	10.6	0.0241	0
ENSG00000154743	TSEN2	6.1	10.6	0.0241	0
ENSG00000122852	SFTPA1	4.4	10.6	0.0241	0
ENSG00000134825	TMEM258	1.6	10.6	0.0241	0
ENSG00000120235	IFNA6	5.1	10.6	0.0241	0
ENSG00000146910	CNPY1	5	10.5	0.0245	0
ENSG00000103365	GGA2	1.1	10.5	0.0245	0
ENSG00000164258	NDUFS4	2.1	10.5	0.0245	0
ENSG00000198740	ZNF652	1.3	10.5	0.0245	0
ENSG00000149480	MTA2	-1.2	10.5	0.0245	0
ENSG00000134153	EMC7	2.5	10.5	0.0245	0
ENSG00000163734	CXCL3	1	10.5	0.0245	0
ENSG00000136045	PWP1	-1	10.5	0.0245	0
ENSG00000141627	DYM	-1.2	10.5	0.0245	0
ENSG00000103196	CRISPLD2	5.9	10.5	0.0245	0
ENSG00000101152	DNAJC5	3.8	10.5	0.0245	0
ENSG00000136536	2016-03-07	1.5	10.5	0.0245	0
ENSG00000125965	GDF5	-1.8	10.5	0.0245	0
ENSG00000196136	SERPINA3	6.1	10.5	0.0245	0
ENSG00000167986	DDB1	2.1	10.5	0.0245	0
ENSG00000145781	COMMD10	1.4	10.5	0.0245	0
ENSG00000075188	NUP37	-1.2	10.5	0.0245	0
ENSG00000116903	EXOC8	-1.2	10.5	0.0245	0
ENSG00000255423	EBLN2	-1.5	10.5	0.0245	0
ENSG00000174851	YIF1A	-1.5	10.5	0.0245	0
ENSG00000135336	ORC3	4.5	10.5	0.0245	0
ENSG00000114859	CLCN2	5.9	10.4	0.025	0
ENSG00000126895	AVPR2	1.3	10.4	0.025	0
ENSG00000158716	DUSP23	1.6	10.4	0.025	0
ENSG00000099994	SUSD2	-1	10.4	0.025	0
ENSG00000130299	GTPBP3	1	10.4	0.025	0
ENSG00000153485	TMEM251	1.3	10.4	0.025	0
ENSG00000027847	B4GALT7	-1.5	10.4	0.025	0
ENSG00000106299	WASL	-1.4	10.4	0.025	0
ENSG00000067208	EVI5	-1.1	10.4	0.025	0
ENSG00000173930	SLCO4C1	3.7	10.4	0.025	0
ENSG00000004534	RBM6	-1.1	10.4	0.025	0
ENSG00000103043	VAC14	1.6	10.4	0.025	0
ENSG00000234444	ZNF736	-1.7	10.4	0.025	0
ENSG00000112149	CD83	1.6	10.4	0.025	0
ENSG00000182704	TSKU	4	10.4	0.025	0
ENSG00000149609	C20ORF144	-1.2	10.4	0.025	0
ENSG00000138271	GPR87	-1.5	10.4	0.025	0
ENSG00000171517	LPAR3	4.9	10.4	0.025	0
ENSG00000213218	CSH2	-1.2	10.4	0.025	0
ENSG00000117479	SLC19A2	1.9	10.4	0.025	0
ENSG00000108468	CBX1	1.5	10.4	0.025	0
ENSG00000142731	PLK4	2.2	10.4	0.025	0
ENSG00000142789	CELA3A	1.3	10.4	0.025	0
ENSG00000109321	AREG	1.3	10.4	0.025	0
ENSG00000119408	NEK6	3.4	10.4	0.025	0
ENSG00000062194	GPBP1	-1.3	10.4	0.025	0
ENSG00000164303	ENPP6	2.1	10.4	0.025	0
ENSG00000116017	ARID3A	1.2	10.4	0.025	0
ENSG00000110696	C11ORF58	-1.5	10.4	0.025	0
ENSG00000257727	CNPY2	1	10.3	0.0254	0
ENSG00000130764	LRRC47	-1.8	10.3	0.0254	0
ENSG00000118432	CNR1	1.7	10.3	0.0254	0
ENSG00000177272	KCNA3	-1.1	10.3	0.0254	0
ENSG00000185989	RASA3	1.2	10.3	0.0254	0
ENSG00000177076	ACER2	4.7	10.3	0.0254	0
ENSG00000011426	ANLN	-1.6	10.3	0.0254	0
ENSG00000103978	TMEM87A	1.3	10.3	0.0254	0
ENSG00000243480	AMY2A	2	10.3	0.0254	0
ENSG00000109917	ZNF259	-1.4	10.3	0.0254	0
ENSG00000106608	URGCP	-1.3	10.3	0.0254	0
ENSG00000185201	IFITM2	4.6	10.3	0.0254	0
ENSG00000110911	SLC11A2	2.7	10.3	0.0254	0
ENSG00000180347	CCDC129	-1.2	10.3	0.0254	0
ENSG00000204628	GNB2L1	3.1	10.3	0.0254	0
ENSG00000163644	PPM1K	0.9	10.3	0.0254	0
ENSG00000138433	CIR1	-1.2	10.3	0.0254	0
ENSG00000134755	DSC2	2.5	10.3	0.0254	0
ENSG00000258984	UBE2F-SCLY	-1.7	10.3	0.0254	0
ENSG00000086619	ERO1LB	3.6	10.3	0.0254	0
ENSG00000013588	GPRC5A	2.5	10.3	0.0254	0
ENSG00000116096	SPR	1.2	10.2	0.0259	0
ENSG00000171307	ZDHHC16	-1.5	10.2	0.0259	0
ENSG00000164751	PEX2	1.1	10.2	0.0259	0
ENSG00000025039	RRAGD	1.2	10.2	0.0259	0
ENSG00000173442	EHBP1L1	-1.2	10.2	0.0259	0
ENSG00000109738	GLRB	-1.2	10.2	0.0259	0
ENSG00000129315	CCNT1	-1.3	10.2	0.0259	0
ENSG00000205808	PPAPDC2	6	10.2	0.0259	0
ENSG00000109158	GABRA4	1.3	10.2	0.0259	0
ENSG00000157193	LRP8	-1.2	10.2	0.0259	0
ENSG00000156515	HK1	4.4	10.2	0.0259	0
ENSG00000114127	XRN1	-1.7	10.2	0.0259	0
ENSG00000157184	CPT2	2.5	10.2	0.0259	0
ENSG00000151461	UPF2	-1.1	10.2	0.0259	0
ENSG00000212807	OR2A42	4.5	10.2	0.0259	0
ENSG00000108773	KAT2A	-1.2	10.2	0.0259	0
ENSG00000159289	GOLGA6A	1.7	10.2	0.0259	0
ENSG00000158477	CD1A	2.4	10.2	0.0259	0
ENSG00000141429	GALNT1	1.2	10.2	0.0259	0
ENSG00000177992	SPATA31E1	-1	10.2	0.0259	0
ENSG00000164038	SLC9B2	1	10.2	0.0259	0
ENSG00000179532	DNHD1	6.3	10.2	0.0259	0
ENSG00000170088	TMEM192	1.9	10.2	0.0259	0
ENSG00000116750	UCHL5	4	10.1	0.0264	0
ENSG00000055332	EIF2AK2	1	10.1	0.0264	0
ENSG00000165195	PIGA	3.8	10.1	0.0264	0
ENSG00000179580	RNF151	4.4	10.1	0.0264	0
ENSG00000137203	TFAP2A	-1.7	10.1	0.0264	0
ENSG00000121988	ZRANB3	1.5	10.1	0.0264	0
ENSG00000155876	RRAGA	1.5	10.1	0.0264	0
ENSG00000173473	SMARCC1	1.1	10.1	0.0264	0
ENSG00000166192	SENP8	6.6	10.1	0.0264	0
ENSG00000196131	VN1R2	-4.5	10.1	0.0264	0
ENSG00000213593	TMX2	-1.4	10.1	0.0264	0
ENSG00000184005	ST6GALNAC3	2.4	10.1	0.0264	0
ENSG00000146670	CDCA5	-1.1	10.1	0.0264	0
ENSG00000165609	NUDT5	-1.4	10.1	0.0264	0
ENSG00000156110	ADK	1.5	10.1	0.0264	0
ENSG00000167528	ZNF641	-1.3	10.1	0.0264	0
ENSG00000166471	TMEM41B	2.5	10.1	0.0264	0
ENSG00000243264	IGKV2D-29	2	10.1	0.0264	0
ENSG00000122729	ACO1	6	10.1	0.0264	0
ENSG00000196335	STK31	4.1	10.1	0.0264	0
ENSG00000124227	ANKRD60	5.5	10.1	0.0264	0
ENSG00000150667	FSIP1	2.1	10	0.0268	0
ENSG00000170265	ZNF282	-1.4	10	0.0268	0
ENSG00000152749	GPR180	2.9	10	0.0268	0
ENSG00000184007	PTP4A2	2.4	10	0.0268	0
ENSG00000163626	COX18	1.1	10	0.0268	0
ENSG00000137575	SDCBP	-3	10	0.0268	0
ENSG00000175130	MARCKSL1	-1.4	10	0.0268	0
ENSG00000156269	NAA11	1	10	0.0268	0
ENSG00000111269	CREBL2	-2.1	10	0.0268	0
ENSG00000196275	GTF2IRD2	-1.5	10	0.0268	0
ENSG00000079277	MKNK1	3.3	10	0.0268	0
ENSG00000204209	DAXX	-1	9.99	0.0268	0
ENSG00000113240	CLK4	2.9	9.99	0.0268	0
ENSG00000187866	FAM122A	-1	9.99	0.0268	0
ENSG00000163479	SSR2	3.2	9.99	0.0268	0
ENSG00000244414	CFHR1	-1.8	9.98	0.0269	0
ENSG00000005844	ITGAL	1.2	9.97	0.0269	0
ENSG00000072135	PTPN18	1.2	9.97	0.0269	0
ENSG00000078098	FAP	0.9	9.96	0.027	0
ENSG00000166736	HTR3A	3.2	9.96	0.027	0
ENSG00000058056	USP13	2.2	9.95	0.027	0
ENSG00000168758	SEMA4C	3	9.95	0.027	0
ENSG00000211676	IGLJ2	3	9.94	0.0271	0
ENSG00000198062	POTEH	-1	9.94	0.0271	0
ENSG00000111229	ARPC3	-1.5	9.94	0.0271	0
ENSG00000267467	APOC4	2.5	9.93	0.0272	0
ENSG00000180543	TSPYL5	3.5	9.93	0.0272	0
ENSG00000129932	DOHH	2.3	9.92	0.0272	0
ENSG00000065361	ERBB3	5	9.92	0.0272	0
ENSG00000173369	C1QB	2.1	9.92	0.0272	0
ENSG00000100129	EIF3L	-1.6	9.91	0.0273	0
ENSG00000103064	SLC7A6	-1.7	9.91	0.0273	0
ENSG00000184825	HIST1H2AH	1.9	9.9	0.0273	0
ENSG00000186073	C15ORF41	-1.7	9.89	0.0273	0
ENSG00000127533	F2RL3	3.1	9.87	0.0275	0
ENSG00000120278	PLEKHG1	1.5	9.87	0.0275	0
ENSG00000162598	C1ORF87	-2.3	9.85	0.0276	0
ENSG00000167632	TRAPPC9	-1.3	9.85	0.0276	0
ENSG00000171303	KCNK3	2.6	9.85	0.0276	0
ENSG00000174243	DDX23	-1.7	9.84	0.0276	0
ENSG00000198001	IRAK4	3.2	9.84	0.0276	0
ENSG00000153246	PLA2R1	2.9	9.83	0.0277	0
ENSG00000137976	DNASE2B	6.6	9.82	0.0277	0
ENSG00000114948	ADAM23	5.4	9.82	0.0277	0
ENSG00000068308	OTUD5	3.1	9.82	0.0277	0
ENSG00000185527	PDE6G	3.6	9.81	0.0278	0
ENSG00000112981	NME5	1.6	9.81	0.0278	0
ENSG00000160801	PTH1R	1.6	9.8	0.0278	0
ENSG00000142875	PRKACB	3.1	9.8	0.0278	0
ENSG00000174007	CEP19	-1.2	9.8	0.0278	0
ENSG00000179133	C10ORF67	-1.3	9.79	0.0279	0
ENSG00000068383	INPP5A	3.1	9.79	0.0279	0
ENSG00000157168	NRG1	-1.7	9.79	0.0279	0
ENSG00000135631	RAB11FIP5	4.5	9.77	0.028	0
ENSG00000096746	HNRNPH3	1.8	9.77	0.028	0
ENSG00000256500	RP11-73M18.2	3	9.77	0.028	0
ENSG00000198860	TSEN15	-1.1	9.75	0.0281	0
ENSG00000027075	PRKCH	-1	9.74	0.0282	0
ENSG00000138769	CDKL2	1.4	9.74	0.0282	0
ENSG00000169288	MRPL1	2	9.74	0.0282	0
[truncated: 18,441 more rows]

## Sheet: Ramos replicate 1
#GeneID	Symbol	Element #	casTLE Effect	casTLE Score	casTLE p-value
ENSG00000269103	AC002472.1	10	-7.7	272	2.5e-07
ENSG00000214871	AC005082.1	10	-7.7	272	2.5e-07
ENSG00000269121	AC007216.2	10	-6.7	263	2.5e-07
ENSG00000268948	AC004017.1	10	-6.5	260	2.5e-07
ENSG00000132646	PCNA	10	-5.5	257	2.5e-07
ENSG00000224838	FKSG52	10	-6.3	256	2.5e-07
ENSG00000211679	IGLC3	10	-5.9	255	2.5e-07
ENSG00000101444	AHCY	10	-5.4	251	2.5e-07
ENSG00000196092	PAX5	10	-5.2	247	2.5e-07
ENSG00000249008	RP11-487E13.1	10	-5.9	246	2.5e-07
ENSG00000090861	AARS	10	-6.2	244	2.5e-07
ENSG00000008324	SS18L2	10	-5	240	2.5e-07
ENSG00000111640	GAPDH	10	-5.9	240	2.5e-07
ENSG00000269468	AC004824.2	10	-6.4	239	2.5e-07
ENSG00000177700	POLR2L	10	-5.8	236	2.5e-07
ENSG00000074800	ENO1	10	-5	235	2.5e-07
ENSG00000231500	RPS18	10	-5.4	233	2.5e-07
ENSG00000167088	SNRPD1	10	-5.1	231	2.5e-07
ENSG00000225119	LINC00999	10	-5.7	231	2.5e-07
ENSG00000269449	AC002451.1	10	-6.9	231	2.5e-07
ENSG00000143106	PSMA5	10	-5.4	228	2.5e-07
ENSG00000213741	RPS29	10	-5.5	228	2.5e-07
ENSG00000270999	CH17-132F21.1	10	-6.4	227	2.5e-07
ENSG00000211685	IGLC7	10	-6.8	225	2.5e-07
ENSG00000101040	ZMYND8	10	-5.6	223	2.5e-07
ENSG00000072506	HSD17B10	10	-6	222	2.5e-07
ENSG00000112306	RPS12	10	-6	221	2.5e-07
ENSG00000253379	RP11-1102P16.1	10	-6.9	220	2.5e-07
ENSG00000173614	NMNAT1	10	-5.9	219	2.5e-07
ENSG00000167508	MVD	10	-5.7	218	2.5e-07
ENSG00000149923	PPP4C	9	-5.9	217	2.5e-07
ENSG00000222017	AC011997.1	9	-7.4	217	2.5e-07
ENSG00000233927	RPS28	10	-6.4	217	2.5e-07
ENSG00000204394	VARS	10	-5.6	216	2.5e-07
ENSG00000100410	PHF5A	9	-6.7	215	2.5e-07
ENSG00000214306	AP001024.2	10	-5.8	215	2.5e-07
ENSG00000182858	ALG12	10	-5.3	215	2.5e-07
ENSG00000065427	KARS	10	-5.9	215	2.5e-07
ENSG00000134440	NARS	10	-6	214	2.5e-07
ENSG00000044574	HSPA5	10	-5.8	214	2.5e-07
ENSG00000103245	NARFL	10	-5.2	213	2.5e-07
ENSG00000182173	TSEN54	10	-5.7	212	2.5e-07
ENSG00000203286	AL365202.1	10	-6.1	211	2.5e-07
ENSG00000142676	RPL11	10	-5.7	210	2.5e-07
ENSG00000134684	YARS	10	-5.2	210	2.5e-07
ENSG00000100567	PSMA3	10	-5.4	209	2.5e-07
ENSG00000168393	DTYMK	10	-5.8	209	2.5e-07
ENSG00000170043	TRAPPC1	10	-5.7	207	2.5e-07
ENSG00000119203	CPSF3	10	-5.1	206	2.5e-07
ENSG00000146223	RPL7L1	10	-5.5	206	2.5e-07
ENSG00000138071	ACTR2	10	-6.4	205	2.5e-07
ENSG00000119523	ALG2	10	-5.3	205	2.5e-07
ENSG00000164163	ABCE1	10	-5.7	204	2.5e-07
ENSG00000102898	NUTF2	10	-6.6	204	2.5e-07
ENSG00000142168	SOD1	10	-5.6	203	2.5e-07
ENSG00000164032	H2AFZ	10	-5	203	2.5e-07
ENSG00000197958	RPL12	10	-5.4	203	2.5e-07
ENSG00000109618	SEPSECS	10	-5.5	202	2.5e-07
ENSG00000128059	PPAT	10	-6.4	202	2.5e-07
ENSG00000142539	CTD-2545M3.6	10	-6.2	201	2.5e-07
ENSG00000152904	GGPS1	10	-5.5	201	2.5e-07
ENSG00000104852	SNRNP70	10	-4.8	200	2.5e-07
ENSG00000116586	LAMTOR2	10	-5.2	200	2.5e-07
ENSG00000183513	COA5	9	-5.6	200	2.5e-07
ENSG00000234237	AL162431.1	10	-6.4	200	2.5e-07
ENSG00000103653	CSK	10	-5.2	199	2.5e-07
ENSG00000269746	AC009060.1	9	-6	199	2.5e-07
ENSG00000267906	AC073333.1	9	-6.7	197	2.5e-07
ENSG00000059573	ALDH18A1	10	-5.4	197	2.5e-07
ENSG00000167792	NDUFV1	10	-5.9	196	2.5e-07
ENSG00000103275	UBE2I	10	-5.1	196	2.5e-07
ENSG00000168496	FEN1	10	-5.1	196	2.5e-07
ENSG00000100519	PSMC6	10	-4.8	196	2.5e-07
ENSG00000103502	CDIPT	10	-5	196	2.5e-07
ENSG00000183751	TBL3	10	-5	195	2.5e-07
ENSG00000115541	HSPE1	10	-5.4	195	2.5e-07
ENSG00000161513	FDXR	10	-5.6	195	2.5e-07
ENSG00000161888	SPC24	10	-4.9	194	2.5e-07
ENSG00000167658	EEF2	10	-6.1	194	2.5e-07
ENSG00000154582	TCEB1	10	-5.5	194	2.5e-07
ENSG00000072274	TFRC	9	-5.1	193	2.5e-07
ENSG00000143228	NUF2	10	-5.3	193	2.5e-07
ENSG00000167721	TSR1	10	-5	193	2.5e-07
ENSG00000102978	POLR2C	10	-5.3	193	2.5e-07
ENSG00000105671	DDX49	10	-5.4	192	2.5e-07
ENSG00000259752	FKSG62	10	-5.7	192	2.5e-07
ENSG00000031698	SARS	10	-5	192	2.5e-07
ENSG00000188612	SUMO2	10	-5.3	192	2.5e-07
ENSG00000107937	GTPBP4	9	-5.5	192	2.5e-07
ENSG00000198034	RPS4X	10	-5.3	192	2.5e-07
ENSG00000112118	MCM3	10	-4.9	191	2.5e-07
ENSG00000073969	NSF	10	-5	191	2.5e-07
ENSG00000110921	MVK	10	-6.6	190	2.5e-07
ENSG00000197170	PSMD12	10	-5.7	190	2.5e-07
ENSG00000021776	AQR	10	-5.2	189	2.5e-07
ENSG00000113712	CSNK1A1	10	-5.9	189	2.5e-07
ENSG00000110955	ATP5B	10	-5.1	189	2.5e-07
ENSG00000164091	WDR82	10	-5.1	189	2.5e-07
ENSG00000111669	TPI1	10	-5.7	189	2.5e-07
ENSG00000110700	RPS13	10	-6.2	189	2.5e-07
ENSG00000268156	FKSG61	10	-5	189	2.5e-07
ENSG00000058272	PPP1R12A	10	-5.1	188	2.5e-07
ENSG00000136718	IMP4	10	-5.3	188	2.5e-07
ENSG00000065268	WDR18	10	-6.3	188	2.5e-07
ENSG00000204779	FOXD4L5	10	-5.3	188	2.5e-07
ENSG00000178921	PFAS	10	-5.7	188	2.5e-07
ENSG00000263809	RP11-849F2.7	10	-4.8	188	2.5e-07
ENSG00000184787	UBE2G2	10	-5	188	2.5e-07
ENSG00000100138	NHP2L1	10	-6	187	2.5e-07
ENSG00000198258	UBL5	10	-6.2	187	2.5e-07
ENSG00000119383	PPP2R4	10	-5.6	187	2.5e-07
ENSG00000062485	CS	10	-4.9	187	2.5e-07
ENSG00000180817	PPA1	10	-5.1	186	2.5e-07
ENSG00000175792	RUVBL1	10	-5.5	186	2.5e-07
ENSG00000147382	FAM58A	10	-5	186	2.5e-07
ENSG00000092094	OSGEP	10	-5.4	186	2.5e-07
ENSG00000143624	INTS3	10	-4.5	185	2.5e-07
ENSG00000175334	BANF1	10	-6.1	185	2.5e-07
ENSG00000119537	KDSR	10	-5.6	185	2.5e-07
ENSG00000055044	NOP58	10	-5.2	184	2.5e-07
ENSG00000127054	CPSF3L	10	-5.3	184	2.5e-07
ENSG00000137955	RABGGTB	10	-5.6	184	2.5e-07
ENSG00000113916	BCL6	10	-4.9	184	2.5e-07
ENSG00000181222	POLR2A	10	-6.1	184	2.5e-07
ENSG00000079805	DNM2	10	-5.1	183	2.5e-07
ENSG00000268640	AC026369.1	8	-6.1	183	2.5e-07
ENSG00000143374	TARS2	10	-4.6	183	2.5e-07
ENSG00000168906	MAT2A	10	-5.6	183	2.5e-07
ENSG00000156970	BUB1B	10	-5	182	2.5e-07
ENSG00000124207	CSE1L	9	-4.7	182	2.5e-07
ENSG00000139343	SNRPF	10	-5.8	182	2.5e-07
ENSG00000041357	PSMA4	10	-5	182	2.5e-07
ENSG00000068308	OTUD5	10	-4.9	182	2.5e-07
ENSG00000174437	ATP2A2	10	-5.6	181	2.5e-07
ENSG00000084774	CAD	10	-6.2	181	2.5e-07
ENSG00000119285	HEATR1	10	-4.7	181	2.5e-07
ENSG00000147416	ATP6V1B2	10	-4.8	180	2.5e-07
ENSG00000170889	RPS9	10	-4.7	180	2.5e-07
ENSG00000106588	PSMA2	9	-5.3	180	2.5e-07
ENSG00000118705	RPN2	10	-4.3	180	2.5e-07
ENSG00000136631	VPS45	10	-5.6	180	2.5e-07
ENSG00000253350	RP11-127H5.1	10	-5.7	180	2.5e-07
ENSG00000198755	RPL10A	10	-5.2	180	2.5e-07
ENSG00000116874	WARS2	10	-5.5	180	2.5e-07
ENSG00000117308	GALE	10	-5.2	179	2.5e-07
ENSG00000136824	SMC2	10	-5.2	179	2.5e-07
ENSG00000137807	KIF23	10	-5.3	179	2.5e-07
ENSG00000134987	WDR36	10	-4.8	179	2.5e-07
ENSG00000122034	GTF3A	10	-4.7	179	2.5e-07
ENSG00000171314	PGAM1	10	-4.7	179	2.5e-07
ENSG00000152234	ATP5A1	10	-5.1	178	2.5e-07
ENSG00000268578	AL354718.1	10	-5.9	178	2.5e-07
ENSG00000156239	N6AMT1	10	-4.7	177	2.5e-07
ENSG00000268632	AC073657.1	8	-6.9	177	2.5e-07
ENSG00000144713	RPL32	10	-5.1	177	2.5e-07
ENSG00000223496	EXOSC6	10	-5.5	176	2.5e-07
ENSG00000110107	PRPF19	10	-5.3	176	2.5e-07
ENSG00000265681	RPL17	10	-5.6	176	2.5e-07
ENSG00000185379	RAD51D	10	-5.8	176	2.5e-07
ENSG00000162144	CYB561A3	10	-4.8	176	2.5e-07
ENSG00000214109	AC008686.1	10	-6.2	176	2.5e-07
ENSG00000108424	KPNB1	10	-5.3	176	2.5e-07
ENSG00000268154	AL591806.1	10	-6.3	175	2.5e-07
ENSG00000099817	POLR2E	10	-4.9	175	2.5e-07
ENSG00000181163	NPM1	10	-4.7	175	2.5e-07
ENSG00000095059	DHPS	10	-5.1	175	2.5e-07
ENSG00000148688	RPP30	10	-5.3	175	2.5e-07
ENSG00000106399	RPA3	10	-4.9	175	2.5e-07
ENSG00000007923	DNAJC11	10	-5.2	175	2.5e-07
ENSG00000100983	GSS	10	-5.3	175	2.5e-07
ENSG00000262526	CTD-2545G14.7	8	-4.9	175	2.5e-07
ENSG00000105372	RPS19	10	-4.9	174	2.5e-07
ENSG00000066926	FECH	10	-5.5	174	2.5e-07
ENSG00000122692	SMU1	10	-5.4	174	2.5e-07
ENSG00000111300	NAA25	10	-4.3	173	2.5e-07
ENSG00000142751	GPN2	10	-5.2	173	2.5e-07
ENSG00000181938	GINS3	10	-5.5	173	2.5e-07
ENSG00000179115	FARSA	10	-5.5	173	2.5e-07
ENSG00000173141	MRP63	10	-5.6	173	2.5e-07
ENSG00000035687	ADSS	10	-5.1	173	2.5e-07
ENSG00000159140	SON	10	-5.1	172	2.5e-07
ENSG00000159259	CHAF1B	10	-4.9	172	2.5e-07
ENSG00000075624	ACTB	9	-4.9	172	2.5e-07
ENSG00000126088	UROD	10	-5.7	172	2.5e-07
ENSG00000104889	RNASEH2A	10	-4.9	172	2.5e-07
ENSG00000138768	USO1	10	-5.2	172	2.5e-07
ENSG00000134809	TIMM10	10	-5.5	171	2.5e-07
ENSG00000154473	BUB3	10	-5.4	171	2.5e-07
ENSG00000261796	ISY1-RAB43	10	-4.6	171	2.5e-07
ENSG00000150753	CCT5	10	-5.1	171	2.5e-07
ENSG00000141759	TXNL4A	10	-5.8	171	2.5e-07
ENSG00000147604	RPL7	10	-5.8	171	2.5e-07
ENSG00000127554	GFER	10	-5	171	2.5e-07
ENSG00000108312	UBTF	10	-5.6	171	2.5e-07
ENSG00000167085	PHB	10	-5	171	2.5e-07
ENSG00000196305	IARS	10	-5	171	2.5e-07
ENSG00000126012	KDM5C	10	-5	171	2.5e-07
ENSG00000141564	RPTOR	10	-5.1	170	2.5e-07
ENSG00000068366	ACSL4	10	-5.8	170	2.5e-07
ENSG00000064313	TAF2	10	-5.4	170	2.5e-07
ENSG00000071082	RPL31	10	-5.6	170	2.5e-07
ENSG00000137876	RSL24D1	10	-6.1	170	2.5e-07
ENSG00000204628	GNB2L1	10	-5.4	170	2.5e-07
ENSG00000136888	ATP6V1G1	9	-4.9	170	2.5e-07
ENSG00000172053	QARS	10	-4.9	170	2.5e-07
ENSG00000100297	MCM5	10	-4.5	169	2.5e-07
ENSG00000121621	KIF18A	10	-5.1	169	2.5e-07
ENSG00000198554	WDHD1	10	-5.7	169	2.5e-07
ENSG00000178999	AURKB	10	-5.5	169	2.5e-07
ENSG00000204788	CR769776.1	10	-6.1	169	2.5e-07
ENSG00000186141	POLR3C	10	-5.1	169	2.5e-07
ENSG00000138442	WDR12	10	-3.9	169	2.5e-07
ENSG00000175826	CTDNEP1	10	-5.3	169	2.5e-07
ENSG00000131174	COX7B	9	-5.6	169	2.5e-07
ENSG00000166200	COPS2	10	-5.1	168	2.5e-07
ENSG00000100554	ATP6V1D	10	-5.4	168	2.5e-07
ENSG00000171720	HDAC3	10	-5.4	168	2.5e-07
ENSG00000111229	ARPC3	10	-5.7	168	2.5e-07
ENSG00000172115	CYCS	10	-4.7	168	2.5e-07
ENSG00000157020	SEC13	10	-5.2	168	2.5e-07
ENSG00000178802	MPI	10	-5.2	168	2.5e-07
ENSG00000004455	AK2	10	-6.2	167	2.5e-07
ENSG00000138160	KIF11	10	-5	167	2.5e-07
ENSG00000108384	RAD51C	10	-5.2	167	2.5e-07
ENSG00000054116	TRAPPC3	10	-5.2	166	2.5e-07
ENSG00000133316	WDR74	10	-5.4	166	2.5e-07
ENSG00000211956	IGHV4-34	10	-5.9	166	2.5e-07
ENSG00000127804	METTL16	10	-4.5	166	2.5e-07
ENSG00000100028	SNRPD3	10	-6.3	166	2.5e-07
ENSG00000196865	NHLRC2	9	-4.7	166	2.5e-07
ENSG00000129932	DOHH	10	-5.7	166	2.5e-07
ENSG00000228537	AL353608.1	10	-4.4	166	2.5e-07
ENSG00000258804	RP11-322L20.1	10	-7	166	2.5e-07
ENSG00000183207	RUVBL2	9	-5.4	165	2.5e-07
ENSG00000100075	SLC25A1	10	-5.1	165	2.5e-07
ENSG00000120438	TCP1	10	-4.6	165	2.5e-07
ENSG00000163930	BAP1	10	-4.5	165	2.5e-07
ENSG00000100084	HIRA	10	-5	165	2.5e-07
ENSG00000256206	PSMA1	10	-4.8	165	2.5e-07
ENSG00000170619	COMMD5	10	-4.8	165	2.5e-07
ENSG00000067560	RHOA	10	-5.1	165	2.5e-07
ENSG00000177565	TBL1XR1	10	-5.4	164	2.5e-07
ENSG00000268111	AL031663.1	6	-6.4	164	2.5e-07
ENSG00000269624	AL138847.1	10	-5.4	164	2.5e-07
ENSG00000268533	AC004076.7	10	-6.4	164	2.5e-07
ENSG00000176134	AL445665.1	10	-5	164	2.5e-07
ENSG00000110536	PTPMT1	10	-5	164	2.5e-07
ENSG00000214645	AL162389.1	10	-5.8	164	2.5e-07
ENSG00000170312	CDK1	10	-5.4	163	2.5e-07
ENSG00000119414	PPP6C	10	-5.7	163	2.5e-07
ENSG00000132383	RPA1	10	-5.1	163	2.5e-07
ENSG00000100764	PSMC1	9	-4.9	163	2.5e-07
ENSG00000267981	AP003041.2	10	-5.9	163	2.5e-07
ENSG00000108423	TUBD1	10	-5	163	2.5e-07
ENSG00000149925	ALDOA	9	-5	162	2.5e-07
ENSG00000137818	RPLP1	10	-5.4	162	2.5e-07
ENSG00000256715	AL050302.1	9	-5.8	162	2.5e-07
ENSG00000115484	CCT4	10	-4.7	162	2.5e-07
ENSG00000051180	RAD51	10	-5.2	162	2.5e-07
ENSG00000067704	IARS2	10	-5.9	162	2.5e-07
ENSG00000112972	HMGCS1	10	-5.3	162	2.5e-07
ENSG00000221983	UBA52	10	-5.6	162	2.5e-07
ENSG00000136710	CCDC115	10	-5.3	162	2.5e-07
ENSG00000178952	TUFM	10	-5.7	161	2.5e-07
ENSG00000106636	YKT6	10	-4.6	161	2.5e-07
ENSG00000254806	SYS1-DBNDD2	10	-5.7	161	2.5e-07
ENSG00000100209	HSCB	10	-5.7	161	2.5e-07
ENSG00000130826	DKC1	9	-4.9	161	2.5e-07
ENSG00000198431	TXNRD1	10	-5	160	2.5e-07
ENSG00000153187	HNRNPU	10	-5	160	2.5e-07
ENSG00000163636	PSMD6	10	-3.8	160	2.5e-07
ENSG00000164109	MAD2L1	9	-5.5	160	2.5e-07
ENSG00000128524	ATP6V1F	10	-5.6	160	2.5e-07
ENSG00000100162	CENPM	10	-4.9	160	2.5e-07
ENSG00000162298	SYVN1	10	-5.3	160	2.5e-07
ENSG00000258792	RP11-944C7.1	7	-6.8	160	2.5e-07
ENSG00000160201	U2AF1	10	-4.9	159	2.5e-07
ENSG00000115368	WDR75	10	-5.6	159	2.5e-07
ENSG00000125691	RPL23	10	-5.8	159	2.5e-07
ENSG00000102967	DHODH	9	-5.1	159	2.5e-07
ENSG00000169045	HNRNPH1	10	-4.9	159	2.5e-07
ENSG00000155380	SLC16A1	10	-5	159	2.5e-07
ENSG00000173674	EIF1AX	10	-5.1	159	2.5e-07
ENSG00000228716	DHFR	10	-6	159	2.5e-07
ENSG00000128951	DUT	10	-6.3	159	2.5e-07
ENSG00000099194	SCD	10	-4.9	158	2.5e-07
ENSG00000053900	ANAPC4	10	-5.6	158	2.5e-07
ENSG00000105193	RPS16	10	-5.2	158	2.5e-07
ENSG00000142937	RPS8	10	-4.9	158	2.5e-07
ENSG00000175376	EIF1AD	10	-4.3	158	2.5e-07
ENSG00000159079	C21ORF59	10	-4.7	158	2.5e-07
ENSG00000131475	VPS25	9	-5.8	158	2.5e-07
ENSG00000014138	POLA2	10	-5.3	157	2.5e-07
ENSG00000130332	LSM7	10	-4.8	157	2.5e-07
ENSG00000160917	CPSF4	10	-5.6	157	2.5e-07
ENSG00000267673	FDX1L	10	-5.5	157	2.5e-07
ENSG00000065183	WDR3	10	-4.8	157	2.5e-07
ENSG00000136271	DDX56	10	-4.7	157	2.5e-07
ENSG00000242372	EIF6	10	-4.9	157	2.5e-07
ENSG00000105849	TWISTNB	10	-6	157	2.5e-07
ENSG00000100632	ERH	10	-4.3	157	2.5e-07
ENSG00000211666	IGLV2-14	10	-5.9	156	2.5e-07
ENSG00000172269	DPAGT1	10	-5.1	156	2.5e-07
ENSG00000166595	FAM96B	10	-4.7	156	2.5e-07
ENSG00000105402	NAPA	10	-4.9	156	2.5e-07
ENSG00000140307	GTF2A2	10	-5.8	156	2.5e-07
ENSG00000162377	COA7	10	-5.3	156	2.5e-07
ENSG00000142534	RPS11	10	-5.6	156	2.5e-07
ENSG00000144559	TAMM41	10	-4.7	156	2.5e-07
ENSG00000108518	PFN1	10	-5.7	156	2.5e-07
ENSG00000109917	ZNF259	10	-4.9	156	2.5e-07
ENSG00000133706	LARS	10	-5	156	2.5e-07
ENSG00000178913	TAF7	10	-5.2	156	2.5e-07
ENSG00000166851	PLK1	10	-4.8	156	2.5e-07
ENSG00000197324	LRP10	10	-6	156	2.5e-07
ENSG00000164167	LSM6	10	-5.5	155	2.5e-07
ENSG00000104835	SARS2	9	-5	155	2.5e-07
ENSG00000160563	MED27	10	-5.4	155	2.5e-07
ENSG00000174276	ZNHIT2	9	-5.2	155	2.5e-07
ENSG00000198042	MAK16	10	-5.2	155	2.5e-07
ENSG00000140905	GCSH	10	-4.9	155	2.5e-07
ENSG00000077235	GTF3C1	9	-5.1	155	2.5e-07
ENSG00000165494	PCF11	10	-6.2	155	2.5e-07
ENSG00000138621	PPCDC	9	-6.1	155	2.5e-07
ENSG00000082516	GEMIN5	10	-5	155	2.5e-07
ENSG00000112576	CCND3	10	-5.3	155	2.5e-07
ENSG00000182117	NOP10	10	-4.7	155	2.5e-07
ENSG00000173436	MINOS1	9	-5.7	155	2.5e-07
ENSG00000189091	SF3B3	9	-4.7	155	2.5e-07
ENSG00000137547	MRPL15	10	-4.9	155	2.5e-07
ENSG00000116649	SRM	10	-5.6	154	2.5e-07
ENSG00000129351	ILF3	9	-5.7	154	2.5e-07
ENSG00000004897	CDC27	10	-4.9	154	2.5e-07
ENSG00000111880	RNGTT	10	-5.8	154	2.5e-07
ENSG00000142230	SAE1	10	-5.4	154	2.5e-07
ENSG00000177971	IMP3	10	-5.3	154	2.5e-07
ENSG00000171960	PPIH	10	-5.2	154	2.5e-07
ENSG00000198833	UBE2J1	10	-4.8	154	2.5e-07
ENSG00000130741	EIF2S3	10	-5.5	153	2.5e-07
ENSG00000184432	COPB2	10	-5.9	153	2.5e-07
ENSG00000068120	COASY	10	-4.4	153	2.5e-07
ENSG00000115275	MOGS	10	-5.1	153	2.5e-07
ENSG00000145425	RPS3A	10	-5.4	153	2.5e-07
ENSG00000196655	TRAPPC4	10	-5.1	153	2.5e-07
ENSG00000108671	PSMD11	10	-5	153	2.5e-07
ENSG00000117410	ATP6V0B	10	-5.4	153	2.5e-07
ENSG00000126457	PRMT1	10	-5.3	152	2.5e-07
ENSG00000108883	EFTUD2	10	-5.1	152	2.5e-07
ENSG00000126524	SBDS	10	-5.2	152	2.5e-07
ENSG00000198522	GPN1	10	-5.3	152	2.5e-07
ENSG00000159720	ATP6V0D1	10	-5.2	152	2.5e-07
ENSG00000131236	CAP1	10	-5	152	2.5e-07
ENSG00000128050	PAICS	10	-5.7	152	2.5e-07
ENSG00000104671	DCTN6	10	-6.1	152	2.5e-07
ENSG00000129933	MAU2	10	-5.1	151	5e-07
ENSG00000100949	RABGGTA	10	-5.4	151	5e-07
ENSG00000125356	NDUFA1	10	-4.9	151	5e-07
ENSG00000160209	PDXK	10	-5.4	151	5e-07
ENSG00000067225	PKM	10	-4.8	151	5e-07
ENSG00000023608	SNAPC1	10	-5.9	151	5e-07
ENSG00000073536	NLE1	10	-4.7	151	5e-07
ENSG00000113460	BRIX1	10	-5.3	151	5e-07
ENSG00000173418	NAA20	10	-4.9	150	5e-07
ENSG00000177084	POLE	10	-5.3	150	5e-07
ENSG00000103356	EARS2	9	-4.9	150	5e-07
ENSG00000198356	ASNA1	10	-5.2	150	5e-07
ENSG00000101997	CCDC22	10	-4.5	150	5e-07
ENSG00000215126	CBWD7	10	-4.7	150	5e-07
ENSG00000039123	SKIV2L2	10	-5.1	150	5e-07
ENSG00000113810	SMC4	10	-5.6	150	5e-07
ENSG00000239900	ADSL	10	-4.8	150	5e-07
ENSG00000138073	PREB	10	-5	150	5e-07
ENSG00000156502	SUPV3L1	10	-6.1	150	5e-07
ENSG00000130985	UBA1	10	-5.5	149	5e-07
ENSG00000143751	SDE2	10	-5.2	149	5e-07
ENSG00000244005	NFS1	10	-4.9	149	5e-07
ENSG00000136937	NCBP1	10	-5.1	149	5e-07
ENSG00000198830	HMGN2	10	-5.1	149	5e-07
ENSG00000183431	SF3A3	10	-4.7	149	5e-07
ENSG00000096401	CDC5L	10	-5	149	5e-07
ENSG00000156508	EEF1A1	10	-5.3	149	5e-07
ENSG00000037897	METTL1	10	-4.8	149	5e-07
ENSG00000123505	AMD1	10	-5.3	148	5e-07
ENSG00000162368	CMPK1	10	-4.9	148	5e-07
ENSG00000111639	MRPL51	10	-5.4	148	5e-07
ENSG00000130489	SCO2	10	-4.3	148	5e-07
ENSG00000138363	ATIC	10	-5	148	5e-07
ENSG00000157978	LDLRAP1	10	-5.2	148	5e-07
ENSG00000161016	RPL8	10	-5.9	148	5e-07
ENSG00000109971	HSPA8	10	-5.5	148	5e-07
ENSG00000184076	UQCR10	10	-4.7	148	5e-07
ENSG00000073578	SDHA	10	-6	147	5e-07
ENSG00000143384	MCL1	10	-5.1	147	5e-07
ENSG00000155666	KDM8	10	-4.8	147	5e-07
ENSG00000241945	PWP2	10	-6	147	5e-07
ENSG00000160949	TONSL	10	-5	147	5e-07
ENSG00000168653	NDUFS5	10	-5.3	147	5e-07
ENSG00000094880	CDC23	10	-5.7	147	5e-07
ENSG00000101247	NDUFAF5	10	-5	147	5e-07
ENSG00000257365	FNTB	6	-6.3	146	7.5e-07
ENSG00000149554	CHEK1	10	-6	146	7.5e-07
ENSG00000070756	PABPC1	10	-4.5	146	7.5e-07
ENSG00000139131	YARS2	10	-4.9	146	7.5e-07
ENSG00000111237	VPS29	10	-4.9	146	7.5e-07
ENSG00000172315	TP53RK	10	-5.3	146	7.5e-07
ENSG00000155097	ATP6V1C1	10	-5.8	146	7.5e-07
ENSG00000134265	NAPG	10	-5.5	146	7.5e-07
ENSG00000127125	PPCS	10	-4.4	146	7.5e-07
ENSG00000129083	COPB1	10	-4.4	145	1e-06
ENSG00000171793	CTPS1	10	-6	145	1e-06
ENSG00000123219	CENPK	10	-4.9	145	1e-06
ENSG00000142657	PGD	10	-6.2	145	1e-06
ENSG00000179950	PUF60	10	-5.9	145	1e-06
ENSG00000001497	LAS1L	9	-5.1	145	1e-06
ENSG00000154727	GABPA	9	-4.8	145	1e-06
ENSG00000132603	NIP7	9	-5.5	145	1e-06
ENSG00000126215	XRCC3	10	-5.2	145	1e-06
ENSG00000272772	CTD-2410N18.5	10	-5.4	145	1e-06
ENSG00000121022	COPS5	10	-5.4	145	1e-06
ENSG00000104976	SNAPC2	9	-4.8	145	1e-06
ENSG00000153574	RPIA	10	-4.9	144	1.25e-06
ENSG00000151465	CDC123	10	-4.4	144	1.25e-06
ENSG00000107581	EIF3A	10	-4.8	144	1.25e-06
ENSG00000170445	HARS	10	-5.3	144	1.25e-06
ENSG00000144028	SNRNP200	10	-4.7	144	1.25e-06
ENSG00000178105	DDX10	10	-5.3	144	1.25e-06
ENSG00000039650	PNKP	9	-4.7	144	1.25e-06
ENSG00000168066	SF1	10	-4.9	144	1.25e-06
ENSG00000131795	RBM8A	10	-5	144	1.25e-06
ENSG00000174748	RPL15	10	-4.9	144	1.25e-06
ENSG00000142731	PLK4	10	-6	144	1.25e-06
ENSG00000182362	YBEY	10	-4.8	144	1.25e-06
ENSG00000196230	TUBB	10	-5.5	144	1.25e-06
ENSG00000140105	WARS	10	-6.2	144	1.25e-06
ENSG00000149716	ORAOV1	9	-5	143	1.5e-06
ENSG00000182824	AC008132.1	10	-5.7	143	1.5e-06
ENSG00000171848	RRM2	10	-5.3	143	1.5e-06
ENSG00000152253	SPC25	10	-5.3	143	1.5e-06
ENSG00000124614	RPS10	10	-5.2	143	1.5e-06
ENSG00000084623	EIF3I	9	-5.1	143	1.5e-06
ENSG00000178971	CTC1	10	-3.7	143	1.5e-06
ENSG00000188690	UROS	9	-4.6	143	1.5e-06
ENSG00000121350	PYROXD1	10	-4.2	143	1.5e-06
ENSG00000137492	PRKRIR	10	-5.4	143	1.5e-06
ENSG00000108963	DPH1	10	-5.2	143	1.5e-06
ENSG00000129562	DAD1	10	-4.8	143	1.5e-06
ENSG00000086598	TMED2	10	-4.8	143	1.5e-06
ENSG00000145041	VPRBP	10	-4.4	143	1.5e-06
ENSG00000127564	PKMYT1	10	-6.1	142	1.5e-06
ENSG00000171863	RPS7	10	-5.1	142	1.5e-06
ENSG00000117408	IPO13	10	-5	142	1.5e-06
ENSG00000273003	RP11-399J13.3	10	-5.2	142	1.5e-06
ENSG00000139163	ETNK1	10	-6.2	142	1.5e-06
ENSG00000147679	UTP23	10	-5.3	142	1.5e-06
ENSG00000008838	MED24	10	-5.1	142	1.5e-06
ENSG00000135002	RFK	10	-4.7	142	1.5e-06
ENSG00000125449	ARMC7	10	-4.9	142	1.5e-06
ENSG00000164346	NSA2	10	-5.2	142	1.5e-06
ENSG00000167005	NUDT21	10	-5.8	142	1.5e-06
ENSG00000092330	TINF2	9	-4.3	142	1.5e-06
ENSG00000010256	UQCRC1	10	-5.3	142	1.5e-06
ENSG00000100605	ITPK1	10	-4.5	142	1.5e-06
ENSG00000100811	YY1	10	-4.1	142	1.5e-06
ENSG00000163781	TOPBP1	10	-4.8	142	1.5e-06
ENSG00000070761	C16ORF80	10	-4.2	141	1.5e-06
ENSG00000163466	ARPC2	10	-4.2	141	1.5e-06
ENSG00000110619	CARS	10	-4.6	141	1.5e-06
ENSG00000130177	CDC16	10	-5.1	141	1.5e-06
ENSG00000151093	OXSM	10	-5.1	141	1.5e-06
ENSG00000213639	PPP1CB	9	-5.6	141	1.5e-06
ENSG00000122140	MRPS2	10	-5.6	141	1.5e-06
ENSG00000172613	RAD9A	10	-5.4	140	1.5e-06
ENSG00000113161	HMGCR	10	-4.6	140	1.5e-06
ENSG00000142207	URB1	10	-4.4	140	1.5e-06
ENSG00000105810	CDK6	10	-4.7	140	1.5e-06
ENSG00000115286	NDUFS7	10	-5.2	140	1.5e-06
ENSG00000186468	RPS23	10	-4.9	140	1.5e-06
ENSG00000144021	CIAO1	10	-5.6	140	1.5e-06
ENSG00000103510	KAT8	10	-5.1	140	1.5e-06
ENSG00000140395	WDR61	9	-4.9	140	1.5e-06
ENSG00000102144	PGK1	10	-5.7	140	1.5e-06
ENSG00000167986	DDB1	10	-5.6	140	1.5e-06
ENSG00000259243	GOLGA6L19	10	-4.9	140	1.5e-06
ENSG00000161217	PCYT1A	10	-4.8	140	1.5e-06
ENSG00000124608	AARS2	10	-5.7	140	1.5e-06
ENSG00000172534	HCFC1	9	-5.7	139	2.25e-06
ENSG00000071553	ATP6AP1	9	-5.1	139	2.25e-06
ENSG00000126226	PCID2	10	-4.8	139	2.25e-06
ENSG00000177082	WDR73	10	-4.2	139	2.25e-06
ENSG00000146143	PRIM2	10	-5	139	2.25e-06
ENSG00000076924	XAB2	10	-5.1	139	2.25e-06
ENSG00000215021	PHB2	10	-5.7	139	2.25e-06
ENSG00000112081	SRSF3	10	-4.5	139	2.25e-06
ENSG00000165119	HNRNPK	10	-4.8	139	2.25e-06
ENSG00000175221	MED16	10	-5.2	139	2.25e-06
ENSG00000060069	CTDP1	10	-5.6	138	2.75e-06
ENSG00000008018	PSMB1	10	-5.4	138	2.75e-06
ENSG00000162396	PARS2	10	-4.7	138	2.75e-06
ENSG00000213121	AL590867.1	9	-5.3	138	2.75e-06
ENSG00000134186	PRPF38B	10	-5	138	2.75e-06
ENSG00000143498	TAF1A	10	-5.4	138	2.75e-06
ENSG00000165688	PMPCA	10	-4.3	138	2.75e-06
ENSG00000131966	ACTR10	10	-4.6	138	2.75e-06
ENSG00000182899	RPL35A	9	-4.8	138	2.75e-06
ENSG00000103274	NUBP1	10	-5	138	2.75e-06
ENSG00000103363	TCEB2	10	-5.1	138	2.75e-06
ENSG00000120533	ENY2	10	-4.8	138	2.75e-06
ENSG00000204392	LSM2	10	-5.4	138	2.75e-06
ENSG00000092108	SCFD1	10	-4.8	138	2.75e-06
ENSG00000065518	NDUFB4	10	-5.2	138	2.75e-06
ENSG00000264187	RP11-45M22.4	10	-4.6	137	2.75e-06
ENSG00000102125	TAZ	10	-4.7	137	2.75e-06
ENSG00000105819	PMPCB	10	-4.7	137	2.75e-06
ENSG00000187145	MRPS21	10	-4.8	137	2.75e-06
ENSG00000101182	PSMA7	10	-5.1	137	2.75e-06
ENSG00000211899	IGHM	10	-4.9	137	2.75e-06
ENSG00000020922	MRE11A	10	-5.5	137	2.75e-06
ENSG00000153037	SRP19	10	-5	137	2.75e-06
ENSG00000170860	LSM3	10	-4.7	137	2.75e-06
ENSG00000269446	AC006967.1	10	-5.6	137	2.75e-06
ENSG00000134905	CARS2	10	-4.9	136	3e-06
ENSG00000156261	CCT8	10	-5.2	136	3e-06
ENSG00000108294	PSMB3	10	-5.6	136	3e-06
ENSG00000100029	PES1	10	-4.8	136	3e-06
ENSG00000136709	WDR33	10	-5	136	3e-06
ENSG00000100316	RPL3	10	-5.2	136	3e-06
ENSG00000113013	HSPA9	10	-4.6	136	3e-06
ENSG00000117682	DHDDS	9	-4.9	136	3e-06
ENSG00000214919	AC104472.1	10	-6.2	136	3e-06
ENSG00000198793	MTOR	10	-5.3	136	3e-06
ENSG00000143947	RPS27A	10	-5	136	3e-06
ENSG00000100413	POLR3H	10	-4.3	135	3e-06
ENSG00000269291	AC010877.1	10	-5.9	135	3e-06
ENSG00000125755	SYMPK	10	-5.7	135	3e-06
ENSG00000269084	AC009977.1	5	-7.9	135	3e-06
ENSG00000187555	USP7	10	-5.1	135	3e-06
ENSG00000110717	NDUFS8	10	-5	135	3e-06
ENSG00000145050	MANF	10	-4.4	135	3e-06
ENSG00000180198	RCC1	9	-5.6	135	3e-06
ENSG00000147274	RBMX	10	-4.5	135	3e-06
ENSG00000143476	DTL	10	-5	135	3e-06
ENSG00000108651	UTP6	10	-4.6	135	3e-06
ENSG00000140992	PDPK1	10	-5.7	135	3e-06
ENSG00000097046	CDC7	10	-5.1	135	3e-06
ENSG00000109475	RPL34	10	-5.5	135	3e-06
ENSG00000055950	MRPL43	8	-5.3	134	3.25e-06
ENSG00000205246	RPSAP58	10	-5.5	134	3.25e-06
ENSG00000106628	POLD2	10	-4.8	134	3.25e-06
ENSG00000149806	FAU	9	-5.2	134	3.25e-06
ENSG00000122026	RPL21	10	-4.9	134	3.25e-06
ENSG00000159593	NAE1	10	-5	134	3.25e-06
ENSG00000137100	DCTN3	10	-4.7	134	3.25e-06
ENSG00000114391	RPL24	10	-4.9	134	3.25e-06
ENSG00000076003	MCM6	10	-4.6	134	3.25e-06
ENSG00000101246	ARFRP1	10	-6	133	3.75e-06
ENSG00000204569	PPP1R10	10	-5.1	133	3.75e-06
ENSG00000143368	SF3B4	10	-5.5	133	3.75e-06
ENSG00000143977	SNRPG	10	-5.6	133	3.75e-06
ENSG00000107815	C10ORF2	10	-4.7	133	3.75e-06
ENSG00000115446	UNC50	10	-3.9	133	3.75e-06
ENSG00000268702	AL049829.1	9	-4.8	133	3.75e-06
ENSG00000131368	MRPS25	10	-6.3	133	3.75e-06
ENSG00000163832	ELP6	10	-4.7	133	3.75e-06
ENSG00000053501	USE1	10	-4.5	133	3.75e-06
ENSG00000095139	ARCN1	10	-5	133	3.75e-06
ENSG00000268942	CKS1B	10	-4.2	133	3.75e-06
ENSG00000166986	MARS	10	-5	133	3.75e-06
ENSG00000103018	CYB5B	10	-6.3	133	3.75e-06
ENSG00000165060	FXN	10	-4.5	133	3.75e-06
ENSG00000185813	PCYT2	10	-4.6	133	3.75e-06
ENSG00000131100	ATP6V1E1	10	-4.5	133	3.75e-06
ENSG00000157778	PSMG3	10	-4.7	132	4.25e-06
ENSG00000100902	PSMA6	10	-5.2	132	4.25e-06
ENSG00000145191	EIF2B5	10	-5.2	132	4.25e-06
ENSG00000243667	WDR92	9	-6.2	132	4.25e-06
ENSG00000130348	QRSL1	10	-5.2	132	4.25e-06
ENSG00000250151	ARPC4-TTLL3	10	-5.5	132	4.25e-06
ENSG00000165264	NDUFB6	10	-4.9	132	4.25e-06
ENSG00000213551	DNAJC9	10	-5.1	132	4.25e-06
ENSG00000093009	CDC45	10	-5.4	132	4.25e-06
ENSG00000125743	SNRPD2	10	-5.3	132	4.25e-06
ENSG00000111445	RFC5	10	-5.6	131	4.5e-06
ENSG00000081307	UBA5	10	-4.9	131	4.5e-06
ENSG00000243264	IGKV2D-29	10	-6.1	131	4.5e-06
ENSG00000154813	DPH3	7	-5.9	131	4.5e-06
ENSG00000105640	RPL18A	10	-5.4	131	4.5e-06
ENSG00000186073	C15ORF41	10	-4.8	131	4.5e-06
ENSG00000033011	ALG1	10	-5	131	4.5e-06
ENSG00000102030	NAA10	10	-4.5	131	4.5e-06
ENSG00000134697	GNL2	10	-5.1	131	4.5e-06
ENSG00000143222	UFC1	10	-5.8	131	4.5e-06
ENSG00000188566	NDOR1	10	-4.8	130	5.75e-06
ENSG00000166226	CCT2	10	-4.9	130	5.75e-06
ENSG00000140326	CDAN1	10	-5	130	5.75e-06
ENSG00000133997	MED6	10	-4.6	130	5.75e-06
ENSG00000132768	DPH2	10	-4.5	130	5.75e-06
ENSG00000058729	RIOK2	9	-5.4	130	5.75e-06
ENSG00000144034	TPRKB	10	-4.4	130	5.75e-06
ENSG00000083312	TNPO1	10	-4.9	130	5.75e-06
ENSG00000075785	RAB7A	10	-5.2	130	5.75e-06
ENSG00000120158	RCL1	10	-4.8	130	5.75e-06
ENSG00000107371	EXOSC3	10	-4.3	129	6.25e-06
ENSG00000148606	POLR3A	10	-5	129	6.25e-06
ENSG00000164219	PGGT1B	10	-4.2	129	6.25e-06
ENSG00000143621	ILF2	8	-5.7	129	6.25e-06
ENSG00000086589	RBM22	10	-5.1	129	6.25e-06
ENSG00000152601	MBNL1	10	-5.6	129	6.25e-06
ENSG00000145592	RPL37	10	-6	129	6.25e-06
ENSG00000011304	PTBP1	10	-4.7	129	6.25e-06
ENSG00000120314	WDR55	10	-4.4	129	6.25e-06
ENSG00000105364	MRPL4	10	-4.6	129	6.25e-06
ENSG00000132664	POLR3F	10	-5	129	6.25e-06
ENSG00000000419	DPM1	10	-4.7	128	7.5e-06
ENSG00000100220	RTCB	10	-5.5	128	7.5e-06
ENSG00000088356	PDRG1	10	-5.8	128	7.5e-06
ENSG00000173540	GMPPB	10	-4.5	128	7.5e-06
ENSG00000203667	COX20	10	-5	128	7.5e-06
ENSG00000110777	POU2AF1	10	-4.7	128	7.5e-06
ENSG00000129347	KRI1	10	-4.9	128	7.5e-06
ENSG00000071564	TCF3	10	-4.7	128	7.5e-06
ENSG00000196365	LONP1	10	-5.4	128	7.5e-06
ENSG00000135940	COX5B	9	-4.1	128	7.5e-06
ENSG00000108592	FTSJ3	10	-4.8	128	7.5e-06
ENSG00000101361	NOP56	10	-5.6	127	8.5e-06
ENSG00000089685	BIRC5	10	-4.5	127	8.5e-06
ENSG00000074935	TUBE1	10	-5.9	127	8.5e-06
ENSG00000198156	NPIPB6	10	-5.6	127	8.5e-06
ENSG00000174446	SNAPC5	10	-5.6	127	8.5e-06
ENSG00000159131	GART	10	-5.1	127	8.5e-06
ENSG00000119013	NDUFB3	10	-4.5	127	8.5e-06
ENSG00000120539	MASTL	10	-7.1	127	8.5e-06
ENSG00000100865	CINP	10	-4.8	127	8.5e-06
ENSG00000125630	POLR1B	10	-4.9	127	8.5e-06
ENSG00000101166	SLMO2	10	-4.6	127	8.5e-06
ENSG00000105202	FBL	10	-4.7	127	8.5e-06
ENSG00000183763	TRAIP	10	-4.7	127	8.5e-06
ENSG00000101158	NELFCD	10	-5	127	8.5e-06
ENSG00000167112	TRUB2	10	-4.6	127	8.5e-06
ENSG00000241370	RPP21	10	-4.4	127	8.5e-06
ENSG00000104897	SF3A2	10	-4.4	127	8.5e-06
ENSG00000121579	NAA50	10	-5.3	127	8.5e-06
ENSG00000146731	CCT6A	10	-5.4	127	8.5e-06
ENSG00000122497	NBPF14	9	-4.9	127	8.5e-06
ENSG00000100883	SRP54	10	-4.7	126	9.25e-06
ENSG00000175216	CKAP5	10	-4.7	126	9.25e-06
ENSG00000155876	RRAGA	10	-5	126	9.25e-06
ENSG00000204822	MRPL53	10	-5.2	126	9.25e-06
ENSG00000198917	C9ORF114	10	-4.7	126	9.25e-06
ENSG00000161203	AP2M1	10	-4.3	126	9.25e-06
ENSG00000122882	ECD	10	-5	126	9.25e-06
ENSG00000114982	KANSL3	10	-4.5	126	9.25e-06
ENSG00000109775	UFSP2	9	-3.9	126	9.25e-06
ENSG00000125450	NUP85	10	-4.8	126	9.25e-06
ENSG00000272305	RP11-894J14.5	10	-5	126	9.25e-06
ENSG00000071894	CPSF1	10	-5	126	9.25e-06
ENSG00000267942	AC090673.2	6	-6	126	9.25e-06
ENSG00000080986	NDC80	10	-5	125	1e-05
ENSG00000063177	RPL18	10	-4.4	125	1e-05
ENSG00000102580	DNAJC3	10	-6.1	125	1e-05
ENSG00000224877	C17ORF89	10	-4.8	125	1e-05
ENSG00000130810	PPAN	10	-4.1	125	1e-05
ENSG00000171634	BPTF	10	-5.3	125	1e-05
ENSG00000174100	MRPL45	10	-4.1	125	1e-05
ENSG00000144231	POLR2D	10	-4	125	1e-05
ENSG00000116455	WDR77	10	-4.3	125	1e-05
ENSG00000101161	PRPF6	9	-4.6	125	1e-05
ENSG00000133112	TPT1	10	-5.5	125	1e-05
ENSG00000131153	GINS2	10	-4.5	125	1e-05
ENSG00000136450	SRSF1	10	-5.2	125	1e-05
ENSG00000110367	DDX6	10	-4.7	125	1e-05
ENSG00000134001	EIF2S1	10	-4.9	125	1e-05
ENSG00000015676	NUDCD3	10	-4.7	125	1e-05
ENSG00000126261	UBA2	9	-5.3	125	1e-05
ENSG00000159377	PSMB4	10	-5.4	125	1e-05
ENSG00000148308	GTF3C5	10	-5.5	124	1.15e-05
ENSG00000213780	GTF2H4	10	-5.1	124	1.15e-05
ENSG00000115216	NRBP1	10	-5.5	124	1.15e-05
ENSG00000122966	CIT	10	-4.7	124	1.15e-05
ENSG00000259063	DUX4L5	8	-5	124	1.15e-05
ENSG00000099381	SETD1A	10	-5.3	124	1.15e-05
ENSG00000183793	NPIPA5	10	-5.9	124	1.15e-05
ENSG00000132341	RAN	10	-5.5	124	1.15e-05
ENSG00000212673	AL136115.1	10	-5.7	124	1.15e-05
ENSG00000127080	IPPK	10	-4.9	124	1.15e-05
ENSG00000144744	UBA3	10	-4.8	124	1.15e-05
ENSG00000085872	CHERP	10	-4.9	124	1.15e-05
ENSG00000165280	VCP	10	-5.2	124	1.15e-05
ENSG00000132604	TERF2	10	-5.1	124	1.15e-05
ENSG00000129128	SPCS3	10	-5.3	124	1.15e-05
ENSG00000072756	TRNT1	10	-5.2	123	1.3e-05
ENSG00000138346	DNA2	10	-4.6	123	1.3e-05
ENSG00000060688	SNRNP40	10	-5.1	123	1.3e-05
ENSG00000139514	SLC7A1	10	-3.8	123	1.3e-05
ENSG00000131732	ZCCHC9	10	-4.1	123	1.3e-05
ENSG00000134058	CDK7	10	-4.9	123	1.3e-05
ENSG00000177302	TOP3A	10	-4.8	123	1.3e-05
ENSG00000120948	TARDBP	10	-4.8	123	1.3e-05
ENSG00000254673	RP11-598P20.5	10	-5.7	123	1.3e-05
ENSG00000071859	FAM50A	10	-4.4	123	1.3e-05
ENSG00000137054	POLR1E	10	-4.5	123	1.3e-05
ENSG00000167513	CDT1	10	-5.1	123	1.3e-05
ENSG00000184207	PGP	10	-3.7	123	1.3e-05
ENSG00000129559	NEDD8	6	-5.8	123	1.3e-05
ENSG00000214367	HAUS3	10	-4.7	123	1.3e-05
ENSG00000144741	SLC25A26	10	-5.5	123	1.3e-05
ENSG00000167842	MIS12	10	-4.8	123	1.3e-05
ENSG00000205629	LCMT1	10	-5	122	1.47e-05
ENSG00000248333	CDK11B	10	-5.3	122	1.47e-05
ENSG00000115875	SRSF7	10	-4.8	122	1.47e-05
ENSG00000171453	POLR1C	10	-4.7	122	1.47e-05
ENSG00000172273	HINFP	10	-5.1	122	1.47e-05
ENSG00000167118	URM1	10	-3.6	122	1.47e-05
ENSG00000143774	GUK1	10	-5.7	122	1.47e-05
ENSG00000105618	PRPF31	10	-4.9	122	1.47e-05
ENSG00000255098	RP11-481A20.11	10	-6.1	122	1.47e-05
ENSG00000077312	SNRPA	10	-4.9	122	1.47e-05
ENSG00000099624	ATP5D	10	-4.7	122	1.47e-05
ENSG00000066422	ZBTB11	10	-5.8	122	1.47e-05
ENSG00000131462	TUBG1	10	-4.7	122	1.47e-05
ENSG00000178896	EXOSC4	10	-4.4	122	1.47e-05
ENSG00000141456	PELP1	10	-5.4	122	1.47e-05
ENSG00000113272	THG1L	10	-4.4	122	1.47e-05
ENSG00000161981	SNRNP25	10	-4.5	122	1.47e-05
ENSG00000117697	NSL1	10	-4.2	122	1.47e-05
ENSG00000008988	RPS20	10	-4.8	122	1.47e-05
ENSG00000185627	PSMD13	10	-4.6	121	1.87e-05
ENSG00000136051	KIAA1033	10	-4.6	121	1.87e-05
ENSG00000115128	SF3B14	10	-5.2	121	1.87e-05
ENSG00000135476	ESPL1	10	-4.2	121	1.87e-05
ENSG00000115946	PNO1	10	-4.8	121	1.87e-05
ENSG00000171490	RSL1D1	10	-6.3	121	1.87e-05
ENSG00000068654	POLR1A	10	-5.1	121	1.87e-05
ENSG00000135624	CCT7	9	-4.4	121	1.87e-05
ENSG00000136485	DCAF7	10	-4.6	121	1.87e-05
ENSG00000163655	GMPS	10	-5	121	1.87e-05
ENSG00000241973	PI4KA	10	-5.5	121	1.87e-05
ENSG00000115866	DARS	9	-4.9	121	1.87e-05
ENSG00000058262	SEC61A1	10	-5.1	121	1.87e-05
ENSG00000001084	GCLC	10	-4.9	121	1.87e-05
ENSG00000136518	ACTL6A	10	-5	121	1.87e-05
ENSG00000117399	CDC20	10	-4.2	121	1.87e-05
ENSG00000197728	RPS26	10	-5.3	121	1.87e-05
ENSG00000075089	ACTR6	10	-5.1	121	1.87e-05
ENSG00000099991	CABIN1	10	-4.8	120	2.15e-05
ENSG00000167468	GPX4	10	-4.6	120	2.15e-05
ENSG00000125995	ROMO1	10	-4.2	120	2.15e-05
ENSG00000135763	URB2	10	-4.3	120	2.15e-05
ENSG00000112992	NNT	10	-4.3	120	2.15e-05
ENSG00000092531	SNAP23	10	-5.1	120	2.15e-05
ENSG00000115091	ACTR3	10	-4.8	120	2.15e-05
ENSG00000137947	GTF2B	10	-5.5	120	2.15e-05
ENSG00000128513	POT1	10	-5	120	2.15e-05
ENSG00000092199	HNRNPC	10	-5.4	120	2.15e-05
ENSG00000087586	AURKA	10	-6	120	2.15e-05
ENSG00000112855	HARS2	10	-5.1	120	2.15e-05
ENSG00000161920	MED11	10	-5.6	120	2.15e-05
ENSG00000214305	AP001024.1	10	-6.9	119	2.45e-05
ENSG00000049541	RFC2	10	-5.4	119	2.45e-05
ENSG00000063244	U2AF2	10	-5.6	119	2.45e-05
ENSG00000072501	SMC1A	10	-4.6	119	2.45e-05
ENSG00000074071	MRPS34	10	-4.6	119	2.45e-05
ENSG00000165684	SNAPC4	9	-4.9	119	2.45e-05
ENSG00000169084	DHRSX	10	-5.5	119	2.45e-05
ENSG00000141141	DDX52	9	-4.1	119	2.45e-05
ENSG00000115307	AUP1	9	-5.5	119	2.45e-05
ENSG00000137168	PPIL1	10	-4.3	119	2.45e-05
ENSG00000211639	IGLV4-60	10	-6.4	119	2.45e-05
ENSG00000127337	YEATS4	10	-4.9	119	2.45e-05
ENSG00000178950	GAK	10	-5.7	119	2.45e-05
ENSG00000213221	DNLZ	10	-4.4	119	2.45e-05
ENSG00000110063	DCPS	10	-4.4	119	2.45e-05
ENSG00000089009	RPL6	10	-4.7	119	2.45e-05
ENSG00000184056	VPS33B	10	-5.5	119	2.45e-05
ENSG00000114573	ATP6V1A	10	-5.8	119	2.45e-05
ENSG00000141367	CLTC	10	-4.7	118	2.77e-05
ENSG00000185883	ATP6V0C	6	-6	118	2.77e-05
ENSG00000167272	POP5	10	-5.3	118	2.77e-05
ENSG00000168002	POLR2G	10	-4.9	118	2.77e-05
ENSG00000174231	PRPF8	10	-3.9	118	2.77e-05
ENSG00000149313	AASDHPPT	10	-4.8	118	2.77e-05
ENSG00000110048	OSBP	10	-5.7	118	2.77e-05
ENSG00000103496	STX4	10	-5.1	118	2.77e-05
ENSG00000103047	TANGO6	10	-4.7	118	2.77e-05
ENSG00000170291	ELP5	10	-3.6	118	2.77e-05
ENSG00000137513	NARS2	10	-4.5	118	2.77e-05
ENSG00000105248	CCDC94	10	-4.6	118	2.77e-05
ENSG00000105447	GRWD1	10	-4.6	117	3e-05
ENSG00000032389	TSSC1	10	-4.9	117	3e-05
ENSG00000099821	POLRMT	10	-5	117	3e-05
ENSG00000164967	RPP25L	10	-4.7	117	3e-05
ENSG00000152147	GEMIN6	10	-3.6	117	3e-05
ENSG00000162521	RBBP4	10	-5.3	117	3e-05
ENSG00000104221	BRF2	9	-4.5	117	3e-05
ENSG00000159289	GOLGA6A	10	-4.2	117	3e-05
ENSG00000166411	IDH3A	10	-4.5	117	3e-05
ENSG00000130713	EXOSC2	9	-4.8	117	3e-05
ENSG00000100412	ACO2	10	-5	117	3e-05
ENSG00000205609	EIF3CL	10	-4.8	117	3e-05
ENSG00000173113	TRMT112	10	-4.7	117	3e-05
ENSG00000196644	GPR89C	10	-5.2	117	3e-05
ENSG00000113194	FAF2	10	-4.8	117	3e-05
ENSG00000085721	RRN3	10	-4.9	117	3e-05
ENSG00000166166	TRMT61A	9	-5.5	116	3.2e-05
ENSG00000135801	TAF5L	10	-5.1	116	3.2e-05
ENSG00000090273	NUDC	10	-4.5	116	3.2e-05
ENSG00000003402	CFLAR	10	-4.7	116	3.2e-05
ENSG00000178028	DMAP1	9	-4.5	116	3.2e-05
ENSG00000133119	RFC3	10	-5.2	116	3.2e-05
ENSG00000260914	RP11-343C2.11	10	-3.6	116	3.2e-05
ENSG00000132432	SEC61G	10	-4.4	116	3.2e-05
ENSG00000124571	XPO5	10	-3.9	116	3.2e-05
ENSG00000167130	DOLPP1	10	-4.2	116	3.2e-05
ENSG00000136628	EPRS	10	-4.6	116	3.2e-05
ENSG00000158864	NDUFS2	10	-4.8	116	3.2e-05
ENSG00000105401	CDC37	10	-4.8	116	3.2e-05
ENSG00000169359	SLC33A1	10	-4.4	116	3.2e-05
ENSG00000168488	ATXN2L	10	-4.6	116	3.2e-05
ENSG00000172757	CFL1	10	-6.2	116	3.2e-05
ENSG00000104147	OIP5	10	-5.3	115	3.52e-05
ENSG00000085415	SEH1L	10	-3.9	115	3.52e-05
ENSG00000125835	SNRPB	10	-4.7	115	3.52e-05
ENSG00000237847	FAM231A	10	-4.7	115	3.52e-05
ENSG00000233232	NPIPB7	10	-5.1	115	3.52e-05
ENSG00000113643	RARS	10	-4.6	115	3.52e-05
ENSG00000063245	EPN1	10	-3.9	115	3.52e-05
ENSG00000131495	NDUFA2	10	-4.9	115	3.52e-05
ENSG00000167283	ATP5L	10	-4.9	115	3.52e-05
ENSG00000248643	RBM14-RBM4	10	-5	115	3.52e-05
ENSG00000136807	CDK9	10	-5.5	115	3.52e-05
ENSG00000174243	DDX23	10	-4.7	115	3.52e-05
ENSG00000198952	SMG5	10	-5.1	115	3.52e-05
ENSG00000111364	DDX55	10	-4	115	3.52e-05
ENSG00000175595	ERCC4	10	-5.1	115	3.52e-05
ENSG00000168291	PDHB	10	-3.6	115	3.52e-05
ENSG00000204435	CSNK2B	10	-4.5	115	3.52e-05
ENSG00000013275	PSMC4	10	-4.9	115	3.52e-05
ENSG00000070010	UFD1L	10	-4.9	114	3.87e-05
ENSG00000214921	AC003102.1	10	-6.4	114	3.87e-05
ENSG00000115761	NOL10	10	-5	114	3.87e-05
ENSG00000173213	RP11-683L23.1	10	-6.6	114	3.87e-05
ENSG00000166847	DCTN5	9	-4.5	114	3.87e-05
ENSG00000006744	ELAC2	10	-4.8	114	3.87e-05
ENSG00000160075	SSU72	10	-4.3	114	3.87e-05
ENSG00000116266	STXBP3	10	-4.9	114	3.87e-05
ENSG00000255508	MIR3654	10	-4.6	114	3.87e-05
ENSG00000118181	RPS25	9	-5	114	3.87e-05
ENSG00000235896	IGKV3D-7	10	-3.7	114	3.87e-05
ENSG00000122218	COPA	10	-4.5	114	3.87e-05
ENSG00000141552	ANAPC11	10	-4.8	114	3.87e-05
ENSG00000106263	EIF3B	10	-4.9	114	3.87e-05
ENSG00000196363	WDR5	10	-3.7	114	3.87e-05
ENSG00000005100	DHX33	9	-4.7	114	3.87e-05
ENSG00000138081	FBXO11	10	-4.1	114	3.87e-05
ENSG00000141076	CIRH1A	10	-4.9	114	3.87e-05
ENSG00000169020	ATP5I	10	-5.9	114	3.87e-05
ENSG00000198730	CTR9	8	-5.4	114	3.87e-05
ENSG00000117751	PPP1R8	10	-4.7	114	3.87e-05
ENSG00000178057	NDUFAF3	10	-4.6	114	3.87e-05
ENSG00000115211	EIF2B4	9	-5.4	114	3.87e-05
ENSG00000170855	TRIAP1	10	-4.7	114	3.87e-05
ENSG00000100296	THOC5	10	-5	114	3.87e-05
ENSG00000181029	TRAPPC5	10	-4.8	114	3.87e-05
ENSG00000174173	TRMT10C	10	-4.5	113	4.37e-05
ENSG00000126756	UXT	10	-4.5	113	4.37e-05
ENSG00000101146	RAE1	10	-5.8	113	4.37e-05
ENSG00000131013	PPIL4	10	-4.9	113	4.37e-05
ENSG00000106290	TAF6	10	-4.8	113	4.37e-05
ENSG00000141985	SH3GL1	10	-4.6	113	4.37e-05
ENSG00000150459	SAP18	10	-4.4	113	4.37e-05
ENSG00000165526	RPUSD4	10	-4.3	113	4.37e-05
ENSG00000134014	ELP3	10	-3.8	113	4.37e-05
ENSG00000241258	CRCP	10	-5.1	113	4.37e-05
ENSG00000171940	ZNF217	10	-4.6	113	4.37e-05
ENSG00000160211	G6PD	10	-4.4	113	4.37e-05
ENSG00000197780	TAF13	10	-5.4	113	4.37e-05
ENSG00000250127	CTD-2117L12.1	10	-6.2	113	4.37e-05
ENSG00000164961	KIAA0196	10	-4.3	113	4.37e-05
ENSG00000171865	RNASEH1	10	-4.5	113	4.37e-05
ENSG00000113593	PPWD1	10	-5	112	4.82e-05
ENSG00000164587	RPS14	10	-5.3	112	4.82e-05
ENSG00000173120	KDM2A	10	-5	112	4.82e-05
ENSG00000134825	TMEM258	9	-5	112	4.82e-05
ENSG00000147684	NDUFB9	10	-4.4	112	4.82e-05
ENSG00000167863	ATP5H	10	-4.2	112	4.82e-05
ENSG00000120805	ARL1	10	-5.2	112	4.82e-05
ENSG00000018699	TTC27	10	-5.1	112	4.82e-05
ENSG00000189007	ADAT2	10	-4.9	112	4.82e-05
ENSG00000152620	NADK2	10	-4.6	112	4.82e-05
ENSG00000213246	SUPT4H1	10	-5.2	112	4.82e-05
ENSG00000233812	AC139426.2	10	-4.7	112	4.82e-05
ENSG00000110172	CHORDC1	10	-5.4	112	4.82e-05
ENSG00000153044	CENPH	10	-5.4	112	4.82e-05
ENSG00000177600	RPLP2	10	-4	112	4.82e-05
ENSG00000141101	NOB1	10	-4.7	112	4.82e-05
ENSG00000129255	MPDU1	10	-5.9	112	4.82e-05
ENSG00000125676	THOC2	10	-4.5	112	4.82e-05
ENSG00000196584	XRCC2	10	-5.4	112	4.82e-05
ENSG00000111231	GPN3	9	-5.2	111	5.32e-05
ENSG00000108278	ZNHIT3	10	-4.6	111	5.32e-05
ENSG00000158427	TMSB15B	9	-5.4	111	5.32e-05
ENSG00000006695	COX10	10	-4.8	111	5.32e-05
ENSG00000145982	FARS2	10	-4.5	111	5.32e-05
ENSG00000113522	RAD50	10	-4.6	111	5.32e-05
ENSG00000203760	CENPW	10	-4.6	111	5.32e-05
ENSG00000162227	TAF6L	10	-5.2	111	5.32e-05
ENSG00000040275	SPDL1	10	-3.7	111	5.32e-05
ENSG00000165501	LRR1	9	-3.6	111	5.32e-05
ENSG00000149136	SSRP1	10	-4.9	111	5.32e-05
ENSG00000149084	HSD17B12	10	-4.7	111	5.32e-05
ENSG00000070785	EIF2B3	10	-5	111	5.32e-05
ENSG00000215305	VPS16	8	-5	111	5.32e-05
ENSG00000128272	ATF4	10	-4.3	111	5.32e-05
ENSG00000061794	MRPS35	10	-5.1	111	5.32e-05
ENSG00000164687	FABP5	10	-4.4	111	5.32e-05
ENSG00000150990	DHX37	10	-5.3	110	6.27e-05
ENSG00000166260	COX11	10	-5.3	110	6.27e-05
ENSG00000092201	SUPT16H	10	-4.4	110	6.27e-05
ENSG00000111737	RAB35	8	-4.5	110	6.27e-05
ENSG00000183629	GOLGA8G	10	-5	110	6.27e-05
ENSG00000249115	HAUS5	10	-5.9	110	6.27e-05
ENSG00000136982	DSCC1	10	-4	110	6.27e-05
ENSG00000203443	AC092964.1	4	-5.7	110	6.27e-05
ENSG00000144736	SHQ1	9	-4.7	110	6.27e-05
ENSG00000134748	PRPF38A	10	-4	110	6.27e-05
ENSG00000145912	NHP2	10	-4.8	110	6.27e-05
ENSG00000131446	MGAT1	10	-5.3	110	6.27e-05
ENSG00000082898	XPO1	10	-4.4	110	6.27e-05
ENSG00000185838	GNB1L	10	-4.7	110	6.27e-05
ENSG00000113558	SKP1	6	-5.5	110	6.27e-05
ENSG00000100726	TELO2	10	-4.6	110	6.27e-05
ENSG00000083845	RPS5	10	-5.7	110	6.27e-05
ENSG00000116221	MRPL37	10	-4.2	110	6.27e-05
ENSG00000126067	PSMB2	10	-4.9	109	6.85e-05
ENSG00000173011	TADA2B	10	-4.4	109	6.85e-05
ENSG00000086200	IPO11	10	-4.8	109	6.85e-05
ENSG00000166508	MCM7	10	-5.3	109	6.85e-05
ENSG00000264278	RP11-162A12.2	9	-6.7	109	6.85e-05
ENSG00000175166	PSMD2	10	-4.6	109	6.85e-05
ENSG00000101181	MTG2	10	-5.5	109	6.85e-05
ENSG00000030066	NUP160	10	-4.4	109	6.85e-05
ENSG00000116459	ATP5F1	10	-5.5	109	6.85e-05
ENSG00000130724	CHMP2A	10	-5.5	109	6.85e-05
ENSG00000165025	SYK	10	-4	109	6.85e-05
ENSG00000111667	USP5	10	-5.2	108	7.75e-05
ENSG00000090889	KIF4A	10	-5.5	108	7.75e-05
ENSG00000153989	NUS1	10	-5.9	108	7.75e-05
ENSG00000080603	SRCAP	10	-4.9	108	7.75e-05
ENSG00000213619	NDUFS3	10	-5.1	108	7.75e-05
ENSG00000012174	MBTPS2	10	-4.4	108	7.75e-05
ENSG00000113312	TTC1	10	-5.2	108	7.75e-05
ENSG00000154719	MRPL39	10	-4.2	108	7.75e-05
ENSG00000161654	LSM12	10	-4	108	7.75e-05
ENSG00000105171	POP4	10	-5	108	7.75e-05
ENSG00000149273	RPS3	10	-4.3	108	7.75e-05
ENSG00000110074	FOXRED1	10	-3.6	108	7.75e-05
ENSG00000196436	NPIPB15	10	-4.5	108	7.75e-05
ENSG00000242485	MRPL20	10	-4.7	108	7.75e-05
ENSG00000184209	SNRNP35	10	-4.4	108	7.75e-05
ENSG00000165934	CPSF2	10	-4	108	7.75e-05
ENSG00000177370	TIMM22	10	-3.9	108	7.75e-05
ENSG00000253896	AC144568.2	10	-4.9	108	7.75e-05
ENSG00000085840	ORC1	10	-4.2	108	7.75e-05
ENSG00000124383	MPHOSPH10	10	-4.3	108	7.75e-05
ENSG00000124641	MED20	10	-4.2	107	9.2e-05
ENSG00000213782	DDX47	9	-4.6	107	9.2e-05
ENSG00000174374	WBSCR16	10	-4.6	107	9.2e-05
ENSG00000108559	NUP88	10	-4.4	107	9.2e-05
ENSG00000164347	GFM2	10	-4.7	107	9.2e-05
ENSG00000179988	PSTK	10	-4.9	107	9.2e-05
ENSG00000091651	ORC6	10	-3.8	107	9.2e-05
ENSG00000122952	ZWINT	10	-4.9	107	9.2e-05
ENSG00000164758	MED30	10	-4.8	107	9.2e-05
ENSG00000168924	LETM1	10	-3.9	107	9.2e-05
ENSG00000113456	RAD1	10	-3.6	107	9.2e-05
ENSG00000134146	DPH6	10	-4.1	106	0.000103
ENSG00000125037	EMC3	10	-3.4	106	0.000103
ENSG00000138495	COX17	10	-5	106	0.000103
ENSG00000168827	GFM1	10	-5.1	106	0.000103
ENSG00000104299	INTS9	10	-4.7	106	0.000103
ENSG00000211456	SACM1L	10	-4.8	106	0.000103
ENSG00000182093	WRB	10	-4	106	0.000103
ENSG00000117543	DPH5	10	-5.6	106	0.000103
ENSG00000070366	SMG6	10	-5.3	106	0.000103
ENSG00000204619	PPP1R11	10	-4.3	106	0.000103
ENSG00000117222	RBBP5	10	-4.8	106	0.000103
ENSG00000259133	RP11-1085N6.3	5	-6.5	106	0.000103
ENSG00000185624	P4HB	10	-4.2	106	0.000103
ENSG00000112651	MRPL2	10	-4.3	106	0.000103
ENSG00000185946	RNPC3	10	-4.7	106	0.000103
ENSG00000180182	MED14	10	-3.4	105	0.000119
ENSG00000163468	CCT3	10	-5.1	105	0.000119
ENSG00000075914	EXOSC7	10	-5	105	0.000119
ENSG00000127837	AAMP	10	-4.6	105	0.000119
ENSG00000148459	PDSS1	10	-4.5	105	0.000119
ENSG00000101003	GINS1	10	-3.8	105	0.000119
ENSG00000106245	BUD31	9	-4.8	105	0.000119
ENSG00000143155	TIPRL	10	-4.9	105	0.000119
ENSG00000185359	HGS	10	-5.7	105	0.000119
ENSG00000140740	UQCRC2	10	-4.6	105	0.000119
ENSG00000108848	LUC7L3	9	-5.2	105	0.000119
ENSG00000095564	BTAF1	10	-4.8	105	0.000119
ENSG00000125971	DYNLRB1	10	-5.1	105	0.000119
ENSG00000141543	EIF4A3	10	-4.8	105	0.000119
ENSG00000122566	HNRNPA2B1	10	-4.7	105	0.000119
ENSG00000136521	NDUFB5	10	-3.8	105	0.000119
ENSG00000136942	RPL35	10	-4.4	105	0.000119
ENSG00000178982	EIF3K	10	-4.4	104	0.000137
ENSG00000117505	DR1	10	-4.6	104	0.000137
ENSG00000185049	NELFA	10	-3.7	104	0.000137
ENSG00000244045	TMEM199	10	-3.6	104	0.000137
ENSG00000113048	MRPS27	10	-5.1	104	0.000137
ENSG00000100023	PPIL2	10	-4.8	104	0.000137
ENSG00000162769	FLVCR1	10	-3.8	104	0.000137
ENSG00000114127	XRN1	10	-3.7	104	0.000137
ENSG00000268206	AC061975.10	4	-6.2	104	0.000137
ENSG00000168286	THAP11	10	-4.9	104	0.000137
ENSG00000105258	POLR2I	10	-4.6	104	0.000137
ENSG00000259455	RP11-467N20.5	9	-4.8	104	0.000137
ENSG00000268083	AC104534.3	10	-5.1	104	0.000137
ENSG00000100462	PRMT5	10	-5.1	104	0.000137
ENSG00000164134	NAA15	10	-4.4	104	0.000137
ENSG00000130520	LSM4	10	-4.8	104	0.000137
ENSG00000125686	MED1	10	-6	104	0.000137
ENSG00000224730	AC009892.10	10	-4.7	104	0.000137
ENSG00000091483	FH	10	-4.9	104	0.000137
ENSG00000161547	SRSF2	10	-5.2	104	0.000137
ENSG00000116670	MAD2L2	10	-5.8	104	0.000137
ENSG00000272897	RP1-309K20.6	9	-4.7	104	0.000137
ENSG00000165629	ATP5C1	10	-5.5	104	0.000137
ENSG00000007312	CD79B	10	-3.8	104	0.000137
ENSG00000134371	CDC73	9	-4.4	104	0.000137
ENSG00000120690	ELF1	10	-4.9	104	0.000137
ENSG00000241468	ATP5J2	9	-4.8	104	0.000137
ENSG00000149428	HYOU1	10	-5.8	104	0.000137
ENSG00000138092	CENPO	9	-5.3	103	0.000157
ENSG00000269755	CTD-3105H18.18	8	-5.5	103	0.000157
ENSG00000163319	MRPS18C	10	-4.4	103	0.000157
ENSG00000197102	DYNC1H1	9	-4.7	103	0.000157
ENSG00000165792	METTL17	10	-4.8	103	0.000157
ENSG00000196449	YRDC	10	-4.9	103	0.000157
ENSG00000163682	RPL9	10	-5.4	103	0.000157
ENSG00000014919	COX15	10	-5.5	103	0.000157
ENSG00000158545	ZC3H18	10	-4.9	103	0.000157
ENSG00000155229	MMS19	10	-4.5	103	0.000157
ENSG00000077348	EXOSC5	10	-5.5	103	0.000157
ENSG00000101290	CDS2	10	-5.1	103	0.000157
ENSG00000077549	CAPZB	10	-4.7	103	0.000157
ENSG00000129460	NGDN	10	-4.7	103	0.000157
ENSG00000204843	DCTN1	10	-4.6	103	0.000157
ENSG00000108510	MED13	10	-4.6	103	0.000157
ENSG00000047315	POLR2B	10	-4.3	103	0.000157
ENSG00000112110	MRPL18	9	-4.7	103	0.000157
ENSG00000125977	EIF2S2	10	-4.7	103	0.000157
ENSG00000147536	GINS4	10	-4.2	103	0.000157
ENSG00000162408	NOL9	10	-5	103	0.000157
ENSG00000013375	PGM3	10	-4.8	102	0.000177
ENSG00000120705	ETF1	10	-5.7	102	0.000177
ENSG00000125107	CNOT1	10	-4.3	102	0.000177
ENSG00000177455	CD19	10	-3.8	102	0.000177
ENSG00000138663	COPS4	10	-4.8	102	0.000177
ENSG00000174547	MRPL11	10	-4.7	102	0.000177
ENSG00000131269	ABCB7	10	-4.4	102	0.000177
ENSG00000127184	COX7C	10	-4.2	102	0.000177
ENSG00000157193	LRP8	10	-4.8	102	0.000177
ENSG00000164162	ANAPC10	10	-4.5	102	0.000177
ENSG00000069849	ATP1B3	10	-5.1	102	0.000177
ENSG00000112096	SOD2	10	-5.5	102	0.000177
ENSG00000153767	GTF2E1	10	-4.8	102	0.000177
ENSG00000133028	SCO1	10	-4.3	102	0.000177
ENSG00000163510	CWC22	10	-4.8	101	0.000201
ENSG00000140990	NDUFB10	9	-4.3	101	0.000201
ENSG00000164609	SLU7	10	-3.9	101	0.000201
ENSG00000163882	POLR2H	10	-5.1	101	0.000201
ENSG00000111481	COPZ1	10	-5.4	101	0.000201
ENSG00000172409	CLP1	10	-4.8	101	0.000201
ENSG00000177954	RPS27	8	-4.2	101	0.000201
ENSG00000116688	MFN2	10	-4.6	101	0.000201
ENSG00000157181	C1ORF27	10	-4	101	0.000201
ENSG00000166716	ZNF592	10	-5	101	0.000201
ENSG00000091157	WDR7	10	-5.5	101	0.000201
ENSG00000113569	NUP155	10	-4.7	101	0.000201
ENSG00000248458	AL139147.1	9	-5.6	101	0.000201
ENSG00000067596	DHX8	10	-4.8	101	0.000201
ENSG00000144840	RABL3	10	-3.9	101	0.000201
ENSG00000169021	UQCRFS1	10	-4.3	101	0.000201
ENSG00000105835	NAMPT	10	-4.6	101	0.000201
ENSG00000100319	ZMAT5	10	-5.1	101	0.000201
ENSG00000243716	NPIPB5	10	-5.2	100	0.000223
ENSG00000145388	METTL14	10	-5.2	100	0.000223
ENSG00000022277	RTFDC1	10	-4.7	100	0.000223
ENSG00000176695	OR4F17	10	-5.3	100	0.000223
ENSG00000064995	TAF11	10	-4.7	100	0.000223
ENSG00000147403	RPL10	10	-5.6	100	0.000223
ENSG00000182180	MRPS16	10	-4.5	100	0.000223
ENSG00000164338	UTP15	9	-4.8	100	0.000223
ENSG00000136522	MRPL47	10	-4.6	100	0.000223
ENSG00000089597	GANAB	10	-4.3	100	0.000223
ENSG00000196511	TPK1	10	-4.8	99.9	0.000226
ENSG00000116698	SMG7	10	-4.6	99.9	0.000226
ENSG00000141030	COPS3	10	-5.2	99.8	0.000229
ENSG00000163933	RFT1	9	-5.1	99.8	0.000229
ENSG00000130255	RPL36	10	-5.2	99.8	0.000229
ENSG00000168883	USP39	10	-4.7	99.7	0.00023
ENSG00000087191	PSMC5	10	-5	99.5	0.000234
ENSG00000170144	HNRNPA3	10	-4.3	99.5	0.000234
ENSG00000080802	CNOT4	10	-3.8	99.5	0.000234
ENSG00000223501	VPS52	10	-4.8	99.4	0.000236
ENSG00000163029	SMC6	10	-4.7	99.4	0.000236
ENSG00000138035	PNPT1	10	-4.7	99.3	0.000238
ENSG00000180104	EXOC3	10	-3.5	99.3	0.000238
ENSG00000130175	PRKCSH	10	-3.7	99.2	0.000241
ENSG00000103591	AAGAB	9	-5.4	99.1	0.000244
ENSG00000136273	HUS1	10	-3.8	99	0.000247
ENSG00000163811	WDR43	10	-4.2	98.9	0.000249
ENSG00000068394	GPKOW	10	-3.9	98.9	0.000249
ENSG00000121073	SLC35B1	10	-5	98.8	0.000251
ENSG00000198380	GFPT1	10	-4.3	98.7	0.000253
ENSG00000155858	LSM11	10	-4.5	98.7	0.000253
ENSG00000164330	EBF1	9	-4.6	98.7	0.000253
ENSG00000112742	TTK	10	-3.9	98.7	0.000253
ENSG00000115053	NCL	10	-3.5	98.6	0.000257
ENSG00000106355	LSM5	10	-5.9	98.6	0.000257
ENSG00000131051	RBM39	10	-4.2	98.6	0.000257
ENSG00000109270	LAMTOR3	10	-5	98.5	0.00026
ENSG00000162433	AK4	10	-4.9	98.3	0.000267
ENSG00000106459	NRF1	10	-4.4	98.2	0.000268
ENSG00000023228	NDUFS1	10	-3.6	98.1	0.00027
ENSG00000117118	SDHB	10	-5.3	98.1	0.00027
ENSG00000115364	MRPL19	10	-3.7	98	0.000272
ENSG00000072849	DERL2	10	-5.5	98	0.000272
ENSG00000196873	CBWD3	10	-4.3	98	0.000272
ENSG00000062822	POLD1	10	-4.3	97.9	0.000274
ENSG00000137154	RPS6	10	-5	97.9	0.000274
ENSG00000119718	EIF2B2	10	-4.6	97.7	0.000278
ENSG00000166441	RPL27A	9	-5.6	97.6	0.000279
ENSG00000138231	DBR1	9	-4.3	97.5	0.000282
ENSG00000175203	DCTN2	10	-3.3	97.5	0.000282
ENSG00000106028	SSBP1	10	-4.8	97.4	0.000285
ENSG00000264324	RP11-287D1.3	10	-4.5	97.4	0.000285
ENSG00000153339	TRAPPC8	9	-4.5	97.4	0.000285
ENSG00000234545	FAM133B	10	-4.1	97.4	0.000285
ENSG00000104129	DNAJC17	10	-5.4	97.3	0.000289
ENSG00000128626	MRPS12	10	-4.9	97.3	0.000289
ENSG00000100664	EIF5	10	-4.9	97.2	0.000291
ENSG00000103168	TAF1C	10	-4.4	97.1	0.000293
ENSG00000140650	PMM2	10	-4.5	97.1	0.000293
ENSG00000100714	MTHFD1	10	-4.1	97	0.000295
ENSG00000164919	COX6C	10	-4.6	97	0.000295
ENSG00000118046	STK11	10	-4.8	96.9	0.000297
ENSG00000135829	DHX9	10	-4.3	96.9	0.000297
ENSG00000086065	CHMP5	10	-4.9	96.9	0.000297
ENSG00000179218	CALR	10	-3.9	96.9	0.000297
ENSG00000121897	LIAS	10	-5.4	96.9	0.000297
ENSG00000176340	COX8A	5	-5.3	96.9	0.000297
ENSG00000189403	HMGB1	10	-5.5	96.9	0.000297
ENSG00000232560	C21ORF37	8	-5.5	96.8	0.000299
ENSG00000104142	VPS18	10	-5.2	96.8	0.000299
ENSG00000198060	2016-03-05	10	-4.5	96.8	0.000299
ENSG00000114867	EIF4G1	9	-5.4	96.8	0.000299
ENSG00000108433	GOSR2	10	-4	96.7	0.000303
ENSG00000137411	VARS2	10	-5.1	96.6	0.000308
ENSG00000083520	DIS3	10	-4.9	96.5	0.000312
ENSG00000253626	EIF5AL1	10	-4.9	96.4	0.000314
ENSG00000215504	AP000974.1	10	-5.6	96.2	0.000319
ENSG00000136104	RNASEH2B	10	-4.6	96.2	0.000319
ENSG00000183617	MRPL54	10	-4.4	96.1	0.000322
ENSG00000124380	SNRNP27	10	-4.2	96.1	0.000322
ENSG00000203832	NBPF20	10	-4.4	95.9	0.000327
ENSG00000161057	PSMC2	10	-4.1	95.9	0.000327
ENSG00000144161	ZC3H8	9	-3.6	95.9	0.000327
ENSG00000125445	MRPS7	10	-4.1	95.7	0.000333
ENSG00000102100	SLC35A2	10	-4.2	95.6	0.000336
ENSG00000117597	DIEXF	10	-4.5	95.4	0.000343
ENSG00000099795	NDUFB7	10	-4.5	95.4	0.000343
ENSG00000115163	CENPA	9	-5.7	95.3	0.000347
ENSG00000241878	PISD	10	-5.1	95.3	0.000347
ENSG00000114503	NCBP2	10	-6	95.2	0.00035
ENSG00000162385	MAGOH	10	-3.4	95.2	0.00035
ENSG00000138614	VWA9	10	-5.4	95.2	0.00035
ENSG00000095906	NUBP2	10	-4.9	95.2	0.00035
ENSG00000175390	EIF3F	10	-4.8	95.1	0.000354
ENSG00000165480	SKA3	10	-3.5	95.1	0.000354
ENSG00000255526	NEDD8-MDP1	10	-5.6	95	0.000357
ENSG00000188486	H2AFX	10	-4.5	95	0.000357
ENSG00000140830	TXNL4B	10	-4.6	95	0.000357
ENSG00000156304	SCAF4	10	-4.1	94.9	0.000361
ENSG00000197414	GOLGA6L1	7	-5.2	94.8	0.000364
ENSG00000138385	SSB	10	-5.5	94.7	0.000368
ENSG00000197459	HIST1H2BH	10	-5.7	94.5	0.000377
ENSG00000100479	POLE2	10	-5.6	94.5	0.000377
ENSG00000129810	SGOL1	10	-3.5	94.5	0.000377
ENSG00000162961	DPY30	10	-4.7	94.4	0.000379
ENSG00000165632	TAF3	10	-4.2	94.4	0.000379
ENSG00000132792	CTNNBL1	10	-4.3	94.4	0.000379
ENSG00000119707	RBM25	10	-4.9	94.2	0.000387
ENSG00000171763	SPATA5L1	10	-4.6	94.2	0.000387
ENSG00000212768	AC114546.1	9	-4.7	94.2	0.000387
ENSG00000176476	CCDC101	10	-5.7	94.2	0.000387
ENSG00000160695	VPS11	10	-4.3	94.2	0.000387
ENSG00000131747	TOP2A	10	-5	94.1	0.00039
ENSG00000100387	RBX1	10	-4.6	94.1	0.00039
ENSG00000154832	CXXC1	10	-3.9	93.9	0.000397
ENSG00000204220	PFDN6	10	-4.4	93.9	0.000397
ENSG00000116752	BCAS2	10	-5.2	93.9	0.000397
ENSG00000136908	DPM2	9	-4.8	93.8	0.000401
ENSG00000005007	UPF1	10	-5	93.8	0.000401
ENSG00000203827	NBPF16	10	-5.3	93.7	0.000405
ENSG00000241127	YAE1D1	10	-4.4	93.7	0.000405
ENSG00000188312	CENPP	10	-4.6	93.6	0.000408
ENSG00000179918	SEPHS2	10	-4.2	93.6	0.000408
ENSG00000111361	EIF2B1	10	-5.1	93.5	0.000414
ENSG00000136986	DERL1	10	-4.9	93.4	0.000416
ENSG00000137814	HAUS2	10	-6	93.4	0.000416
ENSG00000113407	TARS	10	-6.2	93.4	0.000416
ENSG00000101079	NDRG3	10	-5.3	93.4	0.000416
ENSG00000198901	PRC1	10	-5.3	93.2	0.000424
ENSG00000119689	DLST	10	-4.8	93.1	0.000428
ENSG00000171421	MRPL36	10	-4.1	92.8	0.000439
ENSG00000172172	MRPL13	10	-4.4	92.8	0.000439
ENSG00000151151	IPMK	10	-4.9	92.8	0.000439
ENSG00000123154	WDR83	7	-4.6	92.8	0.000439
ENSG00000160948	VPS28	10	-4.5	92.8	0.000439
ENSG00000158042	MRPL17	10	-5	92.7	0.000445
ENSG00000134086	VHL	10	-5	92.7	0.000445
ENSG00000178741	COX5A	10	-4.3	92.6	0.000448
ENSG00000104824	HNRNPL	10	-5.6	92.6	0.000448
ENSG00000108506	INTS2	10	-3.4	92.5	0.000454
ENSG00000136122	BORA	10	-4.5	92.5	0.000454
ENSG00000182866	LCK	9	-3.7	92.4	0.000461
ENSG00000197111	PCBP2	10	-4.9	92.4	0.000461
ENSG00000175054	ATR	10	-4.2	92.4	0.000461
ENSG00000114491	UMPS	10	-5.1	92.4	0.000461
ENSG00000079134	THOC1	10	-4.4	92.4	0.000461
ENSG00000120334	CENPL	10	-4.6	92.4	0.000461
ENSG00000104131	EIF3J	10	-4.2	92.3	0.000465
ENSG00000128789	PSMG2	10	-4.6	92.2	0.00047
ENSG00000168876	ANKRD49	10	-4.8	92.2	0.00047
ENSG00000159210	SNF8	10	-4.2	92.1	0.000475
ENSG00000146263	MMS22L	9	-4.3	92.1	0.000475
ENSG00000180596	HIST1H2BC	10	-4.6	92.1	0.000475
ENSG00000172590	MRPL52	10	-4.6	92	0.000482
ENSG00000189043	NDUFA4	8	-4.6	92	0.000482
ENSG00000111530	CAND1	10	-3.5	92	0.000482
ENSG00000119559	C19ORF25	10	-4.8	91.9	0.000486
ENSG00000101452	DHX35	10	-3.9	91.8	0.000491
ENSG00000182220	ATP6AP2	10	-4.5	91.8	0.000491
ENSG00000132300	PTCD3	10	-4.8	91.8	0.000491
ENSG00000185347	C14ORF80	9	-3.9	91.8	0.000491
ENSG00000074582	BCS1L	10	-6	91.7	0.000496
ENSG00000164815	ORC5	10	-3.5	91.7	0.000496
ENSG00000163344	PMVK	10	-6.8	91.7	0.000496
ENSG00000136448	NMT1	10	-3.8	91.6	0.000501
ENSG00000239857	GET4	10	-3.6	91.6	0.000501
ENSG00000166471	TMEM41B	10	-3.7	91.5	0.000504
ENSG00000138297	TIMM23	10	-4.8	91.4	0.000509
ENSG00000072958	AP1M1	10	-4.5	91.4	0.000509
ENSG00000125459	MSTO1	10	-5.8	91.2	0.000519
ENSG00000169230	PRELID1	10	-5.1	91.2	0.000519
ENSG00000134910	STT3A	10	-4.6	91.2	0.000519
ENSG00000139180	NDUFA9	10	-3.8	91.1	0.000525
ENSG00000010292	NCAPD2	10	-4.2	91	0.00053
ENSG00000159063	ALG8	10	-4.9	91	0.00053
ENSG00000198064	RP11-347C12.1	10	-5.9	90.8	0.000539
ENSG00000116251	RPL22	10	-4.3	90.8	0.000539
ENSG00000173726	TOMM20	10	-3.8	90.6	0.00055
ENSG00000140259	MFAP1	10	-4.5	90.5	0.000554
ENSG00000143314	MRPL24	10	-4	90.5	0.000554
ENSG00000152240	HAUS1	10	-3.9	90.5	0.000554
ENSG00000077514	POLD3	10	-4.9	90.5	0.000554
ENSG00000006712	PAF1	10	-4.8	90.3	0.000564
ENSG00000185246	PRPF39	10	-5.2	90.2	0.000569
ENSG00000148843	PDCD11	10	-5.6	90.2	0.000569
ENSG00000105369	CD79A	10	-5	90.1	0.000575
ENSG00000131143	COX4I1	10	-3.9	90.1	0.000575
ENSG00000094804	CDC6	10	-5.1	90	0.000581
ENSG00000134690	CDCA8	10	-4.3	89.9	0.000586
ENSG00000136997	MYC	10	-4.4	89.9	0.000586
ENSG00000116922	C1ORF109	9	-4.4	89.8	0.000592
ENSG00000103342	GSPT1	10	-4.4	89.8	0.000592
ENSG00000061936	SFSWAP	10	-3.6	89.7	0.000598
ENSG00000163125	RPRD2	10	-5.2	89.6	0.000603
ENSG00000077380	DYNC1I2	10	-5	89.6	0.000603
ENSG00000137822	TUBGCP4	10	-4.6	89.5	0.000607
ENSG00000248919	ATP5J2-PTCD1	10	-4.8	89.4	0.000613
ENSG00000182446	NPLOC4	10	-3.6	89.4	0.000613
ENSG00000070061	IKBKAP	10	-4.5	89.3	0.000619
ENSG00000196976	LAGE3	10	-5.1	89.3	0.000619
ENSG00000170892	TSEN34	10	-4.3	89.3	0.000619
ENSG00000089157	RPLP0	10	-4.3	89.3	0.000619
ENSG00000125901	MRPS26	10	-5.3	89.2	0.000626
ENSG00000130347	RTN4IP1	10	-4.7	89.2	0.000626
ENSG00000172578	KLHL6	9	-4	89.2	0.000626
ENSG00000161103	AC008132.13	10	-6.7	89.2	0.000626
ENSG00000177646	ACAD9	10	-3.5	89.1	0.000632
ENSG00000149503	INCENP	10	-4.3	89.1	0.000632
ENSG00000168090	COPS6	10	-4.4	89.1	0.000632
ENSG00000169189	NSMCE1	10	-5.1	88.9	0.000643
ENSG00000174579	MSL2	10	-3.4	88.9	0.000643
ENSG00000135387	CAPRIN1	10	-4.4	88.8	0.000649
ENSG00000214160	ALG3	10	-4.3	88.8	0.000649
ENSG00000143742	SRP9	10	-4.7	88.7	0.000656
ENSG00000102384	CENPI	10	-4.6	88.7	0.000656
ENSG00000130165	ELOF1	10	-4.3	88.6	0.000664
ENSG00000144867	SRPRB	10	-4.3	88.6	0.000664
ENSG00000120656	TAF12	10	-4.9	88.5	0.000671
ENSG00000029364	SLC39A9	10	-4	88.4	0.000678
ENSG00000158615	PPP1R15B	10	-4.6	88.4	0.000678
ENSG00000153147	SMARCA5	10	-4.9	88.4	0.000678
ENSG00000173085	COQ2	10	-4.1	88.4	0.000678
ENSG00000101189	MRGBP	10	-4.3	88.4	0.000678
ENSG00000138777	PPA2	10	-5	88.3	0.000684
ENSG00000125352	RNF113A	9	-3.7	88.2	0.000689
ENSG00000134255	CEPT1	10	-3.7	88.1	0.000697
ENSG00000131473	ACLY	10	-3.8	88.1	0.000697
ENSG00000170946	DNAJC24	10	-3.5	88	0.000706
ENSG00000126749	EMG1	9	-4.7	88	0.000706
ENSG00000090470	PDCD7	10	-4.4	88	0.000706
ENSG00000269175	AC093157.1	7	-6.1	87.8	0.00072
ENSG00000163159	VPS72	10	-4.6	87.8	0.00072
ENSG00000103549	RNF40	10	-4.8	87.7	0.000729
ENSG00000181873	IBA57	10	-5.1	87.7	0.000729
ENSG00000106615	RHEB	10	-4.5	87.6	0.000735
ENSG00000144580	RQCD1	10	-4	87.5	0.000743
ENSG00000099995	SF3A1	9	-4.2	87.4	0.00075
ENSG00000184967	NOC4L	10	-4.4	87.3	0.000756
ENSG00000073111	MCM2	10	-4.3	87.3	0.000756
ENSG00000082212	ME2	10	-4.5	87.3	0.000756
ENSG00000211671	IGLV2-8	9	-5.9	87.2	0.000764
ENSG00000184206	GOLGA6L4	10	-3.9	87.2	0.000764
ENSG00000182154	MRPL41	10	-3.9	87.1	0.000775
ENSG00000130811	EIF3G	10	-4.1	87.1	0.000775
ENSG00000187147	RNF220	10	-3.7	87	0.000783
ENSG00000023330	ALAS1	10	-3.7	86.9	0.000793
ENSG00000167970	AC009065.1	10	-4.8	86.9	0.000793
ENSG00000144182	LIPT1	10	-5	86.9	0.000793
ENSG00000103423	DNAJA3	10	-4.9	86.9	0.000793
ENSG00000163608	C3ORF17	10	-4	86.9	0.000793
ENSG00000217930	PAM16	10	-3.6	86.9	0.000793
ENSG00000084463	WBP11	10	-4.4	86.8	0.000798
ENSG00000179091	CYC1	10	-4.7	86.8	0.000798
ENSG00000071462	WBSCR22	10	-4.3	86.8	0.000798
ENSG00000145386	CCNA2	10	-5	86.8	0.000798
ENSG00000141252	VPS53	9	-5.2	86.7	0.000807
ENSG00000139726	DENR	10	-5.4	86.6	0.000813
ENSG00000063978	RNF4	10	-5.2	86.5	0.00082
ENSG00000254901	MEF2BNB	10	-4.5	86.5	0.00082
ENSG00000204256	BRD2	10	-5.4	86.5	0.00082
ENSG00000140534	TICRR	9	-4.1	86.4	0.00083
ENSG00000023734	STRAP	10	-4.1	86.4	0.00083
ENSG00000151726	ACSL1	10	-3.4	86.3	0.000837
ENSG00000254536	RP11-108K14.8	10	-3.6	86.3	0.000837
ENSG00000141979	CTD-3222D19.2	10	-4.1	86.3	0.000837
ENSG00000269402	AC116407.2	10	-6.2	86.3	0.000837
ENSG00000064489	MEF2BNB-MEF2B	6	-4.3	86.2	0.000846
ENSG00000255940	REXO1L10P	9	-4.7	86.1	0.000853
ENSG00000166451	CENPN	10	-4.9	85.8	0.000883
ENSG00000140829	DHX38	10	-3.7	85.8	0.000883
ENSG00000159086	PAXBP1	10	-3.7	85.8	0.000883
ENSG00000267261	CTD-2132N18.3	10	-3.8	85.6	0.0009
ENSG00000198856	OSTC	10	-3.9	85.5	0.000913
ENSG00000105656	ELL	10	-5.4	85.5	0.000913
ENSG00000110200	ANAPC15	9	-4.1	85.4	0.000921
ENSG00000062582	MRPS24	10	-3.5	85.3	0.00093
ENSG00000112031	MTRF1L	10	-3.8	85.3	0.00093
ENSG00000167716	WDR81	9	-4.3	85.2	0.00094
ENSG00000004779	NDUFAB1	10	-4.8	85.2	0.00094
ENSG00000143748	NVL	10	-5.3	85.2	0.00094
ENSG00000175467	SART1	10	-3.4	85.2	0.00094
ENSG00000111845	PAK1IP1	9	-5.5	85.2	0.00094
ENSG00000140943	MBTPS1	10	-4.8	85.1	0.000952
ENSG00000155282	RP11-195B21.3	9	-5	85.1	0.000952
ENSG00000239665	RP11-295P9.3	9	-4	85.1	0.000952
ENSG00000123416	TUBA1B	10	-3.8	85.1	0.000952
ENSG00000175756	AURKAIP1	10	-5.4	85.1	0.000952
ENSG00000150316	CWC15	10	-4.5	85.1	0.000952
ENSG00000174444	RPL4	10	-4.4	85	0.000965
ENSG00000117593	DARS2	10	-5.5	84.8	0.000987
ENSG00000117713	ARID1A	10	-3.7	84.8	0.000987
ENSG00000112592	TBP	10	-4.6	84.8	0.000987
ENSG00000148218	ALAD	10	-4.7	84.8	0.000987
ENSG00000197771	MCMBP	10	-4.9	84.7	0.000999
ENSG00000136877	FPGS	9	-7.3	84.7	0.000999
ENSG00000136003	ISCU	10	-4	84.6	0.00101
ENSG00000146007	ZMAT2	10	-4.7	84.5	0.00102
ENSG00000185651	UBE2L3	10	-3.4	84.5	0.00102
ENSG00000242371	IGKV1-39	10	-5.3	84.4	0.00103
ENSG00000102901	CENPT	10	-4.5	84.3	0.00104
ENSG00000125952	MAX	10	-4.1	84.3	0.00104
ENSG00000224373	IGHV4-59	7	-5.3	84.3	0.00104
ENSG00000102974	CTCF	10	-4.7	84.3	0.00104
ENSG00000164941	INTS8	10	-4.5	84.2	0.00105
ENSG00000227345	PARG	10	-4.8	84.2	0.00105
ENSG00000157212	PAXIP1	10	-4.1	84.1	0.00107
ENSG00000126883	NUP214	10	-4.5	84.1	0.00107
ENSG00000250210	RP11-585F1.10	7	-4.8	84	0.00108
ENSG00000222014	RAB6C	10	-4.4	83.9	0.00109
ENSG00000119616	FCF1	10	-4.1	83.9	0.00109
ENSG00000258366	RTEL1	10	-3.3	83.7	0.00112
ENSG00000241553	ARPC4	4	-5.6	83.7	0.00112
ENSG00000172336	POP7	10	-4.4	83.7	0.00112
ENSG00000135956	TMEM127	10	-3.6	83.6	0.00113
ENSG00000266953	RP11-618P17.4	6	-4.7	83.6	0.00113
ENSG00000130725	UBE2M	10	-4.2	83.6	0.00113
ENSG00000146109	ABT1	10	-4.3	83.5	0.00114
ENSG00000172262	ZNF131	10	-3.7	83.5	0.00114
ENSG00000256861	RP11-512M8.5	10	-4.4	83.4	0.00115
ENSG00000167978	SRRM2	10	-4.3	83.3	0.00117
ENSG00000100129	EIF3L	10	-3.5	83.2	0.00118
ENSG00000154122	ANKH	10	-4	83.1	0.00119
ENSG00000160087	UBE2J2	9	-4.8	83.1	0.00119
ENSG00000232838	PET117	10	-4.8	83.1	0.00119
ENSG00000156469	MTERFD1	10	-4.5	83	0.0012
ENSG00000138592	USP8	10	-4.1	83	0.0012
ENSG00000132294	EFR3A	10	-4.4	83	0.0012
ENSG00000143319	ISG20L2	9	-4.8	83	0.0012
ENSG00000088930	XRN2	10	-4.6	83	0.0012
ENSG00000139350	NEDD1	10	-5	82.9	0.00122
ENSG00000100353	EIF3D	10	-3.7	82.9	0.00122
ENSG00000129534	MIS18BP1	10	-4.1	82.8	0.00123
ENSG00000267812	FKSG68	5	-4.9	82.8	0.00123
ENSG00000066336	SPI1	10	-3.4	82.7	0.00124
ENSG00000136930	PSMB7	10	-4.4	82.7	0.00124
ENSG00000157106	SMG1	10	-4.1	82.6	0.00126
ENSG00000139168	ZCRB1	10	-5.3	82.6	0.00126
ENSG00000116120	FARSB	10	-5.3	82.5	0.00127
ENSG00000005194	CIAPIN1	10	-3.5	82.5	0.00127
ENSG00000267979	AC092964.2	10	-5.8	82.4	0.00129
ENSG00000059691	PET112	10	-5.2	82.2	0.00131
ENSG00000185864	NPIPB4	3	-5.4	82.2	0.00131
ENSG00000116754	SRSF11	10	-5.1	82.1	0.00132
ENSG00000042753	AP2S1	10	-4.2	82.1	0.00132
ENSG00000165916	PSMC3	10	-5.3	82.1	0.00132
ENSG00000185097	OR4F16	10	-3.5	82.1	0.00132
ENSG00000170515	PA2G4	10	-3.6	82.1	0.00132
ENSG00000101138	CSTF1	10	-5.4	82.1	0.00132
ENSG00000171530	TBCA	9	-4.6	82	0.00134
ENSG00000090263	MRPS33	10	-3.3	82	0.00134
ENSG00000147586	MRPS28	10	-4.5	82	0.00134
ENSG00000058600	POLR3E	10	-4.4	81.9	0.00135
ENSG00000183426	NPIPA1	6	-5.3	81.8	0.00137
ENSG00000099800	TIMM13	10	-4.6	81.7	0.00139
ENSG00000187778	MCRS1	10	-3.6	81.6	0.0014
ENSG00000027001	MIPEP	10	-3.3	81.6	0.0014
ENSG00000163607	GTPBP8	10	-4.7	81.5	0.00142
ENSG00000183011	LSMD1	10	-4.3	81.5	0.00142
ENSG00000117143	UAP1	10	-4.1	81.5	0.00142
ENSG00000020426	MNAT1	10	-5	81.4	0.00143
ENSG00000149636	DSN1	10	-3.5	81.4	0.00143
ENSG00000092036	HAUS4	10	-4.4	81.4	0.00143
ENSG00000151657	KIN	10	-5	81.3	0.00145
ENSG00000124193	SRSF6	10	-3.2	81	0.0015
ENSG00000258834	DUX4L4	10	-4.2	81	0.0015
ENSG00000269831	AL669831.1	3	-5.6	81	0.0015
ENSG00000159352	PSMD4	10	-3.9	80.9	0.00151
ENSG00000181991	MRPS11	10	-5	80.9	0.00151
ENSG00000268046	AP001094.1	4	-5.8	80.8	0.00153
ENSG00000188092	GPR89B	8	-5.3	80.8	0.00153
ENSG00000197265	GTF2E2	10	-5.1	80.7	0.00155
ENSG00000103061	SLC7A6OS	10	-4.1	80.7	0.00155
ENSG00000100647	KIAA0247	10	-4.1	80.6	0.00157
ENSG00000204775	KM-PA-2	10	-4.6	80.6	0.00157
ENSG00000075131	TIPIN	10	-4.9	80.5	0.00158
ENSG00000204316	MRPL38	10	-5	80.5	0.00158
ENSG00000232112	TMA7	10	-3.9	80.5	0.00158
ENSG00000168421	RHOH	10	-3.2	80.4	0.0016
ENSG00000169976	SF3B5	10	-4.7	80.4	0.0016
ENSG00000149792	MRPL49	10	-4.3	80.3	0.00162
ENSG00000147123	NDUFB11	10	-3.9	80.2	0.00164
ENSG00000183527	PSMG1	10	-4.3	80.2	0.00164
ENSG00000147677	EIF3H	10	-4.3	80.2	0.00164
ENSG00000141556	TBCD	10	-5.4	80.2	0.00164
ENSG00000170348	TMED10	10	-4.2	80.1	0.00166
ENSG00000260240	RP11-105C20.2	8	-6.2	80	0.00168
ENSG00000125484	GTF3C4	10	-4.1	79.9	0.00169
ENSG00000197846	HIST1H2BF	10	-5.4	79.9	0.00169
ENSG00000112996	MRPS30	10	-4.5	79.8	0.00171
ENSG00000161980	POLR3K	10	-4.6	79.8	0.00171
ENSG00000255339	NDUFB8	10	-5.1	79.8	0.00171
ENSG00000134153	EMC7	10	-4.1	79.6	0.00175
ENSG00000109919	MTCH2	10	-5.1	79.6	0.00175
ENSG00000124784	RIOK1	10	-3.7	79.5	0.00177
ENSG00000269897	COMMD3-BMI1	10	-4.2	79.5	0.00177
ENSG00000154803	FLCN	7	-4.3	79.5	0.00177
ENSG00000131043	AAR2	10	-3.6	79.5	0.00177
ENSG00000163902	RPN1	10	-4	79.4	0.00179
ENSG00000142864	SERBP1	10	-3.7	79.4	0.00179
ENSG00000099341	PSMD8	10	-4.7	79.3	0.00181
ENSG00000086504	MRPL28	10	-4.3	79.3	0.00181
ENSG00000140750	ARHGAP17	10	-3.2	79.2	0.00183
ENSG00000143252	SDHC	10	-6	79.2	0.00183
ENSG00000091140	DLD	10	-4.3	79.1	0.00185
ENSG00000206527	PTPLB	10	-3.7	79.1	0.00185
ENSG00000007168	PAFAH1B1	10	-4.1	79	0.00187
ENSG00000170385	SLC30A1	10	-3.3	79	0.00187
ENSG00000088766	CRLS1	10	-4.4	79	0.00187
ENSG00000118579	MED28	10	-3.5	79	0.00187
ENSG00000197345	MRPL21	10	-3.8	79	0.00187
ENSG00000104884	ERCC2	10	-4.3	78.8	0.00191
ENSG00000250913	USP17L23	10	-6	78.8	0.00191
ENSG00000142856	ITGB3BP	10	-5.1	78.6	0.00196
ENSG00000130204	TOMM40	10	-4.4	78.6	0.00196
ENSG00000082068	WDR70	10	-4.9	78.6	0.00196
ENSG00000182004	SNRPE	6	-5.1	78.6	0.00196
ENSG00000096080	MRPS18A	10	-4.1	78.5	0.00198
ENSG00000169688	MT1B	10	-4.1	78.4	0.002
ENSG00000151503	NCAPD3	10	-4.7	78.4	0.002
ENSG00000166483	WEE1	10	-4.8	78.3	0.00203
ENSG00000198056	PRIM1	10	-4.1	78.3	0.00203
ENSG00000104064	GABPB1	10	-5	78.3	0.00203
ENSG00000055130	CUL1	10	-3.6	78.3	0.00203
ENSG00000185024	BRF1	10	-3.9	78.2	0.00205
ENSG00000138180	CEP55	10	-3.7	78.2	0.00205
ENSG00000167881	SRP68	10	-4.7	78.1	0.00207
ENSG00000178206	CYP4F31P	10	-3.6	78.1	0.00207
ENSG00000137413	TAF8	10	-4.3	78.1	0.00207
ENSG00000203814	HIST2H2BF	10	-4.8	78	0.00209
ENSG00000010244	ZNF207	10	-4.6	78	0.00209
ENSG00000100104	SRRD	10	-5	77.9	0.00212
ENSG00000090520	DNAJB11	10	-4.1	77.8	0.00215
ENSG00000258755	DUX4L7	6	-5.7	77.7	0.00217
ENSG00000164880	INTS1	10	-4.1	77.7	0.00217
ENSG00000227057	WDR46	10	-4.5	77.6	0.00219
ENSG00000141428	C18ORF21	10	-4.1	77.6	0.00219
ENSG00000204370	SDHD	10	-4.4	77.6	0.00219
ENSG00000205176	REXO1L1P	10	-3.7	77.5	0.00222
ENSG00000145907	G3BP1	10	-3.3	77.5	0.00222
ENSG00000084072	PPIE	9	-4.6	77.5	0.00222
ENSG00000205659	LIN52	8	-5	77.5	0.00222
ENSG00000113575	PPP2CA	8	-5	77.4	0.00224
ENSG00000186166	CCDC84	10	-4.8	77.4	0.00224
ENSG00000071127	WDR1	10	-3.4	77.4	0.00224
ENSG00000047249	ATP6V1H	10	-4.3	77.3	0.00227
ENSG00000256374	PPIAL4D	10	-4.7	77.3	0.00227
ENSG00000241837	ATP5O	10	-3.7	77.3	0.00227
ENSG00000180957	PITPNB	10	-3.9	77.3	0.00227
ENSG00000167670	CHAF1A	10	-4.8	77.3	0.00227
ENSG00000087302	C14ORF166	9	-4.9	77.2	0.0023
ENSG00000165271	NOL6	10	-4	77.2	0.0023
ENSG00000164934	DCAF13	9	-4.3	77.2	0.0023
ENSG00000074319	TSG101	10	-5.3	77.1	0.00232
ENSG00000181817	LSM10	9	-4.5	77.1	0.00232
ENSG00000083123	BCKDHB	10	2.2	77	0.00235
ENSG00000151779	NBAS	10	-4.4	77	0.00235
ENSG00000160214	RRP1	10	-4.9	76.9	0.00237
ENSG00000173812	EIF1	10	-3.3	76.9	0.00237
ENSG00000159479	MED8	10	-4.8	76.8	0.0024
ENSG00000185085	INTS5	10	-3.9	76.7	0.00243
ENSG00000233828	AC008394.1	10	-4.5	76.7	0.00243
ENSG00000118363	SPCS2	10	-4.3	76.7	0.00243
ENSG00000151366	NDUFC2	10	-4.1	76.7	0.00243
ENSG00000172977	KAT5	10	-3.2	76.6	0.00245
ENSG00000125954	CHURC1-FNTB	10	-4.6	76.5	0.00249
ENSG00000183155	RABIF	10	-3.3	76.5	0.00249
ENSG00000164405	UQCRQ	9	-4.5	76.5	0.00249
ENSG00000143363	PRUNE	10	-5.2	76.5	0.00249
ENSG00000089289	IGBP1	10	-3.7	76.4	0.00252
ENSG00000169371	SNUPN	10	-5.4	76.3	0.00255
ENSG00000156482	RPL30	10	-3.4	76.3	0.00255
ENSG00000122406	RPL5	10	-3.9	76.3	0.00255
ENSG00000116353	MECR	10	-4.3	76.1	0.00261
ENSG00000198090	KRTAP4-6	10	-4.7	76	0.00264
ENSG00000149600	COMMD7	10	-3.4	76	0.00264
ENSG00000260272	RP11-20I23.1	9	-6.2	75.9	0.00267
ENSG00000179409	GEMIN4	10	-4.3	75.8	0.00269
ENSG00000079246	XRCC5	10	-5.7	75.8	0.00269
ENSG00000156471	PTDSS1	10	-5.4	75.8	0.00269
ENSG00000146834	MEPCE	10	-4.1	75.8	0.00269
ENSG00000149531	FRG1B	10	-5.4	75.8	0.00269
ENSG00000186184	POLR1D	10	-4.7	75.7	0.00273
ENSG00000126267	COX6B1	10	-3.9	75.5	0.00279
ENSG00000136146	MED4	9	-4.3	75.5	0.00279
ENSG00000108773	KAT2A	10	-3	75.5	0.00279
ENSG00000178035	IMPDH2	10	-4.8	75.5	0.00279
ENSG00000141026	MED9	8	-4.4	75.5	0.00279
ENSG00000211668	IGLV2-11	10	-5	75.4	0.00282
ENSG00000165417	GTF2A1	9	-3.7	75.4	0.00282
ENSG00000048707	VPS13D	10	-3.6	75.3	0.00285
ENSG00000005889	ZFX	10	-3.7	75.3	0.00285
ENSG00000068784	SRBD1	10	-4.1	75.2	0.00288
ENSG00000268367	AC126614.1	10	-6.1	75.2	0.00288
ENSG00000163918	RFC4	9	-4.1	75.2	0.00288
ENSG00000018610	CXORF56	10	-4.8	75.2	0.00288
ENSG00000134419	RPS15A	10	-4.6	75.1	0.00292
ENSG00000204310	AGPAT1	10	-3.5	75.1	0.00292
ENSG00000142453	CARM1	10	-4.8	75.1	0.00292
ENSG00000100142	POLR2F	10	-3.9	75	0.00295
ENSG00000166337	TAF10	10	-3.4	75	0.00295
ENSG00000197775	DHRS4-AS1	10	-5.1	75	0.00295
ENSG00000140543	DET1	10	-3.4	74.9	0.00299
ENSG00000048544	MRPS10	10	-4.6	74.9	0.00299
ENSG00000108055	SMC3	10	-4.2	74.8	0.00303
ENSG00000259132	RP11-298I3.5	9	-4.5	74.8	0.00303
ENSG00000114650	SCAP	10	-4.9	74.8	0.00303
ENSG00000108344	PSMD3	10	-3.2	74.8	0.00303
ENSG00000104408	EIF3E	9	-3.9	74.8	0.00303
ENSG00000258790	KIAA0391	10	-5.2	74.7	0.00307
ENSG00000254772	EEF1G	10	-4.5	74.7	0.00307
ENSG00000004766	CCDC132	10	-4	74.6	0.00311
ENSG00000203836	NBPF24	5	-6.1	74.5	0.00314
ENSG00000103035	PSMD7	10	-3.8	74.4	0.00318
ENSG00000102172	SMS	10	-4.5	74.4	0.00318
ENSG00000125870	SNRPB2	10	-3	74.3	0.00322
ENSG00000169249	ZRSR2	10	-5.2	74.2	0.00326
ENSG00000196648	GOLGA6L20	10	-4.7	74.2	0.00326
ENSG00000243725	TTC4	10	-4.4	74.2	0.00326
ENSG00000184825	HIST1H2AH	10	-3.8	73.9	0.00337
ENSG00000163938	GNL3	10	-4	73.9	0.00337
ENSG00000204070	SYS1	5	-4.6	73.9	0.00337
ENSG00000178966	RMI1	10	-3.7	73.9	0.00337
ENSG00000156876	SASS6	10	-4.4	73.8	0.00341
ENSG00000073584	SMARCE1	10	-4.9	73.7	0.00345
ENSG00000051596	THOC3	10	-4.7	73.6	0.00349
ENSG00000215405	GOLGA6L6	7	-3.8	73.6	0.00349
ENSG00000110442	COMMD9	10	-3	73.6	0.00349
ENSG00000154537	FAM27C	10	-4.3	73.6	0.00349
ENSG00000100056	DGCR14	10	-4.1	73.5	0.00353
ENSG00000115758	ODC1	10	-2.9	73.5	0.00353
ENSG00000145375	SPATA5	10	-4.6	73.4	0.00357
ENSG00000172809	RPL38	7	-4.4	73.3	0.00361
ENSG00000124422	USP22	10	-3.6	73.3	0.00361
ENSG00000157916	RER1	10	-4.4	73.2	0.00365
ENSG00000212670	AL161915.1	10	-6.5	73.2	0.00365
ENSG00000143543	JTB	10	-4.2	72.9	0.00377
ENSG00000100813	ACIN1	10	-3.4	72.9	0.00377
ENSG00000101882	NKAP	10	-2.7	72.8	0.00381
ENSG00000086758	HUWE1	10	-5.4	72.8	0.00381
ENSG00000006831	ADIPOR2	9	-4.4	72.7	0.00385
ENSG00000008952	SEC62	10	-4.6	72.7	0.00385
ENSG00000107862	GBF1	10	-3.9	72.6	0.00388
ENSG00000172869	DMXL1	10	-3.1	72.4	0.00395
ENSG00000105953	OGDH	10	-4.4	72.4	0.00395
ENSG00000158526	TSR2	8	-5.4	72.4	0.00395
ENSG00000163684	RPP14	10	-4	72.2	0.00402
ENSG00000181061	HIGD1A	9	-4.9	72.2	0.00402
ENSG00000125148	MT2A	10	-4.3	72.2	0.00402
ENSG00000257355	CTD-2006C1.10	8	-5.8	72.2	0.00402
ENSG00000152944	MED21	10	-5.4	72.2	0.00402
ENSG00000168522	FNTA	5	-5.6	72.1	0.00406
ENSG00000107949	BCCIP	10	-5.2	72.1	0.00406
ENSG00000130311	DDA1	10	-3.3	72.1	0.00406
ENSG00000071994	PDCD2	9	-4	72	0.00409
ENSG00000145781	COMMD10	10	-3.9	72	0.00409
ENSG00000240230	COX19	10	-4.6	71.9	0.00412
ENSG00000182810	DDX28	10	-2.9	71.8	0.00416
ENSG00000213593	TMX2	10	-3.9	71.7	0.00419
ENSG00000103266	STUB1	10	-3.6	71.7	0.00419
ENSG00000106344	RBM28	10	-3.5	71.7	0.00419
ENSG00000180917	CMTR2	10	-4.4	71.7	0.00419
ENSG00000154743	TSEN2	10	-5.1	71.6	0.00422
ENSG00000109534	GAR1	10	-4.9	71.5	0.00426
ENSG00000171566	PLRG1	10	-4.2	71.4	0.00429
ENSG00000257218	GATC	10	-5.2	71.3	0.00433
ENSG00000169612	FAM103A1	10	-3.5	71.2	0.00437
ENSG00000140319	SRP14	10	-5.3	71.1	0.00441
ENSG00000076201	PTPN23	10	-4.1	71.1	0.00441
ENSG00000268759	AC135983.2	10	-5.8	71	0.00444
ENSG00000131876	SNRPA1	10	-4.8	71	0.00444
ENSG00000133398	MED10	10	-4.2	70.9	0.00448
ENSG00000269832	AL627171.2	5	-4.8	70.9	0.00448
ENSG00000215421	ZNF407	10	-4	70.9	0.00448
ENSG00000181789	COPG1	9	-3.3	70.9	0.00448
ENSG00000171320	ESCO2	9	-3.6	70.9	0.00448
[truncated: 18,871 more rows]

## Sheet: Ramos replicate 2
#GeneID	Symbol	Element #	casTLE Effect	casTLE Score	casTLE p-value
[truncated: 20,533 more rows]

[truncated: 6 more sheets: K562 replicate 1, K562 replicate 2, U937 replicate 1, U937 replicate 2, Ricin replicate 1, Ricin replicate 2]
