# Supplementary material for: Genome-scale measurement of off-target activity using Cas9 toxicity in high-throughput screens
Source: Nat Commun. 2017 May 5;8:15178. doi: 10.1038/ncomms15178 (PMC5424143; doi:10.1038/ncomms15178)
Supplement: Supplementary Data 5 — Human and mouse controls. Lists of all non-targeting guides. Lists of all designed safe-targeting guides, including those not used in screens. Lists of safe regions used to select guides. [file ncomms15178-s6.xlsx]

## Sheet: Legend
	Sheets
	Human Non-targeting	List of 10,000 non-targeting controls
	Human Safe-targeting	List of ~34,000 safe sites
	Human Selected Safe-targeting	List of 10,000 selected safe-target guides
	Human Safe Regions	List of safe regions in hg19 human genome
	Mouse Non-targeting	List of 10,000 non-targeting controls
	Mouse Safe-targeting	List of ~20,000 safe sites
	Mouse Selected Safe-targeting	List of 10,000 selected safe-target guides
	Mouse Safe Regions	List of safe regions in mm10 mouse genome

## Sheet: Human Non-targeting
GGCCGATAATGATCCGACCG
GCGCGAGCGACGAAACGACA
GCGAGGCGTAACGGCGA
GCATAGTGGCGTCACGCGCA
GCGTCGCTTTACCGCTA
GCCGCGCTCAAAATTCGT
GTAGTCGGAACATCCGAC
GTTTCGGAATCGGGCGT
GGGCGTGCTCGAACCGGCGA
GCCGCTCGAACGTACCCC
GTCTCTCGTTTCACGCGC
GGTCTTATCGTTGCGGCG
GTTCCGTAACGTCTTACCGC
GTGCCGTGATCCCCGTAT
GCGACCCTCGAACCGAAG
GTTCGCGCTTTCTAATAGC
GACGCGCCGACGAAACT
GCCGTTAACGCGTCGGTG
GCTTTACATGTCGCGCG
GGCTCTAAACATCGATCG
GGCTTACGCAAGTACCGAAC
GCGCATTCGTCAACGGCG
GGTCGAAACTTGATGCGCAA
GTTAGGGCACGCCGCAAC
GTCGCGGCTGATTGACGT
GACCACCGCGTTGACGCGAA
GCCTAACCGCGGCGCGCATT
GAAACGTAGCCCGTGTCG
GGCACGGCGTAGCGATCA
GAGGCTTAGTCCGGTAGCGG
GCGCGTCGTTTCAACCGC
GCACGCGATCGACGCGCG
GCCTTAATGACGGCGCGAC
GCTATTCGCTCTCGCGTC
GTTTACGCGCTCCGTGTAGT
GAGCGACGTTAGATAACCG
GCTGGTAGCGGACCGACGT
GGACGCTACCTATTGTCG
GCGTCGGTGGCGGACCTA
GACTTATAAACTCGCGCGGA
GCAATAGGCGTGTCGCGT
GCGCCGCACATTAGCATC
GGCGCGGACGATTATGAG
GTAGAACCCTATTCGCG
GCAACGGGCACGTACTAT
GAAATCCGGCTCGTTGTCG
GCATAGAACGCTCGGCGA
GACCATAACGCTCACTACGC
GCGAAGTCGTATCGGGCA
GGTTACGGGTTACCGCAC
GTGCCCGACCGCGTAGCGTT
GCTTCGATAGGTACCGTCTC
GCCGTCGACCGCCGCTATAG
GCGGTATGATCGGGCCGAAC
GAGTACGATGCGCATCCG
GTCGCGCGCGAGACGTGT
GCCGCGCGACAATAATGCGC
GGCTGGACCGTCGGACGTGT
GCGTATCATGCGCGCGCTT
GTCGCGCGAGGCCTAGTC
GATCGCCGTAGGCCAACCC
GACGAATAATTGGTCCGCG
GGAAGATCGACGTACGCCGA
GGTCGCGATTCATCGATA
GTTACGTACCGTGCGATG
GCCGCGCGTCTGGCGCGATT
GGATGCACGACAGTCGAT
GATCGGGTTACGAGTTCA
GCGGTCGCGCCTTTACCA
GATTTCCCCGGATCGGC
GGAACGGCGGGATATCACGA
GGCTTCGGGTGTATCGCG
GCTTCGACGACTAGTCGCCC
GCGCGTATTCTGGCGCCC
GCCCGTTACCGCGGCAA
GCGACGCACGTATGGGCGT
GTGACCGGGTTACCGACT
GGATCGTCCACGCGAGA
GATCGGTCTACGGATCGGCG
GCTACGCGGAAACGACAT
GGGGTCGATTCGCTGGCGGA
GACGTTCGCTCGACATTA
GCGTTCGGTTTGCATGC
GTAATCACGCACCCGGTACG
GCGGGGTGTCGCAGCTTA
GACTATAGAGAAGCGCGC
GCGCGGATGGCAATACGT
GATTCGCGGACTACCGCG
GAGGGGTAACCGTCGCGTTT
GCGAACGTATGACTGCTC
GGGATCGCCGTATAGTATCG
GGACCGCGTCGAATCGGC
GCCGTAGTTAAGTCGCGAG
GGGTGCGGCGTAATCTCGCG
GGGCGTATTACCGCTCGA
GTTACGCCTCGACTCGA
GTCGAAGCGCGAGACTC
GTTGCGTTGCGCGTATGCGA
GGACGACCGATACGAATAGC
GCGACGCGAGCGCGAGGAAT
GCGCGTTAGCGACATAG
GCCGTCGCGCGTTAAGTT
GCCCCGTTCGACGAGGCGAA
GCAGTCGCGGTAACGTT
GGGACGATAGACGGCGTACC
GAATGTACGATCGTTCGTAT
GCGCTAAATTCGCGGGCA
GGTATTCGTCGCGCGAGA
GTTATCGTCGATCACAGG
GAAACGCGCGTTACATTC
GCTTCGGCGACTATCCGCGC
GGTATCATCGACTACGCG
GGCACTCGCCGCAACGAACC
GATCGGGCTCCGTATTCG
GGCTCGCGCTAGTACGGGGG
GTCAAATTGATCCGACGCAT
GCGCACGATAGTACGCGA
GAGGGGTATTCCACGCGTCG
GGCGGGTTGCGTCGTAA
GGCAAGCGCGAGTCGTCATT
GGCCCGCGGGTCGATACCAA
GCCGAATGACGCGCCATC
GCCACCTATCGAGTACCGCC
GACGGTCGGATCGGCATC
GCAACGCGTCTAGATCGC
GACGCGCCGTAGGGTAAA
GAACCGGCGCTAGTTGTA
GTGTACGCCCACGATTCGC
GGTATACGAACACGCCCGTT
GTTCACGGTCGGCGATCC
GTGCTCAGATCGATCGGTC
GGCCGTACGGATCCAGGGGG
GATAGGCATCGGCCGTCG
GTCTAAACGAGCGAACCCG
GGCCGATTCGTACTACGA
GCCGGTCGAGTAGTGTCG
GCCGACGGTGTCCCGTAA
GGCCGTACGTGTAACGAG
GAATTATCGTTGCGCTCG
GACGTTCGTAGAATACGT
GGATCGGCGCATAGCCGGTA
GTTGGCGCCTCGATCCGT
GCCCGGTCGGTTGCATACCG
GTCGATAGGTAGCCCGTT
GCGGGACACGCGATCGTC
GTAGCTTTCGCGACGCGAA
GTACTCGCGCTCGATACGG
GGCCGGTCTAACCGGAATTA
GATTACGCCGGGTATCGG
GCGCGCCACAACGGTTT
GATCGAGGGACGTGCTATAT
GTTATCGGCGGGCGTTTA
GACATACACGTATCGGCGCG
GCGTGCGTATTGGCGCAA
GTGGCGACTCGATGGTCGGC
GTCTCGGTCGGGATTCGC
GAGGCGGGATTGTCGCTCCG
GACATTGCGCCGAATGACC
GAAACAGGCGGACGCGCTT
GGTATGCGTGTTCGGCGGT
GACGCGTATACGTGCGAGGT
GCCGCATTCTGTCGACGC
GGTTACGATTCCGACGAGAG
GTCGCGAGATACGATAGT
GGGACCGTAACGCGTTCA
GTCTCTTCGATCACGCGAAG
GCAGAGCGACGACGCGGTA
GACCACGCGACGACGGACCG
GATCGGGGCGGCTCGAT
GTGCGGGGTCGAAAATCGG
GTCCGTAGGTCGTGCCGA
GGTATCGTACAGAGCGCGAG
GACCCTATACGTCGCGCGGG
GGAATTTCACCGAAACCGCG
GCGCGAGGTATGCGCTCA
GCGCCGAACCGTCCGAGT
GACCGTAGATCGTTGGAC
GAGTATCCCGTCTTACGCG
GGTGCCTATATCCGTACGCG
GCGAATCGCCTCGCGACA
GGGCGTCTTACGCGTCTT
GTTGGCGTCCGGTCCGCCAT
GTCCATACGTCGGCGTCC
GTGACGCGGCGGGTCCATAT
GACAGGTCGTACGCGCATGG
GACTTCGACGTCCACTCGA
GGCCGTATTGCGAGGTCGTA
GTGCGCGGTCGTCAGTAC
GGCTGCTCGTTTCGTACG
GGGGCGACAGAAGCGACCGG
GACACGAGAGTTACGCGTC
GCTGGGCTGCGACCGATCGT
GTGCTGTCGTACGTTAACC
GGCCAATCGCTTTGCGGCCG
GAGATCGCCCGCGTCATC
GCAATGCGTACCGCCTCGT
GAGTCTCTAGTCGTCCGG
GCGCTATTCAACGCGTGT
GCGCTCTTGCGTAGTCG
GTTCGTGTATCGCGGCGA
GTTCGCCAATTTAGCGTACC
GCACCGCCCACGGATCGCA
GGCGGAAAATACTCGCG
GTAGTGCGCTCCGCTAC
GTCGCGTCTCGGCTCGA
GTTACGCGTCGGTATGCGT
GTACTAACCGCCGCGGATGA
GACCGTAACCGCGACGCAAG
GATCGCGAACTAAGACGT
GTGACCAAGCGAATCGACGT
GTGCACGTCCGAACGGCG
GCGCGGTTCGCCAATAACGA
GAATTCGCCGGCCTCGTT
GATTCGCCATACACGAACCG
GGTTATGGCGAGCCCGTC
GCCTACTCGCGACCCGGT
GCAGTCGCGCCATGTCTGTA
GGGCGTCGCGCCCGTCAACT
GTTGACCCGCCGTAAACG
GATAACGTCGATGCGTCA
GTACGAGTATCGCGCAGA
GATTGCGAATCGATCCG
GCGCTTGTACGACGTCTA
GAGCAATTCGGCGACTACCG
GGGATTCGGCGCTCGTGCAA
GACGATTACCCACCCGGAT
GTCGCGTGTTGTTCATCG
GCGTTCGTTACGGAGGTC
GCTCGCAAATCGGCTAAACG
GGCTCCACGAACGTCCGGCG
GCCTGCCGACTCGGATCGA
GTGTAGGGCGATACGCCG
GCTTACGGTGGTTACGAA
GCGTGCCGTAGCGTCGTA
GGTTCGACGACTTCGCGCTA
GCCTCGCCTATGCCGCTATA
GCCTATAGGCGTCGACGAAG
GACGATCTGGCGCGCGGTAA
GGTTGCGCACCCTATTCG
GACGACGTTGCGACGCCA
GCGCGTTACAGGCGCCAA
GCCTATCGTCTCTCCCGGCG
GCGCCGCGGTAGTTCTCT
GGTACGGCGTGTTCGCGC
GTTCCGATATGCCGTCCGT
GGTACTGCGACGTCCGAA
GCGATCGTAGGGCTACGC
GACGAGACTGCGGTTCGA
GACGGCGCACTACCGCTTA
GCGAGACGTTCCCGATAG
GGATACCGTATGCCGCGG
GGGCTTGGTAATTCCGCCGG
GGTTATTATGATCGCGCCGA
GTTTCGCCGCATACGATA
GCGCGGTCGCATAGACG
GGCGCGATACGTGCGGGATC
GAAGTACGCCGATCCGTG
GTTCTATAACGGCGTACTAG
GCGACTACCCACGCTAT
GCCTCCGAGATCGATAACGG
GGGCGTATGTGCGTACG
GTCGAAGTGTCGGCGTA
GGAGCAGAGAGCGTCCGACG
GTTAGATAGCGAACGTCG
GGTTACGATCGAATCGC
GTAACTGCCGTACCGCGC
GGTATTCCGCGACCGCGGTA
GGCTACGCGCACGCGGGA
GTCGCGTACCCGAACGG
GTCGCGACACCGTAACCT
GAGCGATCGACATGGGTC
GACGGTCGGATATGCTC
GTGTCGGTACGGAGGGCGAC
GCCGGCGCGCAAACGAAG
GTCGTGATACGAGCGCG
GTCCGAGCGAGTTACGAC
GCGGTCGTAAGATCGCCC
GCTTCGACGAATCGCCGTT
GCAAATAGTTCGACGCGGAA
GGACACTTTGACCGGACGAC
GTGTTTAACGGACGACGC
GAAGATCCGGCCCGATCGAC
GTCGACCGTCGTGCGGCC
GCTGCGACCCATGCGGAC
GGTTATTACGGTTCGTCCCT
GGCGGCTACTCGTCCTAG
GGCCACGTAGTCGCGCTA
GTCCGGAGGGTAGTCGCGCC
GCCGTATCGCGGTAGTATC
GTATGTCGCGCGCTAAGTTC
GTGCGTCGCGATCATTCG
GGGCGTGAAACCGGACGTAC
GCTATACGTATCACGGAT
GCCTCGTTTACGACGAAGCG
GAACTAACTCGAACGATC
GTTTACCGACCGGGTCG
GGGACCAATCGCGTACCG
GCAGGCGGACGCGTACCACG
GTTATCGCGCCGAGACGTCG
GACGAATCGTACTCGGAA
GGCCGGTCGTCGTCGGGTTA
GGAATCGTCGTAGGTCGGAC
GCGTCGAAATGACGGCGT
GACCGTTCCAACGCGAGC
GCGAGTCGTATTCAGCGT
GTCTCGTTACGGGGCAACCG
GATACGTACGCGTGCTAT
GATTTGCGACGCGGGTAT
GGGCGAAGCGAATGCGTGAC
GGCCGTGCTCGCGAAAACGA
GCGACTCGAACTACCACG
GCGGGCGGCGTCTATATC
GCGCGGTTCTTACCGCATCG
GATTGGCGTTACGGTCGGTC
GAACGCGCCACACTTGACGG
GTCTCGCCGACTTACCCGTG
GTACTCGATTCGACACCC
GTACTATACCGAAGCCGTAG
GTTGCTCGTATACGAATAA
GAATTCGGTACGTCGATAC
GGCACGCGCTACGGTGTAAG
GCCAACCCGTCGTATATG
GGAGCGCTCGCTACGCAT
GGCCACGTCGGTATAGGCTA
GGATCCGAGCCGTCGTAGTA
GCTCTATGTCACGGCGTGCG
GCGTTAGTCGACCCCAAG
GCGTTGACGATCGGCAGG
GGTCGACGTGCTATCGTCCT
GTGTCGTGACGTAGCGTTAC
GGTTGATCGGACGCCCGT
GCGAAATCTCCGCCGTCG
GCTACCCGGACGCGTCAA
GAACCTCGCTATACGTTACG
GCACGCCGTATTAACACT
GCCCTATAACCCGTCCGG
GGACCGGTCGCCTCCTTCG
GACGGATCGTCCGTTGCT
GTCATCGTGTACTTCGACCG
GTTGCGACGACGGTGCATTT
GTTCGCGATAGGATCTCGAT
GGACACGGATCAACCCGCC
GGATACGGCGGAGAGCGACG
GTCTCGGTTGCAATACCGGT
GCGTAGACTTACGGCGCG
GGAACGCACGCAACCGAC
GCCGCACTATATCACGCTT
GCACGTGCGGCGACCTATCG
GGTGATTTCGTACAACGGCG
GTTATGATATCCCGCGC
GACAACGTACCAGTTAGCCG
GTACTCGCGCGCTCATCGTA
GTCCGCCGTTCGAACATA
GACGTACCGGTAGACCCGA
GGGTTACACGAACGCGTA
GACCGCAGTTTACGCGAT
GAGCGTATGGTATCCGC
GGGTCGCCAGCGATATCG
GTTAACTCCGTCGCTCGAGT
GGTATTTCCGATACTCGCG
GACTACGGCCTAACGGC
GGTCCGGCGGATAGAACGT
GGCGTATCGCCCGGCGAC
GTTCGCGTAATGGCGCGTAT
GCCAGACTCGAGTGCGACCG
GACGTCGTCCGTAGCACG
GCGGTACGTACATCCGAT
GCTCGTATTCCGCACGG
GCCCGGTGCGACGATAAA
GTTGGCGTACGACGTAT
GAATATGCGCTCGCGGACC
GCGGTGACCGGATAGTCT
GGATCGCTACGCGGACTG
GCGGTCGAATGCGACCGA
GACTTAGGTCCGTCGATCG
GTCCGCGAGAATAGAAC
GAGTACGCCCAGTCGAACGG
GGCACGGCGTTACCGGTA
GCACGCCGTCCGAGTCGAAA
GCGCGCACGCTACGGACCTA
GCTTGGCCTAACGGCTCGGT
GTACCGCCGGTAGTAAC
GCGCATAGCGACTCGTAT
GCGGCCAACGGCGTGCGT
GGTGCGAATATCGTCTAATC
GCGTGCGACCTCGCGTCGGT
GTCGACGCAAAGGGTTGC
GCACGTCTGTATACGGGTCT
GCTCGCGTCGCGTATGCA
GGCTATATCCTCGTTCGCGA
GCGGTCACGACCGTCAGA
GGATGACCGATCCGGTCGCA
GAACGGCCTACGCCGCAA
GCGTCGCGTAGGCTCTCACG
GTACGCCGCGTAGGCGGA
GCGGTTACCGGACTCGTC
GGTCGCCGGTTTGACTCGCT
GCGTTATAGGCGCGCTGCG
GAACTATCTCGACGGCATCG
GGGCTCGCGATTGACGACTA
GCGCGGCAGCTCGTATGG
GTTCGCGGCATCTACGTC
GGCGTAACGGGCCATACG
GTCGATTACTCTTCGCTC
GCCGTTCGGCGGAATCAT
GTGACATCCCGCGACGAGC
GTCCCCGCTGGCAAGCGCGA
GCTACGCCAGTATACCGA
GCCGGCGTCGTCTAAGGT
GACGATACGATACTCGTC
GCCGGCGTCGCGATCCAGT
GCCGTCCGTTGTCGGAAA
GCGAGATTTCGATCGATA
GCGTATCGGTGCGACGGT
GACGCCACCGGTCGCGAT
GCCGGATATTCGCAGACG
GCGCACTAACTCGCCGT
GCGTGCGTCGTCATGAAG
GGCTACTCGGTCGCGCAT
GATTCGTCAATTCGCCGT
GATCAATTCGTTAAGCGCGA
GGTCGTATTGCTCGCCC
GATGGACGTCGCGCACCGGT
GCGCCGATTATAAACCGG
GCATACGCGCGGGTAATG
GTCGCCGACGAGGTCCGT
GTCTCGGATGATTAAATCGC
GCTTCCGCCCGGACTAACGC
GGTCTCGATTGTCGGCGAAA
GTGCGGTCGCAATTCGCCAA
GCCCGCGCTCGGTGTATCGT
GACGCTTACTCGCGTCGG
GTCGCGATTATGCGATGC
GGGTGCGGCACGTAATCGAC
GGATGTATTCGCGTCCGG
GTGCGCCGGTATTGCTCT
GAACGCTCTCAATCGCGTGC
GCCGACGAGTTTCGCCGCG
GTCCGGATAGCGAACCG
GCTCGGACTTATACGTAAGC
GTGCGAGCCAGCTCGCGATG
GCTCGAATACACGCGTACC
GTACCGCGCGCGGTTAGG
GACTACCCCGGTCGGCATAT
GGTCGAAGTTGCGCGACC
GACTCGCGATTCGTACG
GGATTTAATGTACGTCGCGG
GCGTCGATAGTGACGGG
GAGTAGGCGTGAACGAACGG
GATCGCAACTTAGATGCGCG
GCGGTCGACGGCCGTTGG
GGGGAACGGCGGACCGCGTT
GACTATGCGCGTCGATGT
GAGCGTACGGACGCTCGCAA
GGACACGTCAGTAACGCG
GCCGAAGCTCATACGACG
GCCGTTCCGTATGACGCC
GGCGAAGCTATTCGGCCG
GCTCCGAGTAGATCTTCGTC
GCGCGTCGTACGCGACCAAC
GGCGCGTACTTTACTCG
GTTCGCGTTTCGAGTTCG
GTGTACGAATCGACCCGAAC
GCGTCCTCGTCGCTTTATCG
GAACGCTTATCCGGCACCT
GGTCGAACGGCGCTTCCG
GTTCGTTAAGACCGGCCATT
GACTACACGCGAGGCGCGCT
GGCGTGTACCGCTTAAAC
GCGGCCGTATAGGCCGTG
GGACGTCGGGTAGACCGT
GGGCGCGACCACGACGAA
GGTGTCGCACGCGATGCGAC
GTACCCGTTAACCCGCGCG
GAGCAACTTACGCGTCCGGA
GAATCCCCCGCGTCAATA
GATACGCGTTCACCCGTAGA
GCGTATGGGTCCGTCGTCTC
GAATGCGAATATCGCTGCCG
GCGTATAAGGACGACGCA
GCCGTACACGCGATAACC
GACTCGGACCGTAACGATAT
GACGGACACGATAGTCCGCG
GGGTCGCCTATCGGGCGTCG
GGCGCCGAGATTAACGAC
GTGCGACGCCTGCGTAGATC
GCACCGTTGGGCTTCGCGAC
GGACCGCAACTCGCGTA
GGATAGGCGTCGCGCATT
GATTGCGAATCCGATAT
GGCGCCGAGGTACGAATCG
GTACGTCGCGGTCTAGAA
GAGACACTACGCGTTCGATT
GATTCGTCTAATAGCGCGC
GTACCAGTCGTCCGGTCT
GGCAATCGGAACCGCGGC
GATCCTATCCGCGCGGT
GATCGACGACGGAAAAACG
GTTAGCCGTACCGCACGT
GCGGGCACCGTAGTTCGACC
GAGTACGCCGCGGGTACTGA
GGGAAGTCGCGGGCGCCCTA
GGGTTGTCAACGTCCCGCGC
GCGCGTATCCCTCGTGACCG
GGCGCGTTTAACTGACGT
GCGAAGTAGGCTCGCGCA
GCGCGCGGATGCGGAGTA
GCCCCTTACCGATCCGAACC
GTGTCGTATATACAGCGGT
GATCGATTCTACGAAAGCCG
GAATGTACGTCGTACGATCA
GTAGTACGCGCTACGGCGTT
GGCAATGTCGCGCCTCAT
GCCTATAACGGTCGAAC
GTCGGGTCGAACATTCC
GGCTCCGCGATAACGCGTTG
GTCCGCTACGAGCGCAC
GTCGCGGCCGTTCTTACA
GGGCGACTTGTATCGCGA
GTTATCCGGCGAACCAA
GCGCGCGGAGCAACGTCCGA
GGATCCGACACATCGGG
GCCCTCGATCACGCCGGCGA
GTATAACGATCTTAGCCG
GAGCGTCGCGCAGAATACTG
GACGTGATGACCGGGCGA
GTCGCTCGGGCCGGTCTA
GACTCCATGCGCCGCGAC
GGATCGCACCGATCGCCG
GGTAATCCGAACGAACCGTA
GGCCGTACGCGATGCCAGAT
GACACGCGTCGGATGTACTC
GGGTATCCTCGTACGACGG
GCCTACCGCGTAGCGTTGCG
GCAACGCCCGTTGCGCTT
GGGATTGCGTCGCGCGAC
GTATTGCGCGTCTAACGG
GCCGTCAAGTGACCGACGCG
GATCGATGCCAACGCGGGAA
GCCGATCCGCGTATGAAA
GGGCACTGTCGAGTGCGAA
GCGTCTGGACGCGTTCGTC
GAATACGTCGGGATACGC
GCGTCGATCGCTATTGTG
GGGCGCCGGGCATTAGTCGG
GCCCGGCCGTCGCAATAGCG
GGTAACCTCGATCGACGGAA
GTAGTCATAATAGCGGCGTA
GCTATCATCCCGGCGCGC
GCACGACGAAATCACGTCGG
GCTTGGACGTACGCGATG
GCCGTTTCAGTACGACGCG
GGCGCGAATTACTCGTAGA
GCTGCCGCACTACGAATC
GGAGCGGACGTGACGCATAC
GTCGCCGACGATTAAATC
GTCGCGCACCGACCGATTTC
GCCCGCGGCGAACATAATGC
GTTATCGTCACGGGACGTAG
GACCGACAACGCGGATAATA
GTTATCCGTACGCTGGC
GCGTTCCGTCGTTTGCG
GACGGAAAGCGGCGTAT
GCGCGCGATAGTGGAACGC
GTAGACACGACGAGGCCCGT
GCTGACTCGCGGACGACTAA
GAGTCGGGACCGTCCGTCGA
GGGTATACGGCGGTATC
GCCTGCGCCGCGATGTGAC
GGTCGAATCGGGTCCGCA
GTCGCTATAACACGCGCG
GGCTCCCGCGAAACCGATAT
GAGGAACTGCGCGGGATAAC
GACGTCGACCGTTCGCCG
GCCCTACGTCAACCGATG
GATACCGTCGCCCGGGAA
GCGTACTCACGACGAACG
GATCGGACGGCACGCACT
GCGCATGCCGCGTCGTCGAC
GCGGTCACCCGCGTTATT
GCGTTTACCTCGCGATA
GCCCCGTCGATGATTAGTCA
GTAGACCGCGGCCTAATT
GTATCGGAACGAGATCGT
GATCGCGGACTAGCGTAA
GGCAATTCGCTCGCGTATTA
GTTTACGCCCATCGTCG
GTACGCGTAGATAACTGC
GCGCGTTATCTATCCGCG
GCAACCCGCCAAACGAAC
GCGCTAGTCGGATAGAGCCG
GTACACGGACGAATACG
GCACGTCGTTCGCATCATAC
GTCGGCGTCAACTCGTAT
GCCGGCGCGCGTTAGATG
GCTCGCCGCCTAGTCATA
GCCGCCCGATTACGGATACT
GGAACTCGACGCCCACCGGT
GTCGTCCGCGATTCTCGT
GTTCTACGACCGTACGACCG
GCCGGGCGCGTCATATAC
GCGCCCGCGCTATCAAGT
GCACGGCCGAGCGTTAAA
GATACGGTGCGATACGAC
GGACACGACGATGCGTCGGC
GGCGAATAGCGCTAGTTT
GTTTGATCGCGCAACGGC
GTTTCGTGCGGCGATTCG
GACTACGGCGCTTAGGTA
GCGTTGTCAACGTTACGC
GACGTATGACGGGTCGGC
GGCGCGGTCGATGAATTG
GAGTTTCAGGGCGATCGC
GTGAAGGCGACGAGCGCAAC
GGCGCCGCGCTACTAGTACA
GCGGTTGATAGCCGACGC
GAATACGAATGCGACCCGAT
GCCGGACGATACCACGT
GTTATCGCGGGTTCGCGG
GCGCGCCACTACACGTCGA
GCGCTGTCGCTCCGTCGA
GACACCGATCGCCGCGTA
GCGTGTATCGCGTGCGCGGC
GCGCGTAGTTTAGCGCTT
GCGGGTCATTCGCTATT
GGGGATGGTCTCCGCGACGG
GACGTTAGCGCGGACCAA
GCGATCAACGACGACGAC
GTACTCCGACGTTACGGCT
GCGGCGCTCGATCGACTGC
GGTAGGTGTTCGCGAATCGT
GGACACAATTAGTCGTCGCG
GTTCCGCCGGCCGTTACA
GGTAACGAAGGTACGCAC
GACGCACCTATACCGTCTC
GTTCGTTCGGGCGAATG
GCGAAACCGCGTGTGAC
GTGGTACGCAACGACGCG
GAGCGACCAACGGACGATAC
GTAGTTCAATATGCGCGGCG
GTTTGCCGCGCGTCATAGCG
GACGGACGTACTATCTCT
GACGGTCGGACGTCGCCC
GATTCGTCGATCAGTCGCG
GCTAACGAGTACGCGACA
GACCGGTGTCGTCAAACG
GTGTCGAACGCGAGCTG
GACCGACGATCGCCCAATT
GACGCCCTATAACGTTCG
GGGGTCGAACGAGGGTACGA
GGACGGCTCGAATATGTCG
GATATGCCTCGTCGGTCG
GGGCCGCTTACGCGTATGGT
GTACTATACGCGGGCGCT
GTACGGCGTCCCGATTAC
GACGACACGTAGTTTCGG
GGGTCGACTACCGCGGCGCA
GGCCGCGGGCTATCATCCGA
GCCGCGGTAGGGACGAGT
GTGCGCGTACGGTAATTA
GACCGATGCACCGCGAT
GGACTACGCGGAAGTCTCCG
GTCAGCGATTTGCCGTCG
GCGCAGCGCTATCGCGGTAC
GCTATACGACGTGATCGT
GTCGGCGAACGGCATAAAG
GCCGGCTCGTCGCGACGA
GGTTCACGCGCCCCTACG
GACGCGTATGTTCGCGGCG
GCGTCGGCTCGCTATCGG
GCCGTACTATCGCCCCGG
GAAGTCGATTACCACGTCGG
GTATACGAGTACCATCGCGT
GGCGAACCGGCTCGCGCACA
GCGCGCGAATTTAAGCGCTG
GTAGACCGGGCCGCGTAT
GCGCCGATCCTAACGATT
GACGCCCGCTTAGGTTAT
GCTCGGTCGACCCTACGCG
GTATCGGCGTCTTACGCG
GCGCTCGCTCGTGAAACG
GATCCTATAGTGCGGAT
GCCGACGTCGCGTTATA
GGACCGACATACGGCCGGAA
GCGCGTACCGTCCGGTGGGT
GGATATCCGTTCGCCCGGGC
GCCCTTGTACGGCGCGTC
GTAGACCGTCGCCTAGTTT
GTGAGTCGAGTGGTCGTCCG
GGTCGCCGCATTAACCGAGC
GATACCGACCGAGTGTGCCA
GACCCGATGACGAACCGGAC
GTATTACGCGGCTATGTGTA
GAATTCCGTCCGCTAACGC
GTCCGCCGACGACCGTCT
GCGATCGCCGATTGTCCC
GCGACTCGGACCGACAAA
GCTAGGGAAATCGCGCGAA
GTCAAGCCGTCGGAACCG
GGATATCGGTGACCGCGCGA
GTCACGACCGTTAACTAG
GCGATCCAAACCGCCCGA
GGGCCGATTTACGTTGGCGG
GCCGACTTGCGTACCCGT
GGGTGGCGTGCTCGATCTAA
GAGGATCGTCGCGTAAGGTT
GACCGACCGCCGTGCCGTTC
GACCGCGTACGTAAAACGCT
GCGCGATAGCCGGTCCAG
GCGGCGGTCCAGTCCGATCG
GCTCGCAGTCGAATGATC
GATACGTACTCGTACTAGCC
GACTCGACTAACGACGTG
GCCCGTATAGGGACCGACCG
GTAACGGGATACGGCCGT
GGGCGTGCGCGGGTTATAAA
GTCCTCGAATCGCTACGCGT
GCGTCGCGAGTGCGTCGCTA
GGTCGCAACGCGACAGCGCT
GCGCCGGCCGTATTAGAT
GCGCTGCGGTCGGTCGCAGA
GTTGCTCCAACGTACCGGTA
GGGGTACGCACGTTGGTA
GGGCGCGGTTCGAAAATAC
GGACGATTACTTAGACG
GGCGCGCGCTATTCCAA
GAAAGCGTCGCCACGATAC
GCGGCTAGTGTTAACGAA
GGCCGCGACAAGCGGGATT
GTCGTGCGGGTATTCCT
GCGAGACAATCGGCTTG
GGCGCGACGCCATTAGTAA
GGCCCGATCGTCCTGTCGGA
GGCGAAGCGAGACGTTGT
GTGATGGTCTCGACTCGAT
GTTTAACGACCCGGCGAA
GTCGGCGTAACTATTCTC
GCGCGACTGGTGTCTATC
GGTCGTATGTCGATACGC
GCAGCGCACCCGCGTAA
GACGTCGATACTGGCCGGAT
GGGCGTAGCACTACGCGA
GGTGCCGAATGGGCGTTCGT
GGCTCGTCACCACGCAAGCG
GACTGTCGAGCGGCGCTTAG
GCCACGTAGCGCGATTTAA
GCCCTCGTGCATAGTCGTAC
GAAATCGTGATCGGGGTTAT
GAACCGATCGGCTCTACC
GACGTCTAGCGAACTTCG
GGCCCGGTAACGCTCGGT
GGCGTTGGAGCCGTCGAT
GCGCGGCGTCGATGTCAA
GATTCGGCGCGTTGTGATGC
GCGCACTATCGTGCGTTT
GACGCTCGGGTAACGTTG
GACGCGATTGGACTAGT
GATCGCCCCCCACGTATGCG
GAGTCGGACGTGTCGTAAAT
GCGTTTAATACCCGCGCT
GAGGGTCGCGTCGAACGACG
GGGTAATTCGCGCGCGTG
GGGAAGCGGCGTGAGATCGT
GTGACGTATCCGGGCGC
GTAAAGCGCCCCGGTCGA
GTGCTGTACCGCGATTCG
GTAGACCGCGCATTACTC
GACACGGACGGTCCGTAGTC
GCGGACTACCTTCGTAGC
GCATCGGCGTAGGCCGCG
GACGTAGACCGTTAGCGC
GATCGTCGTGGCTCGGTT
GGGAGGATCGGCCCGCTAC
GCGGGCCTACGTCCACGG
GTTAGCGCCTTACGGGC
GGAGCGAGACTCGTTTGATA
GTATCTCGATCGCCGGTTCG
GAGTCGATTAGTAGCGCA
GTGTTGTACGGCGTCGACTC
GTATCGCCGACGACTGAGCG
GAGATCTACGCGACACGAGC
GCTTTGCGGTGCGCCGTAAC
GTTCTTAACGCGTTATGCGC
GCACGCGGGTCCGCATGCTT
GCAGGCGTCTTAGCGCCGTT
GGGCGCGATTAACTTCGGG
GCTAATACGAACGGCCG
GTACCGACGTGCACGAGAG
GCTACGAACTTAGACGT
GGACCGTATTGCGCGAAC
GACCAATCGTTAACGCCCG
GGGTTCGCGTGGCCGATTC
GCCCGCGCGCACGTATTA
GTCACGGTACTAGCCGTATA
GAGTCGCGTGATGGCACGAG
GCCGACGAGTGTTCGCCTT
GTTTACGATCTCGCGCCG
GTACGTCGCGCATTCTG
GGCGAATTGGCTAGCGGAC
GGGACGTTACGAACGGGGAA
GAAATTCGACTCGCGGTC
GCTAAGGCCAACCGTCGA
GCGAGTTAACTCATCGAC
GCCGGGTCTATGCTAGCGA
GGAGTGTTGAGATATCGCG
GATCGTACGGCTTGCCCGCT
GATAAGAATTGGCGGTCGTA
GATATATCGTTCGTTCG
GGGGGCGTCTAAGCCTACGC
GCGTACGGACGTGTCGTG
GAACGCGCGTCCGTCTAATT
GTTCGCGATCGAACAAT
GGTTCACTCGCTTATCGT
GGCTCGACAGTACGCCCG
GGCTCGCGGTTACGACGGTC
GCGCGGCGACATCGAATAGG
GACCGAAAACGCCGAGCGAA
GTATCCAACTGCGGATCG
GATCTAAGTCGCGCGCAGTT
GGGTACGGTACGCCGATCGT
GATCGAGCGGAACTTGACG
GGACGAACGTTTCTTGGCGC
GGTGGTTTACGTAGCGTTCG
GTCGCGTTACGACGTTGA
GCGCGCCGTGCGGTATCA
GGCCCGCACGGCGAAATTCG
GCAACGACGCGCCGCATCAC
GCGTCTATCAGCGTCGGT
GGGCAATTATACTCGCCGCG
GGGTACGGAACTAGCGACGT
GCGGCGTACGATATGGTG
GTACGGTCCTGTCAACGTAT
GGCGGAAGTCGCTCGACG
GCCCGGGGTACGCCGTGT
GCCGTAGAGTCGATCGAG
GTATCGCGAGTGCAATCAAC
GCTACTCTTGTCGAGAGCGC
GGGCGGACTACGCCGTAGC
GTGCGCGCATCGAGTACGT
GATGCGGCGGTAAGCGTA
GCGGTCGGCGACCGTACCCT
GAAACGCGTAAACGAGCGAT
GACTCCCGCTCGCGTGTC
GTACGTTTGCGTCGGGTTA
GCGTCTATCGATGCGATT
GTCTATCAACCGCGCGC
GCGGCTAGCGCAACTAGT
GTCGGCGTACGCGAAAGCTT
GGCTCGACATAACGATAA
GCGGGACGTACGGGTCTC
GTCGGTCACGTACGATCCG
GGCGTACGGGCGGATTCG
GTAACGGTCGAGCGAGTAGT
GTGCTACGGCACGTCGCCCG
GCGGCTCACGTTAGCCGGAT
GATATCGTTCGCCCTATACG
GATGACGATTGACGCACTTC
GTGCCGGCGCAGATAGTCGG
GGCGTGCGTTGCATATCG
GGTAGGGTCGATACGTAT
GGATCGCGCTCGTATACATA
GCGTACACGCCGTTACAA
GACCTATCGTAGCGCTTA
GACGACGCGACAGGGATA
GCGGTCGTACGTTGCCGTT
GCACGTGACGCGCAATCCGA
GGGCGCCAGTTTCGCGAC
GCGGTGCGACCCTTAGTC
GAACGGCATCGGATCGTG
GACGATCGAACAAAATCGG
GGAACGTCGCACGCAGAACC
GCGCGCAAAGCGCGTACG
GGTCGTGCGGGACCATAC
GCCTCGACGTTATGCACCGA
GCGACCTATCCGCGTACT
GTTCGTGCCCGATTACT
GTGCGAATCATTATTCGCG
GTCGCGCCGATACTTCAG
GGTTGTACGCTCCGGTA
GGCAATCGGTTCCGAACCGG
GCGCCGCCGCGCGTACCTAT
GACGTATTACGCGCTCCC
GGAACGGTGTGGTCGCCGC
GCCCAATCGATCCGGCGC
GGTACAACCGGTACGTCG
GTATAGTCGCGCCCGTT
GCCTAGAAGCGATCCGGCG
GGCGCAAGGGTTTAACCG
GTCGCTCGCTCGTATATG
GTGTGCAACGCGACGTAAA
GGGTCGGCCGTATATTAA
GCCCGCTACGTCGGCTGA
GGCGACGCTAGTCTGATC
GACGATATCGAGGGGACG
GACTGGACAACCGCCGTACG
GTTCGCCTCGCGACTAAT
GCCAGCACGTACGTTCGATA
GCTAACGGGTCGCGCGCCG
GCAATCGGCTGTCGAACG
GCGGGCTCGTATCGAAT
GTCTCGCGGGCTATTCGTGC
GCGCTGACCCGAGCGTTA
GGCTCGTACGCGCCCCTGT
GCGGACCCGCGTCTGTA
GTACGCTGTACGCGGAAT
GACTAGCGCGGCCTGATT
GAGATATGTCGCGTACCGCC
GGTGTAGGATCGAGCGTACG
GACCGCCGACGCGTCCGATC
GATCGCTCGAACGCCCCG
GGAGGGCGTTATCGGTGTAC
GCGAATGCCCGCTTCCGT
GGTCGAAGCGTTCGGCAG
GAGGCCCGTACCCGGTACAA
GTTATGATGCCGCGGCG
GACGTTGGCGTGTTCGGCGA
GGTACGCGGGATCCGTCG
GCGGTGTCGCGACGTTT
GCTTGTCACGCGATCGT
GCAAGTTAGCTACTACGCCG
GGAATTCGAACGTTACGCT
GTAGAGCGGTCCGGTATGCT
GCGTCAATTTCGCGCCGATT
GGTTCGTTGAGCGCGATTT
GTACCCCGTCGCTCGAAT
GCGATAATATCCGAACCG
GTGAAGAGGACGTATCGCGC
GCAGAGATCGCGAGGTATCG
GCCCGGAATCCGTGACGCGT
GCGATCGCCGTTGGTTAC
GAGCGAAGCGTTATCGATAG
GTATTAGCGTCGCGGCC
GTCGCGCTTCCGGAGTAT
GAAGCTTAAGCACGCGCCGA
GTATAACACGTCGAATCGT
GAACGATATCGTGCGGGT
GTTAGATGTACGCGCGTATC
GGGATCGTCCGTATCGCCG
GTGTCGAAGCTACGATTAA
GACATAATGCACGTCCGCGT
GACTATACAACGTAGACCGG
GACGGGAATCGTACACGT
GCATCGGTGGCGCTACAC
GCTAGATCGGTCGCGTTT
GGGTTGTACTCGTACTCGAC
GTATTTCGCTCGCGTACG
GCTACACCGACGAGTCGCC
GGCACCCGGCGATCGTGATA
GCGCGGTTAAGTTACTAC
GACCGACGTAGTCGAGTTAT
GGCGCGTATGCGAACGTCG
GTAGCGTGACGGTTCGCT
GATACGTCTATCAGCGTA
GACGTCCGTACGAGCAGT
GTAGCGTACCAGCCGAAT
GAAACGCGAACGAATCATCC
GCGGCTACTATCCCGCCG
GGGATCGAACGCATCGCTAC
GGTACGTCGGACGTGTGA
GCCGGTTGGATCGCGTTG
GGTGACTCGTCCATCCGTTA
GAGATCCGACGCGACGGT
GCGGTTAACCGGAATCGAGG
GCCCGTCAATACGCGAAC
GGCGCACCCCCCGTACGT
GGTCGCGGTTTGCGAGTC
GTACGACGATTAGTCGCCGC
GGTCCAAGCGGAACGTCGC
GACCGCAATCGACAGCCG
GCGGGCGAGTTTCGGGGTAT
GACGGAACGCGCCTAGTAA
GTAACGAACCGTAGTCGACA
GGGTCGATCGGGCGGACTGC
GCGTGGTTCGTTCGGATT
GTGTCCACGAGCAATCCGCT
GTCGAGATGTACCGCCGAT
GTAGTCGGCGAACGTGCGG
GGCCGTCGGAACTCGTAG
GCGCCGTACTACGATACC
GTCATCTATCGACGGCAA
GGGTATCGGCTATCCGTACC
GAACCGATCGGACCGTTCAA
GCTATACGCGTTTGCGC
GGTTCGCGGGCGAAATCGA
GCGCGATTTAACGGTGCGAA
GATCCATTAGACGTGATCGT
GTATCTGCGCGGCGTTAT
GAGCGTTCCGAGTAGTAACC
GTTCGTTCGGCCTAGGTA
GCACACGCGCCGTTATCC
GACGTCCGGTCGGTTGAG
GCGATAGATCGCGAGCGA
GCTCGGAACGGGCGAACAAC
GTCATCGGACATAGCGCT
GGTCGAGCGAACCGAAGTA
GTCAGTCCGTCACGACGA
GCGCGCTATATGGACGGC
GCGAGCGACGCGATATAC
GTCGTCGCCGCATTCACG
GTTCGCTAAACGATCGAACG
GCGTAGCGCCCTATGCGT
GCCCGCTCCGTTCGATT
GCATAACGCGACGGTTCATC
GACGCGTCGGCGTTTCGGTT
GAAGTTTCGGTCCGTCGACG
GACGCGGGACTAACTAAT
GTTACGAAACGCGCAAGT
GGCGTCCAAAAACGTCGGG
GGCTCGCACACGTATTG
GCGCCGGTCCGAACCATA
GAGCGCGTACGCAATCAGC
GTCGCGCATCAATCGAGT
GGGTTCAGCCCGTTCGCGGA
GACGCGCAACAACCGCGC
GCGATTGCCACGTCGACT
GGACTCGTACCAATACGG
GGCGGGCATACCGTTTCG
GCGTGTACGGTCCGCGAACC
GCCAACGATCGGGATTAAAC
GCGGTGTTACGTCGACGGTG
GTGCGCGATATTCCGTC
GACGAACGACGGACACGT
GATATCGGCGTCGTCTA
GGTCGTGGTCGAACGGCGGA
GATCGGGTACAACAACGCGA
GGATCTAAACCCGGCGTC
GGCCGATCTCGACATAAC
GCTCGTCGCACGACCAT
GCGAGATGTACGACGCTA
GAATAAGTCGCGCGTCT
GGTATCGTCCGTACCTCGGT
GTTAACTTACGACGTACCGG
GCTCATATCGGCCGCGCCGT
GTTCGCTCGCGTAAGAAT
GGCGCATCCGAGCGCGGATT
GAAGCGATTACGTATCAACG
GAGCGCGCGTTTGAGAGTAT
GCACGCGCATCCGCGATTC
GTCACGGGACGTACGTGA
GAACGCGATGGTCAGACGA
GTAGGCCGCAATCGCGAC
GCTATATCGCGGGCGTAT
GCCGCGCGGATAAACCGC
GCCGTCGTGCGCATTCGAAA
GGGTTTATCCGACCGTTC
GCTCATCGAACGGCTAT
GTTTCCGCGACGAGTTT
GCCGGGTAACGATACGGC
GTCGAGGCGCCTACCGC
GCTTGTCGTTCGGCGCGAG
GCAATGCGGGTATGACCG
GCGCATAGTGCGCCGAGT
GACGCGTAGCAACGCCAGT
GAGTGTATCGTCCGGGCCGC
GGCGACGGATTAGTACGG
GGTCTCGAACGTTCGGTACT
GACCCTCCGTACGTCGTATT
GTCATTCGCTTCGCTCGGAT
GGCTATCACTTACGCGTAAC
GGCCAACATGCGTACGCCGT
GCGAGCTATCGTACTTGT
GAAAACGCGGGGGCGTAGA
GTCCCCCGGATACATCGGCG
GAGACGCGAGTTTATCCGCG
GCGCTAGAAACGGTACGT
GTTGACATAACCGCCGA
GGCGCCCGTCGGACCGAA
GTGTCGCGGACGTATGGC
GCACTCTAACGACGTGCGTA
GGGTCCGCGTCCGATCAA
GGATCCCGACCGTTACCG
GAGTCACCCGACGAAAGCGG
GCGCGCTAGTGAGCGTT
GAGACGCCCTCCGAACGACC
GCGACGAGTTCGCTAATGCC
GAAAAGATACCGAGTCGTCG
GCGTCGAAAAGTCATCG
GGTATTACGGTCGTGCCG
GGTGTCGGCTACTAATCG
GGTATCGCCCAATCTCG
GTCGTCTAACGGATCGTC
GTAGCAGACCGCGTCGTAC
GGGCGCGATCGCTTTCGAGC
GTACGCGTTACGGGCCTC
GGACGGTAGTTACGCCGCT
GAGCCGTCTTTCGTCGA
GTTCCCGCGCACTATTTCGG
GCCGCGTACGTAAGATCG
GGGGCCCGATAACACGCG
GATCCGCGCATACCAGCTA
GTTCGGATGCTACGTTACT
GTAGACGAGCCGTATGCG
GGTCGTACTAGCGAGTGAT
GGCGACCGAGCTCCGCAT
GAAATCGGTACCGATTATAG
GGCGGGCCTCGTATTACG
GACTGTCGTGGGGTCGCTTA
GCTGACGACGAATCCGCA
GAGACGAACCGTCGCGGT
GAATAGAATCGCCACGCGC
GAAGCGCATAGGCGTATCG
GACTAGGTTATCCTCGC
GTCGAATCGCCGATTTGA
GGAGACGTCCGCCAATCG
GGGGCGAAGGCGCGATACGA
GCTACGCGCGTTGCGCGTGT
GTGGCTATGTTTCGCGCAC
GGGCGCCGACGGGAAACGAC
GGTCGCTTACGGCGCGAA
GACATAGGTATTGCGCGAG
GCTCTAACGTTCGCATACGT
GGCGGTCGACGATCCGCCC
GAACGTAATCGTCATAACGG
GCGGCGCCAAAGTCGCTT
GAACGTTCGGCGCGACAC
GGGCGTCGAACTCGCTAT
GAGGGACCCCGAACGTATAC
GGTCGACCACTCCGCGCG
GCGAACCGCTAGCAAGCG
GCGGCGTTAGCGTGCGAGGG
GCCGTCGCGTAATAAAACCG
GAATAAGATATTCGCGTCGG
GACGAAGTACCGGCTAAC
GCTCGTGCATCGCAACGCAA
GCTCATCGGTCGGACGTGA
GACCGCTCACGCGAGATATT
GACCGGTTACGGAGCGACAC
GACCGATACCGACGGGT
GGCGACACGTCGGACATA
GACAACGTCCGACCGGCT
GACATTCGCATAGCGCCCGC
GATCGACCGTCCTACAAT
GGGGCGCGTAGCGTCCAC
GAGCGGACTATCGGAGTA
GTCGTGAGCGCACGGTA
GCGCGTCATTTCATCGTA
GTTTAGTCGGAACCCGCG
GCGAACACGACGGATATA
GGAGCCGCCATTCGGATCGA
GATCGTACGACGAAGTAAGG
GATCGAACTGCACCGGAC
GTTAAGTCGCGGCGGAGA
GCGAAGCGTGCGGTACGA
GGCGGACCGCGTGATACG
GCGATGTAATCGGTGCG
GAGGCCGAAATCCGTCCGAC
GGCGCGTTCTACTACGTCC
GCAGTATGTCGAGCGCGCCA
GCGTAGATCGCGAATGC
GTCTACGACGATTTCGCGTC
GGTCGTTACGCTAGCATCGG
GTGGCTTATTGTCGATCG
GCAACGAGCGTCCCGCAC
GCGCTATCGTCACGTAG
GTTCTCTACACAACGCGTC
GCTTGCGAACGACAACGACT
GAACGCACCGTCGCGAGT
GTACGGATTGGCGCGGTC
GTGGTATTACGGCGTAGT
GTCTTTGTCGGGTCGCCGTT
GCGCTACATTGACACGCG
GCATACGCCGTCGGAAAC
GTGATAAGCGGTCGCCGG
GCCGGATCCGCGTACTAG
GAACGCGCGCGTAATGCT
GCTCGGAACGCATATAGC
GCGTATTTAGACGCACGC
GTCGTCGTCGTCCGATGA
GGTGCTACGCGTTCGCGCTG
GTGTATCCAAGCGCCGGT
GTCTCTAACGGTTTACGCGG
GACTGCTATATTCGCGGCG
GGTAGCGTAGACTCGTTT
GCTCATCGGGCGATTCGCAT
GATGACTCGACTCGCAA
GCGACGCCGATGAGCCGTAC
GCGAAAACGGGTATCGGT
GCGATCGGGCGATGCCAC
GAGGCTCGCGTATATCCGCC
GTTCGTACTTCCGCTACGAC
GCCTACGCGGCAACGACTT
GCCCGCGAACCGAATTAAAA
GGGTACGCCGCCGCGTAG
GTCTAGCGCGACAGACAT
GTGTGGCGACCGTCGTCG
GGTCTCGACTCGATCCCGAC
GTAGGCGGATTCGCATCG
GTCCCGCGGTACTAATTTCG
GCCGAAAGCGATACCGT
GCTTACCGTACGATTCGC
GCGACCCAGCGACTTAT
GCCGACCGCACCGGTCGA
GCCTATCTCGGACGCGAA
GCGTGTCGCGTCTATCTA
GCTCGCATCGCACCGTC
GTAGTGTAGCGCCCCGTT
GTAACGGCGGAATCGCAA
GCGATCAACCGGCGATAC
GTTGTACCCTAAGGCGTCGG
GTTACGGCGAGCCGGTC
GCAGCTCGATACGCCTACG
GTCTCGCGTATAGAGCGG
GCGGTCGCACGACGAAGC
GCAGCAATATCGCGTAAC
GGGCGCAACGTCGATTGGT
GTGGACCGACTACCGGCC
GACTACGTTCGTACGCGCC
GGCCAGCGGTCGACTCGAT
GAATCGCGCCCATCGCGA
GATAGCGCTGCGATTTCG
GACGTTACTTAGGTACG
GGACGGACGATTCGAAGA
GGCCCGGCGTAGATCGAC
GTCGCCGTATGGACGTT
GGGTCGCGACAGTCGTGAGT
GAGGTTACGATCGCGGGACT
GGGCGTCGCGCAGTTGAT
GAATCGCATACACGAACT
GATCCATCGTACGAGTAGCC
GTTACGTCGTAATGCAACTC
GGATCAGGTCGCGACTCG
GTGCGGACTCCGGGTACGAT
GCTGAATATGCCGATACGCA
GGCCGCGACCGGACGATA
GGTACCGCCGTACCCGCT
GGATCGAACTATCCCCGCGG
GGACGAACTGTCACCGTA
GTAGACGCGTAATCGCGA
GGACGACGCGAACGATTTCA
GTAGGCATAACCGATCCGGA
GGTTGGCTAGGCCTATCGAC
GGGTGGGTCGCGAATAACG
GTCATAAATCGCGTCACG
GGTGTAAGCGTCGCGCGA
GCGCTAGTGGATCGCAAT
GCGGCCCGAAATCTCGAC
GGCCGTTAGATATCACGC
GCAGCAGTACGCGCACCGT
GTGCCGTCGCCGATCGAA
GGGTAGTTGGCGAGCGACTT
GTATGACGCCGCGTCGAA
GACCTGCGACGAGTCCGAC
GCTCGACCCGACCTATTGAC
GGACCGAACGCGTATGGCAA
GTTTCCGACGGAAGTCGT
GCAGTCGAATGCGGGCACGT
GTCGTAGTCACGGTACGA
GAAAGCGCCGTAGGTCGCGA
GGACGCGTACGATCTGCCAC
GGTCGCGGTATCGACCAG
GACGAGTATTCGAACGCGC
GGTACGGTCGTGCGCAGC
GCCAGCACGCACGCGAGTA
GCGGTAAACGCCGAACGG
GCGCCGAGCACCCGTACG
GTTGCGACGTCCCGCTAT
GGTTGATCGGCGGTAGC
GCTAACGGACGGCTCGT
GCGCGCGCGCCGATAAAGAA
GGCGTTACCGGTACGGGC
GCAATACTTACGCGGAACCG
GGCGCAACGACCGCTATAC
GTTCATCGATCCGACCCG
GTCGCGTCGTAGGGCGA
GACTTTCGCGTACGGCCC
GGCGGGCGCGAACTTACG
GCGAGATCCCACGCGCCGGT
GCGTCGGTTCGTTCGACT
GTCGAAATCGGTAGGTCG
GTACGCAAAGCGCGATTAAT
GCACCTCGTACCGCGACT
GCACGTAAGCTAATCCGTAA
GCGCTCGTTAATCCGCT
GGATACGTTTACGCCCGC
GACTCGGTCGCGGGCGTGAC
GATCGTGATCCGCTGTTA
GGAGTGCGTCATATCTCCGC
GGACGATCCGACACGGTC
GCGGTACGCGGATCTCTG
GCTACGTGCCGACGGCCG
GAATACGGACGAGTTCGCT
GTATCGCGCGAATCAGGGTT
GCACACGCGCACGATCTATC
GCGTCGTTATGACAGCGA
GTACGCAACCCGCTTGTG
GACCCGCGTTACGACACAC
GCGCGCTCAGATCGTATC
GGGTCCGCGAGTAATGCAAT
GTCGTACGTGGCGACTCG
GCGCGCGACCATATATTC
GAGAACGCTCCGCGAAACT
GAGTAGTACGACGTATCG
GTATCGAGCCGTAGATCG
GGAGCGGTCCGTGTACGA
GAAATCGAAATCGCGACC
GTAGTCTACGACGCGTAAAT
GGCTAGTATCAACGAACGCG
GTCGCGGTCGCGAGATCG
GGTTCGCGTCGCGTGCGTTG
GGCACGCGTACAAACCGATC
GTCGCGTCGCAGTTAGACGA
GCGCCGAGAATTGTTCGA
GGGTTGCGTCGCGCGCAC
GATCGCGTACGCAAGCGC
GCTACGTCGCGAGATGG
GGTCGCCCTTGTTGTCGATC
GCACCACCTTAGCGCGCCG
GAATTCGAACGTTTCGCCTA
GCGGATAACCGCGAACATAT
GCGCAACGCGTATAATG
GCACGGCGAAACGCCAGCA
GGCGTTAAGTCGACCGCC
GAGTCGGCCGTACGTTGA
GACCGCCCCGTACACGCGAA
GAACTCGTCCGCCCTATAA
GTGCGATACCGTCGTTC
GTCAATTCGGATCCGTCG
GGCGATGTATAGCGCGAA
GAAGCCGACGACTCGACGAT
GGCGGGGCGAACGTAGGAC
GTCGAACGGCCGAACCTT
GCGCGCCCGTTATATCGT
GGGCATCGCTTCGTTCGGGC
GGAACGGCGTGGTAACTCCG
GATTCCCGTTCGATCGAC
GCGTATGCGGCGACGTGT
GGTCGGCCGATTGCCGGATA
GCGCGGATCGCACAAGTA
GCTTGCCATACGCGTACGC
GGCCGGCATACGCCGCGTAA
GGTCAATCGTGTACGCGCGT
GAATAGTTACGCGCATACTA
GGTTATCGGCGATGTCCGAG
GGCGGAATTGAGGTCGCGA
GTTAGTGCGAAGCGGTACG
GTTCCCCGCAATTCGTCG
GTGCGACGCAACCCGTCA
GCGTCGCTCGGTACGGCGTC
GAGACGTAAGCGCGACAACC
GGTTAGGGGGAGTCGACGAC
GCACGGGTCGACACCGTCT
GCGGAGTTCGCCGAATCAA
GCCGCGCGTAATGACTCTAA
GAATATCGCGTTGGTGTAGC
GCGCCTATACGCGCCACG
GTCGTTAACCGGCCCGCG
GTAACGGGCGGGTAATC
GGATGAATCGTAGCGCGGAG
GTCGTATCGCCGTACACTC
GGCGTAACATCGCCGATC
GTATGTCATAGACGGCGA
GAGAGTCACGAATCGCGGG
GGACTGACGCTATATCCG
GGCCATGATTCGACTTCG
GACCGCCTTTCCGCGCTACT
GCGCGTTCGCCCTATCAT
GTTGTTCCGCGCGTTAGTC
GATCGGGACAACCGCGGA
GCAGGGAGCGTACCACCGAT
GACGGATTCGTCGTCATCT
GAAGCCGCGCAAACGCATTA
GCGTACGTTAACGCTAGTC
GCGCCCGCTCCATTAACG
GTATAGTCTATCGCGCACG
GCGTTGAATCACGCGCGA
GGAACGGTTGGTCCGAGGCG
GGCGATTGCGCTACGCGGT
GGTAGCGGTCCGCGAAAA
GCTCACCATTCGTCGGAT
GACATAACGCGCTTCGGAAA
GTCTCGGCCTCTCGTCGTT
GGCGGAATACGATCGAAT
GAGCGGTCGTCGTAAACTGA
GGTACGGCGCTAATGTGT
GTACATGCGCGATAGACGCG
GACCGGATCCGTTATCCG
GTCGTCACGCATTAACGGA
GGCGCGTAAACCTAGGGTC
GTCTTATCGCGACCCATCCG
GAAGCCCGTACGGTCCGATG
GGCACACTCGTTCCGCGAA
GTGGCCCGCTCGTCGACG
GGCGCGGAAAACCCTAA
GACGGAGCTATCCGTCGAT
GTGGGTCACGCGATAACGG
GAGACGTAAGCGCGCTGGTA
GCGGATAGGTACCGTTG
GTACGACACTAGCATACG
GTCGTCGAGTGGCGCACA
GTGACGGTTGTAGTCCGCT
GTAATATGGTCGGTCCGA
GCGCGACCGGACGTGCCGAT
GGCACCTTATCCGCGCGAAT
GTGCGACCTAACCCGCCG
GGGACGCGTAACCGGTAC
GGCTACGCGGGTGTCGTACC
GGATGTTAGTCCCGCGAT
GCGTATGACGCGGTCGAC
GAACGGGTGCGCCCTCAT
GTCATGGACGGACCGCGC
GGGGGTCCGATATGCGTC
GCCTGCGCCGCGATAATCC
GCGATAAGTCCTCGGCCC
GAAGCGGTGGACCCGATA
GCGTGCGCGCGACGTGATA
GAGCCGGCAACGATTCTAT
GCCGTTCCGAGTGGGTCGC
GTACCGCCTAACCGAACG
GCAGAGTGCCGCGAAACG
GACTGTACAGCACGACGCCG
GTGCGCGTTATCCGCAC
GAGATCGCTCGGGCGTCT
GTTGCGAATAGCCGTTCGAC
GCCGCACGTTAACGCCGG
GGGCGCGAAGTTCGCCCGAA
GGGAGCGTTATCCGACCC
GTCCGAGCGAGCCCGTATAC
GACAATCGACGCTACACC
GACGCCGAAACTATACCC
GGAACCCGCGATCCCGAT
GGTCGATTTCCGTTCGCG
GCCGTAAGGCGCCTAACTG
GCCGATACGCGTAACGCAAT
GATATGATCGCGGACGCT
GGATTGCGATACGCGATCA
GCCACGCCCGTTGGTGATGT
GCCGATCGCAATGCACGTA
GGACGGCATAAGGATCCGAC
GTGTCGGTGGTACCCCGTAC
GGCGCTTATCGCGAGTAC
GACCTATCGGCACGCCGAGT
GACGATCGGATACCACCCGT
GAGCGTCTAAACGCAACG
GGTCGGGTTTCGTCCGTAA
GACCCGGCCACTTCGATACG
GCAATCGCGTCGCGTGGAGC
GTACCCCTTCGGAACGTA
GCTACGGACCATACGCGAAA
GCGTCCCGTGCGCTAGAC
GATACTACGGATTCCGAG
GCTTATAGCTTGCGCGGT
GTGTAATAACCGCGGCCG
GACTACCGATACGACCCCCG
GGAGGATTCGCGGCCGTT
GTACGCCGTTGATCAGCG
GCACGCCGACGATGGCTTA
GTATACTCGGATCGAACCTG
GGTGTACCGGCCCGTATC
GAAGGCCCGTACTAGTCGGA
GATACGGGGCGCGCTTGT
GACTGCCGGTCGGTCCCAAT
GAGACGGGCGGCCGTCTA
GCGCGGCTACGGTCGTTC
GAACACCGACTTAATCGCAC
GTCGGTCCGACATAGTTGT
GCGCGTTACGTCGGTTGC
GGCACGAATACGTCGTCC
GTACCCGTCAAGCGACGGCG
GCGCGTCACTAACGCGAAG
GCGGTTGTTCGTAACGGG
GTATCACTAACGCGCCGTCT
GACCCTCGTAACCGCTCG
GGGCGGACCCGTTAGTCCG
GAACGCCTACGACGACTC
GCGAGAGACGAGTTACCG
GGCATATTACGCGGCTAAAC
GACATCGGGAACGATGCGAT
GAGCGACGGCGACCCAACG
GGACGCCCATACCACGAT
GTGTGCGCCGGCTATTATA
GTTACGCTCGACTCGTCAT
GTCCGAGTCGACCGAGAGTC
GAGCGTACCTCGTCAAAT
GCTGTACCGACGACCGATAG
GGTTCGTCCGGGTCGTTATC
GACTTCGCCTATCCGACCGC
GAAAGACGCGGAACGACGCG
GTGAACGATGCGCATCCG
GGTAGCCGACACGGAGTTCG
GGCGGACGTTCGCGCGAAAT
GTACGCTCGAATCGCCTAAC
GCGCGCGTCGCGACGGGTAT
GCTCGTCGACAACATCGAC
GGTGAAACGTCGTAGACG
GCTCGGGTTCGAGATCGAAC
GGAGCAGTGCGGTCGATCGC
GCTTACCGCGCGTCGATG
GCCATCGGGCGAATTCCGAC
GCGCAAATCCGCGCGAC
GCGTCCGGACGCTATAGT
GGTAGTTCCGCGCCGTTT
GATACGCCGACGTTATATC
GACGGCGATGACGCATGA
GGCTATACCCGAGCGTCGCG
GCTACGAGCGCGACTACT
GAGGCGGTTGGGCGTATCGC
GTTCCGTCGTCGTGAGTC
GAGTCCCGTCATCGGGCG
GTTCATACGAGCGTAGAACG
GTCCGACGGAACCCTATGG
GTGCCCGCGATTGTCGACCC
GTATACCGATGAATCGACG
GCCGCATGCGACTGCCAAC
GCGTAACCGCCGCCGATG
GTGCGCGTGATACGGTCATA
GGGGCGCGTCGCCGGCTTTA
GCGACGGATTAGGCTCGG
GGATTCGACCTAGTCGGACG
GAAGATTCGCCATCCGTACG
GAAATCGGCCGGCTAGCTTT
GCGGCACGGCGACTGTCG
GAACCGTTAAGGCGTACGAC
GAATCCGTCGATACTCGT
GTTGCGAGTTACACCGTCG
GGCCGGAGCGTTTCGAATCC
GCCCGGGATACGTCCCGTG
GGTTAGTACGTCGCCGCG
GTCGTCACGCCGGCCTAC
GGTATGCCCGAGCACGCG
GACTCCGTCGGCGGTGAA
GGCGGCCGACCTACCAGT
GTTACGGGTATTTCGCGCGA
GCGCCGAAACGGGTCGGT
GCTACTTATCGCTCGTAGGT
GTTAGTACGCACATCGGTCG
GCCGCGATACGTGTTAGGTT
GTCACGCCACCGCGTCGTGT
GTTGATTCGACGGCGCTA
GCGTAGTCGGTCCAGTC
GTGGTTGTTCGAGCCCGTCG
GCTTGTCCGTTACTACTCGC
GTCATACTACATGCGCGCCG
GCTTACGAATCTGTCGATAC
GAATCGCATTCGCATCTAC
GAATTTCTAGGCGCGCGAAC
GACGTCGCGCCATAAGATAT
GGCAGTACGCCCCGCAACCA
GTACGCGTACCGCGATC
GTTGACGGTACACCGTAG
GATCGGAGTAACGGTCGT
GAGCGTCCGTCGGATCGC
GATCCGCGACCAAGCGTA
GTCGGGATCGACCCGATC
GTCATCGCGGTACGTTAGTC
GCGCGGTCGCCGAATCTAA
GCGCGCGTATATATCGTAGT
GGGTCGCCGACCTAGCATCG
GAGGGAAGCGCGCCAAACGA
GTTTAAGATCTAACCGCGCG
GGACATAACAGCGCGTCG
GGTGTTTCGTCGCATATCGA
GGTTTATCGTCGGAGACG
GACCTACGCCGATTGTAA
GCACGGTCTGACTCGACCGG
GTCGCACTAGACGCGTACA
GTCTACAAAGCGACGCGC
GGCGGTACGGTCACCCCGAT
GTTCGCGCTAGCCGTCCAAT
GAGCCCGACTCGCGTATG
GGGAACGCGATATGCGTGCG
GATCGCGTTAACCAACGC
GTGCGCGCCTTCGCATATT
GATCGGTGCAGACAATCG
GCAAAGCCGGCGGCATTAAC
GGTTACGCGTCGATGCGT
GAGACGTATAGACCTCG
GGGCCGGTTGACCACGTCGT
GTCGTGCCGACGCCGGAT
GAGGCGCGAGATATCGGTGT
GTAGGCGTAATACGCCCA
GCCGCTACGTTATAATCG
GCGCTATTAATAGCCCGT
GCGGATGGCGCGCCGTAAAT
GCGGTTAACTACCGAAGG
GATAAAACGTCGCCGAT
GCGGCGACTAGCCGAGAG
GGTTCGTGTCGTCGCTAG
GACCGATATCCGTATATGCG
GTTCACCGTAAGAATCGTAC
GTACGCGATGAGTTGGC
GGGTCGGCCGTCACGTA
GGGTTATACGCGCGGACGC
GCTAGCGGCGTATGCGCA
GCCACCGGATCGTAGTCGTT
GGGGCGAGCGTACTGCGACA
GCGACGCCGTTTGTTCCG
GGTTCAACGACCGCGTTAA
GCCGCGATCTTCTATGAAC
GTTGTCGTTCTAATGCGAGC
GGGTAGTCCGACCGCGTA
GCGTCGTTACGAATTGA
GCGTTGCCCGTTTGGTCG
GTCGTATCTTCGACGCCGA
GCGCGATGGGTTCTAACG
GGTTCGTCGATCATCCCGA
GGCGCGGCGTAGCACCAT
GACCCGTCGCTTGATCGC
GACGTTTCGTACCGGTTA
GATACGTTGCGGAAATCG
GGTAGGGCGTTCGGCACGC
GTGCGTGATGCTCCGACGCG
GTCGGAGCATCCGTATTGT
GGGATCGACCGCCTTAACGG
GATCGCGGGGCTTCGAC
GACCGCTATAACGACGTG
GCGATCGTCCACTGTCGG
GGCCACGTCGCTTGAACG
GGGCCGTCTAGACGATCCGC
GATCCGTAATCGTGTCCGTA
GGTCGGACTCGTATACGGG
GATCAATACGAGTGCGACGT
GAGTACTCGTACGTAACGA
GGTGGTTCGATCGAACGGCA
GGTCGACGTCCGGGTGACGA
GGTTGCGCGTTACCATTA
GCGGTCCCACTTCGCGCT
GCGCCAACGTACGTTATA
GCAATTCGTAGGCGTTCC
GTACCGATCTTGCTCGT
GCTATCGGTTCTGGATCG
GGTACGTGGGATATCGAC
GGCGTACCAATAGCGCATT
GGACCGGAGTATCGTCGC
GCGATTCGGCCGGGTTTG
GCAACTATCGTCCGTCCG
GGCGATCAGTATCGGCGA
GCCCGAATCGACTTACTGCG
GATTCGGCCCTAATCGCGA
GGCTCGTGACACTATCGG
GTTCCGTCTTGCGCGTCCG
GGTCGAGCGTGCGTCTCTCG
GATCGGAAGCGTCGTGAT
GAATTCGCGTACCGAGAG
GGTGTTTATCGCGCAACG
GGCGAGTCGGCCGAACTA
GCATAGTTGTCGCGTTAC
GCCTCATCACTACGATCGCG
GTGCGCGATTGTCGACGCTC
GCTTCGTTCGAGAGACCG
GCGTTTGGTCCCCGCGTA
GGTAGGACGCGTCGATCT
GCGGTGTTCGGGCGGTCT
GCGCCGAACCGTTGGCAT
GTAGCGTCGGGTATTCCGTT
GTGCCGGTCGCGATTAGT
GACCCGCGACGCTTGTGT
GCATCGGCGCGACACGAAGA
GTGTCGAAAACGGCGGTCCA
GGCCGACCGTAGGTATC
GCGTCGTATCCGGCGATA
GACCGTCTTTACTCGGCGAG
GTAGTTATCGGGTCCAAACG
GGCAACGTTGCCGACACGGT
GTAGGGTTGGCGGCGATC
GGCAGCGTCGACGAACGCCG
GCCGCCAAGCGTAATCGG
GGCGAACACCCTATCGGTG
GCCCACGCGAAGGATGCGAC
GGCGGCAATTCGCGTGTA
GGACGATCGATCCGGTTGTT
GCGTTCGCTCGCGAAAT
GGCGTATTTCGATCGGGA
GTATCGTGCACGACAACCG
GTCCGACGCGTTGTGTCT
GCGCGACATAGTGCTGCG
GCGCGATCGCGATTTACCGA
GGCTAGTGTTCGACGCGAGA
GAGCACGTATTACTCCCGT
GTCGCTACCGTCGCTCGCAA
GCGATATCGTGTACCCGT
GTTTAATACGACTCGCG
GTGACGCCGACGCGTATCCG
GACCATCTACCGCGATCG
GGGCGGTTACTACGACT
GACGGACCGGTCTACGAA
GACATTGCGGCGCGAATC
GCCAACGTACGATCGTAC
GACAGCACGTCGGACTAAAC
GGTACGCGCCCCGTCTGGT
GGGCCTAACGGCCTATTCG
GGCGCGAACGTACCGGATC
GAGGCGACAAACCGCGCCC
GCGACGTGTATTCGGTCT
GGACGTCCGTACGCGCGT
GGACCGACGCCAACGAA
GCGCTATAAGTGAGCCGT
GTCGGTGCGTTCGCACTA
GTACCGCCCAACACTCGT
GCTCAATCCGTTCGGTTCGC
GCGCGTAAGACCTACCGT
GTGCGTGGCCGATTCTCG
GCGGTCGTAAGACGCTC
GGTGTGCGAACGTGTAGGTA
GGTGCGTAGCGGACGCATT
GAACGCGCGGCTAAAGGAAT
GCCCGCCTAACCGGCGTAAC
GACCGCGCTACAACGTGGCG
GCTCGACGGCCGATGTGAT
GCGCCCGATCCGTTATA
GAGCGTCGTTGTACGCACG
GTATTTCGCCCGAACATGCG
GGTGTCGCCTAGCGCGTTCA
GCGATGCGAGATCTCCGA
GCCTCGTCCGCGCATAGGG
GGTGCGCGCGGATTCTAAGC
GCGCGCCTAATTCGACGA
GGCCGGGACATTGCGCCAAT
GGCTACCGGAACGCCGATGG
GTCTATACCGTCGTCAGG
GAACGCGATTTGTCACATCG
GACCGTTACGCGGGCTTC
GGACTTGCGATAACGTGCCC
GGGCGGCCTGCTAGCGATCG
GACCGCGAAGTGTTCACGTA
GTCCCGACGGCGCTAATCGC
GCCGACGCTTCCGATGCA
GCGCGTCGTACGGTGACT
GGCATAACCGGTTCGACG
GCGGTACCCACCGGTTACGA
GCGAATTCTAGCGCCCGTT
GATAAAGATCGACCGCGTC
GCAGATCGACGGGACCTACG
GCGACCGATTACACGGCC
GCGGAATGAGTCTCGCGC
GACGAATAATACATCGCGA
GGTCAACCGCGCATCGGT
GGCCGTCTCGTACGCTGCTT
GGCGTTCGGTTATCGGGCG
GCAATCGAATTCTCGTAC
GTTCGACCGCGTTAATGCT
GCAACACGTCTCGCGAGC
GGCGATCGGCAATGGCGC
GTCGTGCGCGTTGGTAG
GGGTAGTATGACGGCGTCTA
GACACGTTCGCGGATCGT
GGTTTCGTACGGCGCGCTA
GACTACCGGGGGGTACCG
GGTCCGCCGGCGTTCTAA
GGCAAACGGCCGCGTATA
GTACGACGACCACCGGG
GTCGCGTCTTGCGGTTACGC
GAGCTTGTCGGGATCGCT
GGCCCATCGGCGCCGATTGA
GGCGCGTAGGGACGTTTAG
GTGGCTCGATCGCAAGATCG
GACGCTAACGGTCCGGCG
GAATACGGCGTTCGCCG
GGGCGCGTGTCGTTATATT
GTCGACCCGTTCGGCACT
GTCGTTCGCGTCGGTTC
GTGGCCGATACCGATAGAAC
GCCGCGCGATTCGATAACT
GCGAGAACGCGGTACGCGTG
GCGTCGACGTATGTCGCTCA
GGACGCGACGAAGGCGAA
GCATACGGGCGGGCCTAATG
GACTTCGAAACGGCGCGA
GCCGGTCGTAACCGATGA
GGAGCCGTCGCATTCGCC
GCCGAGACTTTCGCGTTA
GTTGGACGATCGTTACGT
GGCCACAACGTCGTCGGGTC
GCGCTTCCGAGCTAAACT
GGCATACGACACGAACGGTA
GTTATAGCGGGCGACCCG
GCTCCTCGATCGGTTTCG
GTAGTCTACCGTCGCTT
GCGTTGCGCACCGCTGAC
GGCCCCGTCAATCGTCGG
GTTGTCGTAGAGCGTCGC
GGCCGGTCGGACAAGGCGC
GCTCGGATTACGAACGTCGC
GCGCATAGTCCGCACTT
GGTTATCGGAGTCGAGTC
GCATATCGCGGTGACTAT
GGAGGTACGCGAAAGCTTCG
GAGGATGGTCCACCGACGAC
GAGCCGACCCGTACGACG
GTACGGTCGTCCCCGGTC
GGTCCGGCGGACCGTACTGA
GTCGAGTGCGAACCAGTA
GTACGTATCATAACCGGCAT
GGGCGACCGCCGTACATT
GCCATCGTTCGAGTTCGGCG
GATTGGTACGCATTATGCGA
GCTACGCGATCGCAATCGCG
GACCGCGCGGTTACGGAG
GGCTGGCGTTTCGCACGAC
GCCGGCCGCGGAATCTAT
GATATCGGACGCCGCTCG
GATGTCGGATGCGTCCGACA
GCCCGTAGCGAGCGGTTCGT
GCCAACGAGCGGCCTCGTCG
GCCCCTTACGTCGTGCGC
GTACCGACCTATGGTACG
GGCTCGACGCGACTCGATAT
GTGTCGTCCGATTGCGTTGC
GACCGCGGAATGCGAATC
GGTCTCGATCCGTACACGT
GCCGGGATCGTAACTCTT
GGTGCGGCCCCTTACGTT
GTATTCGACTCAACGACC
GGAGACGGCGCGACACCGAT
GGGCGTAAGACGCGGCCAAC
GGCCCGTCCGCGACGTGTAG
GCGCGTGTCCAACGATA
GGTACGATTCGTCATCAG
GCGTACGCGTATCCGTA
GCGACGACTCGCGCCAAT
GCCGTCGGACGTTTCCGAAT
GGATACGGTCGCGTGTTAC
GTCCCTATTAAGATCGGCCG
GCGCCCAATCATAATCGA
GAATACACGTCGTACGTAC
GGTATAGTCGGCGTCCC
GTACTGACCGTACCTCCG
GCGTCGATTCAACGTCG
GCGGGTCGTACAGCGCCGAC
GTACGTCGATTATCGTTGGT
GCGCTATGTTATCGCGTG
GCTACGATTGGACCGTTC
GAACGCGAGCGGATCTAT
GATACGTCGCCCGAGGAC
GGCGTCCCCCGTACGTAA
GTAATGCCGATCCGCCGG
GTGGTACCCGATAGTTGCG
GAAGAAGTGCGACGCGCG
GTGCGATATCGCGTGGAAT
GCTGCGTTACTACGTCG
GGCATTACGCTTTCGCCG
GCGTGCCGCGCGCTATGG
GGCTATCCGGTCGTAGATTG
GGCGGTAAACGGCGTACG
GGCGATCGACAAAGCATA
GCGCCTATTCGAAACGG
GACGATTCTCGCGAGTCG
GGGGGAGCGTACCGCGCTCT
GCACGAACGATCGTTAGAGA
GCTGAGTCCGCGCGATACAC
GCGCGTAACGCGCTACGC
GATCGTGAGTCGTTCTAGCG
GTGCCCGACCGTTCGAGT
GCGATAATCCCCGTCAG
GTCCGATGATTGCGCCGCA
GCTCTCGATTACGCGAAA
GGATCCGACCAATGTTCG
GCTAATATTAGGCGTCG
GGTAGCGGCGAATTGCCGCG
GACCGCGACCACGTTGA
GCGGTCGCGAGCCGTATG
GTCCGGGGCGTCGTAAAG
GCATACGCGCGCTAGGTACC
GGACCGCATCCGATTGCG
GGAGCGCGTTAATGCGAT
GTTACGCGCTACGAGCC
GCCTGCGACTAGCCGCGTAT
GAGCGTACAGGACCGGTA
GCGTACTCATTCGGCGGACG
GCGACCGGTACGGTCCCA
GGAAGAAACCCGCGTACGGT
GAATGAATGCGACGCGAGA
GCACTCCGCCGCGAATTA
GATCGGTCATGTTATCG
GTGTGCGCGCGTTACAAGT
GTGGCCGCTCCGTTGGTCGC
GACAATTCGGCCGATCGC
GTGCGAGCTTAACCGTA
GTCTACTTGCGCGCTTCGAA
GCCTTACTGACCGTCGAA
GGTCGTCTAGGTACGTT
GCGCTCGTCAGCGTAAAT
GGGATCCCTCTCGAGCGCGT
GGCGCGTGCCTAACGACAT
GGAACGCGACCGTTATCC
GACTACCCCCGGTCGCT
GAAAAAGCGCACGCCTCGAT
GGCGTAAGACGCTACGTTT
GCCGCTCGGTCGACCGTTAT
GAGGGCGTATCCTATACG
GTACGTACACAACGGCCGAT
GAATGATCCAACTACGATCG
GCCAATACGAACGAGCG
GTTTCGCGAACTAGCGCA
GTATTCCGATCGCGAGTAGA
GCGCGAATTAGCGTCGCA
GGCTGCGTCGTTCGGGCATC
GCCGTCCGATCTCGATAGT
GAAGCGGCGCTACTAACT
GGCCGGCGGATCGTGCAA
GATAATGTATCGCGCGAA
GGCGGATTATGCGCGTTC
GTGGGCGTCGACACGTAC
GCGACGTTAGCTATTGCG
GTTGCGCCTCCGTCCGTT
GGGGTCGGACGTTTACCCGG
GTTGCGTACGCGCCCATTAA
GCCTACGGTCATCGTTC
GCGCGTGTTGATCGCACA
GCGTCCTACGATAGCGGC
GCGATCTACCGTACTCGA
GTACGGTCGTATGACGCAT
GCGATCGAAGTCCCGTACAT
GCGAACGTCGTGATAGCC
GCGTGCGATACGACAGAT
GTTGGATCGAGTCGCACGAC
GTGGCGTTAAGCGCCGG
GCGCCTAAGATGACGCGCGG
GGTACGGTCAAGTTTCGCGC
GCCGGGTACGACCAAGCAC
GTTCGACGGATCGTCGCC
GCTAGCCGTTATGCGTGCGG
GTACGTCTCGGACCACGAAT
GTAACGAACGCGAGCGA
GGGGACTACGTAGTGCGGCG
GTCCGACGTTCGCGTTTGTC
GTAATCGACTAAGCGACGGC
GGTAACCTCGACGCGGGA
GCTCCACGCGTACCGGACGA
GGTAGTTTGACGCGCGG
GATATTCGTAAACGAACCGC
GTTCGGCGACTGTTGGTTCG
GTACCGCTCGAGCGAGCC
GAGTAAGGCGGCGTTCGCCG
GCCACCGAGCTAACCGAACT
GCACGTGCGGACGTGCGCGA
GGTAACGTCCGTGCGCGA
GAACGCCATACGTCAATTC
GGGGCCAATCCGTCCGGACC
GATTTCGGCGAAAATCGC
GCGCGACGTCCGTATGGG
GGACGCGGCACGGTTAAAAG
GGACGCGCATCACTCGCG
GCCCTTACGTCCTACGCGAT
GACGTTTATCACCCGACC
GGCACGAATGATACGCG
GCGCAATTAAGTATACGC
GTATCGCAACCCGTGCGC
GGCTCCGGTTTGTATCGTAC
GCCGTCGTATCGCTATCT
GCCGCCCTTACGCGGTATC
GAGTACGACCCCCGTAGT
GCGCGCTTACTTACGAC
GCCCCCCGCGCGCGTCAATA
GACCGACGTACCATACCCGT
GCACGATCACACGAAGCG
GTTAGCACCGTCGCGCCA
GCTACGGCCGGATATCAA
GTCAACGTCCCGTGCGTTA
GGGGCGCAACGTACGTCG
GTTATGATGTATCCGGTCGC
GGGTACCGGTATCGGACTTT
GCCGTTGGCGAGCCCGTAC
GCATATCGGTTGGCGCGAC
GATCGTCGTCGATTGACC
GGGCGACGGTGCGAACTTGG
GGAGCGGAACGTCCGACCG
GTCGGATTCGTTATTCGG
GGTTTGAGCGCGCTACGACC
GCGCGCGCGTCTCGATGTCT
GGGCCCGCGATCACTAGCCA
GGCGTGCTACCCCGGTCG
GCGCGCCGGTTCCTTAGTAC
GTCGATCTCGAGCGTACGAA
GCGATCGAGCTCGCGTCACG
GGCCCGGCACGGTACGAAGG
GTAACTACGTTCGGTCAC
GTGTCGATCGAAGCGAC
GCGTTTCTCGCGCGTTAT
GACGCGGATGCGATCTAAG
GGCGCGCGACCGATATAGAT
GCGTCGAGGTAACGCCGT
GGCCGGTCCCGGCGAAACGT
GTAAAGATCGTACACGC
GGGGAGTCGCGACGTTCGCG
GCCTATTCGACCGCTCCTCG
GTCGATCGTTATCCGACT
GCCTCGTATGCCCGCGGGTC
GATGACGCGACATTACG
GGTATCGGCAATTTCGCT
GCGAATCGTGACCCTCTT
GTAACGCGGTAGACTAGC
GTACAACAACGTCGCAC
GGCTAACTAGAGCGCGGTC
GGACGACGTTACACCGCC
GTACGCGTGCGATACCGT
GTCGGCGGAGTAAGTTGC
GCTCGTCGTGGTGGCCGTA
GATCGATTGCCCGCGTACTA
GCGGCGCCACAAAAAACGC
GTGTCTCGCGCGCGATCGTC
GTATTACGCCCCGCCTCCG
GCGCGCAACTAGACGATC
GCCGGCAATGCGCGCTAA
GAACGATGGCGGCCCAAC
GACCAGCGCGTACGGTAA
GTTCAGCGCGCGTACTAC
GGAATTATCGCCGTGATC
GAGAGCGATCGGTTAAGTA
GCTGAACGGCTTACGCGAG
GCTATCGCGGGGATTCGA
[truncated: 8,000 more rows]

## Sheet: Human Safe-targeting
chrm	start	stop	Target site
chr10	109601677	109601699	GCCTGTGATATTTTAAAAAATGG
chr10	109601698	109601720	GCCCTACTGTGGTAACTTTGAGG
chr10	109601706	109601728	GTGGTAACTTTGAGGAACATAGG
chr10	109601744	109601764	GATGATCAAACAGGTAAATGG
chr10	109601828	109601849	GTAAAAGTTATCAACTCACTGG
chr10	109601881	109601903	GGATAAAGAGAGTGAAGTAAAGG
chr10	109601935	109601954	GTATACATTGAACATGTTGG
chr10	109601950	109601970	GTTGGCCTCACCTTTACAAGG
chr10	109601953	109601973	GGCCTCACCTTTACAAGGTGG
chr10	109601955	109601977	GTGACCACCTTGTAAAGGTGAGG
chr10	109601960	109601982	GGCTTGTGACCACCTTGTAAAGG
chr10	109601992	109602012	GAATCAATGAAGCAGAAATGG
chr10	109602000	109602021	GAAGCAGAAATGGAAGATCTGG
chr10	109602040	109602062	GTAAAAGATGTGCATTTGAGAGG
chr10	109602075	109602097	GTTATGGTAAATTACACAAAAGG
chr10	109602091	109602113	GTTTCCAGGTGACTCAGTTATGG
chr10	109602108	109602127	GGAAACCCATAGTTGCAAGG
chr10	109602113	109602132	GTTTTCCTTGCAACTATGGG
chr10	109602119	109602141	GTTGCAAGGAAAACTATAAAAGG
chr10	109602122	109602143	GCAAGGAAAACTATAAAAGGGG
chr10	109602170	109602192	GGGCAAGAGGGTGGCAGGGTGGG
chr10	109602171	109602192	GGGCAAGAGGGTGGCAGGGTGG
chr10	109602213	109602234	GTCAAGAAGAAGCACTGTTAGG
chr10	109602221	109602241	GAAGCACTGTTAGGTAGAAGG
chr10	109602229	109602250	GTTAGGTAGAAGGACTACTGGG
chr10	109602261	109602280	GCTTTGGAAGACACTCTTGG
chr10	109602274	109602293	GCCAAAATAAATAGCTTTGG
chr10	109602335	109602354	GACTACAATTTGCATATTGG
chr10	109602408	109602427	GATTCAATCGGATAACTAGG
chr10	109602502	109602523	GCAACAATGTCTTTCTCTTAGG
chr10	109602519	109602540	GTTGCTGTAAACTATATCGGGG
chr10	109602747	109602768	GAAATATCAGTGGATTTATTGG
chr10	109602756	109602778	GAAATCCACTGAAATATCAGTGG
chr10	109602842	109602861	GTTCAGGCAATTGTATGAGG
chr10	109602854	109602876	GTATGAGGTTGGAATGAAAAAGG
chr10	109602858	109602877	GAGGTTGGAATGAAAAAGGG
chr10	109602902	109602923	GTCTCTGGCAGAAACCAATAGG
chr10	109602912	109602933	GAAACCAATAGGTTTTACCAGG
chr10	109602916	109602938	GTTTACCTGGTAAAACCTATTGG
chr10	109602997	109603018	GAGAGAGATTAAGAAAAATTGG
chr10	109603097	109603118	GTGTTTCCAGGAAAGAGAGAGG
chr10	109603162	109603182	GGATGGGAGGAGGGAGAAAGG
chr10	109603169	109603191	GTTAAAGTAGGATGGGAGGAGGG
chr10	109603170	109603191	GTTAAAGTAGGATGGGAGGAGG
chr10	109603208	109603229	GCTTGGGTTCAACTACTTGAGG
chr10	109603314	109603336	GACAAACTCCACATTTCAAGGGG
chr10	109603347	109603368	GGGTAATGTGATCATTAGATGG
chr10	109603378	109603400	GGAATGATCACAGTCTAAACAGG
chr10	109603399	109603420	GGCCAGTTAGACAAACACTTGG
chr10	109603401	109603423	GAACCAAGTGTTTGTCTAACTGG
chr10	109603408	109603430	GACAAACACTTGGTTCAAATAGG
chr10	109603475	109603495	GAGTCTTTGGAGTGTGAGGGG
chr10	109603476	109603495	GAGTCTTTGGAGTGTGAGGG
chr10	109603486	109603505	GTCTTCTTCAGAGTCTTTGG
chr10	109603524	109603544	GAATTATCCAACAGTAATAGG
chr10	109603571	109603590	GAACTTTTCACCATGATTGG
chr10	109603581	109603603	GGGGAGAAGGTTACCAATCATGG
chr10	109603600	109603622	GTTTGAATTTAGTATTTGTGGGG
chr10	109603601	109603623	GGTTTGAATTTAGTATTTGTGGG
chr10	109603602	109603624	GGGTTTGAATTTAGTATTTGTGG
chr10	109603622	109603643	GACTCTCTTGACAGCCAATGGG
chr10	109603623	109603643	GACTCTCTTGACAGCCAATGG
chr10	125355897	125355919	GGTTTCAAATAGTTGGATCAGGG
chr10	125355898	125355919	GGTTTCAAATAGTTGGATCAGG
chr10	125355901	125355922	GATCCAACTATTTGAAACCTGG
chr10	125355904	125355926	GGCACCAGGTTTCAAATAGTTGG
chr10	125355918	125355937	GTGTGTCTCTTGGCACCAGG
chr10	125355925	125355944	GATCTCTGTGTGTCTCTTGG
chr10	125355929	125355949	GAGACACACAGAGATCTTTGG
chr10	125355975	125355996	GGGACCATGGGCCTTGTCCAGG
chr10	125355984	125356006	GGCCCATGGTCCCTCGTCTGAGG
chr10	125355985	125356007	GCCCATGGTCCCTCGTCTGAGGG
chr10	125355986	125356008	GCCCTCAGACGAGGGACCATGGG
chr10	125355987	125356009	GGCCCTCAGACGAGGGACCATGG
chr10	125355994	125356016	GTTCTGGGGCCCTCAGACGAGGG
chr10	125355995	125356016	GTTCTGGGGCCCTCAGACGAGG
chr10	125356008	125356030	GTAAGATCAGAGCAGTTCTGGGG
chr10	125356009	125356030	GTAAGATCAGAGCAGTTCTGGG
chr10	125356010	125356032	GAGTAAGATCAGAGCAGTTCTGG
chr10	125356036	125356058	GATTCTGAGCACCCAATCTGTGG
chr10	125356046	125356068	GGTGCTCAGAATCTCCTTTGTGG
chr10	125356060	125356082	GTGAAGTTCAGAGACCACAAAGG
chr10	125356082	125356104	GAGCTAATTGGAAGGCTTATTGG
chr10	125356089	125356110	GCCTTCCAATTAGCTCCATGGG
chr10	125356090	125356112	GACCCATGGAGCTAATTGGAAGG
chr10	125356094	125356113	GGACCCATGGAGCTAATTGG
chr10	125356101	125356121	GCTCCATGGGTCCAGGCATGG
chr10	125356104	125356124	GTGCCATGCCTGGACCCATGG
chr10	125356112	125356133	GGTTGGAATGTGCCATGCCTGG
chr10	125356128	125356147	GGCCAAAATATGCAGGTTGG
chr10	125356132	125356154	GTCATCTGGCCAAAATATGCAGG
chr10	125356146	125356167	GAGCAGCCATAGTGTCATCTGG
chr10	125356170	125356192	GGATAAAGAGTGAACCTGTAGGG
chr10	125356171	125356193	GGGATAAAGAGTGAACCTGTAGG
chr10	125356206	125356226	GAGGAAGAATTCCCAAAATGG
chr10	125356217	125356239	GAAGGAAAGAGAGCCATTTTGGG
chr10	125356218	125356239	GAAGGAAAGAGAGCCATTTTGG
chr10	125356235	125356254	GGAGGTGCTAGGGTTGAAGG
chr10	125356242	125356261	GACATCTGGAGGTGCTAGGG
chr10	125356256	125356276	GATGTCAAATTGCAAAGATGG
chr10	125356288	125356309	GCCACTTGTTGAGATCTGAGGG
chr10	125356289	125356311	GTGCCACTTGTTGAGATCTGAGG
chr10	125356325	125356344	GTCCTCCACCGGCTTTGTGG
chr10	125356327	125356346	GGCCACAAAGCCGGTGGAGG
chr10	125356333	125356355	GCTCTCCTTGGCCACAAAGCCGG
chr10	125356341	125356362	GTGGCCAAGGAGAGCTATGAGG
chr10	125356343	125356365	GGCCAAGGAGAGCTATGAGGAGG
chr10	125356369	125356391	GCACAGAGTGAGGATGTCTGGGG
chr10	125356370	125356392	GGCACAGAGTGAGGATGTCTGGG
chr10	125356371	125356392	GGCACAGAGTGAGGATGTCTGG
chr10	125356388	125356410	GTGCCTAAGAATGGAGGAGGGGG
chr10	125356406	125356427	GGGGGAGGCAGAAAACACATGG
chr10	125356432	125356451	GTGCCTGTCACAGTTGAGGG
chr10	125356438	125356457	GTCACAGTTGAGGGTGATGG
chr10	125356444	125356466	GTTGAGGGTGATGGATGAGGAGG
chr10	125356449	125356471	GGGTGATGGATGAGGAGGCAGGG
chr10	125356456	125356478	GGATGAGGAGGCAGGGCCCAGGG
chr10	125356472	125356493	GAAACAATGGTGAGTCCCTGGG
chr10	125356473	125356493	GAAACAATGGTGAGTCCCTGG
chr10	125356476	125356498	GGGACTCACCATTGTTTCTGGGG
chr10	125356484	125356503	GCCCTCCCCAGAAACAATGG
chr10	125356517	125356539	GAACAAAAACCTGGTGTTTCAGG
chr10	125356526	125356548	GTGATTTGAGAACAAAAACCTGG
chr10	125356554	125356575	GTGGAGTGCTCAGGGCCCTAGG
chr10	125356561	125356582	GAGGAAAGTGGAGTGCTCAGGG
chr10	125356562	125356582	GAGGAAAGTGGAGTGCTCAGG
chr10	125356572	125356594	GATCTGGTGCTAGAGGAAAGTGG
chr10	125356635	125356654	GAGACATGTGAGTTACTAGG
chr10	125356644	125356666	GAGTTACTAGGATTGTCACCTGG
chr10	125356646	125356668	GTTACTAGGATTGTCACCTGGGG
chr10	125356691	125356710	GGGTAACTGTGCAGCTAGGG
chr10	125356708	125356728	GGGCTTCACCGTATAGATGGG
chr10	125356716	125356738	GACTCTACTTCCCATCTATACGG
chr10	125356746	125356768	GCAATAGTTGAGGCTGAATGTGG
chr10	125356756	125356777	GAGGTCCTGGCAATAGTTGAGG
chr10	125356768	125356787	GCGTTCTGGAGAGGTCCTGG
chr10	125356774	125356796	GAGTAGAATGCGTTCTGGAGAGG
chr10	125356786	125356808	GCATTCTACTCTGTAAGATTTGG
chr10	125356831	125356852	GAAAATTCTAGATAATAAAGGG
chr10	125356832	125356852	GAAAATTCTAGATAATAAAGG
chr10	125356874	125356896	GCAGAGTAGATCTACATCTTTGG
chr10	125356877	125356899	GAGTAGATCTACATCTTTGGGGG
chr10	125356879	125356901	GTAGATCTACATCTTTGGGGGGG
chr10	125356882	125356904	GATCTACATCTTTGGGGGGGCGG
chr10	125356938	125356958	GTTCATTTCCTCCCCACTGGG
chr10	125356939	125356958	GTTCATTTCCTCCCCACTGG
chr10	125356942	125356963	GTGGGGAGGAAATGAACGGTGG
chr10	125356945	125356967	GGGAGGAAATGAACGGTGGCTGG
chr10	125356946	125356968	GGAGGAAATGAACGGTGGCTGGG
chr10	125356972	125356994	GAGAAAGGCAAGTGCATCAAAGG
chr10	125356977	125356999	GATGCACTTGCCTTTCTCTCTGG
chr10	125356980	125357002	GCACTTGCCTTTCTCTCTGGTGG
chr10	125356999	125357021	GTGGGATGAAAAGGAAGTCATGG
chr10	125357015	125357037	GTCATGGCCCTATTTCCAAGAGG
chr10	125357021	125357043	GCCCTATTTCCAAGAGGGTTTGG
chr10	125357034	125357054	GAGGGTTTGGTGCAGATTTGG
chr10	125357042	125357064	GGTGCAGATTTGGAATCTGCTGG
chr10	125357096	125357117	GTGTCTAGGACATGCAGACTGG
chr10	125357121	125357141	GTGTGTGCACACACGTGGTGG
chr10	125357148	125357169	GTACTCAGTGCAACACAACTGG
chr10	125357168	125357189	GGCTTGTCCACCCCAGGATTGG
chr10	125357175	125357195	GGAGAACCAATCCTGGGGTGG
chr10	125357178	125357199	GCCAGGAGAACCAATCCTGGGG
chr10	125357179	125357199	GCCAGGAGAACCAATCCTGGG
chr10	125357180	125357199	GCCAGGAGAACCAATCCTGG
chr10	125357188	125357209	GGTTCTCCTGGCTGTTCCCTGG
chr10	125357204	125357225	GAGGCTGTATCTAATACCAGGG
chr10	125357205	125357225	GAGGCTGTATCTAATACCAGG
chr10	125357221	125357243	GCCTCAGACACCTTATCTCATGG
chr10	125357256	125357276	GGGGACTTGGGGCTGCTGTGG
chr10	125357265	125357287	GGGTGAGAGTCGGGGACTTGGGG
chr10	125357266	125357288	GGGGTGAGAGTCGGGGACTTGGG
chr10	125357267	125357288	GGGGTGAGAGTCGGGGACTTGG
chr10	125357273	125357293	GATGTGGGGTGAGAGTCGGGG
chr10	125357274	125357293	GATGTGGGGTGAGAGTCGGG
chr10	125357305	125357327	GAGGGGGAACATCTCTTCCTAGG
chr10	125357309	125357331	GGGAACATCTCTTCCTAGGTAGG
chr10	125357322	125357344	GAGGGGCCGTTGACCTACCTAGG
chr10	125357344	125357364	GCCCACAGCAGTGAGACAGGG
chr10	125357345	125357364	GCCCACAGCAGTGAGACAGG
chr10	125357348	125357368	GTCTCACTGCTGTGGGCATGG
chr10	125357356	125357377	GCTGTGGGCATGGCCACCTTGG
chr10	125357372	125357393	GGCTATGCAAGTGGCTCCAAGG
chr10	125357376	125357398	GGAGCCACTTGCATAGCCAGAGG
chr10	125357377	125357399	GAGCCACTTGCATAGCCAGAGGG
chr10	125357379	125357400	GCCACTTGCATAGCCAGAGGGG
chr10	125357392	125357412	GGAAATGTCCCACCCCTCTGG
chr10	125357411	125357433	GGTGAGTCACGTGGGTCGGAAGG
chr10	125357419	125357441	GTTGCTTTGGTGAGTCACGTGGG
chr10	125357420	125357441	GTTGCTTTGGTGAGTCACGTGG
chr10	125357426	125357448	GACTCACCAAAGCAACATCTAGG
chr10	125357447	125357468	GGCATTGTGAATGGGATGAGGG
chr10	125357461	125357483	GATGAGGGAACCTGACACTGAGG
chr10	125357471	125357491	GGGTATCTCCTCAGTGTCAGG
chr10	125357489	125357511	GGCAACATAGAAGATGTCAAGGG
chr10	125357490	125357511	GGCAACATAGAAGATGTCAAGG
chr10	125357509	125357531	GCCTCACTTCCCAAAGCCCAGGG
chr10	125357518	125357539	GAGGCAGCCCCTGGGCTTTGGG
chr10	125357519	125357539	GAGGCAGCCCCTGGGCTTTGG
chr10	125357526	125357548	GCAATAGAAGAGGCAGCCCCTGG
chr10	125357536	125357557	GTTTGGTGGGCAATAGAAGAGG
chr10	125357547	125357568	GCCCACCAAACAGCAATGGTGG
chr10	125357548	125357570	GACCACCATTGCTGTTTGGTGGG
chr10	125357549	125357570	GACCACCATTGCTGTTTGGTGG
chr10	125357559	125357579	GCAATGGTGGTCATGTATAGG
chr10	125357588	125357609	GAGCATTCCATGAGTCATCAGG
chr10	125357657	125357679	GACCTCTAATTCACAGAGAGAGG
chr10	125357672	125357693	GAGAGAGGGATTGAGCCTTAGG
chr10	125357676	125357698	GAGGGATTGAGCCTTAGGCATGG
chr10	125357679	125357701	GGATTGAGCCTTAGGCATGGAGG
chr10	125357686	125357708	GCCTTAGGCATGGAGGCTACCGG
chr10	125357687	125357709	GCCGGTAGCCTCCATGCCTAAGG
chr10	125357701	125357723	GCTACCGGCCCAAGAGCGTGAGG
chr10	125357714	125357736	GAGCGTGAGGGGTGAGAAGTAGG
chr10	125357722	125357744	GGGGTGAGAAGTAGGCCAGAAGG
chr10	125357737	125357757	GAGGGTGAGCTCACCTTCTGG
chr10	125357740	125357760	GAAGGTGAGCTCACCCTCTGG
chr10	125357753	125357775	GTGAGGATCTGAAGGCCAGAGGG
chr10	125357754	125357775	GTGAGGATCTGAAGGCCAGAGG
chr10	125357761	125357783	GAATGGAAGTGAGGATCTGAAGG
chr10	125357770	125357792	GAGGAGCGGGAATGGAAGTGAGG
chr10	125357778	125357800	GCTCCCAGGAGGAGCGGGAATGG
chr10	125357783	125357805	GAGTGGCTCCCAGGAGGAGCGGG
chr10	125357784	125357806	GGAGTGGCTCCCAGGAGGAGCGG
chr10	125357789	125357809	GCAGGAGTGGCTCCCAGGAGG
chr10	125357792	125357812	GATGCAGGAGTGGCTCCCAGG
chr10	125357795	125357815	GGGAGCCACTCCTGCATCTGG
chr10	125357800	125357821	GGGGCTCCAGATGCAGGAGTGG
chr10	125357808	125357827	GCATCTGGAGCCCCAGGGGG
chr10	125357818	125357839	GTGAGCAGGCAGCCCCCTGGGG
chr10	125357819	125357841	GAGTGAGCAGGCAGCCCCCTGGG
chr10	125357820	125357842	GGAGTGAGCAGGCAGCCCCCTGG
chr10	125357826	125357848	GGCTGCCTGCTCACTCCTGCTGG
chr10	125357827	125357849	GCTGCCTGCTCACTCCTGCTGGG
chr10	125357831	125357853	GATGCCCAGCAGGAGTGAGCAGG
chr10	125357841	125357863	GGACTGTAGGGATGCCCAGCAGG
chr10	125357853	125357875	GAGTCACGGCTAGGACTGTAGGG
chr10	125357854	125357876	GGAGTCACGGCTAGGACTGTAGG
chr10	125357860	125357881	GTCCTAGCCGTGACTCCGTTGG
chr10	125357862	125357883	GACCAACGGAGTCACGGCTAGG
chr10	125357866	125357887	GCCGTGACTCCGTTGGTCTTGG
chr10	125357869	125357891	GTGACTCCGTTGGTCTTGGTGGG
chr10	130081804	130081824	GACTGTATTTGAGGTTCTGGG
chr10	130081814	130081835	GAGGTTCTGGGTCATACCTGGG
chr10	130081858	130081879	GACTGTGGTGGAATGGGTCAGG
chr10	130081869	130081889	GCAATCTCATGACTGTGGTGG
chr10	130081912	130081934	GCTGCTGCTGTCATGTTACAGGG
chr10	130081913	130081934	GCTGCTGCTGTCATGTTACAGG
chr10	130081933	130081955	GCACTGCCACCAGAAGCAATAGG
chr10	130081939	130081958	GTGCCTATTGCTTCTGGTGG
chr10	130081970	130081992	GGAGAGCAAGCTCTGTGTCATGG
chr10	130081971	130081993	GAGAGCAAGCTCTGTGTCATGGG
chr10	130081973	130081994	GAGCAAGCTCTGTGTCATGGGG
chr10	130081991	130082010	GGGGTCCCCCATTCTGCAGG
chr10	130081996	130082017	GAGAATGCCTGCAGAATGGGGG
chr10	130081997	130082017	GAGAATGCCTGCAGAATGGGG
chr10	130081998	130082017	GAGAATGCCTGCAGAATGGG
chr10	130082051	130082072	GAGCTGATGACCATGATGAAGG
chr10	130082061	130082082	GGTGCAGAGACCTTCATCATGG
chr10	130082081	130082100	GGAGCCTGGCTTAGGGTAGG
chr10	130082099	130082120	GATTGGAAATTATTCAAACTGG
chr10	130082115	130082137	GATTGAAACCACTTTGAGATTGG
chr10	130082159	130082178	GACTTCACACTTGTATTCGG
chr10	130082198	130082218	GTAAGTCAGGAGCACTCATGG
chr10	130082202	130082221	GAGTGCTCCTGACTTACAGG
chr10	130082204	130082226	GTGCTCCTGACTTACAGGCTGGG
chr10	130082209	130082231	GGAGGCCCAGCCTGTAAGTCAGG
chr10	130082220	130082240	GGCTGGGCCTCCTCCCATAGG
chr10	130082224	130082245	GGGCCTCCTCCCATAGGAATGG
chr10	130082227	130082249	GAGGCCATTCCTATGGGAGGAGG
chr10	130082230	130082249	GAGGCCATTCCTATGGGAGG
chr10	130082234	130082256	GTCCTCTGAGGCCATTCCTATGG
chr10	130082244	130082266	GGCCTCAGAGGACAGAGACAAGG
chr10	130082246	130082268	GTCCTTGTCTCTGTCCTCTGAGG
chr10	130082292	130082313	GCTGCTCTGTGCTTGCACTGGG
chr10	130082306	130082325	GCACTGGGTACAGAAAGAGG
chr10	130082311	130082330	GGGTACAGAAAGAGGCTGGG
chr10	130082313	130082335	GTACAGAAAGAGGCTGGGCATGG
chr10	130082359	130082379	GTCATATAACTTCCTCTGGGG
chr10	130082360	130082379	GTCATATAACTTCCTCTGGG
chr10	130082361	130082383	GTCTGTCATATAACTTCCTCTGG
chr10	130082381	130082403	GACTTGTGCCTGGTCAGCAATGG
chr10	130082389	130082411	GCTACTCACCATTGCTGACCAGG
chr10	130082417	130082439	GTGCTGTGTGCCAGTGCTGAGGG
chr10	130082426	130082448	GCCAGTGCTGAGGGCACATGCGG
chr10	130082427	130082446	GCATGTGCCCTCAGCACTGG
chr10	130082430	130082451	GTGCTGAGGGCACATGCGGTGG
chr10	130082473	130082495	GGAAGATGAGTGTTTGACCCTGG
chr10	130082488	130082509	GACCCTGGCTTTCAAGAATGGG
chr10	130082490	130082512	GTGCCCATTCTTGAAAGCCAGGG
chr10	130082491	130082512	GTGCCCATTCTTGAAAGCCAGG
chr10	130082495	130082517	GCTTTCAAGAATGGGCACGATGG
chr10	130082513	130082534	GATGGGGATTGACTGAGAGAGG
chr10	130082517	130082539	GGGATTGACTGAGAGAGGAGAGG
chr10	130082523	130082542	GACTGAGAGAGGAGAGGAGG
chr10	130082531	130082552	GAGGAGAGGAGGCCCTCCCTGG
chr10	130082534	130082556	GAGAGGAGGCCCTCCCTGGTAGG
chr10	130082536	130082558	GAGGAGGCCCTCCCTGGTAGGGG
chr10	130082543	130082562	GGCTCCCCTACCAGGGAGGG
chr10	130082547	130082568	GTCCCAGGCTCCCCTACCAGGG
chr10	130082548	130082568	GTCCCAGGCTCCCCTACCAGG
chr10	130082551	130082573	GGTAGGGGAGCCTGGGACAGTGG
chr10	130082552	130082574	GTAGGGGAGCCTGGGACAGTGGG
chr10	130082560	130082582	GCCTGGGACAGTGGGTAGACTGG
chr10	130082561	130082583	GCCAGTCTACCCACTGTCCCAGG
chr10	130082577	130082598	GACTGGCTCTTCTCAAACAAGG
chr10	130082608	130082628	GGATAGACAATGAAGACAGGG
chr10	130082613	130082635	GACAATGAAGACAGGGTGACTGG
chr10	130082641	130082662	GTTAAGGTTAAGCTGCACACGG
chr10	130082664	130082685	GAGACTCCACAGCTAGAGGTGG
chr10	130082667	130082688	GCAGAGACTCCACAGCTAGAGG
chr10	130082681	130082703	GTCTCTGCAGGCTTCCGAGCAGG
chr10	130082687	130082708	GCAGGCTTCCGAGCAGGGCAGG
chr10	130082697	130082717	GAGCAGGGCAGGACACTGGGG
chr10	130082702	130082722	GGGCAGGACACTGGGGAAAGG
chr10	130082708	130082730	GACACTGGGGAAAGGCAGACAGG
chr10	130082721	130082742	GGCAGACAGGAAGACAGAGGGG
chr10	130082733	130082755	GACAGAGGGGACACCCTTCCTGG
chr10	130082737	130082756	GAGGGGACACCCTTCCTGGG
chr10	130082746	130082765	GGGGTTTTGCCCAGGAAGGG
chr10	130082751	130082773	GTTTCCAAGGGGTTTTGCCCAGG
chr10	130082762	130082782	GGCATGACTGTTTCCAAGGGG
chr10	130082763	130082782	GGCATGACTGTTTCCAAGGG
chr10	130082764	130082786	GCAAGGCATGACTGTTTCCAAGG
chr10	130082781	130082800	GCAGACATCAGAGAGCAAGG
chr10	130082813	130082834	GGGGCCTGCTGATAGCATGTGG
chr10	130082817	130082837	GAACCACATGCTATCAGCAGG
chr10	130082833	130082855	GGTTCTTCCGCCTGTTGATCTGG
chr10	130082834	130082856	GTTCTTCCGCCTGTTGATCTGGG
chr10	130082842	130082862	GCCTGTTGATCTGGGCAAGGG
chr10	130082860	130082880	GGGTGACTGTCTCATCTCAGG
chr10	130082868	130082890	GTCTCATCTCAGGAGCCTGCGGG
chr10	130082879	130082898	GGAGCCTGCGGGTCAGTGGG
chr10	130082883	130082902	GGAACCCACTGACCCGCAGG
chr10	130082897	130082919	GGTTCCTGTTTGTGCCATTCTGG
chr10	130082908	130082930	GTGCCATTCTGGTGTGTGTTGGG
chr10	130082910	130082931	GCCATTCTGGTGTGTGTTGGGG
chr10	130082923	130082945	GTGTTGGGGTGGTTCTGAATGGG
chr10	130082929	130082951	GGGTGGTTCTGAATGGGAGCTGG
chr10	130082933	130082955	GGTTCTGAATGGGAGCTGGCTGG
chr10	130082934	130082956	GTTCTGAATGGGAGCTGGCTGGG
chr10	130082955	130082977	GGCCAGCTTGTGTGTCTCCCTGG
chr10	130082956	130082978	GCCAGCTTGTGTGTCTCCCTGGG
chr10	130082960	130082979	GCTTGTGTGTCTCCCTGGGG
chr10	130082966	130082987	GTGTCTCCCTGGGGTCTGTTGG
chr10	130082972	130082991	GTGGCCAACAGACCCCAGGG
chr10	130082987	130083009	GCCACAGAGCAAAACAGAGCAGG
chr10	130082993	130083014	GAGCAAAACAGAGCAGGTCAGG
chr10	130083020	130083042	GAGCAAACACTCAATGGGCGGGG
chr10	130083021	130083042	GAGCAAACACTCAATGGGCGGG
chr10	130083022	130083042	GAGCAAACACTCAATGGGCGG
chr10	130083026	130083048	GTCATTGAGCAAACACTCAATGG
chr10	130083039	130083060	GCTCAATGACTGAGCCCATGGG
chr10	130083053	130083075	GTGACTCTTTGGTGTCCCATGGG
chr10	130083054	130083076	GGTGACTCTTTGGTGTCCCATGG
chr10	130083080	130083102	GCCTAACTCCATACTTCACCAGG
chr10	130083104	130083124	GAGCTGACCCCTCTACAGTGG
chr10	130083111	130083130	GCAACGCCACTGTAGAGGGG
chr10	130083121	130083141	GTGGCGTTGCTGTGGCGAGGG
chr10	130083139	130083160	GGGTGTGCATGCTTGACAGAGG
chr10	130083141	130083163	GTGTGCATGCTTGACAGAGGAGG
chr10	130083143	130083164	GTGCATGCTTGACAGAGGAGGG
chr10	130083149	130083171	GCTTGACAGAGGAGGGTGCAGGG
chr10	130083153	130083175	GACAGAGGAGGGTGCAGGGTGGG
chr10	130083163	130083185	GGTGCAGGGTGGGCCATCTCAGG
chr10	130083164	130083186	GTGCAGGGTGGGCCATCTCAGGG
chr10	130083192	130083212	GCCTTGTCCTGAAGATGGAGG
chr10	130083193	130083213	GCCTCCATCTTCAGGACAAGG
chr10	130083197	130083217	GTCCTGAAGATGGAGGCAGGG
chr10	130083199	130083221	GCAGCCCTGCCTCCATCTTCAGG
chr10	130083202	130083224	GAAGATGGAGGCAGGGCTGCAGG
chr10	130083205	130083225	GATGGAGGCAGGGCTGCAGGG
chr10	130083217	130083239	GCTGCAGGGCCACCCTCTCATGG
chr10	130083220	130083240	GCAGGGCCACCCTCTCATGGG
chr10	130083238	130083259	GGGTTTGTTAAGTAGCTCTTGG
chr10	130083244	130083266	GTTAAGTAGCTCTTGGCTCTTGG
chr10	130083258	130083277	GGCTCTTGGAGAAGACATGG
chr10	130083290	130083311	GCCCTGAGATAAAGTGAGTGGG
chr10	130083310	130083332	GGTTTTCCCAGTGTTTCTGAAGG
chr10	130083316	130083337	GGAGACCTTCAGAAACACTGGG
chr10	130083317	130083337	GGAGACCTTCAGAAACACTGG
chr10	130083331	130083353	GGTCTCCTTCAAAGAAGCTCAGG
chr10	130083332	130083354	GTCTCCTTCAAAGAAGCTCAGGG
chr10	130083370	130083392	GAACCCATGCATCTGGCCATGGG
chr10	130083373	130083395	GGCCCCATGGCCAGATGCATGGG
chr10	130083374	130083395	GGCCCCATGGCCAGATGCATGG
chr10	130083378	130083398	GCATCTGGCCATGGGGCCTGG
chr10	130083384	130083403	GGCCATGGGGCCTGGCTAGG
chr10	130083386	130083408	GGTGACCTAGCCAGGCCCCATGG
chr10	130083390	130083412	GGGGCCTGGCTAGGTCACCAAGG
chr10	130083391	130083413	GGGCCTGGCTAGGTCACCAAGGG
chr10	130083394	130083415	GGCCCTTGGTGACCTAGCCAGG
chr10	130083411	130083433	GGGCCTGTGTGCCAGGAAGAGGG
chr10	130083414	130083436	GGACCCTCTTCCTGGCACACAGG
chr10	130083425	130083446	GGAAGAGGGTCCTGCAGAGGGG
chr10	130083435	130083455	GATACTCAGCCCCTCTGCAGG
chr10	130083446	130083468	GCTGAGTATCAGCTACTTCCAGG
chr10	130083464	130083485	GACGTTCTGTGCTGGCTCCTGG
chr10	130083468	130083490	GAGCCAGCACAGAACGTCAATGG
chr10	130083471	130083492	GGCCATTGACGTTCTGTGCTGG
chr10	130083474	130083495	GCACAGAACGTCAATGGCCAGG
chr10	130083507	130083527	GAGTACCCAGGAGGATAAGGG
chr10	130083508	130083527	GAGTACCCAGGAGGATAAGG
chr10	130083514	130083536	GACTCCTCTGAGTACCCAGGAGG
chr10	130083517	130083538	GGGACTCCTCTGAGTACCCAGG
chr10	130083522	130083544	GTACTCAGAGGAGTCCCTTGCGG
chr10	130083541	130083561	GCGGGACAAAGAAGAGAATGG
chr10	130083543	130083564	GGGACAAAGAAGAGAATGGTGG
chr10	130083551	130083573	GAAGAGAATGGTGGCTGCTCAGG
chr10	130083556	130083578	GAATGGTGGCTGCTCAGGTCAGG
chr10	130083560	130083582	GGTGGCTGCTCAGGTCAGGTGGG
chr10	130083561	130083583	GTGGCTGCTCAGGTCAGGTGGGG
chr10	130083567	130083588	GCTCAGGTCAGGTGGGGAGAGG
chr10	130083572	130083592	GGTCAGGTGGGGAGAGGTTGG
chr10	130083580	130083602	GGGGAGAGGTTGGAAGCCTGAGG
chr10	130083581	130083603	GGGAGAGGTTGGAAGCCTGAGGG
chr10	130083591	130083611	GGAAGCCTGAGGGCATACTGG
chr10	130083596	130083616	GGAGGCCAGTATGCCCTCAGG
chr10	130083599	130083619	GAGGGCATACTGGCCTCCTGG
chr10	130083610	130083632	GGCCTCCTGGCCATCCTTTAGGG
chr10	130083615	130083636	GTAACCCTAAAGGATGGCCAGG
chr10	130083618	130083640	GGCCATCCTTTAGGGTTACTGGG
chr10	130083624	130083645	GACCTCCCAGTAACCCTAAAGG
chr10	130083638	130083659	GGGAGGTCTATAGCTCCAGGGG
chr10	130083643	130083665	GTCTATAGCTCCAGGGGTCCAGG
chr10	130083656	130083675	GGGGTCCAGGTAGCCCGTGG
chr10	130083664	130083686	GGTAGCCCGTGGAGAAGAGGAGG
chr10	130083669	130083688	GTCCTCCTCTTCTCCACGGG
chr10	130083680	130083702	GAGGAGGACAGAAGAAAATGAGG
chr10	130083682	130083703	GGAGGACAGAAGAAAATGAGGG
chr10	130083690	130083712	GAAGAAAATGAGGGATTCGTGGG
chr10	130083693	130083713	GAAAATGAGGGATTCGTGGGG
chr10	130083703	130083725	GATTCGTGGGGACCATTAGCCGG
chr10	130083708	130083730	GTGGGGACCATTAGCCGGTTAGG
chr10	130083711	130083733	GGGACCATTAGCCGGTTAGGAGG
chr10	130083715	130083736	GAGCCTCCTAACCGGCTAATGG
chr10	130083732	130083753	GGCTCAGAAAAAACAAACACGG
chr10	130083753	130083775	GTCAGAGTTTACCCAGGAAAAGG
chr10	130083757	130083778	GAGTTTACCCAGGAAAAGGTGG
chr10	130083824	130083844	GTAGATAATCATGTAGGAAGG
chr10	130083840	130083862	GAAGGCTTGCAACACCACCCTGG
chr10	130083854	130083875	GCTTTGACTTCTTCCAGGGTGG
chr10	130083861	130083882	GGAAGAAGTCAAAGCAAGAAGG
chr10	132253231	132253253	GGAAAAGCAGAGACAGAGACAGG
chr10	132253252	132253273	GTGGGTCATTATCGCAGTTGGG
chr10	132253253	132253273	GTGGGTCATTATCGCAGTTGG
chr10	132253276	132253297	GAATACCTGAAATGGAATGTGG
chr10	132253294	132253316	GTGGCTGTTTCAGAAACTAGTGG
chr10	132253306	132253326	GAAACTAGTGGAATTTGGGGG
chr10	132253323	132253345	GGGGAATTTTCTGAAGGGCATGG
chr10	132253324	132253346	GGGAATTTTCTGAAGGGCATGGG
chr10	132253325	132253347	GGAATTTTCTGAAGGGCATGGGG
chr10	132253326	132253348	GAATTTTCTGAAGGGCATGGGGG
chr10	132253345	132253367	GGGGCTCCAAGTTCAAAAGTAGG
chr10	132253348	132253370	GCTCCAAGTTCAAAAGTAGGTGG
chr10	132253366	132253388	GGTGGGATGTCCTTAGTAGCTGG
chr10	132253367	132253389	GTGGGATGTCCTTAGTAGCTGGG
chr10	132253369	132253390	GGGATGTCCTTAGTAGCTGGGG
chr10	132253376	132253395	GAATTCCCCAGCTACTAAGG
chr10	132253389	132253411	GGAATTCTTACAAGTCGAGCAGG
chr10	132253390	132253412	GAATTCTTACAAGTCGAGCAGGG
chr10	132253405	132253426	GAGCAGGGTCCTGTCTGAGAGG
chr10	132253410	132253431	GGGTCCTGTCTGAGAGGTTTGG
chr10	132253414	132253435	GAGGCCAAACCTCTCAGACAGG
chr10	132253417	132253439	GTCTGAGAGGTTTGGCCTCAAGG
chr10	132253447	132253469	GCACAGTAGCATCTGAGAAAGGG
chr10	132253455	132253477	GCATCTGAGAAAGGGGCTCTGGG
chr10	132253469	132253491	GGCTCTGGGACATCCCTCTGTGG
chr10	132253470	132253492	GCTCTGGGACATCCCTCTGTGGG
chr10	132253482	132253504	GCTCTGGGTGGACCCACAGAGGG
chr10	132253483	132253505	GGCTCTGGGTGGACCCACAGAGG
chr10	132253504	132253526	GGAGGAAACCACATGTGTCTTGG
chr10	132253515	132253535	GTGGTTTCCTCCACTTTCTGG
chr10	132253522	132253544	GGCCTCTCTCCAGAAAGTGGAGG
chr10	132253525	132253546	GGGGCCTCTCTCCAGAAAGTGG
chr10	132253534	132253554	GGAGAGAGGCCCCTGGGCTGG
chr10	132253542	132253564	GCCCCTGGGCTGGCTCCCTGTGG
chr10	132253543	132253565	GCCACAGGGAGCCAGCCCAGGGG
chr10	132253544	132253565	GCCACAGGGAGCCAGCCCAGGG
chr10	132253545	132253565	GCCACAGGGAGCCAGCCCAGG
chr10	132253557	132253577	GGGGGCTCTCTTGCCACAGGG
chr10	132253558	132253580	GTTGGGGGCTCTCTTGCCACAGG
chr10	132253573	132253592	GGTGGGAGAGGCGTTGGGGG
chr10	132253574	132253596	GACAGGTGGGAGAGGCGTTGGGG
chr10	132253575	132253596	GACAGGTGGGAGAGGCGTTGGG
chr10	132253576	132253598	GTGACAGGTGGGAGAGGCGTTGG
chr10	132253581	132253601	GCCTCTCCCACCTGTCACTGG
chr10	132253582	132253604	GGTCCAGTGACAGGTGGGAGAGG
chr10	132253587	132253608	GGGAGGTCCAGTGACAGGTGGG
chr10	132253588	132253608	GGGAGGTCCAGTGACAGGTGG
chr10	132253594	132253614	GTCACTGGACCTCCCAGATGG
chr10	132253603	132253625	GAGGGAGACGGCCATCTGGGAGG
chr10	132253606	132253625	GAGGGAGACGGCCATCTGGG
chr10	132253610	132253631	GATGGCCGTCTCCCTCTTGAGG
chr10	132253615	132253635	GGGACCTCAAGAGGGAGACGG
chr10	132253617	132253639	GTCTCCCTCTTGAGGTCCCTAGG
chr10	132253621	132253643	GGAACCTAGGGACCTCAAGAGGG
chr10	132253622	132253644	GGGAACCTAGGGACCTCAAGAGG
chr10	132253633	132253655	GTCTGTGCAGTGGGAACCTAGGG
chr10	132253634	132253656	GGTCTGTGCAGTGGGAACCTAGG
chr10	132253663	132253685	GAAAAGTGGATGTGTGTCCCAGG
chr10	132253721	132253742	GGCAAAGGTGACTTCCTAAGGG
chr10	132253722	132253742	GGCAAAGGTGACTTCCTAAGG
chr10	132253741	132253762	GGGGCCACAGTCAGAGGGAAGG
chr10	132253745	132253765	GATGGGGCCACAGTCAGAGGG
chr10	132253746	132253765	GATGGGGCCACAGTCAGAGG
chr10	132253759	132253781	GTGATGCGGGGCTCACGATGGGG
chr10	132253760	132253782	GGTGATGCGGGGCTCACGATGGG
chr10	132253761	132253782	GGTGATGCGGGGCTCACGATGG
chr10	132253771	132253793	GACATCAGGCTGGTGATGCGGGG
chr10	132253772	132253793	GACATCAGGCTGGTGATGCGGG
chr10	132253773	132253793	GACATCAGGCTGGTGATGCGG
chr10	132253781	132253803	GACCCCCTCAGACATCAGGCTGG
chr10	132253785	132253804	GGACCCCCTCAGACATCAGG
chr10	132253791	132253811	GTCTGAGGGGGTCCTTGCAGG
chr10	132253803	132253825	GCAGCTGTTATCATCCTGCAAGG
chr10	132253814	132253836	GATAACAGCTGCGATTCTAGAGG
chr10	132253821	132253843	GCTGCGATTCTAGAGGTGCCTGG
chr10	132253824	132253845	GCGATTCTAGAGGTGCCTGGGG
chr10	132253833	132253852	GAGGTGCCTGGGGTTTGTGG
chr10	132253870	132253890	GCAATCAGGGCTTTATATAGG
chr10	132253880	132253900	GCCCTGATTGCTGAATAATGG
chr10	132253881	132253903	GCTCCATTATTCAGCAATCAGGG
chr10	132253882	132253903	GCTCCATTATTCAGCAATCAGG
chr10	132253889	132253911	GCTGAATAATGGAGCATTGTGGG
chr10	132253941	132253960	GGCACTCAGGAGCCCCATGG
chr10	132253959	132253978	GCACAAAAATATCAACTTGG
chr10	132254016	132254038	GTTTGCAAAAAAAATGCCATAGG
chr10	132254020	132254039	GCAAAAAAAATGCCATAGGG
chr10	132254032	132254053	GACAGCATAACAAACCCTATGG
chr10	132254091	132254113	GAAAATATAATGTGTTGGCAGGG
chr10	132254140	132254161	GGTCTGCTTTGGTTGCACACGG
chr10	132254150	132254171	GGGCGGGCTTGGTCTGCTTTGG
chr10	132254160	132254180	GGCACAGTCGGGCGGGCTTGG
chr10	132254165	132254187	GCAGACAGGCACAGTCGGGCGGG
chr10	132254166	132254188	GGCAGACAGGCACAGTCGGGCGG
chr10	132254169	132254188	GGCAGACAGGCACAGTCGGG
chr10	132254172	132254192	GACTGTGCCTGTCTGCCATGG
chr10	132254176	132254195	GTGCCTGTCTGCCATGGCGG
chr10	132254179	132254201	GAGCAGCCGCCATGGCAGACAGG
chr10	132254187	132254209	GGTCAACAGAGCAGCCGCCATGG
chr10	132254194	132254216	GGCTGCTCTGTTGACCTCCTGGG
chr10	132254198	132254220	GCTCTGTTGACCTCCTGGGTTGG
chr10	132254203	132254222	GTTGACCTCCTGGGTTGGGG
chr10	132254208	132254228	GGACAACCCCAACCCAGGAGG
chr10	132254211	132254231	GATGGACAACCCCAACCCAGG
chr10	132254214	132254236	GGGTTGGGGTTGTCCATCAAGGG
chr10	132254267	132254287	GATGAACAATTAGCAGACAGG
chr10	132254298	132254320	GACTTTGTCTCTCTTACCTCTGG
chr10	132254304	132254325	GTCTCTCTTACCTCTGGAAGGG
chr10	132254314	132254335	GTGCAAGGAGCCCTTCCAGAGG
chr10	132254341	132254360	GCTGAATTGGCCAGTGTGGG
chr10	132254351	132254373	GGACTGTCTCTTGCCCACACTGG
chr10	132254354	132254376	GTGTGGGCAAGAGACAGTCCTGG
chr10	132254358	132254380	GGGCAAGAGACAGTCCTGGAGGG
chr10	132254372	132254393	GGAGAAGCATGCGCCCTCCAGG
chr10	132254382	132254404	GCATGCTTCTCCATGAGAATGGG
chr10	132254386	132254408	GCTTCTCCATGAGAATGGGATGG
chr10	132254408	132254430	GGTTTTAGAGACCCTCTTCTTGG
chr10	132254409	132254431	GTTTTAGAGACCCTCTTCTTGGG
chr10	132254419	132254439	GTGTATTTCCCAAGAAGAGGG
chr10	132254420	132254439	GTGTATTTCCCAAGAAGAGG
chr10	132254455	132254477	GCATGCTGAGAATGATTGCAGGG
chr10	132254459	132254481	GCTGAGAATGATTGCAGGGTGGG
chr10	132254462	132254483	GAGAATGATTGCAGGGTGGGGG
chr10	132254492	132254514	GACTCATGGGGAGGTTCATTGGG
chr10	132254493	132254515	GGACTCATGGGGAGGTTCATTGG
chr10	132254504	132254525	GTTTCATCTGGGACTCATGGGG
chr10	132254505	132254525	GTTTCATCTGGGACTCATGGG
chr10	132254506	132254525	GTTTCATCTGGGACTCATGG
chr10	132254514	132254533	GGGGGTTTGTTTCATCTGGG
chr10	132254515	132254537	GATTGGGGGTTTGTTTCATCTGG
chr10	132254521	132254543	GAAACAAACCCCCAATCTGTGGG
chr10	132254529	132254551	GCTCCTTTCCCACAGATTGGGGG
chr10	132254530	132254552	GGCTCCTTTCCCACAGATTGGGG
chr10	132254531	132254552	GGCTCCTTTCCCACAGATTGGG
chr10	132254532	132254552	GGCTCCTTTCCCACAGATTGG
chr10	132254539	132254558	GTGGGAAAGGAGCCTACTGG
chr10	132254541	132254562	GGGAAAGGAGCCTACTGGCTGG
chr10	132254550	132254572	GCCTACTGGCTGGACTGTTTTGG
chr10	132254561	132254582	GGACTGTTTTGGGAAAGCAGGG
chr10	132254577	132254596	GCAGGGCAGTAGAACCAAGG
chr10	132254591	132254612	GTGGGCTTATACAAGGCCTTGG
chr10	132254609	132254631	GCACTGACTTCAATTATCTGTGG
chr10	132254621	132254641	GAAGTCAGTGCAGATTGCGGG
chr10	132254659	132254679	GCTGATGAGAGAGAGAGCGGG
chr10	132254690	132254711	GCAGCTTCAAGAAATAGATTGG
chr10	132254700	132254722	GAAATAGATTGGCAGAGTGTGGG
chr10	132254720	132254741	GGGATTAGTGTGTGCTTTCTGG
chr10	132254764	132254786	GGCCCTGATTTTATTTGTATAGG
chr10	132254785	132254805	GCTCTTAATGGTATAGAATGG
chr10	132254858	132254880	GAGACAGAGGCATCTAACTGAGG
chr10	132254899	132254921	GCAGGTGCTGCTCTAAGGGAGGG
chr10	132254900	132254921	GCAGGTGCTGCTCTAAGGGAGG
chr10	132254903	132254924	GGTGCAGGTGCTGCTCTAAGGG
chr10	132254904	132254924	GGTGCAGGTGCTGCTCTAAGG
chr10	132254911	132254933	GCAGCACCTGCACCATCAAGAGG
chr10	132254914	132254934	GCACCTGCACCATCAAGAGGG
chr10	132254923	132254942	GTCATCTTCCCTCTTGATGG
chr10	132254930	132254949	GAGGGAAGATGACATGGAGG
chr10	132254932	132254953	GGGAAGATGACATGGAGGATGG
chr10	132254937	132254959	GATGACATGGAGGATGGTCAAGG
chr10	132254958	132254977	GGCTGAACCATAACAGATGG
chr10	132254962	132254984	GAACCATAACAGATGGCCAAGGG
chr10	132254965	132254986	GGCCCTTGGCCATCTGTTATGG
chr10	132254973	132254992	GATGGCCAAGGGCCATAAGG
chr10	132254976	132254997	GGCCAAGGGCCATAAGGAATGG
chr10	132254978	132254999	GGCCATTCCTTATGGCCCTTGG
chr10	132254982	132255004	GGGCCATAAGGAATGGCCTCAGG
chr10	132254998	132255019	GGGTTCTGGTCCTAACCTGAGG
chr10	132255011	132255031	GCGAGGACAGCTGGGTTCTGG
chr10	132255014	132255036	GAACCCAGCTGTCCTCGCTGGGG
chr10	132255021	132255041	GCTGTCCTCGCTGGGGGAGGG
chr10	132255026	132255047	GTACTGCCCTCCCCCAGCGAGG
chr10	132255037	132255059	GAGGGCAGTACTGACCCCCAAGG
chr10	132255040	132255062	GGCAGTACTGACCCCCAAGGTGG
chr10	132255051	132255070	GAATGTTGCCACCTTGGGGG
chr10	132255058	132255079	GGTGGCAACATTCAGGATAGGG
chr10	132255077	132255096	GGGAGAACCATCCAGACAGG
chr10	132255081	132255102	GAACCATCCAGACAGGTGCTGG
chr10	132255088	132255109	GGATCATCCAGCACCTGTCTGG
chr10	132255091	132255112	GACAGGTGCTGGATGATCCTGG
chr10	132255108	132255130	GCAGGTCTGTGGCTTCTGCCAGG
chr10	132255115	132255135	GAAGCCACAGACCTGCCCAGG
chr10	132255130	132255150	GTTCTCGTTTACAAACCTGGG
chr10	132255131	132255150	GTTCTCGTTTACAAACCTGG
chr10	132255134	132255153	GGTTTGTAAACGAGAACTGG
chr10	132255159	132255181	GCAGTCGTCTTCTCAGCAGCTGG
chr10	132255168	132255190	GAGAAGACGACTGCTCTCACAGG
chr10	2390975	2390994	GTATGTTTCCATTGTCATGG
chr10	2390993	2391014	GGAAAGAGAAGTAGTGACTAGG
chr10	2391014	2391036	GAGCCAATATTAGTGTCTTCCGG
chr10	2391016	2391037	GCCAATATTAGTGTCTTCCGGG
chr10	2391017	2391039	GACCCGGAAGACACTAATATTGG
chr10	2391033	2391053	GAAGGGTTGCCGGTGACCCGG
chr10	2391041	2391060	GAAGCTTGAAGGGTTGCCGG
chr10	2391043	2391065	GGCAACCCTTCAAGCTTCATTGG
chr10	2391044	2391066	GCAACCCTTCAAGCTTCATTGGG
chr10	2391049	2391071	GTTTTCCCAATGAAGCTTGAAGG
chr10	2391056	2391075	GCTTCATTGGGAAAACATGG
chr10	2391297	2391316	GGCATAATTCTGTACAATGG
chr10	2391324	2391346	GATAATGTGAAAAGAAAAACAGG
chr10	2391369	2391391	GAGAAGTTATGCAAATTTATCGG
chr10	2391399	2391420	GAAATGGGATTCTGAATTGAGG
chr10	2391412	2391431	GAATTGAGGTTGTCCACAGG
chr10	2391423	2391443	GTCCACAGGCTCTGCCACAGG
chr10	2391425	2391445	GTCCTGTGGCAGAGCCTGTGG
chr10	2391430	2391449	GGCTCTGCCACAGGACATGG
chr10	2391437	2391459	GTCTGCTGTTCCATGTCCTGTGG
chr10	2391454	2391474	GCAGACCTCAGTATATAAAGG
chr10	2391474	2391496	GAAAATGTTGATAATGAGCCTGG
chr10	2391518	2391539	GATGCTTACAAAATGTTTGAGG
chr10	2391610	2391629	GAAGAGCAAAAATATTTGGG
chr10	2391657	2391676	GAGATTAAGTTGGATGCAGG
chr10	2391664	2391686	GTAATACACAGAGATTAAGTTGG
chr10	2391718	2391738	GTCAAAAAAGTACATGATGGG
chr10	2391736	2391758	GGGACATTGTCCTTATCCTTAGG
chr10	2391766	2391788	GAATCGGGGAACTTAAAATTAGG
chr10	2391780	2391802	GAAGCAGATTTTAAGAATCGGGG
chr10	2391781	2391802	GAAGCAGATTTTAAGAATCGGG
chr10	2391782	2391802	GAAGCAGATTTTAAGAATCGG
chr10	2391902	2391924	GCTGAAATTTCACCTATATTTGG
chr10	2392022	2392043	GATTTGAACATTCTCAATAAGG
chr10	2392027	2392047	GAACATTCTCAATAAGGTAGG
chr10	2392064	2392086	GAATCTCAAGTTATTCTAGTGGG
chr10	2392103	2392122	GTTACCAGTGGACCACATGG
chr10	2392107	2392127	GAACACCATGTGGTCCACTGG
chr10	2392115	2392134	GTTATATGAACACCATGTGG
chr10	2392207	2392229	GACAATAGAAATTCGAAATGTGG
chr10	2392238	2392259	GATAAACACATAAAATAGATGG
chr10	2392494	2392514	GATCAGTATTTTCTTCCTTGG
chr10	2392540	2392562	GAAATTTTGAAATTTTGTATTGG
chr10	2392620	2392642	GACTGGTGTGTTCAATTATCTGG
chr10	2392630	2392652	GAACACACCAGTCTGCTTTAAGG
chr10	2392663	2392684	GCAGTTATCACCTGGATCCTGG
chr10	2392797	2392818	GCTCTAGGCTGGAACAGTTGGG
chr10	2392849	2392868	GGAGTGCATACTTAATGTGG
chr10	2392910	2392930	GCCACTGCATTATGGATATGG
chr10	2392975	2392996	GGCTTGAAACCAAGTGCTAAGG
chr10	2392980	2393002	GAAACCAAGTGCTAAGGTTTGGG
chr10	2392995	2393017	GGTTTGGGGAATGAAAATAATGG
chr10	2392996	2393018	GTTTGGGGAATGAAAATAATGGG
chr10	2393074	2393095	GATAACATGATGTTTCAGATGG
chr10	2393085	2393107	GTTTCAGATGGAAGCTGTTTGGG
chr10	2393098	2393119	GCTGTTTGGGAACAGCTAATGG
chr10	2393131	2393152	GCAGATATTTTGCTTACTGAGG
chr10	2393191	2393213	GACGGAAAATGTCACTGATCAGG
chr10	2393217	2393238	GACTCACATCAAAGTGCTCGGG
chr10	2393218	2393240	GAGACTCACATCAAAGTGCTCGG
chr10	2393243	2393264	GTCTTTTCGTGCTGAAATTAGG
chr10	2393272	2393294	GATATATAAAGTAAGTGGAGTGG
chr10	2393277	2393299	GAAGAGATATATAAAGTAAGTGG
chr10	2393427	2393449	GAAATAAATAATCCTCTAAGAGG
chr10	2393437	2393459	GATTATTTATTTCACTTGATTGG
chr10	2393480	2393500	GAGTTATAAAGCATCAGTGGG
chr10	2393481	2393500	GAGTTATAAAGCATCAGTGG
chr10	2393518	2393540	GTAAAATTTTAAAACCTCAAAGG
chr10	2393532	2393554	GTACCTTAATCACACCTTTGAGG
chr10	2393564	2393585	GTTTTATGTTACATCAAAGTGG
chr10	2393595	2393617	GAACGCATTTTAGAAAAAAAAGG
chr10	37704633	37704652	GGGGATAATTGATCTTTTGG
chr10	37704721	37704740	GGCTGGATATCTACCAAGGG
chr10	37704735	37704757	GCAATCATTCTGGTTCAGGCTGG
chr10	37704742	37704762	GAACCAGAATGATTGCTGAGG
chr10	37704759	37704781	GAGGATGATCTGTGTGTTCCTGG
chr10	37704761	37704782	GGATGATCTGTGTGTTCCTGGG
chr10	37704770	37704792	GTGTGTTCCTGGGCTCATAGAGG
chr10	37704780	37704800	GGGCTCATAGAGGTGCAAGGG
chr10	37704789	37704810	GAGGTGCAAGGGCTGAATCAGG
chr10	37704800	37704822	GCTGAATCAGGCTTGAGAAGTGG
chr10	37704803	37704824	GAATCAGGCTTGAGAAGTGGGG
chr10	37704809	37704829	GGCTTGAGAAGTGGGGCCTGG
chr10	37704814	37704833	GAGAAGTGGGGCCTGGATGG
chr10	37704819	37704839	GTGGGGCCTGGATGGCTGTGG
chr10	37704825	37704847	GCTCATCTCCACAGCCATCCAGG
chr10	37704841	37704862	GATGAGCTCTGTTGATGAAAGG
chr10	37704865	37704887	GCAGCCCCGTGCTAGACATGAGG
chr10	37704868	37704888	GCCCCGTGCTAGACATGAGGG
chr10	37704871	37704893	GCAAACCCTCATGTCTAGCACGG
chr10	37704892	37704912	GCTGAACTTGCTGCATGAGGG
chr10	37704901	37704921	GCTGCATGAGGGCAGCTGAGG
chr10	37704904	37704926	GCATGAGGGCAGCTGAGGAGTGG
chr10	37704918	37704940	GAGGAGTGGCACTTTATACTTGG
chr10	37704920	37704942	GGAGTGGCACTTTATACTTGGGG
chr10	37704947	37704969	GCTTTATGTGGAAGAGCACAAGG
chr10	37704996	37705015	GTTGGGCTAGCACCCGATGG
chr10	37705023	37705045	GTTCGATAAGGGACAAGGTGAGG
chr10	37705028	37705050	GACACGTTCGATAAGGGACAAGG
chr10	37705059	37705079	GTTTCAGTCTTTTAAACTTGG
chr10	37705092	37705114	GGACAAGAATAAGAAGAAAGAGG
chr10	37705113	37705134	GATAAAAGATGAACTGTGAGGG
chr10	37705114	37705134	GATAAAAGATGAACTGTGAGG
chr10	37705168	37705190	GTGGCTGTGGCTGAGAAGGAGGG
chr10	37705169	37705191	GGTGGCTGTGGCTGAGAAGGAGG
chr10	37705172	37705193	GAGGTGGCTGTGGCTGAGAAGG
chr10	37705181	37705202	GCTAGGCCTGAGGTGGCTGTGG
chr10	37705187	37705209	GCTTTCAGCTAGGCCTGAGGTGG
chr10	37705190	37705212	GGTGCTTTCAGCTAGGCCTGAGG
chr10	37705197	37705219	GCAATATGGTGCTTTCAGCTAGG
chr10	37705211	37705233	GAGGGCAGCTAGGAGCAATATGG
chr10	37705221	37705241	GGAAGGCAGAGGGCAGCTAGG
chr10	37705229	37705250	GAATAAATTGGAAGGCAGAGGG
chr10	37705230	37705250	GAATAAATTGGAAGGCAGAGG
chr10	37705236	37705257	GTTTGCAGAATAAATTGGAAGG
chr10	37705263	37705283	GCATGAACAATATGATCCTGG
chr10	37705266	37705286	GGATCATATTGTTCATGCTGG
chr10	37705298	37705318	GGAATTATCAGATTGCAGGGG
chr10	37705299	37705318	GGAATTATCAGATTGCAGGG
chr10	37705317	37705337	GGCATTTGGGATGTGCTCTGG
chr10	37705320	37705342	GAGCACATCCCAAATGCCTTTGG
chr10	37705328	37705347	GGATTCCAAAGGCATTTGGG
chr10	37705336	37705355	GTTTAACTGGATTCCAAAGG
chr10	37705346	37705368	GTCACATGTTCAAGTTTAACTGG
chr10	37705368	37705390	GGAGAAGAGAGAGTTGACAGAGG
chr10	37705389	37705410	GGAAAGAGGAATGGAGAGAAGG
chr10	37705397	37705418	GTGGATATGGAAAGAGGAATGG
chr10	37705415	37705436	GACATCCAAATCAATTTTGTGG
chr10	37705471	37705493	GTTTAAAGCATAATCAGGACTGG
chr10	37705476	37705497	GCGTGTTTAAAGCATAATCAGG
chr10	37705496	37705515	GCTGCCTCTCAAATCCAGGG
chr10	37705500	37705521	GCTGTGCCCTGGATTTGAGAGG
chr10	37705510	37705530	GTGGTGTTTGCTGTGCCCTGG
chr10	37705520	37705542	GCAAACACCACTGCACATGCAGG
chr10	37705527	37705547	GACAGCCTGCATGTGCAGTGG
chr10	37705590	37705610	GTCTTCATGGTGAAATAGAGG
chr10	37705598	37705619	GGTGAAATAGAGGTATAATGGG
chr10	37705607	37705629	GAGGTATAATGGGATGCAGGGGG
chr10	37705617	37705637	GGGATGCAGGGGGCAAGGAGG
chr10	37705625	37705645	GGGGGCAAGGAGGCTTTCCGG
chr10	37705629	37705651	GCAAGGAGGCTTTCCGGAAAAGG
chr10	37705634	37705656	GAGGCTTTCCGGAAAAGGAGTGG
chr10	37705642	37705663	GCTTGGACCACTCCTTTTCCGG
chr10	37705683	37705703	GCTTCAGGGAAAATTCACAGG
chr10	37705699	37705720	GAAGCAAGCTCTGTCTTTGTGG
chr10	37705717	37705738	GTGGAAGTTTCAGCATAATGGG
chr10	37705778	37705799	GCTTTGAGGCTACTCTCCAAGG
chr10	37705794	37705815	GAAGCTGGAAAAGTAGCCTTGG
chr10	37705808	37705830	GGAGGAGTGTGCAATGAAGCTGG
chr10	37705811	37705832	GCTTCATTGCACACTCCTCCGG
chr10	37705831	37705853	GGTTTTCTCCCCAAGTTTTGAGG
chr10	37705839	37705859	GCTGAACCTCAAAACTTGGGG
chr10	37705840	37705862	GCAGCTGAACCTCAAAACTTGGG
chr10	37705841	37705862	GCAGCTGAACCTCAAAACTTGG
chr10	37705876	37705897	GTTTTCTTTCCAAGTTTTGAGG
chr10	37705954	37705974	GCGTAATGTGAGATGCAAAGG
chr10	37706003	37706025	GGGTTGCAGGGTGAGGGGTCAGG
chr10	37706008	37706028	GGTGGGTTGCAGGGTGAGGGG
chr10	37706009	37706031	GCTGGTGGGTTGCAGGGTGAGGG
chr10	37706010	37706031	GCTGGTGGGTTGCAGGGTGAGG
chr10	37706024	37706046	GCCACCATCTAACTTGCTGGTGG
chr10	37706027	37706047	GGCCACCATCTAACTTGCTGG
chr10	37706060	37706079	GCAAAAATCCTATCACTGGG
chr10	37706077	37706097	GGGAGTTCTCTGGTTTCTTGG
chr10	37706099	37706119	GGTGAGAACAGAATGGGTAGG
chr10	37706103	37706124	GAACAGGTGAGAACAGAATGGG
chr10	37706104	37706124	GAACAGGTGAGAACAGAATGG
chr10	37706118	37706139	GCTTGATCAAGATCTGAACAGG
chr10	37706126	37706145	GATCTTGATCAAGCACCAGG
chr10	37706141	37706163	GGAAAGATGATTTTGAAACCTGG
chr10	37706176	37706196	GAGAAGGGACACATTCTGGGG
chr10	37706177	37706196	GAGAAGGGACACATTCTGGG
chr10	37706189	37706208	GCTACTATAATTGAGAAGGG
chr10	37706253	37706273	GCACATCACCATTAAACAAGG
chr10	37706267	37706288	GATGTGCATACACCCTTTCTGG
chr10	37706270	37706291	GTGCATACACCCTTTCTGGTGG
chr10	37706279	37706298	GTCCCTGCCACCAGAAAGGG
chr10	37706311	37706332	GTATTTCCCTAAGACAAGGGGG
chr10	37706317	37706338	GCCCCACCCCCTTGTCTTAGGG
chr10	37706318	37706340	GAGCCCCACCCCCTTGTCTTAGG
chr10	37706331	37706353	GGTGGGGCTCTTGATAAACTAGG
chr10	37706362	37706382	GCTTATTTTCCTTTCTTTGGG
chr10	37706384	37706405	GGGACATGTTGCTGGTTCCAGG
chr10	37706401	37706422	GCTGAGTTAAGGGGGCTCCTGG
chr10	37706410	37706432	GACATCAGATGCTGAGTTAAGGG
chr10	37706411	37706432	GACATCAGATGCTGAGTTAAGG
chr10	37706430	37706452	GTCTTAAACACTATCCCTCAGGG
chr10	37706456	37706478	GTGTGTGAGTTCTCTAGTCCTGG
chr10	37706480	37706499	GCATACTCTACTGCTAATGG
chr10	37706492	37706512	GCTAATGGTTCCTATTGTCGG
chr10	37706502	37706524	GATAGAGACAGACCGACAATAGG
chr10	37706533	37706553	GTTAATCTAATACATCAATGG
chr10	37706640	37706659	GACTTCTAAAATACTGCAGG
chr10	37706643	37706663	GCAGTATTTTAGAAGTCATGG
chr10	37706677	37706697	GAAGATTCTGCATTTGATAGG
chr10	37706680	37706702	GATTCTGCATTTGATAGGCCAGG
chr10	37706692	37706711	GATAGGCCAGGGTTTCCTGG
chr10	37706707	37706728	GGGCTTGGATTAAAACTCCAGG
chr10	37706721	37706743	GATCTGTAGTGAATAGGGCTTGG
chr10	37706726	37706748	GGCTTGATCTGTAGTGAATAGGG
chr10	37706727	37706748	GGCTTGATCTGTAGTGAATAGG
chr10	37706752	37706772	GTACCTGCTTTTCCAGAAGGG
chr10	37706758	37706777	GCTTTTCCAGAAGGGTAGGG
chr10	37706764	37706786	GTTTGAGTTCCCTACCCTTCTGG
chr10	42955229	42955249	GAATACAGAAGAAACAATTGG
chr10	42955236	42955255	GAAGAAACAATTGGATATGG
chr10	42955239	42955260	GAAACAATTGGATATGGAAAGG
chr10	42955291	42955311	GAAAGATTAGGGAAGTTTTGG
chr10	42955348	42955370	GTTTTCATATATGCTTGCAAAGG
chr10	42955390	42955411	GATCTTTTCTTAAGCTGAGAGG
chr10	42955443	42955462	GTGAAACTTTGGTTTAGAGG
chr10	42955475	42955496	GATGACAGTCAAGAGATCAGGG
chr10	42955513	42955533	GTGAATGTTGTGACTCACTGG
chr10	42955522	42955544	GTGACTCACTGGTTTCATCTTGG
chr10	42955593	42955612	GGACTTTATAGGGCACCTGG
chr10	42955600	42955621	GATGGGACAGGACTTTATAGGG
chr10	42955601	42955621	GATGGGACAGGACTTTATAGG
chr10	42955616	42955638	GATTATTATTCACTTTTGATGGG
chr10	42955617	42955638	GATTATTATTCACTTTTGATGG
chr10	42955677	42955698	GTCTTCCATTGTTTAGTTTAGG
chr10	42955682	42955704	GGTTTACCTAAACTAAACAATGG
chr10	42955687	42955708	GTTTAGTTTAGGTAAACCTGGG
chr10	42955698	42955720	GTAAACCTGGGAATCACTTTTGG
chr10	42955733	42955754	GCGGATGGGTAACAGAAGTTGG
chr10	42955751	42955773	GACCTTCATGACTTATGCTGCGG
chr10	42955756	42955777	GCATAAGTCATGAAGGTCTTGG
chr10	42955813	42955833	GGAATAGAAAATAACTCCAGG
chr10	42955832	42955853	GCAAAGTAGGACAAATGATTGG
chr10	42955844	42955864	GCTTAAGGGAAGCAAAGTAGG
chr10	42955856	42955878	GGTAAATTCATTATGCTTAAGGG
chr10	42955857	42955878	GGTAAATTCATTATGCTTAAGG
chr10	42955877	42955896	GGTTTAGAAGTTAATGGTGG
chr10	42955963	42955983	GAAAATAAGTTTTATACTAGG
chr10	42955988	42956010	GAGATTATATTTCTGCACTCAGG
chr10	42956018	42956040	GTAACTTTCACTGTTATTGCTGG
chr10	42956050	42956070	GGAGGTTATCATCATGTCTGG
chr10	42956053	42956074	GACATGATGATAACCTCCTAGG
chr10	42956061	42956082	GATAACCTCCTAGGTTCTCTGG
chr10	42956069	42956091	GTCCCTCTTCCAGAGAACCTAGG
chr10	42956081	42956103	GGAAGAGGGACATATTCTTCAGG
chr10	42956106	42956127	GACATTATAATATTTTGTTAGG
chr10	42956159	42956181	GTCTTGTTACTCAAGACATTAGG
chr10	42956212	42956234	GTTAATGTGACCAATGCCTGAGG
chr10	42956222	42956244	GATTACTCAACCTCAGGCATTGG
chr10	42956227	42956247	GCCTGAGGTTGAGTAATCAGG
chr10	42956228	42956249	GGCCTGATTACTCAACCTCAGG
chr10	42956248	42956270	GGCAAAGACCAGTCTGATACTGG
chr10	42956269	42956289	GTATTAGGCAAAAAGTTCTGG
chr10	42956290	42956312	GTTTCTCTATTGTTTTCTACAGG
chr10	42956311	42956332	GGTCACAGGATGTTAACACGGG
chr10	42956362	42956381	GTGAATGACTAGCAACATGG
chr10	42956444	42956465	GGAATCATACTCAGGATCTAGG
chr10	42956448	42956470	GATCCTGAGTATGATTCCATCGG
chr10	42956464	42956483	GTATTTGCTTCTTCCGATGG
chr10	42956517	42956536	GAGCATTCAAAAGTGACTGG
chr10	42956520	42956541	GTCACTTTTGAATGCTCAATGG
chr10	42956529	42956551	GAATGCTCAATGGCAGGCAGGGG
chr10	42956533	42956552	GCTCAATGGCAGGCAGGGGG
chr10	42956548	42956568	GGGGGAATGACCTGTGTTTGG
chr10	42956558	42956579	GTGGACATCTGCCAAACACAGG
chr10	42956574	42956594	GTCCACTCAGTATGACCCTGG
chr10	42956589	42956611	GTAACTATATGTCCAATCCAGGG
chr10	42956590	42956612	GGTAACTATATGTCCAATCCAGG
chr10	42956594	42956616	GATTGGACATATAGTTACCTTGG
chr10	42956598	42956617	GGACATATAGTTACCTTGGG
chr10	42956621	42956640	GGCCAGCCATGTGTTGTTGG
chr10	42956623	42956642	GTCCAACAACACATGGCTGG
chr10	42956627	42956648	GGAATAGTCCAACAACACATGG
chr10	42956631	42956652	GTGTTGTTGGACTATTCCTTGG
chr10	42956672	42956694	GTCAAAGTTCCTGAGTCATTAGG
chr10	42956681	42956701	GCAGGCACCTAATGACTCAGG
chr10	42956709	42956730	GCCCACTGATATTTGCATTAGG
chr10	42956711	42956733	GCACCTAATGCAAATATCAGTGG
chr10	42956716	42956736	GATATTTGCATTAGGTGCAGG
chr10	42956752	42956773	GACACTGAGTGAAGCTGTGAGG
chr10	42956768	42956789	GTGAGGTTTCACAATGACATGG
chr10	42956816	42956837	GTGAATAACTCTTGATACATGG
chr10	42956829	42956850	GTTATTCACATAATCAATTAGG
chr10	42956849	42956871	GGCAATATCATTCTACACACAGG
chr10	42956894	42956916	GGTCTCCCGAGTCATTGTTGTGG
chr10	42956915	42956937	GGACTCTTCTGGAGGCACATTGG
chr10	42956920	42956942	GTGCCTCCAGAAGAGTCCAGTGG
chr10	42956922	42956943	GCCTCCAGAAGAGTCCAGTGGG
chr10	42956923	42956945	GACCCACTGGACTCTTCTGGAGG
chr10	42956926	42956946	GGACCCACTGGACTCTTCTGG
chr10	42956951	42956973	GCCCTTTAGATACTGGTCAGAGG
chr10	42956965	42956984	GGTCAGAGGTTCCTTTTGGG
chr10	42956976	42956997	GCTGTGATCTCTGCCCAAAAGG
chr10	42956989	42957010	GATCACAGCAGCAGCCACCAGG
chr10	42956996	42957015	GCAGCAGCCACCAGGTATGG
chr10	42957003	42957023	GGACTTCTCCATACCTGGTGG
chr10	42957017	42957038	GAAGTCCTTAGAGTTCTCATGG
chr10	42957061	42957083	GGACAAGACCTTATCTTTGCTGG
chr10	42957083	42957105	GCTTCATGATCCTATGCAGATGG
chr10	42957093	42957115	GAGAATGGACCCATCTGCATAGG
chr10	42957108	42957130	GGTGGCTGAGAAAATGAGAATGG
chr10	42957129	42957149	GAACTGATAGGAAGTGAAAGG
chr10	42957139	42957161	GAGACCTGAAACGAACTGATAGG
chr10	42957169	42957191	GATAACAACTACTGCTGCCTGGG
chr10	42957170	42957191	GATAACAACTACTGCTGCCTGG
chr10	42957200	42957220	GAGATAAACATATATGATTGG
chr10	42957212	42957234	GTTTATCTCTTTGGGGATGAGGG
chr10	42957230	42957250	GAGGGGACAACTTCATTGTGG
chr10	42957274	42957295	GACCCCATTTTAAGACATCAGG
chr10	42957276	42957298	GATCCTGATGTCTTAAAATGGGG
chr10	42957277	42957298	GATCCTGATGTCTTAAAATGGG
chr10	42957278	42957300	GTGATCCTGATGTCTTAAAATGG
chr10	42957324	42957346	GGCAGAGAATAGCTACAACCTGG
chr10	42957342	42957363	GTTATCTGCTTTCAGCTCCAGG
chr10	42957365	42957385	GAATGTTTCTAGAATAAATGG
chr10	42957377	42957399	GAAACATTCTGTCTTGATTATGG
chr10	42957398	42957417	GGTGCCAGTTACTGTGAGGG
chr10	42957402	42957423	GGAAGTCCCTCACAGTAACTGG
chr10	42957422	42957444	GTAAAAAATAGGTGGAGAAAAGG
chr10	42957463	42957485	GCTAATATTCTACTGATTTATGG
chr10	42957504	42957525	GTGCTGTGACAGGCTGGAATGG
chr10	42957509	42957531	GTGCAAGTGCTGTGACAGGCTGG
chr10	42957513	42957532	GGTGCAAGTGCTGTGACAGG
chr10	42957540	42957560	GGTGGAAAACTCTTAAAGTGG
chr10	42957556	42957578	GACTGTAGTTCTGGACAAGGTGG
chr10	42957559	42957579	GGACTGTAGTTCTGGACAAGG
chr10	42957565	42957587	GGATTAATGGACTGTAGTTCTGG
chr10	42957578	42957599	GAGAAAATGAGGGGATTAATGG
chr10	42957641	42957660	GGTATTTGGGAGAAGAGGGG
chr10	42957675	42957696	GCTTAGGTAGGAGAGAGATTGG
chr10	42957690	42957712	GTGACTATCTAAAATTGCTTAGG
chr10	42957736	42957758	GAAAAGACAAGCATTGAGTCAGG
chr10	42957779	42957801	GGATGAGCACCACTTTGTGTTGG
chr10	42957788	42957810	GTCATTGAGCCAACACAAAGTGG
chr10	42957955	42957974	GATTGGTTATACATGTTGGG
chr10	42957969	42957989	GAGGAACATAGAAAAGATTGG
chr10	42957986	42958007	GAAGTAGAATAAAAGTTAGAGG
chr10	42958013	42958032	GATATGGCAAGATATTCAGG
chr10	42958039	42958060	GGAGAAAATATATCCCATTAGG
chr10	42958052	42958072	GATCGGCTCTTGCCTAATGGG
chr10	42958053	42958075	GATGATCGGCTCTTGCCTAATGG
chr10	42958067	42958086	GGTGATGGGAAGATGATCGG
chr10	42958085	42958104	GTGCATATTAGTTTCTTAGG
chr10	42998396	42998417	GATCCTTTCTCATTTCTTGAGG
chr10	42998399	42998420	GTTCCTCAAGAAATGAGAAAGG
chr10	42998475	42998494	GCCAATATGAACTGTATAGG
chr10	42998476	42998497	GTGCCTATACAGTTCATATTGG
chr10	42998510	42998532	GTTCATGGGACACTGCACAGTGG
chr10	42998517	42998539	GCAGTGTCCCATGAACCAAAGGG
chr10	42998532	42998552	GGCACAATTTTCACCCTTTGG
chr10	42998551	42998573	GGCTTTCAAATTCGTCACTCAGG
chr10	42998586	42998607	GAATGGAGTATAAAACTTTTGG
chr10	42998602	42998624	GATCTTTTCTATCACATGAATGG
chr10	42998668	42998687	GTGAAAAAAATAATAACAGG
chr10	42998735	42998755	GGCAAGAAAATGTTTAAAGGG
chr10	42998767	42998788	GTGGAATTCAAATCACTCTCGG
chr10	42998799	42998818	GCCTCTCTTAGTCGGTACGG
chr10	42998830	42998851	GGAAACAAATTGTTTGTTAGGG
chr10	42998831	42998851	GGAAACAAATTGTTTGTTAGG
chr10	42998881	42998903	GATTTTATTATAATAGTCACAGG
chr10	42998913	42998934	GAAGGTATGGAAATAATTCTGG
chr10	42998930	42998950	GCCACAAATTTTAACAGAAGG
chr10	42998954	42998976	GATCCAGGGGAAAAAAGGATCGG
chr10	42998959	42998979	GCAGATCCAGGGGAAAAAAGG
chr10	42999050	42999072	GGCTTGGATGCTAAACGTACAGG
chr10	42999066	42999087	GGGGCAGTTTTGAGCGGCTTGG
chr10	42999070	42999090	GCCGCTCAAAACTGCCCCAGG
chr10	42999089	42999109	GGTGTGAAGGAGTGAGAAGGG
chr10	42999140	42999160	GATTTGACAGCAGATACATGG
chr10	42999181	42999200	GGAATTTTCCAAATGGGAGG
chr10	42999199	42999221	GTAAAATGATGGATTTATACAGG
chr10	42999290	42999310	GAATCAGAGGTAAGAAGGTGG
chr10	42999313	42999335	GAGTCTGGTATTCAGCTGGTTGG
chr10	42999334	42999354	GGTGCTGCATACAAGACTTGG
chr10	42999348	42999370	GACTTGGTTTAAACCATGGGGGG
chr10	42999361	42999383	GTGGTTTAAAGCACCCCCCATGG
chr10	42999369	42999391	GGTGCTTTAAACCACACCCATGG
chr10	42999380	42999401	GAACCCAATGCCATGGGTGTGG
chr10	42999385	42999406	GCAGTGAACCCAATGCCATGGG
chr10	42999386	42999406	GCAGTGAACCCAATGCCATGG
chr10	42999390	42999409	GGCATTGGGTTCACTGCTGG
chr10	42999491	42999513	GCAGAAACATTTCAGAAATTAGG
chr10	42999517	42999538	GCAGACATTCAGTTGTCCAGGG
chr10	42999531	42999553	GTCCAGGGTTGCCACCCATGTGG
chr10	42999533	42999555	GCCCACATGGGTGGCAACCCTGG
chr10	42999541	42999563	GCCACCCATGTGGGCTGTGCTGG
chr10	42999545	42999567	GTATCCAGCACAGCCCACATGGG
chr10	42999546	42999567	GTATCCAGCACAGCCCACATGG
chr10	42999573	42999593	GGACCTAATGAATACACATGG
chr10	42999577	42999599	GTGTATTCATTAGGTCCTTTGGG
chr10	42999579	42999600	GTATTCATTAGGTCCTTTGGGG
chr10	42999604	42999624	GACCCCTTGTTGAGAAGCTGG
chr10	42999606	42999627	GTGCCAGCTTCTCAACAAGGGG
chr10	42999607	42999627	GTGCCAGCTTCTCAACAAGGG
chr10	42999608	42999630	GCTGTGCCAGCTTCTCAACAAGG
chr10	42999735	42999757	GAGAGAAATTAATGTACCCATGG
chr10	43000048	43000070	GCTGATTCTATAGCTCAAAGAGG
chr10	43000116	43000137	GGAGACACAGAGGTCAACAGGG
chr10	43000117	43000139	GAGGAGACACAGAGGTCAACAGG
chr10	43000125	43000146	GGGGAAAGAGGAGACACAGAGG
chr10	43000136	43000157	GAGCAGAGATAGGGGAAAGAGG
chr10	43000143	43000165	GCGCCTGTGAGCAGAGATAGGGG
chr10	43000144	43000166	GGCGCCTGTGAGCAGAGATAGGG
chr10	43000145	43000166	GGCGCCTGTGAGCAGAGATAGG
chr10	43000165	43000186	GTGAGAACCATGGTCCATATGG
chr10	43000174	43000194	GGGCTGCCGTGAGAACCATGG
chr10	43000178	43000199	GGTTCTCACGGCAGCCCTAAGG
chr10	43000187	43000209	GGCAGCCCTAAGGCAGTCACAGG
chr10	43000208	43000227	GGTAGAGGCTCCCTCTAGGG
chr10	43000218	43000240	GGGAATTGTAGTGCCCTAGAGGG
chr10	43000219	43000240	GGGAATTGTAGTGCCCTAGAGG
chr10	43000226	43000248	GGCACTACAATTCCCATCCTTGG
chr10	43000238	43000259	GGCCGCACGCTCCAAGGATGGG
chr10	43000239	43000259	GGCCGCACGCTCCAAGGATGG
chr10	43000243	43000263	GACTGGCCGCACGCTCCAAGG
chr10	43000247	43000268	GGAGCGTGCGGCCAGTCTTGGG
chr10	43000258	43000280	GGTCTGGAGCTGCCCAAGACTGG
chr10	43000274	43000294	GTGAGGTCAGCTGGGGTCTGG
chr10	43000279	43000298	GTAAGTGAGGTCAGCTGGGG
chr10	43000287	43000309	GACCTCACTTACTGTTGCCAGGG
chr10	43000307	43000326	GGGAAAGGCCCTGTTTGTGG
chr10	43000315	43000335	GCAAGAAGTCCACAAACAGGG
chr10	43000316	43000338	GCAGCAAGAAGTCCACAAACAGG
chr10	43000323	43000344	GTGGACTTCTTGCTGCAAGGGG
chr10	43000325	43000347	GGACTTCTTGCTGCAAGGGGTGG
chr10	43000356	43000377	GCATGTGATTCCTCCCATCAGG
chr10	43000366	43000387	GGCCAGTTTGCCTGATGGGAGG
chr10	43000369	43000391	GTATGGCCAGTTTGCCTGATGGG
chr10	43000370	43000391	GTATGGCCAGTTTGCCTGATGG
chr10	43000386	43000407	GTTTACCATCTGCAGAGTATGG
chr10	43000398	43000420	GATGGTAAACTGCATGTCCAGGG
chr10	43000409	43000428	GCATGTCCAGGGAGCATAGG
chr10	43000413	43000435	GTCCAGGGAGCATAGGCCAAGGG
chr10	43000427	43000446	GGCCAAGGGTATTCACATGG
chr10	43000429	43000449	GCTCCATGTGAATACCCTTGG
chr10	43000445	43000466	GGAGCTTAAGTTGAAGCCCTGG
chr10	43000461	43000482	GACACTAAGAGCTTGGCCAGGG
chr10	43000462	43000484	GAGACACTAAGAGCTTGGCCAGG
chr10	43000467	43000486	GGGAGACACTAAGAGCTTGG
chr10	43000478	43000498	GTGTCTCCCATTCTTGACTGG
chr10	43000484	43000503	GTTGTCCAGTCAAGAATGGG
chr10	43000497	43000517	GGACAACAGAGCAATGAAGGG
chr10	43000524	43000545	GGAACATTTATGAACTGTCAGG
chr10	43000552	43000571	GTAGCAAAATCTCACTGTGG
chr10	43000602	43000624	GTCTATGAAACGAAACACACAGG
chr10	43000614	43000636	GTTTCATAGACTTCACAATCAGG
chr10	43000635	43000655	GGAGAGAACAGATAATTAGGG
chr10	43000636	43000658	GAGAGAACAGATAATTAGGGTGG
chr10	43000638	43000659	GAGAACAGATAATTAGGGTGGG
chr10	43000645	43000664	GATAATTAGGGTGGGTTGGG
chr10	43000674	43000696	GTTCTTTCCAGAGATGACACTGG
chr10	43000681	43000701	GGTCCCCAGTGTCATCTCTGG
chr10	43000700	43000722	GAAGAGTAAGGAGGCATATCTGG
chr10	43000709	43000731	GTTGATTTTGAAGAGTAAGGAGG
chr10	43000712	43000734	GAGGTTGATTTTGAAGAGTAAGG
chr10	43000731	43000753	GGAAATTGATGTTTTATATGAGG
chr10	43000762	43000784	GATGATCTCAATATGTAGTGTGG
chr10	43000779	43000800	GTGTGGAGCTGTTTCTCCCTGG
chr10	43000795	43000816	GTTGAGACTAGTAGGACCAGGG
chr10	43000796	43000816	GTTGAGACTAGTAGGACCAGG
chr10	43000799	43000820	GGTCCTACTAGTCTCAACTTGG
chr10	43000852	43000874	GGGGACTCACTGGAAAGATATGG
chr10	43000862	43000884	GGAAGGCCTGGGGGACTCACTGG
chr10	43000871	43000893	GGATAATCTGGAAGGCCTGGGGG
chr10	43000872	43000893	GGATAATCTGGAAGGCCTGGGG
chr10	43000873	43000893	GGATAATCTGGAAGGCCTGGG
chr10	43000874	43000893	GGATAATCTGGAAGGCCTGG
chr10	43000883	43000905	GATTAATCTTTTGGATAATCTGG
chr10	43000905	43000927	GGTGATGGTCTGTATTTATGAGG
chr10	43000918	43000939	GACCATCACCTTGAAATAATGG
chr10	43000920	43000940	GCCATTATTTCAAGGTGATGG
chr10	43000926	43000948	GGATGGAAGCCATTATTTCAAGG
chr10	43000938	43000960	GGCTTCCATCCAATTCTGTCTGG
chr10	43000943	43000964	GAAACCAGACAGAATTGGATGG
chr10	43000955	43000975	GTCTGGTTTCAGAAGTGCTGG
chr10	43000969	43000991	GTGCTGGTGCCTTATCTTTTAGG
chr10	43000978	43000999	GCACTTGACCTAAAAGATAAGG
chr10	43001003	43001025	GGTCTTGAAATTGTGGCAGGGGG
chr10	43001004	43001025	GGTCTTGAAATTGTGGCAGGGG
chr10	43001005	43001027	GAGGTCTTGAAATTGTGGCAGGG
chr10	43001006	43001028	GGAGGTCTTGAAATTGTGGCAGG
chr10	43001010	43001031	GTAGGAGGTCTTGAAATTGTGG
chr10	43001024	43001046	GGGTGGGCATGGGCTGTAGGAGG
chr10	43001027	43001046	GGGTGGGCATGGGCTGTAGG
chr10	43001034	43001055	GGATACACAGGGTGGGCATGGG
chr10	43001035	43001055	GGATACACAGGGTGGGCATGG
chr10	43001040	43001062	GGATCTAGGATACACAGGGTGGG
chr10	43001041	43001062	GGATCTAGGATACACAGGGTGG
chr10	43001044	43001064	GTGGATCTAGGATACACAGGG
chr10	43001045	43001064	GTGGATCTAGGATACACAGG
chr10	43001050	43001072	GTATCCTAGATCCACAGTGCCGG
chr10	43001054	43001076	GCAGCCGGCACTGTGGATCTAGG
chr10	43001058	43001080	GATCCACAGTGCCGGCTGCCAGG
chr10	43001068	43001090	GCCGGCTGCCAGGGGGACCTGGG
chr10	43001079	43001098	GGGGGACCTGGGACTCAAGG
chr10	43001080	43001102	GGGGACCTGGGACTCAAGGAAGG
chr10	43001085	43001104	GTCCTTCCTTGAGTCCCAGG
chr10	54889384	54889404	GGCAAATAACCAAAGCCCTGG
chr10	54889393	54889414	GTGCTAGCTTCCAGGGCTTTGG
chr10	54889457	54889476	GGATTTTCATGAAATTCTGG
chr10	54889460	54889480	GAATTTCATGAAAATCCAAGG
chr10	54889554	54889576	GACTGCACTAGCAAAGATTAAGG
chr10	54889603	54889625	GTGATACATTTCATATTCACTGG
chr10	54889680	54889700	GACTAAAAAAGCAAGTGCTGG
chr10	54889709	54889731	GGTATTTTGTGTTCTAACTGGGG
chr10	54889710	54889731	GGTATTTTGTGTTCTAACTGGG
chr10	54889711	54889731	GGTATTTTGTGTTCTAACTGG
chr10	54889730	54889752	GAGTCAAATAAGCGCTTCTTTGG
chr10	54889869	54889891	GACAAATCATTCTGCTAAAAAGG
chr10	54890016	54890038	GTTACACTTACATGAAAAATTGG
chr10	54890072	54890091	GTCTCAGATTTACATAAAGG
chr10	54890130	54890150	GAAGACTATTCTATATGAAGG
chr10	54890157	54890176	GTCTTTTACACTTGCCATGG
chr10	54890235	54890257	GATCACTAGTGTGAGTAGAGTGG
chr10	54890243	54890265	GTGTGAGTAGAGTGGCAATGAGG
chr10	54890254	54890276	GTGGCAATGAGGAAATGAAAAGG
chr10	54890262	54890281	GAGGAAATGAAAAGGAGTGG
chr10	54890303	54890323	GGAAAGTTCACTTCTAATAGG
chr10	54890315	54890337	GAACTTTCCAATGTGTTTCAAGG
chr10	54890373	54890394	GAAAAATACTTTCTTGATGTGG
chr10	54890464	54890483	GTTTTCAGAGCTTAGGAAGG
chr10	54890468	54890487	GTCAGTTTTCAGAGCTTAGG
chr10	54890525	54890547	GGTAATTGGAATATCCCTTAAGG
chr10	54890540	54890562	GACCCATTATGTTTTCCTTAAGG
chr10	54890562	54890584	GCAAAGCAAATCAGCTTAAGTGG
chr10	54890675	54890695	GACTGTGAGAATGCTGAAAGG
chr10	54890767	54890786	GGTTTCGTTAGCAAGATGGG
chr10	54890794	54890816	GAAAACATTAAAAAACACAGAGG
chr10	54890842	54890864	GGGATCTAGAATGTGTCTGGAGG
chr10	54890845	54890864	GGGATCTAGAATGTGTCTGG
chr10	54890862	54890884	GCACTTGCCATTGTGTTCATGGG
chr10	54890863	54890885	GGCACTTGCCATTGTGTTCATGG
chr10	54890867	54890889	GAACACAATGGCAAGTGCCATGG
chr10	54890884	54890904	GGTCTAGGGTACCCACCATGG
chr10	54890903	54890924	GAATTTACTTAGAATGAGCAGG
chr10	54890906	54890927	GCTCATTCTAAGTAAATTCTGG
chr10	54890927	54890949	GTATGTCATACTTTGACTACAGG
chr10	54890971	54890993	GAAAAGCAATAAGGTATAAGGGG
chr10	54890972	54890993	GAAAAGCAATAAGGTATAAGGG
chr10	54890973	54890993	GAAAAGCAATAAGGTATAAGG
chr10	54890980	54891002	GAGCAAGATGAAAAGCAATAAGG
chr10	54891033	54891053	GTCTCAATTATATTCTTATGG
chr10	54891051	54891073	GACTACCATCTTACTATTTAAGG
chr10	54891056	54891078	GGTCTCCTTAAATAGTAAGATGG
chr10	54891072	54891094	GGAGACCTAGGAATTTAAAATGG
chr10	54891126	54891145	GGTACAATGTCAGACTCAGG
chr10	54891224	54891243	GAACATGAATTTTAGAAAGG
chr10	54891277	54891299	GTACAGCTCAGGGAAGCTGATGG
chr10	54891295	54891316	GATGGACTTTATTTCTTAAAGG
chr10	54891365	54891386	GACCTTTTCCTCCTTCTTCAGG
chr10	54891373	54891395	GGAATTCCACCTGAAGAAGGAGG
chr10	54891376	54891395	GGAATTCCACCTGAAGAAGG
chr10	54891394	54891414	GAAGAATTAGGAAAAATTAGG
chr10	54891404	54891425	GCATTCTACCTGAAGAATTAGG
chr10	56392491	56392512	GCCCCAAGACTGGATCAAAAGG
chr10	56392567	56392588	GGTCTGACTTTAGAGTCTATGG
chr10	56392585	56392606	GACCTGAATACTACCTCAAAGG
chr10	56392587	56392608	GTCCTTTGAGGTAGTATTCAGG
chr10	56392637	56392656	GCAACAGTAGTTTTAGGAGG
chr10	56392655	56392676	GGAAATGTGCATAATTAATAGG
chr10	56392663	56392685	GCATAATTAATAGGTCAACAAGG
chr10	56392704	56392724	GCCTGAATTCCCACTAATGGG
chr10	56392764	56392786	GTTTACAATTTCATTTGTACAGG
chr10	56392798	56392817	GCTTTAATCTGCTAAACTGG
chr10	56392853	56392872	GTCTCCGTATTCCATTATGG
chr10	56392883	56392905	GAAATGTGTCTCATTTACTTGGG
chr10	56392884	56392905	GAAATGTGTCTCATTTACTTGG
chr10	56392888	56392910	GTAAATGAGACACATTTCTGTGG
chr10	56392894	56392914	GAGACACATTTCTGTGGAAGG
chr10	56392957	56392979	GGGAGCCTGCATAATCCTGAAGG
chr10	56392962	56392981	GACCTTCAGGATTATGCAGG
chr10	56392965	56392985	GCATAATCCTGAAGGTCAGGG
chr10	56392983	56393005	GGGAGCAAATTAAAGAGTAAAGG
chr10	56392984	56393006	GGAGCAAATTAAAGAGTAAAGGG
chr10	56392985	56393007	GAGCAAATTAAAGAGTAAAGGGG
chr10	56392997	56393017	GAGTAAAGGGGCATCCACTGG
chr10	56393019	56393041	GATTTTCTTCTGAATGCCTTGGG
chr10	56393035	56393055	GGATATGCTTAAAACCCAAGG
chr10	56393060	56393081	GTGAGATGCAAGGGATGTTGGG
chr10	56393067	56393088	GCAAGGGATGTTGGGTTGTAGG
chr10	56393106	56393125	GAACTAGAAAATAAGAAGGG
chr10	56393135	56393157	GTTGCCCTAATCATTTAGAAAGG
chr10	56393171	56393191	GCAAACTCTGCAACTTTCAGG
chr10	56393217	56393238	GTCAAAGATCAAATAAAGAAGG
chr10	56393223	56393242	GATCAAATAAAGAAGGCTGG
chr10	56393241	56393263	GGTTGCTTTACCCGTTATTCAGG
chr10	56393271	56393291	GGAAAATAGTGAACTGTGTGG
chr10	56393281	56393303	GAACTGTGTGGACCATGTCTAGG
chr10	56393288	56393310	GTGGACCATGTCTAGGTTCAAGG
chr10	56393291	56393313	GACCATGTCTAGGTTCAAGGAGG
chr10	56393326	56393346	GCCCAGAGTACCTAACAGTGG
chr10	56393343	56393364	GTGGAGAATTTCTGGACACTGG
chr10	56393345	56393367	GGAGAATTTCTGGACACTGGAGG
chr10	56393356	56393375	GGACACTGGAGGAAAAAAGG
chr10	56393429	56393450	GTCCTCCCCACACAAACACTGG
chr10	56393431	56393453	GAGCCAGTGTTTGTGTGGGGAGG
chr10	56393434	56393455	GTGAGCCAGTGTTTGTGTGGGG
chr10	56393435	56393455	GTGAGCCAGTGTTTGTGTGGG
chr10	56393436	56393455	GTGAGCCAGTGTTTGTGTGG
chr10	56393449	56393468	GGCTCACTGAGGGAAATGGG
chr10	56393466	56393488	GGGAGTCTTCGTAATCTCCAAGG
chr10	56393512	56393532	GGGGCGTAATTGATTTACAGG
chr10	56393535	56393554	GTACATTCATTAGCATTGGG
chr10	56393536	56393558	GAAAGTACATTCATTAGCATTGG
chr10	56393541	56393563	GCTAATGAATGTACTTTCTATGG
chr10	56393567	56393588	GATCTCTCTGCAATAACCATGG
chr10	56393618	56393640	GAAGAGTTTAGGCACATATTAGG
chr10	56393652	56393674	GAAAATGTCTTCTGACAGCATGG
chr10	56393690	56393709	GGGGTCATGAAAAGTTCTGG
chr10	56393706	56393728	GGCATATCAGCTAATGCATGGGG
chr10	56393707	56393728	GGCATATCAGCTAATGCATGGG
chr10	56393708	56393728	GGCATATCAGCTAATGCATGG
chr10	56393727	56393748	GGCTGGTGCATGGGCATCTTGG
chr10	56393735	56393757	GAGATTCATGGCTGGTGCATGGG
chr10	56393736	56393758	GGAGATTCATGGCTGGTGCATGG
chr10	56393743	56393765	GCCAGAAGGAGATTCATGGCTGG
chr10	56393747	56393768	GTGGCCAGAAGGAGATTCATGG
chr10	56393751	56393771	GAATCTCCTTCTGGCCACTGG
chr10	56393757	56393779	GATTGGCTCCAGTGGCCAGAAGG
chr10	56393765	56393785	GATAAGGATTGGCTCCAGTGG
chr10	56393774	56393796	GTATTTATGAAGATAAGGATTGG
chr10	56393779	56393801	GGAAGGTATTTATGAAGATAAGG
chr10	56393796	56393817	GAAACCTGAAAGTAATGGAAGG
chr10	56393830	56393850	GAGTTTAATTCAGTCATTTGG
chr10	56393952	56393972	GCTTTCTATACTTGTATCAGG
chr10	56394137	56394156	GCTGCTGACTTCAAGAAAGG
chr10	56394214	56394234	GGAGGTCATATAAGTCTCTGG
chr10	56394260	56394280	GTATTTTCATTTTGGAAATGG
chr10	56394309	56394331	GTCTATGCTTTTAGAATATGAGG
chr10	56394315	56394335	GCTTTTAGAATATGAGGCAGG
chr10	56394369	56394390	GGAAAGCAAAATCAACAAAAGG
chr10	56885860	56885881	GCAGGAAAGGGAGAGGAAAAGG
chr10	56885866	56885887	GTTGCAGCAGGAAAGGGAGAGG
chr10	56885872	56885894	GTCCAGAGTTGCAGCAGGAAAGG
chr10	56885877	56885899	GGTCAGTCCAGAGTTGCAGCAGG
chr10	56885898	56885920	GATACATGGAACCAGCATGAAGG
chr10	56885912	56885931	GAGGAAGTCAAGATACATGG
chr10	56885928	56885949	GAAGCAGAGCAGGAATAAGAGG
chr10	56885937	56885958	GTGAGAGAAGAAGCAGAGCAGG
chr10	56885971	56885993	GAAAGGGTGGGATAACAAAAGGG
chr10	56885972	56885994	GGAAAGGGTGGGATAACAAAAGG
chr10	56885983	56886004	GATGTGCTTAGGAAAGGGTGGG
chr10	56885984	56886004	GATGTGCTTAGGAAAGGGTGG
chr10	56885987	56886008	GAAAGATGTGCTTAGGAAAGGG
chr10	56885988	56886010	GAGAAAGATGTGCTTAGGAAAGG
chr10	56885993	56886012	GTGAGAAAGATGTGCTTAGG
chr10	56886033	56886052	GTTTTATAAAGTAGGTGGGG
chr10	56886052	56886074	GATGATGAATAACCCATAGTCGG
chr10	56886065	56886087	GTTTATAAATATTCCGACTATGG
chr10	56886087	56886109	GAAGAATCAGATTTTGGACAAGG
chr10	56886093	56886114	GTTATGAAGAATCAGATTTTGG
chr10	56886156	56886177	GATGGATTGTTTAGACAGTTGG
chr10	56886173	56886195	GCAATCTCAGAAATCAGAGATGG
chr10	56886203	56886224	GCACATTCCAAATATACTTTGG
chr10	56886277	56886299	GGTCTTAAATGTGACTTGACAGG
chr10	56886304	56886323	GTTAGAAAATAGAAGATAGG
chr10	56886491	56886511	GTTGATATTTGATATAAAAGG
chr10	56886501	56886520	GATATAAAAGGAATACTAGG
chr10	56886531	56886552	GATTATATCTTTCTGAGACAGG
chr10	56886544	56886565	GATATAATCTAAAACACAAAGG
chr10	56886589	56886608	GGATAGATATACTTAGAGGG
chr10	56886620	56886639	GTATTTAAGGCAATTGTAGG
chr10	56886705	56886726	GGGTTTCTGGTAGAGAGTATGG
chr10	56886717	56886738	GGAACAATATTAGGGTTTCTGG
chr10	56886724	56886745	GGAATGTGGAACAATATTAGGG
chr10	56886725	56886747	GAGGAATGTGGAACAATATTAGG
chr10	56886744	56886766	GGGGGACACCTGAAGGAAAGAGG
chr10	56886751	56886772	GGGGTGGGGGGACACCTGAAGG
chr10	56886895	56886917	GTCAATTGATTCACTGGAATAGG
chr10	56886944	56886965	GTTCTGGCATATTTAATGGTGG
chr10	56886947	56886969	GGAAGTTCTGGCATATTTAATGG
chr10	56886958	56886978	GCCAGAACTTCCCCTTTCTGG
chr10	56886978	56887000	GAATTGCAGAAGAGAATCTCTGG
chr10	56886999	56887018	GGCCAATTATTTAATCATGG
chr10	56887001	56887021	GAGCCATGATTAAATAATTGG
chr10	56887029	56887048	GATAAAGCATCAAGTAGTGG
chr10	56887057	56887079	GGCAATAGGAAAAATATTTAAGG
chr10	56887078	56887098	GAAACATATTTGGCTTGGAGG
chr10	56887085	56887106	GCCAAATATGTTTCAGATGTGG
chr10	56887100	56887121	GATGTGGAACACTTACTGGAGG
chr10	56887127	56887147	GGGCATAAATAAACCAGTTGG
chr10	56887146	56887168	GCTTTTGAATGACTACAATAAGG
chr10	56887153	56887174	GTAGTCATTCAAAAGCCAAAGG
chr10	56887178	56887199	GAGAGGCTCTTAAAGACTTTGG
chr10	56887210	56887232	GAGTCCATTCTATAGATATGTGG
chr10	56887248	56887270	GGTAGAGCAGGGGTATTACTTGG
chr10	56887260	56887282	GTCTATTTGATGGGTAGAGCAGG
chr10	56887270	56887292	GCAAAAATTTGTCTATTTGATGG
chr10	56887320	56887342	GAAAGAATAGTCTTTTCAATGGG
chr10	56887321	56887342	GAAAGAATAGTCTTTTCAATGG
chr10	56887358	56887377	GGATTATATTAGGGTAAAGG
chr10	56887364	56887384	GAACATAGGATTATATTAGGG
chr10	56887365	56887384	GAACATAGGATTATATTAGG
chr10	56887389	56887411	GTAAATTCAGCAGCTATCTTTGG
chr10	56887413	56887433	GTGTAGATATGTATGCTCTGG
chr10	56887559	56887579	GATTAGGGTCCTAAAAAATGG
chr10	56887569	56887591	GGACCCTAATCTTACATATGTGG
chr10	56887572	56887592	GCCACATATGTAAGATTAGGG
chr10	56887573	56887592	GCCACATATGTAAGATTAGG
chr10	56887612	56887632	GTCCACAGATTCTCAGTGTGG
chr10	56887652	56887671	GTAATAAGAAACAAAAAAGG
chr10	56887748	56887768	GTCTCTTTCTCCTCAGACTGG
chr10	56887758	56887777	GAATATACTCCAGTCTGAGG
chr10	56887770	56887792	GTATATTCAAGACTTTCCCCAGG
chr10	56887786	56887807	GTCTTTAGATTATTGCCTGGGG
chr10	56887787	56887807	GTCTTTAGATTATTGCCTGGG
chr10	56887788	56887810	GCTGTCTTTAGATTATTGCCTGG
chr10	56887814	56887836	GATTTAGAGAGTGTAGATACTGG
chr10	56887836	56887858	GATTCCTAACTGCTTCCAACTGG
chr10	56887840	56887862	GCTTCCAGTTGGAAGCAGTTAGG
chr10	56887862	56887882	GCGTTAGATCATAAAAAGTGG
chr10	56887890	56887910	GTGCATCTTTCAAGGGCAAGG
chr10	56887941	56887962	GGTGGGAGTGAGGGTTGAGAGG
chr10	56887949	56887970	GTATATAAGGTGGGAGTGAGGG
chr10	56887950	56887972	GAGTATATAAGGTGGGAGTGAGG
chr10	56887957	56887979	GAAGTCTGAGTATATAAGGTGGG
chr10	56887958	56887980	GGAAGTCTGAGTATATAAGGTGG
chr10	56887961	56887980	GGAAGTCTGAGTATATAAGG
chr10	56887979	56888001	GAAAAAAAAGGATGGTAGTAAGG
chr10	56887987	56888008	GCAAATAGAAAAAAAAGGATGG
chr10	56888021	56888040	GGGAAAATGAGAATATGAGG
chr10	56888148	56888170	GTTAACTCTGCTGTTAATTATGG
chr10	56955615	56955636	GGAAAGTAAGATAAACAGTGGG
chr10	56955616	56955636	GGAAAGTAAGATAAACAGTGG
chr10	56955796	56955818	GATTCTGATTCACTGACAATTGG
chr10	56955820	56955842	GTCATTAAGAACAGTAAGGAAGG
chr10	56955906	56955926	GGCTATCACACTAAGCAGAGG
chr10	56955911	56955933	GCTTAGTGTGATAGCCAGTTTGG
chr10	56955925	56955945	GGCAATGAATATCCAAACTGG
chr10	56955944	56955963	GTGTAGGAGGTCGTAATAGG
chr10	56955954	56955974	GGAATAAACTTGTGTAGGAGG
chr10	56955973	56955992	GGGATGATGGAAAAAAATGG
chr10	56955983	56956003	GGTACATGACTGGGATGATGG
chr10	56955990	56956011	GTGTGAATGGTACATGACTGGG
chr10	56955991	56956011	GTGTGAATGGTACATGACTGG
chr10	56956002	56956021	GATAACTACAGTGTGAATGG
chr10	56956097	56956119	GTAAGTGGTGTCAACTTCATGGG
chr10	56956098	56956120	GGTAAGTGGTGTCAACTTCATGG
chr10	56956108	56956129	GACACCACTTACCTTTCAATGG
chr10	56956119	56956139	GAATATAAAGCCATTGAAAGG
chr10	56956177	56956199	GCTCTATTGAAAGAGATAATAGG
chr10	56956232	56956251	GCCTTCAAGTTAGTTCATGG
chr10	56956233	56956253	GGCCATGAACTAACTTGAAGG
chr10	56956269	56956291	GAATTATCCTAACAGCTTCCTGG
chr10	56956283	56956304	GCTTCCTGGATATAATCACAGG
chr10	56956287	56956307	GTACCTGTGATTATATCCAGG
chr10	56956315	56956335	GGACATACAACAAACATAAGG
chr10	56956420	56956440	GTAAAAGTATTTCATTAATGG
chr10	56956501	56956523	GTAAAGAAAAATTTTCCATACGG
chr10	56956516	56956535	GACAAAACTCGTCCGTATGG
chr10	56956539	56956560	GACTGAAAAAAATGTGTTTTGG
chr10	56956714	56956733	GGATTATATAATTACTTGGG
chr10	56956775	56956794	GTAACTATTTAAAAAAATGG
chr10	56956807	56956829	GCTCACCTAGTAAAAAGAAGTGG
chr10	56956829	56956851	GTTTATTTTACATAACTAGGTGG
chr10	56956832	56956851	GTTTATTTTACATAACTAGG
chr10	56956903	56956923	GGAAGAAAGTAGGTAGCTAGG
chr10	56956911	56956932	GTTTTGAAAGGAAGAAAGTAGG
chr10	56956922	56956942	GAAAATAAGAGTTTTGAAAGG
chr10	56956960	56956982	GTGATATAAATGAATAGTGCTGG
chr10	56957134	56957154	GAAAATTTAATCAAAATCTGG
chr10	56957168	56957188	GCAATTCTGTATGAATCATGG
chr10	56957211	56957231	GTTTCAGATTGAATAAGATGG
chr10	56957227	56957247	GATGGTTGTCGATAGACTTGG
chr10	56957303	56957322	GTGTTATACTGACATTATGG
chr10	56957368	56957389	GTCATTCATCCAGTGTTAGTGG
chr10	56957386	56957407	GTGGCTACATAATAGAAGCAGG
chr10	56957388	56957410	GGCTACATAATAGAAGCAGGTGG
chr10	56957451	56957472	GCTATTTAGGCCCTGAACCAGG
chr10	56957463	56957485	GGAATAAACACTTGCTATTTAGG
chr10	56957484	56957504	GAAGATAATGTACTTACCAGG
chr10	56957512	56957533	GATATATTTTGCTTTTAAGTGG
chr10	56957597	56957617	GTATGGTATCTTATCAATGGG
chr10	56957598	56957617	GTATGGTATCTTATCAATGG
chr10	56957612	56957634	GAAACATTGATATATAAGTATGG
chr10	56957630	56957651	GTTTCATAATTCTTTAAAATGG
chr10	56957699	56957718	GTGAAGTTATTTTGTTAAGG
chr10	56957768	56957790	GTGGTTCTGTGTTCTGCCTCAGG
chr10	56957771	56957793	GTTCTGTGTTCTGCCTCAGGAGG
chr10	56957783	56957803	GCCTCAGGAGGTAGAAAAAGG
chr10	56957811	56957832	GATATAGATAGATAGTGAATGG
chr10	56957825	56957846	GTGAATGGTAAGAAATCAATGG
chr10	56957848	56957868	GATTTGCAGATCGTTGTTTGG
chr10	56957857	56957876	GATCTGCAAATCATGGTTGG
chr10	56957902	56957921	GTTCTTCTTCACTGTTAAGG
chr10	57995633	57995652	GGGAGTAGAGTGAAGAAAGG
chr10	57995634	57995656	GGAGTAGAGTGAAGAAAGGATGG
chr10	57995635	57995657	GAGTAGAGTGAAGAAAGGATGGG
chr10	57995686	57995707	GTGTTTCAGCATTAAAATATGG
chr10	57995797	57995818	GGGTAGTAACATTTCATGAGGG
chr10	57995798	57995818	GGGTAGTAACATTTCATGAGG
chr10	57995816	57995838	GGGAAATAGTATGGCATGTAGGG
chr10	57995817	57995838	GGGAAATAGTATGGCATGTAGG
chr10	57995836	57995856	GCAGACTACCAAAACTCTGGG
chr10	57995837	57995856	GCAGACTACCAAAACTCTGG
chr10	57995863	57995882	GCTAAGATTTAAAAATTAGG
chr10	57995944	57995966	GATGCATTTTATTACATTAGGGG
chr10	57996067	57996089	GAAGAATGTAATCCTCTTACAGG
chr10	57996070	57996091	GAATGTAATCCTCTTACAGGGG
chr10	57996074	57996094	GTAATCCTCTTACAGGGGAGG
chr10	57996079	57996099	GCTTACCTCCCCTGTAAGAGG
chr10	57996098	57996118	GCAGAATTAGTTTCATAGAGG
chr10	57996150	57996171	GTTAAGCAGTAGGGCTCTTTGG
chr10	57996159	57996181	GAATATGTATGTTAAGCAGTAGG
chr10	57996165	57996186	GCTTAACATACATATTCCATGG
chr10	57996217	57996239	GAAAATGTAAAATTAGGATGTGG
chr10	57996242	57996262	GAGAAAACACACTTTGTGAGG
chr10	57996304	57996325	GTTCCATTCTTAAAGTTCTTGG
chr10	57996371	57996390	GTGAAGTACATCAAAGAGGG
chr10	57996414	57996435	GTGAACGAAATGAATCTTCAGG
chr10	57996451	57996472	GTCAAAAACATAGAGTGGGAGG
chr10	57996509	57996529	GTTTCATTAATACGCACATGG
chr10	57996592	57996613	GGTATGATTTCAGGCATGCAGG
chr10	57996600	57996620	GAAGGCAGGTATGATTTCAGG
chr10	57996612	57996633	GTGATGGGGACATGAAGGCAGG
chr10	57996615	57996637	GCCTTCATGTCCCCATCACATGG
chr10	57996625	57996646	GGAGTCTCTCCATGTGATGGGG
chr10	57996626	57996646	GGAGTCTCTCCATGTGATGGG
chr10	57996627	57996646	GGAGTCTCTCCATGTGATGG
chr10	57996670	57996689	GCAGCTTTAAGGACCAATGG
chr10	57996678	57996699	GAGAAGCATAGCAGCTTTAAGG
chr10	57996721	57996742	GGTTCACCCCTTTAATAACTGG
chr10	57996729	57996751	GTCCCTGGGCCAGTTATTAAAGG
chr10	57996743	57996765	GAATTATATCTCTGGTCCCTGGG
chr10	57996744	57996765	GAATTATATCTCTGGTCCCTGG
chr10	57996781	57996802	GAAATACTCCTGAAGATGTTGG
chr10	57996851	57996873	GAGAAAGAAATGATAGAATAAGG
chr10	57996978	57996999	GTTAATGAGATACCATACCAGG
chr10	57997028	57997048	GCAGGATTTATGACTTATGGG
chr10	57997029	57997048	GCAGGATTTATGACTTATGG
chr10	57997079	57997098	GAAGATAGGATAGGAAAGGG
chr10	57997080	57997102	GAAAGAAGATAGGATAGGAAAGG
chr10	57997085	57997107	GAAGAGAAAGAAGATAGGATAGG
chr10	57997178	57997198	GATTGACCATAAAGTGCTCGG
chr10	57997184	57997204	GGCATGCCGAGCACTTTATGG
chr10	57997203	57997223	GACATTACTTGATCACCATGG
chr10	57997246	57997268	GAATTTTACTAGATTTAGCAAGG
chr10	57997338	57997359	GGCCTCTGTATGTGTGTTGAGG
chr10	57997349	57997369	GTGTGTTGAGGTGGGCAGTGG
chr10	57997356	57997376	GAGGTGGGCAGTGGAGATAGG
chr10	57997386	57997408	GAGTACTTTTGTTTTCAACTGGG
chr10	57997396	57997415	GTTTTCAACTGGGCAAAAGG
chr10	57997497	57997518	GAACTTACAAAAAACAGACAGG
chr10	57997556	57997576	GAGAAATCTAGATGTTACTGG
chr10	57997566	57997587	GATGTTACTGGAACACATGAGG
chr10	57997575	57997594	GGAACACATGAGGCTTTAGG
chr10	57997690	57997711	GGAAGCATGTTTCTTTAGCAGG
chr10	57997713	57997735	GTCATCTTAACTTCAGTAGAAGG
chr10	57997759	57997779	GCTAAAACCTTTCAAACCTGG
chr10	57997785	57997806	GAAATATATTAGTCAAGTCTGG
chr10	57997924	57997943	GTATTCCCCTTTTCCTGCGG
chr10	57997929	57997949	GAGAGTCCGCAGGAAAAGGGG
chr10	57997930	57997952	GATGAGAGTCCGCAGGAAAAGGG
chr10	57997931	57997952	GATGAGAGTCCGCAGGAAAAGG
chr10	57997937	57997957	GCATAGATGAGAGTCCGCAGG
chr10	57997969	57997988	GCTATACATCCTGGGTGTGG
chr10	57997981	57998002	GGGTGTGGCATGACACTGTAGG
chr10	57998001	57998023	GGAAGTCCTCAAAACTAATCAGG
chr10	57998002	57998024	GAAGTCCTCAAAACTAATCAGGG
chr10	57998022	57998042	GGGCAGGGGAAATAATGTTGG
chr10	57998071	57998091	GCTAGCTGTTTTAGAATATGG
chr10	57998208	57998230	GTGCTTAATATGAATGCTGGAGG
chr10	57998238	57998259	GTCACCCATTATTCAGGAAAGG
chr10	57998243	57998265	GCCACTCCTTTCCTGAATAATGG
chr10	57998253	57998273	GGAAAGGAGTGGCTGGAAGGG
chr10	57998284	57998306	GCAGAAAATAATTTCTTGTGTGG
chr10	57998308	57998328	GAGAGCAACATTCAGTTTTGG
chr10	57998451	57998471	GGATAGTGTCGTGAAATCAGG
chr10	57998470	57998491	GATTACTTCTAATGGTACTTGG
chr10	57998474	57998496	GTACCATTAGAAGTAATCTTCGG
chr10	57998495	57998514	GGAGAGGTTATATTTCTAGG
chr10	57998527	57998546	GATTTGGTTAAATACACAGG
chr10	57998540	57998562	GACATAATGGATTCTAGATTTGG
chr10	57998585	57998604	GTTAGATAGCTATATGATGG
chr10	57998663	57998683	GTAGAATTGTCTCTACTGAGG
chr10	57998769	57998790	GTAAATATTGTGTTTTATTTGG
chr10	57998823	57998843	GAGTGCAGGTTTTAGCAAAGG
chr10	57998914	57998936	GAATGCCCTATAATACAGAATGG
chr10	57998938	57998960	GAACAGTGCTTTATCAAAGAAGG
chr10	57999018	57999040	GTTTGACTTAAAATGTAACTTGG
chr10	57999094	57999114	GATTTAATTCTGTATCTGAGG
chr10	58367807	58367828	GTCTGAGTTGGGAGCTGGGAGG
chr10	58367813	58367835	GTTGGGAGCTGGGAGGACTCAGG
chr10	58367816	58367836	GGGAGCTGGGAGGACTCAGGG
chr10	58367867	58367888	GAAACATAAAATCTTACTAAGG
chr10	58367872	58367894	GTAAGATTTTATGTTTCATTGGG
chr10	58367892	58367913	GGGTTTACCCACATCACTGAGG
chr10	58367910	58367929	GAGGCTTTGGAAAACATTGG
chr10	58367973	58367992	GTAAGAAAGTGAAAAAAAGG
chr10	58368000	58368022	GTTTCGATTACTGGTGTGAGTGG
chr10	58368009	58368030	GAACTCAAGTTTCGATTACTGG
chr10	58368035	58368054	GGCTTTATTTCTGAGACAGG
chr10	58368049	58368071	GACAGGCTAGGAGAAGTCAAAGG
chr10	58368095	58368117	GCAAGGAACCAAAGTATTCAAGG
chr10	58368108	58368129	GTATTCAAGGTTGAATTACTGG
chr10	58368297	58368318	GTTTAAATTCACTAGTGTTTGG
chr10	58368338	58368357	GGAAGAGACTTATTATGAGG
chr10	58368485	58368507	GCTCTGTATAATCTAATATTTGG
chr10	58368589	58368611	GTAGCTCTTTCTCTCTAAAGAGG
chr10	58368617	58368639	GACTGACGGAATCAGAGAGGTGG
chr10	58368621	58368640	GACGGAATCAGAGAGGTGGG
chr10	58368646	58368667	GGTCTCGTCTGAATATGATTGG
chr10	58368659	58368679	GACGAGACCTACTTGGCTAGG
chr10	58368666	58368687	GAATATATCCTAGCCAAGTAGG
chr10	58368673	58368692	GGCTAGGATATATTCAGTGG
chr10	58368678	58368698	GGATATATTCAGTGGCCTGGG
chr10	58368693	58368714	GAAAAGAAATTACCTTCCCAGG
chr10	58368697	58368719	GGAAGGTAATTTCTTTTCAGTGG
chr10	58368698	58368720	GAAGGTAATTTCTTTTCAGTGGG
chr10	58368718	58368739	GGGAAATCTAAAAAGTGACAGG
chr10	58368734	58368755	GACAGGAAGTGATCATATAAGG
chr10	58368812	58368833	GGGAGGATATTGACCTTTGAGG
chr10	58368837	58368858	GGTAAAAATTCTGTTTTGTTGG
chr10	58368857	58368879	GTTTTAAATCTGAGAAACCAAGG
chr10	58368882	58368901	GAAAAACACTGGAATGATGG
chr10	58368890	58368911	GAAGATGAAAGAAAAACACTGG
chr10	58368928	58368950	GACTAAAAAGTCACATAAAAAGG
chr10	58369074	58369096	GCAAAATTGTAGTATCAATAAGG
chr10	58369102	58369122	GTAAGTTTCTGGATTTCAGGG
chr10	58369106	58369126	GTTTCTGGATTTCAGGGAAGG
chr10	58369129	58369151	GTTTAACTGTACTCAACCTTCGG
chr10	58369145	58369167	GCCCTTGAAAAAAAAACCGAAGG
chr10	58369181	58369201	GAGAATGATCTTAGTTCTTGG
chr10	58369200	58369221	GGCTTCTCTCCCGTTTCATGGG
chr10	58369212	58369234	GTTTCATGGGATAAAATTGAAGG
chr10	58369334	58369356	GGCATGAGGGTTATTCAAATGGG
chr10	58369335	58369356	GGCATGAGGGTTATTCAAATGG
chr10	58369482	58369501	GTTTCAAAGCATTTTAACGG
chr10	58369490	58369510	GCATTTTAACGGTATCAAAGG
chr10	58369509	58369528	GGCAAACCAAAACTGAAGGG
chr10	58369515	58369537	GGTCAAAATCCCTTCAGTTTTGG
chr10	58369536	58369558	GGTAAAAATCTTGCTTTCCAGGG
chr10	58369537	58369559	GGGTAAAAATCTTGCTTTCCAGG
chr10	58369615	58369635	GTGAGTTTAATTTGTTGCTGG
chr10	58369671	58369691	GAGAGAAGCTAGATTTTGGGG
chr10	58369688	58369709	GGGGCTTCCCATAGTGATAAGG
chr10	58369695	58369715	GGGATACCTTATCACTATGGG
chr10	58369696	58369715	GGGATACCTTATCACTATGG
chr10	58369713	58369735	GATTGTGGGCAAAGATATTAGGG
chr10	58369714	58369735	GATTGTGGGCAAAGATATTAGG
chr10	58369727	58369746	GGTTTTAAATAGATTGTGGG
chr10	58369745	58369765	GGTGAATTAACAGAGTCAAGG
chr10	58369775	58369797	GATGAGACTTTGGAGATTTCAGG
chr10	58369778	58369798	GAGACTTTGGAGATTTCAGGG
chr10	58369829	58369850	GAGCAGAGGTATTTGCCAATGG
chr10	58369843	58369863	GCCAATGGCTAATGCAGTAGG
chr10	58369844	58369865	GTCCTACTGCATTAGCCATTGG
chr10	58369873	58369894	GGCATGAAAGGAATCAAATTGG
chr10	58369880	58369899	GATTCCTTTCATGCCAGAGG
chr10	58369893	58369915	GTAAGAATTTAATGAGCCTCTGG
chr10	58369942	58369961	GTCTTTATTACTGAAGTTGG
chr10	58369951	58369972	GTAATAAAGACTAATTTTGTGG
chr10	58369986	58370005	GTTTTGTTCTTAGTTCTGGG
chr10	58370020	58370042	GTAGATTTCACTAAATTGTTAGG
chr10	58370059	58370078	GTAATCCCAGTAATGTAAGG
chr10	58429187	58429209	GCCTCAAAGAAGGATTGTGTTGG
chr10	58429237	58429258	GCTCAAAAATAAATTTGTTTGG
chr10	58429257	58429278	GGAGGTGGTATTTCTAAAAAGG
chr10	58429319	58429339	GCATATACTAAATTTTGGAGG
chr10	58429322	58429342	GTAGCATATACTAAATTTTGG
chr10	58429338	58429360	GCTACTTAGAGGAATAAACTTGG
chr10	58429348	58429370	GGAATAAACTTGGTGAAGAAGGG
chr10	58429381	58429402	GAAAACACAAAGCAACTATTGG
chr10	58429422	58429444	GGAGTTGCACTGTCTCTCACAGG
chr10	58429453	58429472	GATGAAATCTAATCCCAGGG
chr10	58429466	58429487	GGGGTGAAATGAGAACCCTGGG
chr10	58429467	58429487	GGGGTGAAATGAGAACCCTGG
chr10	58429530	58429550	GTTCTCATAAAGAAAATGAGG
chr10	58429570	58429589	GATATTTTCCTGCCAATGGG
chr10	58429578	58429599	GGCCTATCTTCCCATTGGCAGG
chr10	58429582	58429603	GTTAGGCCTATCTTCCCATTGG
chr10	58429596	58429616	GGCCTAACTTCTAGTATTAGG
chr10	58429625	58429646	GTAAGAAGGAAAAATGTGTTGG
chr10	58429649	58429670	GAGACAAGAAGTTTTATGATGG
chr10	58429706	58429725	GAAAGTGAATATCAAGTGGG
chr10	58429893	58429912	GAAGACAATTATAGACATGG
chr10	58429911	58429932	GGCCCAAATGCTAGAAAGCAGG
chr10	58429988	58430007	GACTCTACATAATTAACAGG
chr10	58429991	58430012	GTTAATTATGTAGAGTCAATGG
chr10	58430148	58430169	GTGTTCATGACATGTTGGGAGG
chr10	58430151	58430173	GCTAGTGTTCATGACATGTTGGG
chr10	58430152	58430173	GCTAGTGTTCATGACATGTTGG
chr10	58430186	58430208	GAATGAGAACTACAATATTTGGG
chr10	58430190	58430209	GAGAACTACAATATTTGGGG
chr10	58430216	58430236	GATTATGTGTATTACAAAAGG
chr10	58430255	58430275	GCCTAGATGATATTATTTGGG
chr10	58430256	58430275	GCCTAGATGATATTATTTGG
chr10	58430349	58430370	GCTAGAAACGTTGACAATCTGG
chr10	58430369	58430390	GGAAATCACTCTTTATACCCGG
chr10	58430386	58430405	GGTAAGACAGTGGCACCGGG
chr10	58430393	58430412	GATAAATGGTAAGACAGTGG
chr10	58430404	58430426	GAAAGTAGACTCAAGATAAATGG
chr10	58430433	58430452	GTGTAAGAGGAGATAGATGG
chr10	58430443	58430463	GACCTAGAATTGTGTAAGAGG
chr10	58430501	58430521	GTAGATAAACCAGTTTAGAGG
chr10	58430545	58430565	GTTACTGTACCATGAGGGAGG
chr10	58430549	58430571	GACATTGTTACTGTACCATGAGG
chr10	58430650	58430670	GGATCACATATTGAATTAAGG
chr10	58430669	58430689	GAAATCATATAAGGACATAGG
chr10	58430697	58430718	GATCTAGCTCCCATTCACCAGG
chr10	58430706	58430725	GTAGGAGCCTGGTGAATGGG
chr10	58430721	58430742	GAAGGAATACTGATTCTGTAGG
chr10	58430738	58430759	GGCTGGTGAGTAAAGAAGAAGG
chr10	58430758	58430780	GAAATAAATGAAAGTTGATATGG
chr10	58430780	58430800	GTAGAAGTTACATTTGAGAGG
chr10	58430804	58430823	GCTTGTTCAAATACCATAGG
chr10	58430827	58430847	GAATTGGTATTAAAATATAGG
chr10	58430841	58430860	GATCTCTGCCTAAGAATTGG
chr10	58430866	58430885	GTTGGAGTTCAAGTTGCTGG
chr10	58430869	58430891	GCAACTTGAACTCCAACTTATGG
chr10	58430881	58430903	GGCTGGGAGAGGCCATAAGTTGG
chr10	58430897	58430919	GTTAATATAGTTTTGAGGCTGGG
chr10	58430898	58430919	GTTAATATAGTTTTGAGGCTGG
chr10	58430902	58430922	GCAGTTAATATAGTTTTGAGG
chr10	58430966	58430987	GGGATTTAGTCCAGAATGGAGG
chr10	58430986	58431008	GAAAAAAAATGCACAGATCCTGG
chr10	58431036	58431057	GCTGTTGAATATTCGTTTAAGG
chr10	58431044	58431064	GAATATTCAACAGCTAAGAGG
chr10	66534026	66534047	GGGATTTTAATAATTTTGAAGG
chr10	66534105	66534125	GAACATTGGTCAGCTTTGAGG
chr10	66534149	66534171	GGTTGATGTTGTGCAGTGCCTGG
chr10	66534156	66534178	GTTGTGCAGTGCCTGGCTATGGG
chr10	66534167	66534187	GATAAGATTCCCATAGCCAGG
chr10	66534216	66534235	GCCATTTACTCTTTCCATGG
chr10	66534359	66534378	GAGATGTAAAAATCAAGAGG
chr10	66534392	66534413	GTTGTTAAGATAATTACATAGG
chr10	66534495	66534515	GTCATATAATTATACTTACGG
chr10	66534515	66534537	GTACTGTGGGTAAAATAAAAAGG
chr10	66534632	66534653	GAAGATCTAGAAGACAAATTGG
chr10	66534694	66534715	GAAAACAAACCTCTGACACTGG
chr10	66534754	66534773	GTTATTTCATCAGAAATAGG
chr10	66535176	66535198	GCCTGTAAGGATAAACAAGAAGG
chr10	66535194	66535214	GAAGGAGAAATTATTGGAAGG
chr10	66535218	66535240	GCACTAACTCCCAGAAATGCAGG
chr10	66535227	66535246	GGTTTTCCTGCATTTCTGGG
chr10	66535245	66535266	GAAATGCAGTCATATCTAAAGG
chr10	66535260	66535279	GCATTTCTAGAGATCACAGG
chr10	66535330	66535350	GTAAATTAACTGCAAACAGGG
chr10	66535331	66535350	GTAAATTAACTGCAAACAGG
chr10	66535341	66535362	GTTAATTTACATGCTCCTGTGG
chr10	66535356	66535376	GTAAGCAACAATAACCACAGG
chr10	66535645	66535667	GCTGTTTGTTTGCTTGTTTCTGG
chr10	66535685	66535704	GTTGAAAATATCTCTATTGG
chr10	66535727	66535749	GCGTGCTCAACTATAACATAAGG
chr10	66535754	66535776	GATGACTTCAGGGAGAGAAATGG
chr10	66535764	66535785	GGGTGGCATGATGACTTCAGGG
chr10	66535765	66535785	GGGTGGCATGATGACTTCAGG
chr10	66535903	66535925	GCAGGTGCAATATTTAGTAGAGG
chr10	66535981	66536000	GAATGCTCAGTTTATTATGG
chr10	66535999	66536019	GGTGATAAATATGAATATTGG
chr10	66536011	66536031	GAATATTGGAGATACAAGAGG
chr10	66536053	66536075	GAGGAATTTTCTAGAAGGTGGGG
chr10	66536104	66536125	GAGAGAATGTGTGTATATTTGG
chr10	83176841	83176863	GTTATAATCCTGCTACAAAGAGG
chr10	83176849	83176868	GTAATCCTCTTTGTAGCAGG
chr10	83176931	83176951	GCACAGTGTTACATGGGAAGG
chr10	83176945	83176965	GGGAAGGACAGAAGATGATGG
chr10	83176950	83176971	GGACAGAAGATGATGGATTAGG
chr10	83176961	83176983	GATGGATTAGGAAAAGAGTAGGG
chr10	83176965	83176987	GATTAGGAAAAGAGTAGGGAAGG
chr10	83176981	83177002	GGGAAGGGCTTCACATATAAGG
chr10	83177013	83177033	GCCCCTATTGAACAGAGAAGG
chr10	83177022	83177041	GAACAGAGAAGGAGAGAAGG
chr10	83177050	83177071	GAGACAAAGCAGCAAGCTATGG
chr10	83177058	83177080	GCAGCAAGCTATGGTCCATGGGG
chr10	83177065	83177085	GCTATGGTCCATGGGGCTGGG
chr10	83177077	83177097	GGGGCTGGGAGAGAAATGAGG
chr10	83177087	83177109	GAGAAATGAGGCGCTTGTTAGGG
chr10	83177103	83177124	GTTAGGGCAGACCCTTAGCAGG
chr10	83177167	83177188	GCCAGAATGCAAGAAAGGCAGG
chr10	83177187	83177209	GGAAATGAGTCTGTACAGAGAGG
chr10	83177193	83177215	GAGTCTGTACAGAGAGGACTAGG
chr10	83177239	83177258	GCTAAAAATATATAGCCTGG
chr10	83177270	83177292	GGCAGTTGAGTAAACGTAAGTGG
chr10	83177297	83177318	GAGTTTCAGACATTTTACTTGG
chr10	83177321	83177341	GTTATATGAAGTCTGTTTTGG
chr10	83177335	83177357	GTTTTGGAATCAAGTAATGCTGG
chr10	83177520	83177540	GCATTGTACCTGTGTAGATGG
chr10	83177573	83177594	GTGCTAGCAATCCCAAAAAGGG
chr10	83177574	83177594	GTGCTAGCAATCCCAAAAAGG
chr10	83177581	83177603	GGGATTGCTAGCACGAATCATGG
chr10	83177716	83177736	GACAGTAGAGGGACGAAATGG
chr10	83177735	83177754	GGCCGTTCACATTGTCAAGG
chr10	83177737	83177758	GTGGCCTTGACAATGTGAACGG
chr10	83177739	83177761	GTTCACATTGTCAAGGCCACAGG
chr10	83177753	83177775	GGCCACAGGCTTTGTCTCTTTGG
chr10	83177755	83177776	GCCAAAGAGACAAAGCCTGTGG
chr10	83177779	83177801	GATGATTGGGAATGGTAGTTGGG
chr10	83177780	83177801	GATGATTGGGAATGGTAGTTGG
chr10	83177787	83177809	GCACAAGAGATGATTGGGAATGG
chr10	83177820	83177840	GTTGCAACTCTTGCTATTTGG
chr10	83177853	83177875	GAGTAAGAAAAGTAAAAGGAAGG
chr10	83177891	83177913	GACACAGAAGACAGACTTTCAGG
chr10	83177911	83177932	GTCATCATACAACTACCCCAGG
chr10	83177926	83177947	GATAAAATTCTGGCTCCTGGGG
chr10	83177927	83177949	GTGATAAAATTCTGGCTCCTGGG
chr10	83177928	83177950	GGTGATAAAATTCTGGCTCCTGG
chr10	83177935	83177956	GCTTCTGGTGATAAAATTCTGG
chr10	83177952	83177974	GAAGCTACCATGAGGGTAGAAGG
chr10	83177976	83177998	GTATAAAGATTTTATTCTGAAGG
chr10	83177997	83178019	GGCCATAGATATAGCAAATATGG
chr10	83178018	83178040	GGATGATTCTAGCACTTTAGAGG
chr10	83178069	83178088	GAAGTAAAAAAAAAACATGG
chr10	83178087	83178108	GGCATTGAGAGTAGAGACAGGG
chr10	83178122	83178144	GACTAATTTGAAGAAATGATTGG
chr10	83178134	83178154	GAAATGATTGGCAAGACTTGG
chr10	83178213	83178233	GCCTCATTTTGTGGTGAGAGG
chr10	83178214	83178236	GCACCTCTCACCACAAAATGAGG
chr10	83178257	83178277	GAACGAAGAGTATAGAGTGGG
chr10	83178261	83178281	GAAGAGTATAGAGTGGGAGGG
chr10	83178264	83178285	GAGTATAGAGTGGGAGGGCTGG
chr10	83178348	83178370	GAAAGTAAAATAATTTGAAATGG
chr10	83178377	83178397	GTAAGAAGACAAATAAGTAGG
chr10	83178381	83178402	GAAGACAAATAAGTAGGCATGG
chr10	83178393	83178415	GTAGGCATGGTGTTTATTGAAGG
chr10	83178401	83178422	GGTGTTTATTGAAGGTAGAAGG
chr10	83178492	83178511	GGTTGTATTAGAATGCTAGG
chr10	83178537	83178556	GTGTCACAGAATGTCTGGGG
chr10	83178576	83178597	GTAATTGCTAACAAGAATAAGG
chr10	83178651	83178673	GTTTAGAATACAAGGAAGATTGG
chr10	83178659	83178678	GTAATGTTTAGAATACAAGG
chr10	83178716	83178738	GCTAACTGTGTTACAAGCAGGGG
chr10	83178717	83178738	GCTAACTGTGTTACAAGCAGGG
chr10	83178718	83178740	GTGCTAACTGTGTTACAAGCAGG
chr10	83178779	83178801	GTTGTATTTGCAATAAAAATAGG
chr10	84393083	84393105	GGCTTTGTTTATGATGATGATGG
chr10	84393107	84393129	GGTTTCTCTGAGCAAAGAAGGGG
chr10	84393123	84393144	GAAGGGGAGACTAAGTTCTTGG
chr10	84393217	84393237	GTTCCAATAGAGTTGGGAGGG
chr10	84393226	84393248	GAGTTGGGAGGGTGAAAAAGCGG
chr10	84393260	84393282	GCCATTAATCATGATCTGGAGGG
chr10	84393272	84393294	GATCTGGAGGGTGAGAAGAGAGG
chr10	84393323	84393345	GTATTAGTGCAGTCCACCAAGGG
chr10	84393336	84393358	GCCACACTTTAAGCCCTTGGTGG
chr10	84393339	84393360	GGGCCACACTTTAAGCCCTTGG
chr10	84393343	84393363	GGGCTTAAAGTGTGGCCCAGG
chr10	84393358	84393380	GCTTGGACATCTTGACTCCTGGG
chr10	84393359	84393380	GCTTGGACATCTTGACTCCTGG
chr10	84393365	84393386	GTCAAGATGTCCAAGCATCAGG
chr10	84393375	84393397	GCTGACACACTCCTGATGCTTGG
chr10	84393379	84393400	GCATCAGGAGTGTGTCAGCAGG
chr10	84393396	84393416	GCAGGCTGATGTTTACAAAGG
chr10	84393399	84393421	GGCTGATGTTTACAAAGGTTAGG
chr10	84393430	84393452	GGAACAGACTTTAAATAAGCTGG
chr10	84393451	84393470	GTGGAAACAGAGCTCGCTGG
chr10	84393471	84393491	GAGACGTTACTAGAAAAATGG
chr10	84393473	84393494	GACGTTACTAGAAAAATGGAGG
chr10	84393490	84393511	GGAGGCTGTAGCCAAGTTTGGG
chr10	84393497	84393518	GTAGCCAAGTTTGGGAGATGGG
chr10	84393537	84393558	GCTTAAAATGTGTACATTTTGG
chr10	84393544	84393563	GTACACATTTTAAGCAGAGG
chr10	84393597	84393616	GTGGACAAAAAAATTGATGG
chr10	84393618	84393637	GAAAAGCCAAATACATTTGG
chr10	84393652	84393672	GTTCTCTTTTCGCTGTTAAGG
chr10	84393667	84393686	GAGAACTGGCAAGAAAAAGG
chr10	84393674	84393693	GGCAAGAAAAAGGTGAAAGG
chr10	84393703	84393725	GAAAAAGAACCTGAATTTTCAGG
chr10	84393760	84393780	GTTCTGATCACTGAACTTTGG
chr10	84393765	84393785	GTTCAGTGATCAGAACTTGGG
chr10	84393792	84393811	GAGATTATGGTTCATAAAGG
chr10	84393800	84393819	GGTTCATAAAGGACAACGGG
chr10	84393834	84393856	GCAGCATGGGCCTTTGTTGTTGG
chr10	84393852	84393872	GTTGGATCATCTGAACACTGG
chr10	84393871	84393891	GGACTAGAAGAAGTGTTCAGG
chr10	84393931	84393952	GCCATGTTCAAGGTAAAAGTGG
chr10	84393970	84393992	GAGGGAGCAGTGCAATGCACAGG
chr10	84393972	84393993	GGGAGCAGTGCAATGCACAGGG
chr10	84393991	84394010	GGGTGTCCAGTCATGACTGG
chr10	84393997	84394016	GATCTTCCAGTCATGACTGG
chr10	84394028	84394050	GAATCATGGAGAGTAGAAAAGGG
chr10	84394049	84394071	GGTGAAGAAGACACAAGGCAAGG
chr10	84394189	84394210	GTGATCTTCAGAAGTTTAGAGG
chr10	84394227	84394249	GTCTAGTTTCACAATAATTTGGG
chr10	84394320	84394342	GAAAGCATTGGCTCTCTTCTGGG
chr10	84394321	84394343	GGAAAGCATTGGCTCTCTTCTGG
chr10	84394342	84394364	GATATGTTTACATATTAGAGAGG
chr10	84394374	84394395	GAAATATAGTTAGAAAGTCTGG
chr10	84394394	84394413	GGCAGAAATCAGTCCAATGG
chr10	84394407	84394427	GCTTTCAGGAAAAACCATTGG
chr10	84394441	84394463	GATACCTAGAAAGTTCTTTGGGG
chr10	84394453	84394474	GTTCTTTGGGGAAAGTGTAAGG
chr10	84394477	84394496	GTACTTTAATCACTTACTGG
chr10	84394518	84394537	GTGAGTAATTAATGATGTGG
chr10	84394551	84394570	GCAGGTCAGATGATGGTTGG
chr10	84394562	84394582	GATGGTTGGATAGAGTGTTGG
chr10	84394593	84394615	GTTACATTGTTATAAATTGTAGG
chr10	84394620	84394641	GAAGACAAGAGAAGCCATCAGG
chr10	84394640	84394662	GGTGCACCTTTCTATAAATGTGG
chr10	84394641	84394663	GTGCACCTTTCTATAAATGTGGG
chr10	84394659	84394681	GTGGGTTGGGATGAGGAAAAAGG
chr10	84394680	84394699	GGAAGACAGTTGTGACCAGG
chr10	84394688	84394708	GTTGTGACCAGGTTCATTGGG
chr10	84394706	84394725	GGGCCTTGAGAGAGTGATGG
chr10	84394713	84394733	GAGAGAGTGATGGTATATGGG
chr10	84394755	84394774	GTTAATTGTTAAGAAGAAGG
chr10	84394782	84394804	GAAAGAATACTTATATCTTTTGG
chr10	84394846	84394867	GAAAAGACCTGAACCCAAATGG
chr10	84394859	84394880	GTTTGATATGAAGCCATTTGGG
chr10	84394860	84394880	GTTTGATATGAAGCCATTTGG
chr10	84394886	84394906	GCAATTCTTGGTTAGGAGAGG
chr10	84394931	84394953	GGTAGTAAAAGACTGCAGAGTGG
chr10	84394952	84394974	GAAAGAAGATCAAACGAAGGTGG
chr10	84394955	84394977	GATGAAAGAAGATCAAACGAAGG
chr10	84394986	84395007	GAGATAGAATAGAAATCATGGG
chr10	84394987	84395007	GAGATAGAATAGAAATCATGG
chr10	84395027	84395049	GAACCTTTCAAATAACTACGTGG
chr10	84395053	84395075	GCTGGAGTCTTTAGATTATGGGG
chr10	84395054	84395075	GCTGGAGTCTTTAGATTATGGG
chr10	84395055	84395075	GCTGGAGTCTTTAGATTATGG
chr10	84395096	84395118	GCTCTTGAATTTGGGGTCTTTGG
chr10	84395104	84395126	GCATAAAAGCTCTTGAATTTGGG
chr10	84395105	84395126	GCATAAAAGCTCTTGAATTTGG
chr10	84395159	84395181	GTAAGAATACATGCCCATGATGG
chr10	84395171	84395191	GCCCATGATGGAGTTGCTGGG
chr10	84395172	84395192	GCCCAGCAACTCCATCATGGG
chr10	84395173	84395192	GCCCAGCAACTCCATCATGG
chr10	84395194	84395216	GGCTTTCCAGTCCCCAAGAAGGG
chr10	84395205	84395225	GGAATATGTCCCTTCTTGGGG
chr10	84395206	84395225	GGAATATGTCCCTTCTTGGG
chr10	84395207	84395229	GACAGGAATATGTCCCTTCTTGG
chr10	84395215	84395237	GGACATATTCCTGTCTTCTGAGG
chr10	84395216	84395238	GACATATTCCTGTCTTCTGAGGG
chr10	84395227	84395247	GTCTTCTGAGGGTGCTGTAGG
chr10	84395236	84395258	GGGTGCTGTAGGTCTTCTGTTGG
chr10	84395237	84395259	GGTGCTGTAGGTCTTCTGTTGGG
chr10	84395243	84395265	GTAGGTCTTCTGTTGGGCTGGGG
chr10	84395246	84395266	GGTCTTCTGTTGGGCTGGGGG
chr10	84395247	84395269	GTCTTCTGTTGGGCTGGGGGAGG
chr10	84395257	84395277	GGGCTGGGGGAGGATTCATGG
chr10	84395268	84395289	GGATTCATGGTCTTACTTTTGG
chr10	84395301	84395320	GGAGCTCAGATAAGAAGGGG
chr10	84395433	84395455	GTGCACTACAAGTAATACTATGG
chr10	84395455	84395475	GTTTGGTATTGTTTATGTTGG
chr10	84395470	84395492	GAGAAGAGAACATTCTAGTTTGG
chr10	84395497	84395518	GCATTATTTGAGAAGAAAAGGG
chr10	84395498	84395518	GCATTATTTGAGAAGAAAAGG
chr10	84395522	84395542	GTCTCATATTATGTCTTCAGG
chr10	84395552	84395574	GCTGTGTTCAGGATGATTGTTGG
chr10	84395562	84395581	GGATGATTGTTGGTGCTGGG
chr10	84395563	84395585	GATGATTGTTGGTGCTGGGCAGG
chr10	84395566	84395586	GATTGTTGGTGCTGGGCAGGG
chr10	84395570	84395589	GTTGGTGCTGGGCAGGGAGG
chr10	84395576	84395598	GCTGGGCAGGGAGGCTGCAGTGG
chr10	84395584	84395604	GGGAGGCTGCAGTGGACTAGG
chr10	84395588	84395610	GGCTGCAGTGGACTAGGCTTGGG
chr10	84395595	84395616	GTGGACTAGGCTTGGGCTTTGG
chr10	84395609	84395631	GGCTTTGGAGCCCAAGTGAGAGG
chr10	84395637	84395657	GTAAAACGTTTATGAAGTAGG
chr10	84395650	84395672	GAAGTAGGAAGGAGATTGCCTGG
chr10	84395657	84395679	GAAGGAGATTGCCTGGTGAGTGG
chr10	84395674	84395696	GAGTGGTGTCAGAGTTGAAGTGG
chr10	84395676	84395697	GTGGTGTCAGAGTTGAAGTGGG
chr10	84395681	84395703	GTCAGAGTTGAAGTGGGTATGGG
chr10	84395685	84395705	GAGTTGAAGTGGGTATGGGGG
chr10	84395701	84395723	GGGGGTGTCCATATGTAGAGTGG
chr10	84395709	84395731	GCACGAAGCCACTCTACATATGG
chr10	84395728	84395750	GTGCGTAGTGTCAAAGTCCAAGG
chr10	84395730	84395751	GCGTAGTGTCAAAGTCCAAGGG
chr10	84395743	84395764	GTCCAAGGGAATCTTCATGGGG
chr10	84395749	84395769	GGGAATCTTCATGGGGAAAGG
chr10	84395764	84395786	GAAAGGAGTAGTAGCAACAATGG
chr10	84395774	84395794	GTAGCAACAATGGAAGATTGG
chr1	102490433	102490454	GTAGTTCTCAATGTAATAATGG
chr1	102490668	102490689	GAAGCCACAGCTACAGTGAAGG
chr1	102490788	102490807	GTTGTTCTCACCCTGCAAGG
chr1	102490814	102490833	GATAGAAAGACTGAGGGTGG
chr1	102490822	102490844	GACTGAGGGTGGATAATCCATGG
chr1	102490826	102490847	GAGGGTGGATAATCCATGGTGG
chr1	102490839	102490860	GTTACCTATACAACCACCATGG
chr1	102490939	102490958	GTCACAAAAAGTCATACCGG
chr1	102490971	102490993	GGATAAGTTTGTGAAAAGAGTGG
chr1	102490981	102491002	GTGAAAAGAGTGGAATATTAGG
chr1	102490992	102491014	GGAATATTAGGTCTGAAAACAGG
chr1	102491026	102491045	GTATTGAAAATCACAAATGG
chr1	102491070	102491089	GGCTTCTGGTTACCTGTAGG
chr1	102491081	102491101	GAAATGTGCAATGGCTTCTGG
chr1	102491087	102491109	GCCATTGCACATTTCAGAACAGG
chr1	102491122	102491144	GTTTGAGAGAATGGAGACAATGG
chr1	102491147	102491167	GAAGTGTCAGTGCCAAAATGG
chr1	102491170	102491192	GTAATATTTGAGGTATGAATTGG
chr1	102491179	102491201	GAGGTATGAATTGGAAGCTCTGG
chr1	102491186	102491207	GAATTGGAAGCTCTGGACTAGG
chr1	102491207	102491229	GTTAATAACACCAAAAAAAAAGG
chr1	102491239	102491261	GACAGGTAGAAGAGAACATATGG
chr1	102491261	102491283	GATGAGATATCTACTGGTTTTGG
chr1	102491264	102491285	GAGATATCTACTGGTTTTGGGG
chr1	102491277	102491299	GTTTTGGGGAAGGATAGATGAGG
chr1	102491296	102491317	GAGGAAAGAGAAATTAAAATGG
chr1	102491316	102491336	GGCTTTACGTTTTAGCAGGGG
chr1	102491324	102491344	GTTTTAGCAGGGGTTACTAGG
chr1	102491367	102491387	GATTTTAGATTCTATGTGGGG
chr1	102491368	102491387	GATTTTAGATTCTATGTGGG
chr1	102491396	102491415	GTGCATATGAAAGACTGTGG
chr1	102491440	102491462	GTAGACACAAACTTGTGTAAAGG
chr1	102491575	102491597	GGGATAATTTATTTGACAGGAGG
chr1	102491578	102491597	GGGATAATTTATTTGACAGG
chr1	102491595	102491617	GAACGAAGTATTATACTAATGGG
chr1	102491596	102491617	GAACGAAGTATTATACTAATGG
chr1	102491602	102491621	GTATAATACTTCGTTCTGGG
chr1	102491710	102491731	GGGGAAGTGTAAACTGAATTGG
chr1	102491729	102491751	GCTCAGTGACATTAAGTACTGGG
chr1	102491730	102491751	GCTCAGTGACATTAAGTACTGG
chr1	102491781	102491800	GCTACTTTAATTGTAGAGGG
chr1	102491931	102491950	GAAGCCAGGCGTCACAATGG
chr1	102491967	102491989	GACATGAGCGCTGTGAAATGAGG
chr1	102491996	102492018	GTAAGGTAAGAAGTACAAAGAGG
chr1	102492013	102492035	GAAGAGAGAAAAGAGGAGTAAGG
chr1	102492020	102492042	GCAAAGAGAAGAGAGAAAAGAGG
chr1	102492046	102492068	GTAGCAAAGGACAAGGGAAGTGG
chr1	102492052	102492071	GTGGTAGCAAAGGACAAGGG
chr1	102492059	102492078	GAGAAAAGTGGTAGCAAAGG
chr1	102492068	102492090	GAGAGAATCAAAGAGAAAAGTGG
chr1	102492082	102492103	GATTCTCTCTGCCCCATCCTGG
chr1	102492093	102492112	GAAGCAGCACCAGGATGGGG
chr1	102492099	102492120	GAAAAAAAGAAGCAGCACCAGG
chr1	102492122	102492142	GGTCATTGAGAATGATAAAGG
chr1	102492141	102492163	GATTCAAAGCAAGCGGCCAATGG
chr1	102492146	102492168	GGCCGCTTGCTTTGAATCTCTGG
chr1	102492201	102492223	GTGAGCACCATATCTGACTATGG
chr1	102492235	102492256	GATGTATCCTCTGCTATTTTGG
chr1	102492261	102492283	GTATTTATATTCAAATATAATGG
chr1	102492321	102492342	GCTCATCCTCCTTTCCTCCTGG
chr1	102492327	102492348	GCAGATCCAGGAGGAAAGGAGG
chr1	102492330	102492351	GGAGCAGATCCAGGAGGAAAGG
chr1	102492335	102492356	GGGGTGGAGCAGATCCAGGAGG
chr1	102492338	102492360	GGTAGGGGTGGAGCAGATCCAGG
chr1	102492350	102492371	GGGTCAGGGTAGGTAGGGGTGG
chr1	102492353	102492375	GAGAGGGTCAGGGTAGGTAGGGG
chr1	102492354	102492375	GAGAGGGTCAGGGTAGGTAGGG
chr1	102492355	102492377	GTGAGAGGGTCAGGGTAGGTAGG
chr1	102492364	102492386	GCCAAACATGTGAGAGGGTCAGG
chr1	102492407	102492429	GTGTTCTGAAATCCTGTCCCTGG
chr1	102492409	102492430	GTTCTGAAATCCTGTCCCTGGG
chr1	102492422	102492444	GTCCCTGGGCCATAGCTGTTTGG
chr1	102492424	102492446	GGCCAAACAGCTATGGCCCAGGG
chr1	102492425	102492447	GGGCCAAACAGCTATGGCCCAGG
chr1	102492436	102492456	GCTGTTTGGCCCATGTTTGGG
chr1	102492445	102492466	GGGACAGTTGCCCAAACATGGG
chr1	102492446	102492466	GGGACAGTTGCCCAAACATGG
chr1	102492512	102492533	GAGCATGGCTCAATTCTCTAGG
chr1	102492523	102492544	GAGCCATGCTCTCTTCAGTTGG
chr1	102492592	102492612	GCTTTCTTCACATGACAAAGG
chr1	102492607	102492628	GAAAGCTGGTCTACAGAAAAGG
chr1	102492622	102492642	GAAAAGGAGAATAAAGACAGG
chr1	102492642	102492664	GAAGAAGAAAGCAGCAACACCGG
chr1	102492645	102492667	GAAGAAAGCAGCAACACCGGAGG
chr1	102492648	102492668	GAAAGCAGCAACACCGGAGGG
chr1	102492678	102492700	GATGTGTTCCAGTCTTTGGTTGG
chr1	102492711	102492730	GCCCCAACCTAGTCTTTGGG
chr1	102492712	102492733	GAACCCAAAGACTAGGTTGGGG
chr1	102492713	102492733	GAACCCAAAGACTAGGTTGGG
chr1	102492714	102492733	GAACCCAAAGACTAGGTTGG
chr1	102492744	102492763	GTCATTGTAAAAATATTAGG
chr1	102492776	102492798	GCTCTTGTGGTTATACAAAACGG
chr1	102492783	102492803	GTATAACCACAAGAGCAGGGG
chr1	102492858	102492880	GCAGGGAGAATTATTAAACGGGG
chr1	102492859	102492880	GCAGGGAGAATTATTAAACGGG
chr1	102492860	102492880	GCAGGGAGAATTATTAAACGG
chr1	102492876	102492898	GAAAAGTGGTTATTGTAAGCAGG
chr1	102492890	102492909	GACAATTACTTGAAAAGTGG
chr1	102492949	102492968	GACTAACCTCTACAACTAGG
chr1	102492978	102493000	GTAGTCTAACTCTTTACACTAGG
chr1	102493123	102493142	GTTTTAAAATTTACTTAAGG
chr1	102746053	102746072	GGAACCAATAATACACATGG
chr1	102746113	102746135	GAAAAAAATATAAGGAAACTGGG
chr1	102746114	102746135	GAAAAAAATATAAGGAAACTGG
chr1	102746121	102746143	GCACTTTTGAAAAAAATATAAGG
chr1	102746161	102746180	GAATTTAGACATATTAGAGG
chr1	102746235	102746257	GAAGCTGGAATTTATTTAAAAGG
chr1	102746250	102746271	GAATACAAAATGTTGAAGCTGG
chr1	102746291	102746312	GAAAAAAATTGAAAGGAGATGG
chr1	102746297	102746318	GGCACAGAAAAAAATTGAAAGG
chr1	102746317	102746337	GTTAAGTAATAATATTTAAGG
chr1	102746358	102746378	GATAAATATTTCATTAGAAGG
chr1	102746404	102746424	GTTCTTTTCATTAGATGCTGG
[truncated: 32,110 more rows]

## Sheet: Human Selected Safe-targeting
chrX	GACTTTGAGGAAGAGTCG
chrX	GAGTTCTGGTATAACTAG
chrX	GTGACTATACAAACCTCC
chrX	GGAGTAGTTGCAAGGTAG
chrX	GCTAAGTACTCTAACAGG
chr13	GTGAGCTAGCACCAATTA
chr13	GGCGTTCTCATTGGTTAC
chr13	GAAGCTGAATTCGTACGT
chr13	GTTCAAACACCCCTAACC
chr13	GCGTTTCAAATGTACTGT
chr13	GTACTTTGATAGCTTCGA
chr13	GACGGAAGGTTAATGTCG
chr13	GTTTAGTATCGGGTTATA
chr12	GGGTAGAATACCCCCATT
chr12	GTCCCCCTCAGCCGTATT
chr12	GGACTTTCAATGCAACCG
chr12	GACCCCTGATAGTTTATA
chr12	GTGTCCTACCAGTTGACA
chr12	GATGGTGACAGTTGTCGA
chr12	GTGGTGTATTGCTACAAA
chr11	GATGAGAACTAGTCATAG
chr11	GATTGTACCCCGAGATTA
chr11	GCAGTAACTTTAACTTGT
chr11	GAACCGATTCTCCATGGT
chr11	GATAGCTAGATTTACCGT
chr11	GTTCCCATTGCCAATAGT
chr11	GGGATCAGTTCAATGGGG
chr11	GATCCACGTTATGTATGG
chr11	GCTGTTCACTCACTCACG
chr11	GGTGTTCGATGGACCCAT
chr11	GGGACAGCTATCAACATG
chr11	GCTAAGAGAGCTTACTAT
chr10	GTGGCGTTGCTGTGGCGA
chr10	GTTGGGCTAGCACCCGA
chr10	GACGAGACCTACTTGGCT
chr10	GGGATACCTTATCACTAT
chr17	GTAGAAATATAATACCGT
chr15	GCCCATACTTTATTCGGA
chr15	GTGGGGGCCACGCATCTC
chr15	GGGTTCGTTCCTTAACCC
chr15	GATTAGGATATTTCAGCG
chr14	GTCTATGAATTTGAGCTA
chr14	GCGAAGAGTAGGTTGTTT
chr14	GAGTAAACTAGCGCATTG
chr18	GGTAGACTGATTCATGTA
chr18	GTGGAATCACGATACCTC
chr18	GACGATTAACACTAACAA
chr18	GGCTCTTAGTTTATTTCG
chr18	GCCATACTTGATGCTAGC
chr18	GCCTTTCACTATTGATAC
chr18	GAGGAAACGTGATGTCCG
chr20	GGCAAGCACAATGTACTC
chr21	GGACATACGATATACATA
chr21	GAATACGTGATAGAGCGA
chr21	GATGCCTTTCGTTGTTAA
chr21	GTCACCATAAATTCTGGT
chr7	GCGGGACCTCGTTTCATA
chr7	GGGGCCACCGTCTATCCC
chr7	GGCCAGCCGGCAATTCGC
chr7	GGTGACAAGAGACACCGA
chr7	GAGGAGACATCGGATGTT
chr7	GAACCATAAAGTTATGGC
chr7	GGAGTAACTTGTGTGGAC
chr7	GGATGGCGAAGCATCTAA
chr6	GCTAAGATATGGAACTGT
chr6	GAACGGATGTTAGGTTCT
chr6	GGGACAAGTCTTACCAAC
chr6	GACTACAGTGGGAGTCAA
chr6	GTTGGAAACAAACATCGA
chr6	GCAAATCACCACATTAGG
chr6	GGCCGGACTGTTAATTGA
chr6	GTCCGCTTAAATGGCTGA
chr6	GCCCGTTGCTTGTATTTA
chr6	GTTGATTAGGTGGCAATC
chr6	GGCAATAGTAGGAAAGCT
chr5	GTAATGTCATAACCCTTC
chr5	GTAAGTAAGGTATCTCTG
chr5	GATGGGTAGATAGCGGTA
chr5	GATTGTGGCAGTAAGTCT
chr5	GAATGGGAGCCCCTAATC
chr5	GGCTCAATTTCAGTGTAG
chr5	GACCCAATCCACTCAAGT
chr5	GATCGGAGTTACATGCAT
chr5	GAGGTGTGCGTTGCACGG
chr5	GCCAGGACACTCGCGATT
chr5	GAATCCTTCACCCATGTT
chr5	GCGGACAATGATTTGGGT
chr5	GATTGCACCCGGTATTA
chr5	GACCGGAATCTCCATTTG
chr5	GGAGGCATAATGTCTAAG
chr4	GTAGGCCAGGGGAGATCG
chr4	GTTCGTGTCATCAAATGC
chr4	GTCAGTGTACGGTGTTAT
chr4	GATTGGACATCCTTAAGG
chr4	GCAAGTGGTGTAAAACGT
chr4	GTTATCGCTGTTAACCTA
chr4	GGGATAGATAGTAATCGC
chr4	GTATATCAAGCAGCCATA
chr4	GATGGACACGGCTTATAG
chr4	GTGGTTGAGAGAGCCCGT
chr4	GTGACTAATAGAGGCTTA
chr4	GCATAATCAAAGCTAGTT
chr4	GACTTATAGGCACTGACC
chr4	GACTCTCGCACACCCTGT
chr4	GGATCTTCATTCCTGGTA
chr4	GTTCGATGATCTGTTGAG
chr3	GAACAGCCTCCTCACGGG
chr3	GCCAGGTTACATTTCGAA
chr3	GTCTTAACGATGAATACC
chr3	GACTATTTGACACACTTA
chr3	GCGGGTCACTAGCTTTAT
chr3	GAGTAGTGAACAGTACCG
chr3	GTGTTGGAAAGCATATAT
chr3	GTACTTACAAATTGAACT
chr3	GTAGGTTGATGTTCTTTC
chr3	GTTAGTGAGAGGCAACCT
chr3	GTGCAAAGGGTGTTACAG
chr3	GATATTCAGCGTTGGCAG
chr2	GACAAATTGAGACGCTAT
chr2	GGAAGTATATAAGTGCCC
chr2	GCACATTAAGCTCAGGGG
chr2	GATTCGATGGGCCTATG
chr2	GACGAAACACACACCTTA
chr2	GCCTTCGCTACCCGTTA
chr2	GGGCAAGACCAAATAGAC
chr2	GTTTAAACCTTGGGACG
chr2	GGAGTAAGCCGTATCTGT
chr2	GACATGGTATACATTGTC
chr2	GCAGTCTAATTGCAGTAA
chr2	GAAGATACCGGAACTTGT
chr2	GTACCAGTTAGCACGGC
chr1	GGTCTCTTATGTATAACG
chr1	GGCTTAAGCCATCGATAT
chr1	GAGTATGTACACGTGTCA
chr1	GGTTAATCACGAACTTT
chr1	GTTAGGTAAAACTACACC
chr1	GTATGCTATTCCAAATAC
chr1	GCCGGTCTGAGACAGCAT
chr1	GGGATTCCACACATAGAG
chr1	GGCACTTGACTAAGTGAG
chr9	GGACTACGACTCTCACAA
chr9	GCACACTTGCCTCGTTGA
chr9	GTAGACCACTTCATCAGC
chr9	GGAATCCTGTGAAGTGAT
chr9	GTTGTGCTTGCGAGTGTG
chr9	GTGAGATTAGGCAAACGG
chr9	GCTGGAGGACCTACACCG
chr8	GATTGCTAGCCCTCAAAG
chr8	GCCTCGGCATAGTATTGA
chr8	GGTCAAAGCTGCCTTTAA
chr8	GCACCCCGGATATCCCCA
chr8	GATCCTAAAGAGTATACC
chr8	GTTATTTCTAGAACTACG
chr8	GATACCAGATGAAGCCGT
chr8	GCTGGCCAAGTGTCAATT
chr8	GGCAGCCACCTTCAGTCG
chr8	GCCCATACGCTAGAAAGT
chr8	GGTATCGACCTTACATAT
chr8	GTTTGCATGACGATTATG
chr8	GTCGATCTGAGAGATGCT
chr8	GAGGACCCCCGGATGCAA
chr8	GACTTGATCCAGAATGTT
chr8	GTAGGCTGTATTCAACTC
chr8	GGGTTAGTTAGTAACATA
chr8	GCTACGCAACAAGCCCG
chr8	GACCCTGACATAACTTAT
chr8	GTTGAAACTAGTACCAGA
chr8	GTATCCAACTATCTACG
chr8	GTACAGTATTTGGTAAAG
chrX	GTGTGAGTATCTTTACAT
chrX	GCATAAACCATGCGTTAA
chrX	GTTGATTCGAATCAAGTC
chrX	GATGGGTATGCCACAATA
chrX	GGAGACTTCAGACTGCCA
chrX	GGCGTCTCTAAATCTAA
chrX	GGCTTGACTAAAACAAGT
chrX	GTATAGTTGAGAACCTGG
chrX	GATTGTGCAGCCAGCATA
chrX	GTGCCATGGTTGGCATAT
chrX	GGGACTGTAAATATCGTA
chr13	GACACAATGCGGTATGTT
chr13	GGTAAAATTGCAGGGTAG
chr13	GCTGAATGGCTCCACTGC
chr13	GCTGTTTGACAAGCTTAT
chr13	GTCAAAGCATGCCCTACC
chr13	GGCGGCATTGTTATGTTA
chr13	GAACGCAAAATCCCCTA
chr13	GCACTCAGTTACTAAGTA
chr13	GTGTGTGCTATTGGCCAT
chr13	GCTATACAGTAGTCTGTC
chr13	GAGAATGCGTAATTGAGG
chr13	GTTTAGACATCAGGCTGC
chr13	GTACCCGAGAATCATGGA
chr13	GGTAGAGACACGTCATTA
chr13	GAGGCTGATAAAATCTTA
chr13	GACTGATGCAATGCCTAT
chr13	GCTTATCAATGGTGTGTG
chr13	GTCCAGCCCTATATGTAA
chr13	GTAGGGCTCTCATTACCA
chr13	GGGGAATCACACGTGGGG
chr13	GCCGCCATTCATCTAAT
chr12	GGTCCTCATCAGCTACAT
chr12	GACCACGAGGTATACCTC
chr12	GGTACGTCATCTCTGTCC
chr12	GAACATTTAGGTCAAGAC
chr12	GACCGAGAAGGTGTTGTG
chr12	GTACTACTGACCTTTCTA
chr12	GGCATCGGCTAGACTAGT
chr12	GAACTGTATAATGATGGC
chr12	GGGCCGAACTGTGAAGTA
chr12	GGTTATCCACATAGTCAT
chr12	GTATCATAAGTCTCATAG
chr11	GGTAATCTTTCTTCGTGA
chr11	GTATACCTACGACAATAT
chr11	GCTCTAACTTGGTCAAT
chr11	GGGACCAATGTAAGAAGA
chr11	GGGTCAGATGCTCCTTCG
chr11	GACCTACATCTAAACTGA
chr11	GCATTGATCATCACTATC
chr11	GGTTGACACTCTTATAAT
chr11	GTAACGCAGGATACATAT
chr11	GACTGGCTAGGGCATTCT
chr11	GGGCTTGCCATAGATCG
chr11	GATTTAGGGGTACGCTAT
chr11	GTACACACTCTAGGTAAT
chr11	GCAAAAACTCCCCAGTAT
chr11	GAGATCTGGAGCATCTAC
chr11	GGATGACTCCCGAACCTT
chr11	GTGTCACATTCTTCTAAG
chr11	GGCAATCTTCTCTAGGAG
chr11	GAACCCAATAGGACACTC
chr11	GTAGGAACTCCAAACTAT
chr11	GGATACCTTAATGCCCCA
chr11	GGTAATTTAAGGGGACAT
chr11	GGCCTGCTCGAATGTTGA
chr10	GTTGGCCTCACCTTTACA
chr10	GCAATGGTGGTCATGTAT
chr10	GAAGGTGAGCTCACCCTC
chr10	GCAGGGCCACCCTCTCAT
chr10	GAACACCATGTGGTCCAC
chr10	GCTGAACCTCAAAACTTG
chr10	GGAGGTTATCATCATGTC
chr10	GCCATTATTTCAAGGTGA
chr10	GGGGCGTAATTGATTTAC
chr10	GGCTATCACACTAAGCAG
chr10	GACAAAACTCGTCCGTA
chr10	GTTTCATTAATACGCACA
chr10	GGCATGCCGAGCACTTTA
chr10	GCATAGATGAGAGTCCGC
chr10	GGATAGTGTCGTGAAATC
chr10	GCCAATGGCTAATGCAGT
chr10	GAACGAAGAGTATAGAGT
chr17	GCGAATCATACTGTTCTT
chr17	GCTTCGGACTAGAAGGTG
chr16	GCGACATTGTGGAGCTTC
chr15	GCCAGCTCTCATACAGGT
chr15	GAAGTGAGGTTATTAGCT
chr15	GCCACCATGTTAAGATAC
chr15	GCCCCCATAGTAGGAAGC
chr15	GTACCCCAATGAGATGAA
chr15	GCCTTCAAAGGGCTAGAG
chr15	GAGTAGACTGCAATCACC
chr15	GCAATGGTGCAGAACTAG
chr14	GATCAATACCCTACCACA
chr14	GCTTGTGTAGTCTATAGA
chr14	GTTTCTAAAATTGTCGC
chr14	GAACCTAAGACCTAATTG
chr14	GTCAGCTAGATTGTCAGT
chr14	GACCGCAGGGTTAACTCA
chr14	GTCAGTCTGCAAAGGGTC
chr19	GAGTCTATCTTCGCTAAC
chr18	GCATAGATGGTTATTGTA
chr18	GTTGTCCAAATATGCGGT
chr18	GTGGGGCGGGAGTCAAAT
chr18	GAACGGAAAGACAATTGA
chr18	GCCTGAACTGTAGTAGTT
chr18	GACCTACCCTTAAAGCCT
chr18	GTAGTAGAAGGCCCATCT
chr18	GGTCAACTGAACAGTGCA
chr18	GGCTTGAGAGGCGTGAAC
chr21	GTAAGCTTGGCATTGACC
chr21	GTAGAAAAACAACACGG
chr21	GTACTCTCATACCAAGAC
chr21	GTCTATTCATTCTCGTT
chr21	GAATTTATTGTATCCACG
chr7	GATTGTTGGTTGCATACC
chr7	GAGTTTATGGCTTAGACA
chr7	GCTCACCCAATTATCTTA
chr7	GTATGCCATCTAAACTAT
chr7	GGTAGATTTGTTGACATT
chr7	GACATTCTCCTTAACGA
chr7	GACACAATTAGGGCCCCG
chr7	GGCGAGGATGTGTTCCAG
chr7	GTTCTTATAATCTGGGTA
chr7	GTGTCAATGAGTGTGCGT
chr7	GGCATTTACCTTATCCCA
chr7	GATAATGGCCTTCATTAT
chr7	GTTTAAAGGGGGCGTGCC
chr7	GGCATAGCTGCTCCAGTA
chr7	GACTAGACCAGCTCTCTA
chr7	GCAGGCTGCATTCTGGAT
chr7	GTGCTTTGCATATCATAG
chr6	GAATACTTCTTAAAGCGA
chr6	GCATCAGTACAACTTACT
chr6	GAAACTTGAGGGTTCTAC
chr6	GTTAGGGCAGATAGTCAT
chr6	GATCTTATTAATAGAGGT
chr6	GTTGATCTGGCATGTCTC
chr6	GTTATTGGCATCACCGT
chr6	GTGGGGATCTCTAATATA
chr6	GGCTGGTGTCTTATGATA
chr6	GTGGATAACTTCCTGAGT
chr6	GGAGGCACTATGGTCAAC
chr6	GGTATCAGGTAGATATAC
chr6	GTAGCCCTGTCAGACCAT
chr6	GGGTCCCATCAGGATGTT
chr6	GTAAATCCCTAGCATGAC
chr6	GACATCATTCACGGAATA
chr6	GTCTTGGACCTGACGGTT
chr6	GAGTCCTATTGTAACTC
chr6	GGGCAGCCGTTATATATC
chr6	GATTTCATCAGGCACCTA
chr5	GTAGCTGCAATCAGGAGT
chr5	GAGCAAAATGGTTAGCTA
chr5	GAATTCACTGGATTTCG
chr5	GCCAAATTAGGAGAGAGT
chr5	GTTGATTCATAGCTTAGT
chr5	GAGGTACATGGTCCTACA
chr5	GGACCTATACTCATAACT
chr5	GTGGAATAATCTGTCTTA
chr5	GCACAACCTTGGGGTCGG
chr5	GGATCCAGTGGCCCCTCG
chr5	GCTTCCTTAGGCAACCTT
chr5	GGATACATGTAGACTGTT
chr5	GACATGTCACATCGATTC
chr5	GGAACCACCCTCAAAACG
chr5	GAGAGTATACATTCAACC
chr5	GAGATTTAGCCTGGAGAC
chr5	GTACATGAGGACTGACAA
chr5	GTAACACGGAGAGCTCAA
chr5	GCGGGCTTGTGAATGCAG
chr4	GATCCTCCCAGCTTTACA
chr4	GACTTTCAAGTGTGACTA
chr4	GATTGAAGGCCTCCAATC
chr4	GCATGCCAATGGTCCATC
chr4	GCTACCTGATAGTACTGC
chr4	GTTGAACTCAGTTTGCCG
chr4	GAATGGAACTATAGTTTC
chr4	GTAGTTGTAAAGGTACAA
chr4	GGATCAGCTAATCTTATA
chr4	GTCACATAGTATCAACCC
chr4	GCCATGGGGCAGTTAGTT
chr4	GAGATGTTACAGGATTGT
chr4	GATTTAAAGACCACCGCA
chr4	GGTGTATTGAGATTAACA
chr4	GAATCATATTCAGACTAG
chr4	GGTTCATTTCTCATTAGT
chr4	GTTCCAGTGTAGATGATA
chr4	GGAGGGACAAAGATTCAT
chr4	GTTTAGTCTAAAGTTGTC
chr4	GGTATGGCTTCTCCACAT
chr4	GATACAGGTCATGGCCAT
chr4	GTCCAAAATTCGACAAGT
chr4	GCAAGTGGCATAGCCCTA
chr4	GGGTATTCGGTCTGATTA
chr4	GCTTAATATATGGGACTA
chr4	GCAGTCTTGGAGTGAACT
chr4	GGGCCATCCTCATTTGAA
chr4	GTGAGTGGGCACTACTTG
chr4	GATACACGAACAAAGCCA
chr4	GTTTCCTCGTATATTGCC
chr4	GATTTGCTTGGTAGCTAT
chr4	GATGTGTTTCCTAACAGG
chr4	GTGGTGAAAGCCTTTACT
chr4	GACAAGAACCCTATCAAC
chr4	GCCCAAATGATATTGCAC
chr4	GGAAGTTTGTTCCTTAAC
chr4	GGTATTCTCCTCATGCAC
chr4	GTAAACAGCAAGCCATAC
chr4	GAACCAATAAAACGCTAG
chr3	GGTCTGATGCCTAAAGGT
chr3	GCCTGTGAAGCACTATGA
chr3	GATAAGCCTTCTTACGGG
chr3	GGCTAAATTCACCAAATG
chr3	GACTTCAAATCAATTGAT
chr3	GTAGTATATCCTGATAGC
chr3	GTGATAGGATGGCATACC
chr3	GCTCGGGCTAGGGACAAA
chr3	GGGATTGCTAGCAATACA
chr3	GATAGATTTCAGCCCCTA
chr3	GCAGTTATATCGAGAGT
chr3	GGCAATTTGTCCTTAGGT
chr3	GGTTCTATATTGATACTA
chr3	GCTTTAGAGTCAATGGTC
chr2	GACTCTGCAATATCTAAG
chr2	GTGGGTCGGTAAGCTTGT
chr2	GCTCTCAAAATTGATAGT
chr2	GTTTCTGCCCCCCGGGTA
chr2	GCTGGGTGCACCCCATCT
chr2	GCACCCCTTAGAGATGAC
chr2	GCTGTCAGCACCGCGTGG
chr2	GCGCCTCGGGCCACGCTT
chr2	GATCCGGATCCATATAGA
chr2	GATATCTAGAGATCCCAA
chr2	GCCTCAGCTTTGATATAC
chr2	GGACAATTCCCCGGCAGG
chr2	GTGGTGAACACTATCTGC
chr2	GAATGAACCTCTAGGATA
chr2	GCGATGTAAACCTCTTGG
chr2	GGGTAGCTGCTTTGTTTA
chr2	GTATTGTGGTTCAATGAT
chr2	GCACATAAGGACATTAGC
chr2	GAGATTATCCATATGGTC
chr2	GTATTGAACACTCACTCA
chr2	GTTGTCTACACTATATTT
chr2	GGTTCAAACAAGTCAACC
chr2	GGTCATCTTTGGCCTGAC
chr2	GTTGCGTTGAGATCCAGT
chr2	GTAACTCGTGACATCTCT
chr2	GCATTCAGAGTGGGCTAG
chr2	GTTTATGACCACTTTGAC
chr2	GAGAGGGACATCAAATAG
chr2	GCACTTGGTTACATACTC
chr1	GGACCTACAATAAGTTC
chr1	GATTGTGTTCAGTGTGAC
chr1	GGCATCTAGTCATTTGCT
chr1	GCTCTCAGTGAGGATCTA
chr1	GCACAATATCCCAAATAG
chr1	GGTGCTTGTTAATACGAA
chr1	GTTATTGTGGGGTTCATA
chr1	GACTGCTAACAGTGGATT
chr1	GGAAGCTCCTATGCAAGA
chr1	GTTAGGCCGGGAAGCACA
chr1	GGCTGCCTACCTTTCTTT
chr1	GTGGAGGTATAGAATTTA
chr1	GTAGGGTGGATAGGCCTT
chr1	GTGGGTCATTTGGACTAC
chr1	GCAATTATTAGTGCCAAC
chr9	GTGACTTTAACGTTCTTC
chr9	GGCTACTAACTCAGGTTT
chr9	GTAGCCCTAGTGCCTTTA
chr9	GGCTATTTGACCTAATGT
chr9	GTTCCAAGGTATACCAGA
chr9	GATTCTAGCCCTTAAAGG
chr9	GCTCTCCGGCTGTTACAC
chr9	GCAGAGTGCACATAGATT
chr9	GTTATCTGTATCTACACT
chr9	GGCCCCTGGTACAATTTC
chr9	GGAAAATTGCAAGCCGGA
chr9	GCTTGTATATGCTACCAT
chr9	GCAAGAAAACACCTATAG
chr9	GGCCTTACCAGCTGTACC
chr8	GTATGGTGGCTGTTAACC
chr8	GGCATCACCCACAGTCTT
chr8	GACAACGCTTGCCTATGC
chr8	GGGAAGATACCACCGAGC
chr8	GATGATCTGTCATGTCAC
chr8	GATGAACCTGCTCGAGTA
chr8	GGAGGTTCCTCTTAATTC
chr8	GGTCTCTTGTCTAAATGT
chr8	GTCCCTAGTCGGTGGAT
chr8	GGCCGAAGAGTTGTAGGA
chr8	GGAAATCGCCCTGCTTAA
chr8	GTTTATACTCCAACCATT
chr8	GATATCGTTTCCAGGGGT
chr8	GCCCTGGAGGGCCCACGA
chr8	GGACGGAATCCCAGGTTA
chr8	GTCAATTGTTGCCTGAGC
chr8	GGGCTACTGTATAAGGTT
chr8	GAACACAGCATGGCCTTA
chr8	GTTCCATATGGAGTACAG
chr8	GTGTACTGACATCATGTG
chr8	GCTAAAACGGTCTTACG
chr8	GTTAGTGTCGTGATATTT
chr8	GTACAGGAGCATCATGTT
chr8	GTCTAGAAAGCCGGTGCC
chr8	GCTAACTAGAAAAGGCCT
chr8	GTAGGCACTTAATCCAGC
chr8	GCTAATATCCCTGATAAG
chr8	GTGGTAGCCCAGTCATAT
chr8	GGAATTCAGTCACAGTTA
chr8	GTATCTTATACCATGAGG
chr8	GCATTTACTGTAACTGTG
chr8	GAAAAATCTTGAACCCCG
chr8	GTGCGTTCATCGTTCTT
chr8	GTTCTTTAGTGATATCCA
chr8	GAATCAGCATTGTAAGCG
chr8	GTCAGCCACAAGCTAGTA
chr8	GAAGGACTGGGAACTAGC
chrX	GATGACTCCTGGCATTTC
chrX	GTGGAGCATAGGCTAAGA
chrX	GTCAGAGGGCACCCAACT
chrX	GATCTGCCTGGGGCTTAC
chrX	GAGGGCATACACAGCTAA
chrX	GCTCTACTCTACAGTATC
chrX	GCCTTTATCTGAGAGGGG
chrX	GAGATGGACCATTGTAAA
chrX	GATTTGGTAGGGGTGTTA
chrX	GAGGGAGCATGTAGGCTA
chrX	GCCATTCTAGACAAGACT
chrX	GGTGCAAGGTATAGCCTC
chrX	GCCAAGTTGTATTCCCAT
chrX	GGACCTGGTTGGTTTCCT
chrX	GGACATTGTGACCTTAAT
chrX	GTTCTCAATGACATCGC
chrX	GCAAGCCAAGCCGGGGGT
chr13	GGCTTACAGAATTATACA
chr13	GATTGAACATCCCTCTCC
chr13	GTGTTTATAGTAATAGTT
chr13	GGACGTTTGAATGTCTGA
chr13	GTGGCCTATTCACATCCT
chr13	GTAACGACTGATAGAAT
chr13	GCCATAATGTTATTTAGA
chr13	GTATGCTTTCTCCTAACA
chr13	GGTGTGATGTAAAAAAGA
chr13	GCTCATGACGCAGGGTCC
chr13	GTAGCCAATAGAGATGTT
chr13	GTATTATATAACGATATC
chr13	GGTGGATCTAGCTGATTA
chr13	GATTGTAGCTATCACTAG
chr13	GTTCATTCAGATAGAATC
chr13	GCATCATCATGGTGCCAA
chr13	GGCTGGCTCCATCTGATA
chr13	GTGACCAACTCTATAATT
chr13	GCATAGGTTTCTGTGGAC
chr13	GGAGTGCATAAAAACTAA
chr13	GTTACTTCAGACCTTCAC
chr12	GTCTGACTCCTAATGGAG
chr12	GCCAAACTGGCTAGCCG
chr12	GGCACTAGAAGCCCCAT
chr12	GTGAACAGTTGTGATGAA
chr12	GTGGTCATAGTGCTAGAA
chr12	GATGTAACTTAGTAAGGC
chr12	GTAGACGAACCCACCCAA
chr12	GACAGTTGGCTCAGGCAT
chr12	GACCATCTAGGGGAAAAC
chr12	GTCCTGCTCACTTTATTA
chr12	GCAGCTTGAATGGCGTGA
chr12	GTCTAACTCAGCTTAATA
chr12	GATGCTCACTATAGGTCA
chr12	GCAAGGTGACCATAGATA
chr12	GTTGGGCACCAGTAGTGA
chr11	GACTGCCCTGTGACCCAT
chr11	GTCATTACTCATTGACCA
chr11	GTCAGATTACTCCCTAGT
chr11	GTCTGGTAGCATAGAATA
chr11	GCAGGTCAGCAGTGGTTC
chr11	GCACTACAAAACCTTGAA
chr11	GCCTCAAGGCTGATTCAT
chr11	GATTAACCATACTTTATA
chr11	GTCACTTCTGTCCCTCGG
chr11	GGTGCATTTCCACCAATT
chr11	GGTATCTTTGATCATATC
chr11	GAGCATGGATTTCCTAAC
chr11	GTCTGGTACTAAGATTAC
chr11	GATTGCTAATGAATGTAG
chr11	GTCACTATCCGTGATTTA
chr11	GCGAAATTTATAGATGAC
chr11	GTCTCACCTCACAAGTCT
chr11	GCAACTTCTCTCAAAATC
chr11	GTGTACACAAAGGGACTA
chr11	GCTATGAGGTGATACACA
chr11	GTGGGAGTTATATTGATG
chr11	GAAAAAATAATATTACCG
chr10	GGGCTTCACCGTATAGAT
chr10	GATGTGGGGTGAGAGTCG
chr10	GAACCACATGCTATCAGC
chr10	GGAAGCCTGAGGGCATAC
chr10	GCCCTGATTGCTGAATAA
chr10	GATGGACAACCCCAACCC
chr10	GTTTCATCTGGGACTCAT
chr10	GCCACTGCATTATGGATA
chr10	GAGGGGACAACTTCATTG
chr10	GTGTCTCCCATTCTTGAC
chr10	GTTGAGACTAGTAGGACC
chr10	GCTTTCTATACTTGTATC
chr10	GCGTTAGATCATAAAAAG
chr10	GTGTAGGAGGTCGTAAT
chr10	GGTACATGACTGGGATGA
chr10	GTACCTGTGATTATATCC
chr10	GATGGTTGTCGATAGACT
chr10	GTATGGTATCTTATCAAT
chr10	GATTTGCAGATCGTTGTT
chr10	GCAGGATTTATGACTTAT
chr10	GGCCTAACTTCTAGTATT
chr10	GTAAGCAACAATAACCAC
chr10	GCAATTCTTGGTTAGGAG
chr10	GCTGGAGTCTTTAGATTA
chr10	GGAATATGTCCCTTCTTG
chr17	GTGTGGTAATTTGTGCAG
chr17	GGTCTAGTCCACCATCTT
chr17	GACACATTCCTCTCAAAT
chr16	GGGAGGCAAGTTAGATAG
chr15	GCTACCTGGGAGGGCTAT
chr15	GGGGATCCACGAGGCTGT
chr15	GCGCCTCCCTGAGTTAC
chr15	GCCCGCCTTTGTCATAAT
chr15	GTTGGAAAAATCTAGCAT
chr15	GCATTCTTCCCAATGACC
chr15	GCTAGGCTGCATAATGAA
chr15	GGGGTAGTCTGGTATAAA
chr14	GCATTTAGTCCGCCTTT
chr14	GTGGATGCTCCGATAAAT
chr14	GTGATCTTGGTTAGTTAC
chr14	GGCATTAGCCCTCTGTA
chr18	GAACCTCACTATACTAG
chr18	GATGGTTGACAAGTAATC
chr18	GCCTCAACAATTAGCACA
chr18	GATGTTACGATGACCATG
chr18	GTTTACTATTCCAGTACC
chr18	GTCCAATAGACACATCTC
chr18	GGTTGGCCTGTTCTGCAC
chr18	GTGGCCGTCCATGGCACA
chr18	GTCTGTATGAACTATTGT
chr18	GTGACGACTTCTTCATAG
chr18	GATGTACCCATGCCTTGT
chr18	GTAGTGGATTTACAGCG
chr18	GTGCTATAGCTGATGTAT
chr18	GGACCTTATAAACAAGGT
chr18	GTCAGTAACTTGCCCTAT
chr18	GTCTTGGGTGTTGCAATG
chr18	GCTTGTGCTTTCCATTCG
chr18	GTGGTTCCGTATTCACAG
chr18	GCCTCTTGCCATGTCCAT
chr18	GTTAAGACGTCACTGAGT
chr20	GGCGTGGAAATGCAGTAA
chr21	GTTGTGAACTGTAATAGT
chr21	GGTGAAGTATGTAAGTAT
chr21	GGCCACCATAATAGTAAG
chr21	GATTACAAAGCCATGCTC
chr21	GATGCAATTGAGCTAATT
chr21	GACTAACATAGATCTCAC
chr7	GTTTAGATATAGAATTGA
chr7	GTATTTGAACAACTACAG
chr7	GTGACCCAGTGTTATTGT
chr7	GCTAGGAACCTCAAAGAC
chr7	GAGAACCTGTACCCTGAC
chr7	GTCACTTATCTAGGAAAC
chr7	GCACAGTCTTATGGGCAA
chr7	GCCCTCACTTTGGAATTA
chr7	GCTCTACAGATAATCCCA
chr7	GTAGACATGGTGAGCGC
chr7	GAGTCCTCCTGACTCCGC
chr7	GACCTGTGCTCTCCCATT
chr7	GACCTTATTATCCTCCCT
chr7	GTAGAGTTCATCAGAGCC
chr7	GATAGCAATTATGCATCA
chr7	GTCCTTCACTCGTGCGT
chr7	GTGGGACTAATTTGTTAT
chr7	GATAGGTTCCACCCAGAG
chr7	GTTCCATTAGCAGAATCC
chr7	GGGCACGAGAGTTCTGTC
chr7	GGGTCATTGGTGACAATC
chr7	GTAGACATCCAAAGTAAT
chr7	GTTCGTTCTTAGTATTA
chr7	GATCTACTTATGGAATTT
chr7	GGAGTTAGAAAACTCCTC
chr7	GATGAGCTTCACATCCAT
chr7	GGCTTTAATTGATTGAAC
chr7	GGATAGGTCACTTAGTCT
chr7	GGAAATGTGCAAGCTACC
chr7	GGTAATGACATACTACAG
chr6	GAAATCACTATACTTCCA
chr6	GGCGTATTTGTTCTCTGA
chr6	GATCCAAAGTCAGGAATC
chr6	GCTTATTCCATTCAGAAT
chr6	GAAGGAGCATAGCTAGCT
chr6	GACTCTGGCAGGGCAACT
chr6	GGACTATAGGACACTGCC
chr6	GATAAACTGAACCTAAGC
chr6	GGTGTAGATTTGTCTAGA
chr6	GAGAACCCAAAGGAGAAC
chr6	GATATCTATATCACTCTA
chr6	GGGATCCAGAAGATTATG
chr6	GTTACCTTGCACTATTAT
chr6	GGTGGACCTTGTTGTGAC
chr6	GAGTGTTGACCTAGTTGC
chr6	GAAATTCCGCAGTATAC
chr6	GCCTAGCAAATTCTAATC
chr6	GCCTGCTAACACCTTTGT
chr6	GTCGAAGGAAGCAATCAA
chr6	GTGGACGAGATAGTCTT
chr6	GTTCACAAAGATGGATCA
chr6	GTATGGGGACTGATAAGA
chr6	GTTCTGACCAGGAAATTA
chr6	GCTGATCCAGAATAGTCC
chr6	GACAGGAGTTAGATGCAT
chr6	GAAGGATTCTCAAATAAC
chr6	GTACAGGAATACTAGCAG
chr6	GGATCCCAGCTCAAGTAA
chr6	GATAGGCAGCTCAACCTC
chr5	GTCTAACTGGTCAGTAAT
chr5	GCAGCAAGATTTAGGTGT
chr5	GGGGTTTGTGACGTTGTC
chr5	GTGAATACTCACCTACCC
chr5	GTCATGGACTAATAAGAG
chr5	GTTGGCTTCCCAGAACAA
chr5	GGACTGTAGTATTCAAGA
chr5	GTATCGATACCACTCCAT
chr5	GGTGATGTCGTTACTCCA
chr5	GCAGTTATTCTCATCGC
chr5	GTCGAACACTGTGAGGAG
chr5	GTACGTTGCAATAGTTA
chr5	GACAACTGTTTACCCTAG
chr5	GCTCCATATATAGAAAGT
chr5	GGTAAATGGTCCACGTA
chr5	GTTGAATCCACTAGGGCT
chr5	GGAAGGTATCATCCACAT
chr5	GACTAGCAAGACACGGCT
chr5	GACGAGCAAATGTTTATA
chr5	GCACACTGGCTATTATTA
chr5	GTGCAGTTCTCCGGGTTG
chr5	GACTATCTTATTGCCACT
chr5	GAACTAGTTAGCCAGTC
chr5	GTCTTATAACATAGTTGC
chr5	GTTGAATCAAGTCCGAA
chr5	GTGGGGCCGAGGCTCTAA
chr5	GTTCATTGTATCTGCTAG
chr5	GTGGTAAGTACCAAAGGT
chr5	GTGAATCAGAAGTACTAA
chr5	GATTGCACCAGCACTTTA
chr4	GCTTCTCACACAAGATTT
chr4	GTCCCACATTTGTGTTCA
chr4	GATAACATCTTTATGCCA
chr4	GGAGACCATAAATTGGCT
chr4	GTAAGAAGATGGCTAGTC
chr4	GGGCTTTCGAGTTCTGCC
chr4	GCTCTTCAAATATTTGAC
chr4	GGCTCGTTATGACTTTGA
chr4	GTCATTATAGTACAACAG
chr4	GCCCACCTGAAACAGCTA
chr4	GGTAGCCTGTTAAGAGTC
chr4	GACTTTCCATGGACTTTG
chr4	GAAAAGCCATAGCTTATA
chr4	GAACAAGGATGCCATGTA
chr4	GCCTGAATAAATAATACC
chr4	GTAACATGTCTACGAAT
chr4	GCACTGTGTTGTATTAAC
chr4	GAATATTTCAAGACCGA
chr4	GAAGTCTCTACACTACTA
chr4	GACTGAAATAGACTCGC
chr4	GGGTCTGGCCTTGGGTCG
chr4	GAATGGAGCTTTATTAGT
chr4	GATACCTCTCTACTAGCC
chr4	GGACAAACTTCACGGGGT
chr4	GCCATATACTTGCTTAG
chr4	GTTAAACTCAGAACATCA
chr4	GCTTTCTAATACATCGA
chr4	GACCACTTACTTAAAACT
chr4	GAATACAGTAACGACTCT
chr4	GAGCTGGTTTACAAAAAC
chr4	GATTAGCATCTGTTTGTC
chr4	GGAGTTCCTTCAGACCG
chr4	GCATTTGGTTCTAAAGCT
chr4	GCATTTGTAATTATGACT
chr4	GTGAAGATTCCTCCATAT
chr4	GGTTGTTAGAAATTCTAT
chr4	GATGGCTCATGTGTATGC
chr4	GACTAGAAGTTTGTTAGG
chr4	GACCAGTCCACTAGGGCT
chr4	GATCTCCTACAGTGTCGG
chr4	GGACCTAAATTAGGATAT
chr4	GAGTCAAAGTCATACTAT
chr4	GAGTCTACCAAATAAACT
chr4	GTGAAGATCTAAACTTAC
chr3	GGAGTACATACATAGTGT
chr3	GCTAACTGAGTGGTAGAA
chr3	GGAGTATCCTCTGATGCA
chr3	GACCAGTTCCTCACATGA
chr3	GGTCTACCATTATGATAG
chr3	GGAGGCTGGTCTACCATG
chr3	GACCAGACTTGTCACACG
chr3	GGTTCCATTAGCTTGCAT
chr3	GTAGCCTCCGCTTCTTAT
chr3	GATAGAACTATTGTCTAG
chr3	GAAACCTTCTGGGTCCCT
chr3	GACCATGGCTCAAAGGAT
chr3	GTGGCATATTGTGTCAAG
chr3	GATGAAGCCCAAGTAGAT
chr3	GCTCCAGTATCCCTCCTA
chr3	GGCATCTCCCCGTTCAAG
chr3	GCTGAAGTTCCAATTCTT
chr3	GAAATGGCCCACATCCAT
chr3	GGGATTGTGGAATTTAGT
chr3	GTCACATCCCAGCTAGAT
chr3	GTGGTTAGTGTGAGGTCA
chr3	GAATATGGGACCGTGTTT
chr3	GGCTTACATATCAGCTAT
chr3	GGCGACTTAAACCTAGTG
chr3	GTCCATCAGACAGCTACT
chr3	GCATTGACATCTAATCTC
chr3	GAGATCCCAGCCTCGTA
chr3	GCTTGCATTAGCAAGTTT
chr3	GTAGCTCACCTTCTTGTC
chr3	GTCCTAATCTACAGGACT
chr3	GAATTGTTACTGGCTAGG
chr2	GATACGGTGATGGGAGCT
chr2	GGTATGGTCTTGAAAATC
chr2	GGCATAAATTGGAACTTC
chr2	GCTTGTGCCGTCTCCTTT
chr2	GCCCCCAGGCAGTAAATC
chr2	GAGAGGTGAACACTGCTC
chr2	GGCATAAACTTTCCCTGG
chr2	GTTTCTAAAAAGGAGTCG
chr2	GACGTAGATGGAAATCAC
chr2	GGTGGGCAAAAAGTTCAT
chr2	GTATCCAATACACTGATC
chr2	GGATCCCATGTCAAATTT
chr2	GCCTTAGTCAACATAAC
chr2	GAAATTGAGGTAGTACAG
chr2	GTCAGATGGTATGTAGGG
chr2	GTTGATTATGGCTCTCTT
chr2	GGTGCGCTTTGATTCTTC
chr2	GGTTCTACTTAAGGAATG
chr2	GAGAGTTACATAGCAGTC
chr2	GTGGTTTATTACTAAAGA
chr2	GTGGAAATTATTAACATC
chr2	GCATATACTAAGACAACA
chr2	GTAACTTGAAATGTCGT
chr2	GTTGTGGTACTTAGTAAC
chr2	GTTATATCCTGCATGTCA
chr2	GCAAAGATACCACTAACA
chr2	GGTGCATTTGCAGGTTGC
chr2	GTAGTATTGCAAAGATAC
chr2	GAAGGGCTCCAGCTGTTA
chr1	GCTGTTTGGCCCATGTTT
chr1	GTCTAATTAGGTCTATTA
chr1	GTGTCTCACAATAGAGTA
chr1	GTAGTGATTTGTCACATC
chr1	GGAGTAGTGGGTCGGGCT
chr1	GTTTGGGTCACTTACGT
chr1	GTGTGGCTAATTAGATGA
chr1	GTGACCTGAAACTTGTCT
chr1	GTTGATATGAACAGTCAT
chr1	GTATCCTACGTATGCCTT
chr1	GTAAATGAGATAAGAACT
chr1	GATTCCAAGACCAGTAAC
chr1	GAATACAATTCTCGTAGA
chr1	GGAATGTTGAATATCCAC
chr1	GGCTTCCTGATCATGTTT
chr1	GAAAGTCTGTCTAACACT
chr1	GAGCTGTAGATATTAAGC
chr1	GTTTAAGACAACATACCA
chr1	GTAATGTATATGAGGTTG
chr1	GTGTGGATCCTTGTCATT
chr1	GATCTATCAAGAATGTTG
chr1	GGTCAGCACAAGACATAA
chr9	GTTATTGATAATACCCCC
chr9	GGTTGCATGATGCCTGGA
chr9	GACTAACCACTAGAATCA
chr9	GAGCAGAGCCTTCTCATG
chr9	GAACGAATATTGACTGAG
chr9	GATTATTCTTAGCCTAGT
chr9	GGGACATACTGACCAGCC
chr9	GAAGCCTGAATCTTAGAT
chr9	GCCGCAATTGTGTTATT
chr9	GTTAAAGCCTAGAGCAAC
chr9	GTTTCTTGCATTGACTTG
chr9	GGGTTCTGAAAAAGGGTT
chr9	GCCAACTAGAGGATGGTG
chr9	GCCTCTCGTTATTAAGC
chr9	GCAGAGGATCAAGTATAG
chr8	GTCACTTAAATTGGTCTC
chr8	GCATTGGAGCTAATAACC
chr8	GAACTCGAATTACAATCA
chr8	GAGTTAATCTTCAAGAGT
chr8	GAAATAACTTAAGCCTGT
chr8	GTATTCCCATACTAGAAC
chr8	GGACTTCCTAGGTTAGTC
chr8	GCATGTTGACTTCATCTT
chr8	GATCTCTCCCATACTATA
chr8	GTGTAAGACACCTCCATA
chr8	GTCATCTGAACTACAAAG
chr8	GTGGATCCTGACAGCATT
chr8	GTTTAGAAGCTCTACTAG
chr8	GAGACTCCCAATAGGGAC
chr8	GTGATCCTGCTGACATAA
chr8	GTTCATTAGTAGAAGTAT
chr8	GGACACATACATAGTCCA
chr8	GGTGTGATACGAGAATTG
chr8	GGTCATGGCACGCAGTGT
chr8	GCACTTGTTCTTATAGAA
chr8	GCCATCCAGCTTCAACCA
chr8	GGGCTGTCAAGGGATATA
chr8	GGAACCTAGTTTCATTGA
chr8	GAGTTACAACTTCTCTTG
chr8	GTAGAATCCTTCACAATA
chr8	GTACTCAACTATGACCTG
chr8	GTCAGGCTTTGGCTTGAT
chr8	GAATGCCATATATGGGGG
chr8	GTCTGCTAGTTTACCGTT
chr8	GAGTTTGTGCTAATTAGT
chr8	GCGCACCCTTCCTTTCTA
chr8	GCTACCCTCACTTTATAG
chr8	GTCTCTATCAAATGTCAA
chr8	GGAAGATTATAACAAGCT
chrX	GTGTGCATGGTGCTTAAG
chrX	GCCACCATTACAGTCCTC
chrX	GAGGTCGGAAATTAAAAG
chrX	GTTGTGAAGAGTTGCAAT
chrX	GAAGCTGCGCCTTTCAGA
chrX	GCTTATGATCTCTCTCG
chrX	GGAGGGCCACATACTCAA
chrX	GCAGGTAACAAGTATAGG
chrX	GTGCATCTGCGTTCTGAA
chrX	GCTGGCTACTTCCTAGGT
chrX	GTGGATCCTTCCCTAGGC
chrX	GATGTAGTATTAAGCATA
chrX	GGAAGCAAGACTTGGCAC
chrX	GACAGAGACTTAGTCTAC
chr13	GTAGGTTCCCTTAGAGTT
chr13	GTTCAGTTTCATCTAGAG
chr13	GCGCTATTGCTTATATA
chr13	GGTCAAAAGTGTCAGTCA
chr13	GCCATCTCAGATCTTCAG
chr13	GTACAATATTTCTATCTA
chr13	GCCTTAAGTCATTCAGAG
chr13	GATTACTTTAGAGTAAGA
chr13	GGATCTAATCAGGAAATC
chr13	GTAAAGGCTTATATCAGT
chr13	GTGATTTCAGCACACTCT
chr13	GTTCCATGCCATATTTCA
chr13	GAAGTAAGAGGCACATCC
chr13	GTTAATGATAAAGTGAGC
chr13	GCAATTTCATCAGAATAG
chr13	GTAATTTCTTATGCCCTC
chr13	GGATTGATTACTCCATCT
chr13	GGAAGTTGCACAACTTAT
chr13	GCCCAACTGTCGTCATTC
chr13	GTAAGTCTACATAGTGTG
chr13	GCCTTGCTCTACTAGGTA
chr13	GGCATGCACAATAGCTTT
chr13	GAGTTCCTGAATTCCATC
chr13	GACAAGGTAACGTGTGAA
chr13	GCTTGTCTTAGCTCAATA
chr13	GCCCTGTACAATAGCTCA
chr13	GAGCCTGAAGTAAAAAAT
chr13	GTAGAGTTTAGGAATGGC
chr13	GTTATCTGGTGGGATAT
chr13	GAGCTATTAAACCACGTG
chr13	GGAGGTTTAGAGTCTTAC
chr13	GTTGACTAAGCATGTTTC
chr12	GAGGCACATGCTGGAAGT
chr12	GCTCATCTGAGGGGTATC
chr12	GGCCTTTAATATGGTACA
chr12	GAGCAGACACCACCCTTT
chr12	GGCCAGCAATTGGGCCAT
chr12	GTCATTCTAGCTTGAGTC
chr12	GATGAGCACTACCACTCA
chr12	GTTTATAAGGTCATCTAG
chr12	GTGAGGTCTCACCCTCTA
chr12	GATCTTGTTTCTTAGTGA
chr12	GGGGAAAAGCTCGGATTG
chr12	GCCCATGTTGGTTCCCCA
chr12	GTTGGTTTGCTCCACCTC
chr12	GACCAGTGAGATAAAGTC
chr12	GTTCATCAATCTACCACC
chr12	GGCATATACTAATTCAAG
chr12	GTTATTAAATGCAATTCA
chr12	GCATGGGTTGCGACTCA
chr12	GGTAACCCCGGCGGTTGC
chr12	GGGAATAGAGTCATCCG
chr12	GCCACCTGTAAGCTATCA
chr11	GCAAATATGTGGCGGTC
chr11	GAGAAAACGCTTTATATC
chr11	GTTCTCATAATGGCTAC
chr11	GAAAGAGTATCCTGAGAT
chr11	GTGGACTGACCCAGGTCC
chr11	GGCATGGTTCTGCATGAA
chr11	GCAGAATCATACTAGTAA
chr11	GCAAGTCCCAATTTACCT
chr11	GCCACACTCAACCTTACT
chr11	GCTCATCAAACAACGTGA
chr11	GAACCAACACTGGTATCT
chr11	GAACTACTAACCTGCCAG
chr11	GAGAATTACGATGGACTA
chr11	GACTTGGGGGTATGATAT
chr11	GGCACGGCCCTCACTGGC
chr11	GGATCAGAACGAATCATC
chr11	GATTATTACTATGGACTA
chr11	GCTTAGGGAAGAGAACTT
chr11	GTTGAAGGTATTCTAATT
chr11	GGAAGATATCTTTCCTAC
chr11	GTGTGACTGTACTTTGTT
chr11	GGCACCGGTCTCCTTGAC
chr11	GAATCTCTACCAGGCATT
chr10	GAATTATCCAACAGTAAT
chr10	GACTCTCTTGACAGCCAA
chr10	GAAACAATGGTGAGTCCC
chr10	GGAACCCACTGACCCGC
chr10	GATACTCAGCCCCTCTGC
chr10	GAAAATGAGGGATTCGTG
chr10	GGTGCAGGTGCTGCTCTA
chr10	GTTCTCGTTTACAAACCT
chr10	GAACATTCTCAATAAGGT
chr10	GCCCCGTGCTAGACATGA
chr10	GCGTAATGTGAGATGCAA
chr10	GCTAATGGTTCCTATTGT
chr10	GTATTTGCTTCTTCCGA
chr10	GCCTCTCTTAGTCGGTA
chr10	GGTGCTGCATACAAGACT
chr10	GGAAAGTTCACTTCTAAT
chr10	GCCTGAATTCCCACTAAT
chr10	GAGTAAAGGGGCATCCAC
chr10	GCCCAGAGTACCTAACAG
chr10	GAAACATATTTGGCTTGG
chr10	GGCCATGAACTAACTTGA
chr10	GGACATACAACAAACATA
chr10	GAAGATAATGTACTTACC
chr10	GCAGACTACCAAAACTCT
chr10	GGAGTCTCTCCATGTGAT
chr10	GTGAGTTTAATTTGTTGC
chr10	GACCTAGAATTGTGTAAG
chr10	GGATCACATATTGAATTA
chr10	GCATTGTACCTGTGTAGA
chr10	GTTGCAACTCTTGCTATT
chr10	GAGAGAGTGATGGTATAT
chr10	GTAGCAACAATGGAAGAT
chr17	GTCTGGTTGCCATTCTAG
chr17	GGAATTTAGGTTTATAAC
chr16	GTGTAAGGTTCCCAGAAA
chr16	GAATAGCTTAGTGCACAA
chr15	GTGTCAGACAAGTGTCAA
chr15	GGTCAAGTTTACTCAAAT
chr15	GTCTTATTCTTCCCAACT
chr15	GTTCAAACTCTAGATGAG
chr15	GACCTACACACCATTTCA
chr15	GGCACCTCTGCAAAGAGT
chr15	GGAGTCTGTCCATTGTC
chr14	GCATTTAATGTGTGGGTA
chr14	GAATAATTCACGCTTCTT
chr14	GCACTTGTGAGGGTGTTA
chr14	GTTAAGGATCTATAAGGT
chr14	GCGAGAATTTGTGGGATG
chr14	GAAACTTTCCAGTACATA
chr14	GGAGGATCTAGTTGAAGA
chr14	GATCACTGAATCCATCTG
chr19	GCAAGAGTACACAAATGG
chr18	GACACTCTTCCTAGGTTA
chr18	GGGTCAAACATAATGTAA
chr18	GTGGACTATAGATAAGAG
chr18	GCTCTTAGCATTATCATG
chr18	GCACTAGAATATAGAGGA
chr18	GTGTACCATATTCATCAG
chr18	GTTCAATCTAGAATCAAC
chr18	GGATTATTAATAATTGTG
chr18	GCTGACACTAGAGTCACT
chr18	GGGACATACAGCAGGACC
chr18	GAGGTGATCTTCAGTTTA
chr18	GTAGTCTGATTTAACCTT
chr18	GACCCTACAGGGTAATAA
chr18	GACTCTTACTCCCCTAAT
chr18	GAAATTGCACGGGGAACA
chr18	GCTGCGAAGCCCATAGAG
chr18	GCACAAAGTGGTGACCAT
chr18	GATTATGAACACAATAAG
chr18	GAATCCTCTGACATTCAT
chr20	GAATTAGGCCTTTGGACA
chr20	GTATCTGGTGTGCATGTC
chr21	GCCCAGTATTGAACACCA
chr21	GTAATAGTTATGGAATAG
chr21	GGTGGAGTACTGCATGCA
chr21	GGCAATGACCATCATATT
chr21	GTGCATTATAACCTTCCA
chr21	GCTTCCACAATTATGCAT
chr7	GGTTTAACACTGAGGTAA
chr7	GGGACAAAACATCAGAAT
chr7	GAAGTTGGATTATGCACA
chr7	GTCTACCTATCCCTAGGA
chr7	GGACCCGAGAGAATATA
chr7	GGTGCAGCATTGAAATAT
chr7	GTGGCATCTTAAGAGCAA
chr7	GGTCTAAGTGGAACTAG
chr7	GTCCTACCTAGTAGAGGG
chr7	GAATAACACGATGATTTC
chr7	GCTTCCTTGGCAGCATGC
chr7	GAGATGCATAACTGACCC
chr7	GAATGTGGAATCAGTCAC
chr7	GACTCCCTATCCATTGT
chr7	GTGGTTAAACCATAAACC
chr7	GTCACTAGACAGCTCTTA
chr7	GTCACTGGTCCATCTAGA
chr7	GCCCGTCAGGACTCACTA
chr7	GGTGTCCTCTAGTAGCAC
chr7	GACAACGATATGGATTGA
chr7	GCCTTGATGTGACAGCAC
chr7	GCATTCAACTGGAGAATT
chr7	GCACATCTTCTTACCTGT
chr7	GTCGTCACCTGCTCATA
chr7	GCAATGCAGCTAGTTTCC
chr7	GTGTAGAAGCTCGCACT
chr7	GAACAGGACTAAGTGCCT
chr6	GCTGTGTTGATAAGATCA
chr6	GATAGGCACATGTGGATT
chr6	GGATCATCGGTAAGAGTG
chr6	GGCAGCCAACCTTGTATG
chr6	GGACTCCTGAATACCCAA
chr6	GAGTGACACGATGATAGA
chr6	GGTATTCCATGTCCATGT
chr6	GTCACAGCAGTCTATACT
chr6	GAGCGTATTATCTTTGTA
chr6	GAAGGCTATCTATAGGAA
chr6	GACCAAGTCCTGGTATTA
chr6	GTCCTCATCTCCAACAGA
chr6	GGATATATATGAGTATGC
chr6	GCCCATAGTCCAGGAGTC
chr6	GGCTAATGTATGTTCCTA
chr6	GTTAGATAATGGGAGTAT
chr6	GAGCAGCACTTGTCCAGA
chr6	GAGTTTGTGACACCAGCA
chr6	GTGCTGGGCTAGATGTTA
chr6	GTTGTCTGTTGACCAAGA
chr6	GATGAGGATTGCCTTTGT
chr6	GATAGTGTCTCTGACAAC
chr6	GAATAGAAAGCAACTATA
chr6	GAGGTTGGCAATCTAGCT
chr6	GGTAGTGATGGCACAATA
chr6	GGGAAGATCGTTCAGTTC
chr6	GATTTGGAAATGTATACT
chr6	GGTTCCCTTAACCAACTG
chr5	GAAACTTGCCTACTGCCA
chr5	GGTTTGACTTAATTCGA
chr5	GGCTGTCACCCATGGCAT
chr5	GCCAGAAGGTGCATCGG
chr5	GGTTCACTTAAGATTGCC
chr5	GTACTGGGCATGTACATG
chr5	GTAGTAGTAGGTACTTTG
chr5	GAGGTGCCTAATAATAGA
chr5	GATCAGTTAAGCATGAGT
chr5	GTGGGTGACACTAGAAAA
chr5	GAAGAGTTTACTTTACAC
chr5	GCACAAACTCTTGTGTGC
chr5	GTTGGAGGCTACAAACCT
chr5	GTGGGTCACAGTCACCCG
chr5	GAGCCACACTTTGCCTTG
chr5	GAGTCTTGTGGGACTGCT
chr5	GGCTATAGCCTTGCTCTG
chr5	GCAAATTCCCTGTCAATG
chr5	GTGTTGACATAAACAACC
chr5	GGCTTTACACTGAAGGCA
chr5	GGAGTGTCAAGAGAGTAT
chr5	GACAAATCCTACTCCCAA
chr5	GGATGGCTCCTGAACATA
chr5	GTGAGTCTAGGGAGGTAT
chr5	GACTTGATGACCACAGTC
chr5	GGAGAAATTACCGTACAG
chr5	GCAAGTTTGAGCATCCTC
chr5	GAATAATAATAAGCGCAG
chr5	GGGCAATTCATACATCAA
chr5	GCTCTACCTTAGAATATA
chr5	GAGCACTCACATACTATT
chr5	GTACTCAAATACTAAAGG
chr5	GTGAGAATCTACTTGAAC
chr5	GATGGCCAGTTGGGGACA
chr5	GACCGTAATGTTAAATAT
chr5	GGCTCTAATTATATGCTA
chr5	GACATTTATGCGTTCCAA
chr5	GAAGGATATTTACAGTAC
chr5	GTCTAAAGCTCCATGGCA
chr4	GGATGAATATCTGTTCAA
chr4	GTGGGCTGAAAGTCGGTC
chr4	GTTGATGGAAACCCATTT
chr4	GGAGATATCCCTAAACTG
chr4	GTAAGTCACTCCTCTGTA
chr4	GATAAAGCAACCTTAGCT
chr4	GCATGGGGTTACAGTAAT
chr4	GTCAATACAGAGGTCATG
chr4	GCTTCACTACCTATTAG
chr4	GCATCACTGTATTTAAAC
chr4	GATTATAGCCATTGCAGG
chr4	GTATTACCTGTAGTGCTG
chr4	GGGTCTAGGCTGTTGATA
chr4	GTATAGTTATTCAACCCA
chr4	GCATATCAGATTACATGT
chr4	GGGATAACCTAAGGGACA
chr4	GTACCTTTAACTCAGTTA
chr4	GGTTTGCCAGCTAGTTAC
chr4	GTATCTTAGTTTGGTAC
chr4	GGAGAATGTATGAGCCCT
chr4	GGTACAAATATTACTGGG
chr4	GATCTTCTTGGCAGTACA
chr4	GAAATATTCTACCATGGC
chr4	GATGAGCCATAGCATATA
chr4	GAGTGTCTTGGTAAGTCA
chr4	GTATTCACAGTCCCAACT
chr4	GCATGCAGTAATACTTGC
chr4	GTTGTTCAACAGTGGAAC
chr4	GTAGAATGATTGAAACTC
chr4	GGCAGGTACTATAGTAAA
chr4	GAACCCATTGTCTGAAAA
chr4	GCAAGTCAAACATGCTAC
chr4	GATAATATCTATGGTGAA
chr4	GGTATATGAGGCTAAGAT
chr4	GTTGGATCTATTTCCAAA
chr4	GCCCATTAAACCTAAATA
chr4	GCTCCAAAATCAATCAAG
chr4	GGGTATAGCTGATGCTTT
chr4	GGGATGGAGATGTCTCAA
chr4	GAATTCTAGGTACTAATA
chr4	GGATACATTGCTAGGTAG
chr4	GACACAACAGTGCCAATT
chr4	GCTAAAGACATGCTGGTG
chr4	GAACAGTTCCTTGCTGAA
chr4	GGGAATCGCTCAGACAT
chr4	GAAGGTAAGCAGAATCTA
chr3	GAGGGGGGTTCACCTAGA
chr3	GGGGCCCTTCATGTGATG
chr3	GTCACCTAAGTAGATAAA
chr3	GCCCATTGTGATGACTTA
chr3	GTCTCCTTAGATTAACTA
chr3	GAGTGACCCAGCTTTCTC
chr3	GGGCATACAAATTGTTCT
chr3	GTAGAGTTATAAGAGTAC
chr3	GGAGCTAGAATTACTATA
chr3	GCCACTGGGTTTAGCATG
chr3	GATTTGAAACAACCCGGA
chr3	GGCTACGAATGGAAGGTA
chr3	GAGGTGTAACTACGACA
chr3	GGATTATAGTAAACGATT
chr3	GGTGGATCCTAGTAATCC
chr3	GACTGGTGGAAGTCTTAA
chr3	GTCAAAAGCTGACCCATT
chr3	GAATCGCTGCTCTGTCCA
chr3	GAATATTACTGACCATGC
chr2	GACGCGCCTGCCAAGCG
chr2	GATACGCAATATATTTCA
chr2	GCCTATACGTCTTGGCT
chr2	GAGGAAAATGTTCCCGTG
chr2	GCTTGGGATTGATAGTGC
chr2	GCCCGCTCCTAAAAATGA
chr2	GTTGTCCTGCATCTCCAC
chr2	GATGCTGATTCCAAGTAA
chr2	GCTAGACACCTGTAAACA
chr2	GAGAAGTGTAAGACCTTG
chr2	GTCAAGGTCTTGTTCTTT
chr2	GTGACTTTACTATCTGAC
chr2	GTCCTCTTCCATTGACAT
chr2	GACATTGCAGACAGCTGC
chr2	GGCTACAGGTTACCTAG
chr2	GTTCCTAGCTAATTGCCA
chr2	GGTATTAGTTTAGTATTG
chr2	GCTGAGAGCCAGTTAATC
chr2	GTTAGGTATCTGTAACCC
chr2	GACCATAGCTAATAAGAA
chr2	GGATATATGTTGATCCTC
chr2	GTATTAAAAGGCCCTATA
chr2	GAGAAGTTAGTATTGGTA
chr2	GGGGAGCTACATCAACC
chr2	GGGATTAAAATGTCCGA
chr2	GATATAGCCATCATTCAT
chr2	GTAAGGGACAAGCTATAT
chr2	GGTGTAGCCTAACAACT
chr2	GATTAAAATTATATGGAC
chr2	GATAGGTGACCCATCTTC
chr2	GTCTAGCCAAGAGTGGAG
chr1	GAAAGCAGCAACACCGGA
chr1	GAACCCAAAGACTAGGTT
chr1	GAACTGCATAGATTGAGA
chr1	GACCTAGCAGTCTCAGTT
chr1	GCTTCTACATGGGATACA
chr1	GTGCTCACATGTATTGCT
chr1	GTCAGGCTCAAAATAGGT
chr1	GCTAATGTGTTAAGGGAG
chr1	GCCAAGAATCACAAACTA
chr1	GTAACAGAGCACAGCGGA
chr1	GTGGTGGATACTCTGAAA
chr1	GTGATATCTACTTATGTT
chr1	GTACCAAAGGTGGGATAA
chr1	GGCAATCAAAACAGCTAA
chr1	GCAATGTTTGTATGATAG
chr1	GTGGTTGTGTGATAGCAT
chr1	GTTCCCAACAAGGTACCT
chr1	GGAGGGTCATGGAACACC
chr1	GTGCCATCTTCCATGCAT
chr1	GGAAACATGCAACAGTCA
chr1	GCTTGAACATTAAGATTC
chr1	GTTACCATGGCTTAAGTT
chr1	GATGATGTGAAGTGTTCT
chr1	GGTATCTAGATGAATAGC
chr1	GTACAAACACTTTGTACA
chr1	GAGTACTAAGATCACAGA
chr9	GCAATCTATGTGGAAGCT
chr9	GCTGTGGCAACACAACTA
chr9	GTTACTCTTTGGAATGGT
chr9	GATTGATTGCTGGTGCAA
chr9	GTTTGAGCATACTTTGAA
chr9	GCATCAGAAAAACAGTGG
chr9	GCATAAGGTTTATTACCT
chr9	GGTTTCCTTGAGTTAATA
chr9	GCCACTAGCAAGAGACAA
chr9	GCAAATGCACCACTGTTA
chr9	GTCTGTCAGGACCACACA
chr9	GATGATCTACATAGCTAA
chr9	GTATTCTCTCAGCATGAT
chr9	GGGAGCCACGTACAGTCC
chr8	GGGTTGCTATGTCCTTA
chr8	GGAGCCCACTTCAAGTAT
chr8	GCTGGGGCTGGACCATAT
chr8	GTGCATTGTGTCTAAGGC
chr8	GAGTCCCCCTTATGAGCT
chr8	GCTCCTTCCAGTTCAACT
chr8	GATTGCTAGTGGAGCAGA
chr8	GTAGGTCTGACAGTCTAA
chr8	GTAATACTGATGTCTCAG
chr8	GACTCTGTGCTAATTGGA
chr8	GTAGCCTCTTATTCTCAC
chr8	GACAAGCTAGTTATTAAT
chr8	GACTAATGTGAGGGAGTC
chr8	GGGATGCACCTCTGGGAT
chr8	GACTTGGGAATAAACCCA
chr8	GCCTCGTGCTCAAGCCTT
chr8	GCCACCAACAACCCAAAC
chr8	GAGATCCCTGAATAGGGA
chr8	GGATCCGATTAGGTCTCA
chr8	GATAGCCACCAGAAGCAT
chr8	GCTCCACACAAGACTGGT
chr8	GCAAGACGCAGACATTCC
chr8	GCATGCTCTTTGTACTAG
chr8	GGCAAGTTACAGTATGAG
chr8	GTGTGATGCCTGTGCTAG
chr8	GGCATGGTTGACATAAC
chr8	GCACCCCTAGCACCCTCA
chr8	GGTAGTCCTGCATCCTTC
chr8	GTAGACATCCATGCCGA
chr8	GATGTCTCCAATACCTGG
chr8	GTTATATTCAACTGAGAC
chr8	GAAGTCCCTATTTGGAGA
chr8	GGATTTATATCATGCATC
chr8	GCTAGGCCACAAGCTTGA
chr8	GATAAGACTGACACCCAT
chr8	GAGCTGTTCTCAATCATT
chr8	GATCCAAAATAATTGGTT
chr8	GAACTACACAGTCCTCTT
chr8	GACCAATAACATATGTGT
chr8	GAGTAATGTATGTACTGT
chr8	GAGAAATTACATAACTGC
chr8	GTATGTTGTGAGGACTAG
chr8	GGGTATTTACTTGTAACT
chr8	GGAATGGTAGGTCTGTAG
chrX	GTCAACAATCAGTATGTA
chrX	GACCTGACACTATGATTT
chrX	GGACCATTCAAGGGTGTG
chrX	GTAAATGGGGGAACATCC
chrX	GTGGAATCCACAACCTTT
chrX	GGTGATATGAGGGTTCAT
chrX	GTTAGGGACTATGTGAAA
chrX	GTTTATAAACCCATAACA
chrX	GAGCTCCTAAGGGCTTCA
chrX	GGAAGTGCATGAAATAGG
chrX	GCAGACTAAAGAAGTACT
chrX	GCAAGATACATGGGTGCA
chrX	GCTTAGGAAAGTCTCTGC
chrX	GGTGGTGCATTATTCAGT
chrX	GAGAGTACAGCCACTGTA
chrX	GGGAGCATATAACAAAGG
chrX	GTATTCAAGGCAACTTCA
chrX	GTGAGCATATAGTCTCCT
chrX	GACTCTGATACTTGTACC
chrX	GAGCTAATCTATAGAAAG
chrX	GACCCTTCAGGGATTGCA
chr13	GTAAACCCAAGTGCGCA
chr13	GGAGAGGGTATATAATAC
chr13	GTAATCTTACAGACTAAT
chr13	GCATTGAGGTTATTCCCA
chr13	GATGAACATTGGCTGCAT
chr13	GTTATGTGTCTAAAAGTG
chr13	GGTATATGTAACAGTCAG
chr13	GTATCATTAGGAGGAATA
chr13	GTCCCTCCAAAGCTCCAA
chr13	GTGTCTTTAAGTTGATGA
chr13	GGTGGCTAAAGGATGATA
chr13	GTATAAAAGCTGACATGC
chr13	GGGTTTGGAGAAATTACC
chr13	GTTGGTATTAAATATTGA
chr13	GCTCTATATACCATTCAT
chr13	GAGGCTATTTCAACTTGG
chr13	GAACCATTTCTTAAGATC
chr13	GAGCAACCATGTAGAATT
chr13	GACTATTCCTGATAGCTA
chr13	GTATCTATCACTACTTCC
chr13	GTGTGTTATCTACCATCA
chr13	GTCTCTATCTCTGTAAAC
chr12	GAGTTGAGGTTAGAGCTT
chr12	GCTTGACTTCCTAGTCCA
chr12	GTAGAAATTCCAAGCAGG
chr12	GCTTGCTGTGGTACACTT
chr12	GAGTTAGAGCATTACTTC
chr12	GGCAGAGGTACCTTGAAA
chr12	GAAAGCTTTGTCTAAGTA
chr12	GCCCACGGTCAGGGGCAC
chr12	GGACTTGAAATTCACTGG
chr12	GCATCAGTCAGGAGACGG
chr12	GCACTACTAGGAAAGTAG
chr12	GTTTAATGTGCTGCCCCT
chr12	GTAGTAGAGGTACTCCT
chr12	GAAATAAGCTATTATGTG
chr12	GATAGGTCATAAATGGTT
chr12	GTGTTTGAATACAATCAG
chr11	GGGTAATTGATAAATACC
chr11	GTGAAAATCCTCATCCAG
chr11	GATGCATACAAAACCAAC
chr11	GCAAAGCTCCAGAACAAT
chr11	GATGATTTCTATCTCGA
chr11	GCCACCAAGTACATTACC
chr11	GTCCAAATTTCAATTATC
chr11	GAATTGGAATAACTGACT
chr11	GTGCTTGCTTTCAATGAT
chr11	GAATAAGATACCGATATT
chr11	GAGCATTGAGGTAACTGC
chr11	GCCTTTCCTGCTTTGCAT
chr11	GGAATGAAGGGTAGCGA
chr11	GATACAAAAGCACGAGGT
chr11	GATGAGTCCATTATTTAG
chr11	GCTGCTGTAGCTTGTTGT
chr11	GTCGGGTAACTCCATATG
chr11	GTCAGGTTTCTTAATCC
chr11	GTGGAATGTTCATCACTC
chr11	GCATTACTAGGCTTTCAA
chr11	GCTGGAAATGGTAACGTG
chr11	GATAACATTCATCTGCCC
chr11	GCAAAATGCCACACAGGT
chr11	GGTTGATTCCTTGGAGTG
chr11	GCACAACTCATGAAGTT
chr11	GAGCTGCTAGGTCTGCTT
chr11	GGGATTGTTGGTACAATT
chr11	GAACTCCAAATTAGGAAC
chr11	GAGAGTGAATGTGTGACT
chr11	GATGTCCAAACTATAAAT
chr11	GGTGTTTGGAGAAGCAAT
chr11	GACATCTTTCTTTAGTGG
chr11	GTCTAGGATGATGTTGCA
chr11	GATATAGTTTCATACTCA
chr10	GGAGAACCAATCCTGGGG
chr10	GAGGCTGTATCTAATACC
chr10	GTAAGTCAGGAGCACTCA
chr10	GTGGGTCATTATCGCAGT
chr10	GGCACAGTCGGGCGGGCT
chr10	GGGCTCATAGAGGTGCAA
chr10	GTGAATGTTGTGACTCAC
chr10	GATATTTGCATTAGGTGC
chr10	GGTCTAGGGTACCCACCA
chr10	GGCATATCAGCTAATGCA
chr10	GGGCATAAATAAACCAGT
chr10	GTAATCCTCTTACAGGGG
chr10	GCACAGTGTTACATGGGA
chr10	GGCCGTTCACATTGTCA
chr10	GCAGGCTGATGTTTACAA
chr10	GCTTTCAGGAAAAACCAT
chr10	GTTGTGACCAGGTTCATT
chr16	GGAGTACTCAATGGATAA
chr16	GTATAAAGCTTCCAAGGC
chr16	GCCAACACTATACAGACA
chr15	GAATGACCACTCATCCTT
chr15	GTTCTGTAAACTATGTGT
chr15	GGACTGTTTGCAGAGGTT
chr15	GGTGCAACCATCCAGTT
chr15	GGCTTTGCTCACCTTGTT
chr15	GTTGTCACCCTTTCATTG
chr15	GGATGATTTACTGTTGCA
chr15	GGGTTTGATCTGTTCACA
chr15	GGACAGTGGGTCCCCCAG
chr15	GATGCAGCCTCGTGTTGG
chr15	GAGGCAGTGGAAAGCTAC
chr14	GGGTTCTACCTATTTCAT
chr14	GTAGATTCAACTTAGTTT
chr14	GATAAATAATATAGCGGT
chr14	GGGTAGTGGTGCTTTAGC
chr14	GGGTCCTTATAACCTTCC
chr14	GGTTACATCTTCCTCACC
chr14	GCAATCCTGAAGATTACA
chr18	GGATTGGTTGCTGTTATG
chr18	GATTTATCTGGTCTTGTT
chr18	GACTGCCCACCAAATATT
chr18	GACATAGGCGATACAGC
chr18	GATAACATACAGACAGCA
chr18	GATGTAGGCAAGTAATTT
chr18	GAACCAGAGAAGTCCTAA
chr18	GGAATTAAAGATCTCCTT
chr18	GCAATCAAGTGGTCAATA
chr18	GATCACTGAGAGATATTA
chr18	GTAGGTAACTATATATGA
chr18	GGTCATCAAAAGTCATTG
chr18	GTCACTTATTTCAACCTC
chr18	GGAGTTAAATTAGAATTG
chr20	GCAGGACAAATTAAAATC
chr20	GAAAGATACAGGAGGTTC
chr21	GTTCTAAGTCATCAGGGC
chr21	GGGTTCTGGTGCACAAAA
chr21	GAAATCCGTGCCTTAAT
chr21	GGGATCATAGTGGGAAGT
chr21	GTGCACTTGGATATTCTG
chr21	GTGTGCTAGTACCACTA
chr21	GCTTCATAGTTTGCAGTG
chr21	GCAAAACGATGCCAATAG
chr21	GTGGTCAAAATGCACCCA
chr21	GCCATTCCCAAGGTTAAT
chr7	GTATGTTTACCATACTTC
chr7	GATCATACCCTATAGGGA
chr7	GCCTCTGACTTAGCAATC
chr7	GACACACATTCTCATGTA
chr7	GGATTCTTCTGACTCATT
chr7	GTCCTGAGAATTAGCAGT
chr7	GTCCCAACTCATCACTTC
chr7	GTTACTGTTCCCATTGAC
chr7	GGAAAGATGGAAGGATAC
chr7	GCATGGTTGTTGAGGAAC
chr7	GCAATCTCACAGCTTGTT
chr7	GGCAGCTGTAGAACTGAC
chr7	GTTTCCTACACGTTATC
chr7	GAAAGAGGATGGCTTTAC
chr7	GTGCACCACATTAACATA
chr7	GACTAGTGTATCTCTGC
chr7	GCAGGGCTGAACTTACCT
chr7	GACACCCAGGTCAGTCTT
chr7	GGCTGGAAATGTATATCA
chr7	GAACTTTAAATCTTGAAC
chr6	GGACTATGACATGGGTTT
chr6	GAAAGAGGCTGGATGTAT
chr6	GTTGGTGTAAAGCCATAG
chr6	GTATACTATGATGACCTT
chr6	GCTCTCAATTAGGTGAGC
chr6	GAATATGCCATCTAATGA
chr6	GTATAAGTGACTATAAGA
chr6	GTTGTCAAACCATCATGA
chr6	GTCCCAGATATCTTATAT
chr6	GGGGAGGTCAAATCCGA
chr6	GTTATAAAGCCTCTTAAC
chr6	GTGGTCCTTGGGGTAGAA
chr6	GCAGCCACAAAGAGATAC
chr6	GGATAGGCACAGGAAATT
chr6	GGTAAGAGGGGTACCACA
chr6	GGTAATAACTACCAGATA
chr6	GTGGGTATTAAGCTAATT
chr6	GTGGGCAGGTAAACTCAA
chr6	GGAGTTAGAGATTTAGTA
chr6	GAGGCTTAAACGGTGTCT
chr6	GGAATAAAAAAGCTCTAT
chr6	GTGGGCTTGATACTATG
chr6	GAAACTCTTACGCAGTA
chr6	GTTAACCTTTCATAAGGG
chr6	GCCCTGAGCAGATACAAA
chr6	GGAAACCGTAGAAATCTG
chr6	GGTTTACTTGAATCACTA
chr6	GCATAATAGGAAGCTGCC
chr6	GATTAGCTTCAAATCTAA
chr6	GGAAATTGAACCTACTAG
chr6	GGTGCCTGCTGTACTGAT
chr6	GGATGATTTATATGAATG
chr6	GGCATCTGAGTCCTCATG
chr6	GCTCCTGGCCAATAAAAG
chr6	GACCACTAGAACCAAGGC
chr6	GGTCATCTGACCCAGTAA
chr6	GAATGGCTGCCACTTTAT
chr5	GTTTGGAGCATCCCTACC
chr5	GCTTTGCAATAATGCATG
chr5	GTACTCTATTCCAAGATT
chr5	GATCCTGGTCAGTGGTCT
chr5	GGCCTGTGATTGTTACAC
chr5	GAGACTTTACACTAAATT
chr5	GTATGAGAGATCCTTCCT
chr5	GCTTGACAACACCATCTG
chr5	GTCCTAAGTCATTGCAAA
chr5	GCTTGAATGATTGACAAC
chr5	GAAGGGGTCACAGACACG
chr5	GAAGAATCACAAGCAACT
chr5	GGCAGGCTAGAGCTGTTT
chr5	GACAATGGGTGACAAAAA
chr5	GGATTAATATTCCAAGGA
chr5	GTTTGATCAATTCAATCA
chr5	GTAGCATCAGCTAATGAA
chr5	GGATTCTATATCATCTAA
chr5	GAGCTCCTAACATCAAAT
chr5	GACTTTCTTGGACTGATT
chr5	GAACTGTCGAGAGATTC
chr5	GCTCTGTTCTTGTCAAAG
chr5	GCATATAGCTCAAGTTGT
chr5	GGATTTGCAAATATCGTT
chr5	GCTATAAAAGTCATATGA
chr5	GGGAGATGGCTATAATGT
chr4	GATAGTTTAATATTCCTA
chr4	GATCTTCTGAAAGATCTA
chr4	GCTGGAGTTGGACTATTC
chr4	GTAGAAAAAGGACAAACG
chr4	GGGCATGAGAGCTGACCA
chr4	GAGATGTCATACTCCACT
chr4	GAATATTCTATGCACTTT
chr4	GTAGATGCAAATAAGTCA
chr4	GTCTCTGGTACTTGAATG
chr4	GTGCTCTCCTGCTGAAAA
chr4	GATTATATTCCACCTTGA
chr4	GGTGGTCACTGAAGCGTG
chr4	GAACTAACATGTCGTAG
chr4	GGTCATCTTGAAATTATA
chr4	GTAGACTTTATATGGAGT
chr4	GTCATCTGACATTCTCAT
chr4	GATTTCTCATAGAGTAGG
chr4	GAATTAGACTATTATTGT
chr4	GGACGAAGCTTCTATCTT
chr4	GCTTACAGATAGGATAAA
chr4	GCTACCGATAACCAAAAA
chr4	GATTCCTTCTCTTTGGTA
chr4	GACGCTCCTAAAAAGAC
chr4	GACCGGATTTATTTAGAC
chr4	GTTTCTGGAGTGATTTGT
chr4	GGGTTCATTCATGGCTGC
chr4	GTGCCCAACAGAAGTTCT
chr4	GACTGGGCCCATCTACC
chr4	GCTTGTGGTAACAGGCAA
chr4	GTCGTTGCTATCTGATT
chr4	GGATTATTAGAGGGTTCT
chr4	GTTCATTTGCTCTATGGA
chr4	GACAGATGTAGTGGTAC
chr4	GAGACCTTTGCCCTTTGG
chr4	GTAGACTATTTGTTACAT
chr4	GAATGGGTATGATTATTT
chr4	GTTGGCCAAGATAAGGTC
chr4	GGCCATGCTGTAAATCAA
chr4	GTTTGTTTACATTGACAA
chr4	GGAAGGTGTATTTATTGC
chr4	GCAAACAAGGTTAATGTC
chr4	GAAGTACTACACTCAGAG
chr4	GCTGGTGACCATGATTTG
chr4	GGAAATTAAATGCGACC
chr4	GACCAAGACTATTGGGAA
chr4	GTGTCCTGAGTTCCTAGT
chr3	GTGGTTGAATAACTGATT
chr3	GCTTTATCATTGGGGCAG
chr3	GGCCAACCATTGGGTCTG
chr3	GCCCACATTCAAGTGTCA
chr3	GATTATTCACCTTGGGCA
chr3	GAGAGTCTATATTTATGG
chr3	GAAAAGCTTGACATGAGT
chr3	GTGTGGTGATGACTTCCC
chr3	GTTCCATCAGATTAAATG
chr3	GAGCTAGATAATTATGGA
chr3	GTTAGTTGGATTCAGATA
chr3	GTTTGTGGGTTAAACTAT
chr3	GCAGGACCTTATGCTTTC
chr3	GTAACAGTGAAGCAACTA
chr3	GGTCTCTTCCTAGTACAA
chr3	GAGCGTCATTTAATCAT
chr3	GCCTGCTGATTTCTAATC
chr2	GTCCTGTTTAATATATCC
chr2	GGCATATGAAATCTAACT
chr2	GGAGTCTTGAGACATTTA
chr2	GAGACTCCTGTGCAAAGC
chr2	GTTGCTCACATTTAGTTA
chr2	GTAGCCCAACCCAAACTG
chr2	GGTATGAGAAGGAGTTTC
chr2	GGTGCAGGAAGTAATGAC
chr2	GGAGTATATGCGAAGTA
chr2	GCATAAAGGAGGTACATG
chr2	GGGGAGTGCTTCTTACAA
chr2	GACTTTCCTTGAGGATAT
chr2	GTAAAGACCACGTATCT
chr2	GACTTACTTACAAATTCC
chr2	GAGGTCAAAGCACAGTTA
chr2	GAACTCCTGAGCCAATTT
chr2	GTACTTGATTAACCAATA
chr2	GAATGCAGCAACTGGCAA
chr2	GTTTCATGCCAATTTGGA
chr2	GGGTGTCTGACTTCAGAG
chr2	GTCTCATGAGTTAGATAT
chr2	GAACTCATATTAGGTAAT
chr2	GTAGGGTACTGTTGGTGT
chr2	GGTAAATTCATACTCATA
chr2	GTGTGCAAATCCAGGCTA
chr2	GGCATTAATTGGTATGAG
chr2	GCACTGGCTACTCATAC
chr2	GATTTGGAATCACATCAC
chr2	GTCAATTGTAGTCATAAA
chr2	GTTCTGATGATTCTATTT
chr1	GAAGTGTCAGTGCCAAAA
chr1	GCTACAGACAGAAAACG
chr1	GCTGTACCTTACTTTAAG
chr1	GCTTGGTCATAGTGCCCT
chr1	GTAATTGTTGCATCAAGC
chr1	GATACTCATCTTCCAACA
chr1	GGCTATATCAGTCCTCTC
chr1	GAGAATCTAGTACGTAAA
chr1	GAAAGTTTATCTAGGTGT
chr1	GGAGCATTTCTCTGTAGC
chr1	GGCATCTAAAAAAGCTAG
chr1	GAGTTCATATAGGACTTC
chr1	GCCACTGGACCTGTACAG
chr1	GGAGAGATATTCCATGTT
chr1	GATCCAACTTAGACAAAG
chr1	GGTGTAGGCTCTATCTTT
chr1	GATACTGGCATTGCTGAG
chr1	GAGATCAGTAAAAGGTTT
chr1	GGAATAAGAGTAGGTAAC
chr1	GTTGATACCTTCAAAATG
chr1	GGCTCCCTTGGATAAAGA
chr1	GTGGTTGCAAGAGCTTCC
chr1	GTAGTTGCCAGTTCTCCA
chr9	GTCTTATTCAATGTGCTC
chr9	GGTTTCAGTTGAATAGTG
chr9	GCTTCATGAGAAACGCAG
chr9	GTCACTTCTGCTCCACTA
chr9	GCCCAGGAGAGTCATGTC
chr9	GACTTCTAGTACAACTTA
chr9	GGCTGGCCAAGAAGGCAT
chr9	GAGAGGAAGTAACGGTTA
chr9	GAAGTAGAGTACATTAGA
chr9	GAGCCCAGGCTAAAAAGT
chr9	GTCTATTGATACACACAG
chr9	GTCATACATGTATTTGGA
chr9	GAAAAGCGATGACTTCAG
chr9	GCTACCTATTTAGGAAAT
chr9	GCTACAGTCCCGGAAAG
chr8	GATTATCGAAATGGACC
chr8	GCCCCTCAGAATTGTTGA
chr8	GCCTTCCCTGCCAAGGGT
chr8	GCCCCACATCCCAAGAAC
chr8	GTATATTCATGGCAACAT
chr8	GCTTCACATCTGAGTGTC
chr8	GATGGCATCATCGGTTC
chr8	GTGACCCCCTAACCTTC
chr8	GAGGCATCAATAAGTCAG
chr8	GGGTGGCGTCTCCTCATC
chr8	GTGGGATTTCTGCCTATC
chr8	GAAATCTACTTGTTCAGG
chr8	GAGCCACATAGACCAATA
chr8	GTCTGCCCCCAAGGAGAT
chr8	GAGTATTCAGAACTTGCA
chr8	GCTGTAATAGACTAAGCC
chr8	GGAGCAGTTATTTGCACC
chr8	GATGAACACACAGCTGTT
chr8	GACTCTTAGCCTCTGAGA
chr8	GTTTCCTCCATTACTGAT
chr8	GGTATTCATTCCCACTCA
chr8	GGTCTTTATTCGAACAG
chr8	GTTATGATAAATCCCATA
chr8	GAAGAAAACTACTTGGTT
chr8	GTCTCTATTGGTTCACAA
chr8	GTCAAGCCTAAAATGTTC
chr8	GGTCTGGGTTCCGTGTCT
chr8	GCAGCGTAGGGCTTTCTG
chr8	GTGGGACAGAGCAAACTA
chr8	GTATTGTCAGTATTTCAC
chr8	GGCACATCTGTGTAACAA
chr8	GCTAGGCATTCATCTATT
chr8	GTTGAATCTCTAATAGTT
chr8	GTTAAATGATCACAGTGC
chr8	GTGACTTGTGGAAAACTA
chrX	GCTTATTATTTATACTCC
chrX	GGAGAGTACTACTTTCTG
chrX	GGGATGGAATACAGTGTA
chrX	GCTCATTTGAATATGAAT
chrX	GACAAGAAAAACCACTTA
chrX	GTGTGGTCACGTGTCCCT
chrX	GATGGTGCAGCAAACCT
chrX	GGCATGAGGTCCATTGG
chrX	GAATGCGACCACCCTAA
chrX	GTCTAGGGGGATAGAAAT
chrX	GATATCCTCCCCTAGTG
chrX	GAAGAAGGTGTACTGATC
chrX	GTGACCCTGCTGTCTACA
chrX	GTATGGACTATTGACTGA
chrX	GGATGCAATTTGAAAGTA
chrX	GCTTACACGCAATTCCT
chr13	GGAAGGCAGTACCTCTAG
chr13	GTACAAGGTCTACTGTGG
chr13	GGTAACCAAAATGGATAA
chr13	GAGGGTCCAGATTTCTTC
chr13	GAAATGGGTATATATAGG
chr13	GGGCTCCATAAAAACACT
chr13	GGAGGATCTTACAGCTA
chr13	GCTCTTTCCTCCCATAAT
chr13	GATATATTTAAGCCTCC
chr13	GACATTGAGCTGTTGAGG
chr13	GTATATATACTATTACG
chr13	GATTAGATATAGAGGTCT
chr13	GCATAGTAGCTGTATACA
chr13	GAATTATTATCAACACTT
chr13	GTAGGAAATCTGTCTAAA
chr13	GTATCTGGAGAAGTGGAT
chr13	GGTAAATAATGTACACTA
chr13	GTAAAGAACTGTACCCTG
chr13	GTTGAGTTCTTAATGAGG
chr13	GACCAGATGATAAAGATC
chr13	GTTGGAGTAGAATAGTTA
chr13	GAGACAAGTAGCAAGATA
chr13	GCTTTATCCATGTGTAAG
chr13	GTTGTCATGACATATTTC
chr13	GCTAACCAGGTTTCCTTG
chr12	GAAAGGGCACAATTTCAC
chr12	GTCTTGAACTCCAGCATC
chr12	GTACTTAAAATTCCTTAT
chr12	GGGTAGTACAGGTCAAG
chr12	GAGTAGAAAGTATGGATA
chr12	GATCCTAGTTAAGGGTTG
chr12	GTTCATGACCACTTGCCA
chr12	GGAGGAATAACATTTGAT
chr12	GGTGGCTTCATCTTGTAA
chr12	GTATGCTTTCTTCCTAAC
chr12	GTGACTTCATGGGATGAA
chr12	GTACCTCAAGTGTTTCAA
chr12	GATAGAAGAGCTTTATGT
chr12	GAACAGCAGCTTTATGAC
chr12	GAAAAGTTTCAATCTAAG
chr12	GTTCAAATAGTACTTCAT
chr12	GATAACCCTAGTGGTAA
chr12	GAAAATATGCAAGTATGC
chr11	GGCTTTGGCTGTATACCC
chr11	GTGAGACATAGAGCAGTC
chr11	GATCATGAAGCTCTGCTG
chr11	GGCTACCTTGGACTTCAC
chr11	GGGAATCAACTTTCATTC
chr11	GATGGTATCAACAATAG
chr11	GGTAGGGAACCCATGAAT
chr11	GTAAAACAGCCCAAGCTA
chr11	GAGTGTTAACATCTCATT
chr11	GCTATGTGATTGAAGTTT
chr11	GGCTTCCACTGTGGTAT
chr11	GCTCAAGTATCTCTAACA
chr11	GGGCCCTATAGTGAGCTC
chr11	GAAAAATGTCACGTTCTC
chr11	GTTGGTCTCTAGTCCTTT
chr11	GTCCAGAGAGAGCCTAAG
chr11	GAGGTGAATCTTCCAAAA
chr11	GTATCTGTACGTTGTAT
chr11	GAGCATGAGAGTCATGTA
chr11	GGTAAGAATAGGAGTGAT
chr11	GTCCTTAATGGTGGAGTA
chr11	GAACACACTGCAACAACA
chr11	GTACCTAAGTTCTACAT
chr10	GTCCTCCACCGGCTTTG
chr10	GCAATCTCATGACTGTGG
chr10	GAAGGGTTGCCGGTGACC
chr10	GAATTGAGGTTGTCCAC
chr10	GATTTGACAGCAGATACA
chr10	GGATATGCTTAAAACCCA
chr10	GGAGGTCATATAAGTCTC
chr10	GTCCACAGATTCTCAGTG
chr10	GTCTCTTTCTCCTCAGAC
chr10	GTGCATCTTTCAAGGGCA
chr10	GCAGAATTAGTTTCATAG
chr10	GTAAGTTTCTGGATTTCA
chr10	GTTACTGTACCATGAGGG
chr10	GATAAGATTCCCATAGCC
chr10	GCCCCTATTGAACAGAGA
chr10	GTTCCAATAGAGTTGGGA
chr17	GATGACACAGATGGCTCA
chr17	GAGCAGAGATATCCTACT
chr17	GAGGGACAATGCTTTCTC
chr17	GAATAAACAGAATGCTCC
chr16	GGCTGCAAAATTTGAGCA
chr15	GTTGTCCACAGATTCATA
chr15	GATTATAAGTAATTGCTG
chr15	GTGGGTCCTGGCTAGTCA
chr15	GTGAATGACAATGAGGTG
chr15	GGCTCCCAGCGGGGTCTT
chr14	GTACAATTCTAGCCATAT
chr14	GGAAGCTTATGCATACAT
chr14	GAAGATAATGGATCGAGT
chr14	GCATTCATGTAAACAACC
chr14	GGAACTTCTGCTTCAAAT
chr14	GTGTAAGTTTGCCAGATT
chr14	GTGAGGCTTAATATATC
chr14	GCCCCAGAAATCCGTAAA
chr14	GTCCTACAAAGCCAAGGC
chr19	GGATTCATCTGGCCTGGA
chr18	GGGGCAAGAAACAGCAAC
chr18	GGCCTTACTGCTGCATCC
chr18	GCTAGCACCTCAGGATT
chr18	GAAGATGGTACATCAGTA
chr18	GTCTATAATTTACTTATG
chr18	GATTGGACATATACGTGG
chr18	GTCCCAATAAACATCAGA
chr18	GGTGCAATATTCATAAAC
chr20	GTATGCAAAACTTACAGA
chr20	GGCTGGATCTACCAGCAT
chr20	GGACAAATGCAATATGGC
chr21	GTACTTAGTTTGAGAAAC
chr21	GCACACTTAGAAAGGTCT
chr21	GTCCCAGGTGAGCTAAGG
chr21	GAAGATAGATAGTACAGC
chr21	GCCTCAGGAGACTCCACA
chr21	GCCAGGCAGCTGACCACG
chr21	GGTGCAGGTGAAAATGCT
chr21	GTGGTTCCAAATTTGCCT
chr21	GAAAGATCTTAGAGTGGT
chr21	GTTTCACACATAGGCAAT
chr7	GGTTGTTCTAGTTTGTAA
chr7	GACTATAGTTTCCCTAG
chr7	GTACTAAACAAACACTAT
chr7	GAACCAATGTTTCAATTA
chr7	GAAAACGACAAGGGAGAT
chr7	GTAGAGTAAGCCTCTAT
chr7	GTAAAAGATATATCCAAG
chr7	GCTCAAATAGATGACATT
chr7	GTGTAGATAGCCATGGGA
chr7	GGTAGTAAGTGAATACAG
chr7	GAAATGACTTGAACTGGA
chr7	GTACAATGTGATGTCCTG
chr7	GGTAAGGAATTGCTCACC
chr7	GTGCATCATTGCGGTGC
chr7	GGCAAGAATAGAGGCGA
chr7	GGATTGTCCTCCTTCCAC
chr7	GCAAAGATCCAAGTAATA
chr7	GGAGTCTAAACTAGGTGA
chr7	GACAAATAAGACTAAACC
chr7	GCTCCAGATGATGGGTGG
chr7	GCATGAAAGGAAGCCATC
chr7	GTTGTGTTCACATTAATT
chr7	GTCCATTCTAATTCCAGA
chr7	GCAGGCTTGATACAAAAT
chr7	GATTATAACTGATTACAG
chr7	GGTTGACTGGCAGACAAA
chr7	GTGTATGTTAGAGTTCTC
chr6	GTAAGTTCAACCTCAAAA
chr6	GTTTAAACAAGAATACTA
chr6	GATATTTATTACCAAGGA
chr6	GTAATTTATAGACTGAGT
chr6	GCCAGCAGACCTCAAAAT
chr6	GGAAATACCAAAAAGCAT
chr6	GTGGATGACAGATGGCGG
chr6	GATTATTGTAGACTATGT
chr6	GGAAAGAAGATCCATGTA
chr6	GGCAGAAATCACTCAGAT
chr6	GCATAATCTTCTATGATT
chr6	GATACAAACTTTGAAGAG
chr6	GCGGTGCACTATATAAA
chr6	GCTTGAGTGAATCCTAC
chr6	GAAAAACCATTCCCAAGT
chr6	GTCAGTATCTGATAACAT
chr6	GCTTTGGTCCTAAATTTC
chr6	GTCCTACAGGATCCAGAG
chr6	GTCTGGAGGATTCCAGTG
chr6	GGAAGAGCCAACCTTTCT
chr6	GGTAGTAGTAAATAGTCA
chr6	GGATTTACATGTTATCAC
chr6	GAAGCTCAGATGGTTGCC
chr5	GCAATATTGCTACCTGGC
chr5	GTACGCAGCTTTGTGCA
chr5	GTTCTGTGGGACTTAAAA
chr5	GCTGTCCTGGAGAGCGAG
chr5	GTAAATTCTATTTACTTC
chr5	GATAGGTACTGTCCCCA
chr5	GCAAAAGGCCTTAACCAA
chr5	GTACCCTAGATACAGAT
chr5	GTTCTCACACCCTCTTCA
chr5	GACCTTAGCCATAGAAC
chr5	GGCACTCATATTTCCTAA
chr5	GTCAGCAATGGGTGAATC
chr5	GAGACCAATCACCAAAGT
chr5	GAAAATAGACTCTGCTAT
chr5	GTACAACCTGATAATTCC
chr5	GTTGTGGAATATTGTCTC
chr5	GTATTTCATTCACGTATT
chr5	GCTTATAGGCTGGATTAT
chr5	GGGGAAACATAATTAAGG
chr5	GTGTCTATGGGAGAGATT
chr5	GTGCTCGCTGGGGTGACC
chr5	GTATGAGCCCCCCCAAA
chr5	GGGCAGCGACCAGATGGT
chr4	GTCTATAAAATGTAATAG
chr4	GTATAGTGTATCATAAAA
chr4	GGACAAGGGATTCCAAAA
chr4	GCAATGCCAACCTTCTGT
chr4	GTAACTGTCAAGATTGGC
chr4	GTTTAGATGTTTCCCAAA
chr4	GATATGGCTCCTAAATAT
chr4	GCAACTGCATGACTCAAC
chr4	GATATTATGCTAAGGATG
chr4	GTTCATCAAGTGGAAAAC
chr4	GTACTTCTCCGAATTTC
chr4	GGGCTATCTGGATATTGA
chr4	GGCTTAGTCCTTATAGTG
chr4	GTGGAAATCTACAACTGT
chr4	GCAGATGTCTGATTGTTG
chr4	GTGAGGAGCGATAAGATT
chr4	GTCACCTGGAGAGACCTT
chr4	GGTCTAATATTTCCAAAC
chr4	GTAGTTTCAGCATGTATT
chr4	GAAGCATTTCAGATGCTA
chr4	GGAATACAGTTAATCAAT
chr4	GTGTCAGATTTATTAATA
chr4	GGCACTATTCCAGTATTG
chr4	GGTGCATCCATTTGTCTT
chr4	GCTCTAAATCAGCCCTTG
chr4	GAGGAGTTGCCTAATCCA
chr4	GAGTTCTGAAGAACTGAC
chr4	GGCCAGAATGCACTATTG
chr4	GCATTAATGATCATTTGA
chr4	GAGATGACATATCTGATT
chr4	GGTAATGCTGCTTCAAAG
chr4	GACACATCCAGATAAATC
chr4	GATAGATTCACTGCCCAT
chr4	GATCAAAGCCACTTACTA
chr4	GAGTGTGCCCTGATATA
chr4	GTTACTCTCAATGTATAA
chr4	GTTAAGATCCACCTAAT
chr4	GTAATGCCCAGTAAAAGA
chr4	GGGAGATGCAAAGGTATA
chr4	GTAAAGACTAGACGGGG
chr4	GAATCTGGGAGAGGCTTA
chr4	GAGTGCTATTAAAAATAT
chr3	GTCTATGCCCATCAAAGT
[truncated: 8,000 more rows]

## Sheet: Human Safe Regions
chr1;51880;52088
chr1;52095;52145
chr1;52166;52208
chr1;52240;52267
chr1;54355;54414
chr1;54438;54464
chr1;55780;56010
chr1;56894;57175
chr1;57237;57240
chr1;57811;58033
chr1;58063;58099
chr1;58333;58338
chr1;58417;58462
chr1;60266;60307
chr1;60373;60378
chr1;60686;60873
chr1;61266;61553
chr1;61561;61572
chr1;62229;62231
chr1;62256;62345
chr1;62408;62441
chr1;62562;62612
chr1;62672;62716
chr1;64965;64977
chr1;66134;66157
chr1;66702;66829
chr1;67149;67276
chr1;68297;68324
chr1;77441;77496
chr1;77533;77588
chr1;77903;77940
chr1;82270;82286
chr1;85986;86029
chr1;87087;87125
chr1;87555;87972
chr1;88135;88143
chr1;106531;106653
chr1;125167;125349
chr1;125363;125408
chr1;125970;126034
chr1;170492;170533
chr1;170599;170640
chr1;176274;176378
chr1;230047;230058
chr1;254088;254097
chr1;254184;254294
chr1;255798;255853
chr1;255877;255885
chr1;255929;255966
chr1;255995;256037
chr1;267275;267289
chr1;528044;528047
chr1;532386;532432
chr1;533061;533078
chr1;535878;535880
chr1;535987;536024
chr1;536457;536550
chr1;542694;542763
chr1;543858;543902
chr1;543961;544007
chr1;548358;548407
chr1;548456;548500
chr1;570523;570535
chr1;570603;570641
chr1;570669;570671
chr1;574262;574282
chr1;574309;574369
chr1;580548;580567
chr1;582375;582387
chr1;582400;582414
chr1;582483;582522
chr1;586113;586119
chr1;601514;601538
chr1;626618;626631
chr1;636779;636783
chr1;637749;637770
chr1;813400;814117
chr1;814283;814457
chr1;814770;814797
chr1;817110;817578
chr1;817593;817600
chr1;817750;818043
chr1;818058;818064
chr1;2544000;2544200
chr1;2545120;2545148
chr1;2545319;2545332
chr1;2547195;2547201
chr1;2684350;2684403
chr1;2684424;2684464
chr1;2684490;2684503
chr1;2684654;2684746
chr1;2684757;2684825
chr1;2684900;2684914
chr1;2685019;2685066
chr1;2699301;2699304
chr1;2709609;2709643
chr1;2710534;2710568
chr1;2711824;2711826
chr1;2712246;2712475
chr1;2712811;2713200
chr1;2746262;2746309
chr1;2746321;2746554
chr1;2747170;2747418
chr1;2747441;2747600
chr1;2749200;2749235
chr1;2749237;2749340
chr1;2749490;2749800
chr1;2858168;2858256
chr1;2875539;2875600
chr1;2910226;2910290
chr1;2910782;2910927
chr1;2911986;2912159
chr1;2912877;2912892
chr1;2913653;2913680
chr1;2914816;2914884
chr1;2924953;2924956
chr1;2926090;2926600
chr1;3834800;3834907
chr1;3835262;3835400
chr1;3845200;3845268
chr1;3996292;3996309
chr1;3998790;3998826
chr1;4022370;4022477
chr1;4024750;4025075
chr1;4025369;4025546
chr1;4026709;4026734
chr1;4026870;4027328
chr1;4027466;4027616
chr1;4027898;4027963
chr1;4028448;4028720
chr1;4029330;4029393
chr1;4030016;4030200
chr1;4063517;4063605
chr1;4063727;4063731
chr1;4114400;4114423
chr1;4115600;4115903
chr1;4116617;4117375
chr1;4117387;4117423
chr1;4117610;4118400
chr1;4148600;4149099
chr1;4149537;4150272
chr1;4150356;4151040
chr1;4151190;4151200
chr1;4151910;4151961
chr1;4152132;4152395
chr1;4152671;4152712
chr1;4152727;4152819
chr1;4152838;4153014
chr1;4153084;4153125
chr1;4153476;4153748
chr1;4153848;4154222
chr1;4154282;4154608
chr1;4155014;4155091
chr1;4155523;4155585
chr1;4155875;4156352
chr1;4159090;4159150
chr1;4159179;4159194
chr1;4159863;4159870
chr1;4160479;4160497
chr1;4162400;4162603
chr1;4211000;4211097
chr1;4211370;4211421
chr1;4211723;4211852
chr1;4222604;4222637
chr1;4222704;4222760
chr1;4222875;4222878
chr1;4223182;4223183
chr1;4223477;4223499
chr1;4223690;4224126
chr1;4224152;4224693
chr1;4241052;4241056
chr1;4248560;4248565
chr1;4248868;4248884
chr1;4249593;4249599
chr1;4260412;4260431
chr1;4261204;4261286
chr1;4261471;4261507
chr1;4261590;4262205
chr1;4263021;4263454
chr1;4263635;4263857
chr1;4265062;4265088
chr1;4265273;4265600
chr1;4265698;4265818
chr1;4266966;4267155
chr1;4267350;4267400
chr1;4275000;4275007
chr1;4275444;4275937
chr1;4276399;4276571
chr1;4276714;4276743
chr1;4276843;4277061
chr1;4277232;4277235
chr1;4278800;4279475
chr1;4279764;4279800
chr1;4283004;4283060
chr1;4283690;4284034
chr1;4284338;4284533
chr1;4284553;4284820
chr1;4284970;4285180
chr1;4285754;4286078
chr1;4286589;4286694
chr1;4286884;4286893
chr1;4287732;4287761
chr1;4288800;4289025
chr1;4289807;4289956
chr1;4290722;4290960
chr1;4291266;4291444
chr1;4292421;4292444
chr1;4292752;4292758
chr1;4293097;4293138
chr1;4293373;4293620
chr1;4293796;4293929
chr1;4294490;4294923
chr1;4295260;4295266
chr1;4295311;4295472
chr1;4296418;4296434
chr1;4296784;4297046
chr1;4297613;4297672
chr1;4297759;4298336
chr1;4299989;4299998
chr1;4300790;4300797
chr1;4301215;4301220
chr1;4302288;4302301
chr1;4308929;4309400
chr1;4316800;4317000
chr1;4317164;4317500
chr1;4317767;4317771
chr1;4337600;4337674
chr1;4337706;4337711
chr1;4337800;4337878
chr1;4337895;4338410
chr1;4338667;4338709
chr1;4338809;4339240
chr1;4339310;4339311
chr1;4339795;4339969
chr1;4340148;4340506
chr1;4340686;4342142
chr1;4342256;4342538
chr1;4343020;4343051
chr1;4343541;4343800
chr1;4345400;4345591
chr1;4345664;4345668
chr1;4345861;4345890
chr1;4345949;4346061
chr1;4368400;4369272
chr1;4369612;4369652
chr1;4369710;4369800
chr1;4375241;4375243
chr1;4375611;4375662
chr1;4375772;4375999
chr1;4376081;4376121
chr1;4376417;4376419
chr1;4376803;4376817
chr1;4376875;4376901
chr1;4377131;4377175
chr1;4397035;4397200
chr1;4397400;4397460
chr1;4397733;4397894
chr1;4398971;4399651
chr1;4400072;4400130
chr1;4400252;4400390
chr1;4400452;4400643
chr1;4400795;4400800
chr1;4401000;4401072
chr1;4401379;4401400
chr1;4406014;4406035
chr1;4406570;4406843
chr1;4407216;4407336
chr1;4407539;4407545
chr1;4407679;4407784
chr1;4407905;4407906
chr1;4408033;4408055
chr1;4408137;4408140
chr1;4408566;4408576
chr1;4408617;4408619
chr1;4408682;4408786
chr1;4409008;4409373
chr1;4409657;4409660
chr1;4410367;4410455
chr1;4410604;4410606
chr1;4410794;4410800
chr1;4414892;4415112
chr1;4415266;4415660
chr1;4416800;4417098
chr1;4417211;4417212
chr1;4417304;4417309
chr1;4417920;4418060
chr1;4418210;4418219
chr1;4418410;4418461
chr1;4418474;4418800
chr1;4420800;4421116
chr1;4422004;4422200
chr1;4428027;4428050
chr1;4428074;4428248
chr1;4428353;4428521
chr1;4428800;4428950
chr1;4429105;4429132
chr1;4429318;4429322
chr1;4429361;4429371
chr1;4429545;4429553
chr1;4429757;4429762
chr1;4429836;4429964
chr1;4431575;4431640
chr1;4431830;4432022
chr1;4432117;4432241
chr1;4432333;4432702
chr1;4432812;4432817
chr1;4432979;4433052
chr1;4433146;4433150
chr1;4433322;4433333
chr1;4434047;4434048
chr1;4434094;4434204
chr1;4434377;4434380
chr1;4434558;4434692
chr1;4434923;4435018
chr1;4435430;4435600
chr1;4442250;4442358
chr1;4443221;4443259
chr1;4443323;4443600
chr1;4444437;4444717
chr1;4444949;4445062
chr1;4445632;4446124
chr1;4446487;4446766
chr1;4447316;4448256
chr1;4448416;4448433
chr1;4448514;4448521
chr1;4448728;4448799
chr1;4449077;4449221
chr1;4449333;4449392
chr1;4451400;4451608
chr1;4454354;4454400
chr1;4459634;4460181
chr1;4460192;4460369
chr1;4461174;4462263
chr1;4462347;4462529
chr1;4462833;4463294
chr1;4463902;4463923
chr1;4464175;4464206
chr1;4464505;4464506
chr1;4464820;4465200
chr1;4465670;4465896
chr1;4466045;4467378
chr1;4467674;4469221
chr1;4469349;4469378
chr1;4469940;4469968
chr1;4470219;4470523
chr1;4470909;4470962
chr1;4471487;4471593
chr1;4471647;4471753
chr1;4473403;4473438
chr1;4474576;4474617
chr1;4474938;4475200
chr1;4478000;4478120
chr1;4478350;4478678
chr1;4478727;4479203
chr1;4479441;4479591
chr1;4479679;4479726
chr1;4480756;4480792
chr1;4494798;4494801
chr1;4495941;4496033
chr1;4496126;4496475
chr1;4496704;4496746
chr1;4496954;4497045
chr1;4498370;4498885
chr1;4498933;4499596
chr1;4499878;4500000
chr1;4500150;4500155
chr1;4500630;4500704
chr1;4501387;4501426
chr1;4502215;4502569
chr1;4502792;4502889
chr1;4503206;4503306
chr1;4503328;4503342
chr1;4503502;4503536
chr1;4503542;4503553
chr1;4503581;4503588
chr1;4503594;4503600
chr1;4503813;4503814
chr1;4503899;4504375
chr1;4504922;4504949
chr1;4505251;4505280
chr1;4505785;4505800
chr1;4534600;4534655
chr1;4534664;4534690
chr1;4534808;4535421
chr1;4535489;4535697
chr1;4535834;4536040
chr1;4536193;4536259
chr1;4537434;4537524
chr1;4537941;4537971
chr1;4538171;4538346
chr1;4538484;4538496
chr1;4539476;4539600
chr1;4539917;4539928
chr1;4540600;4541210
chr1;4541381;4541400
chr1;4549800;4550099
chr1;4550510;4550547
chr1;4550752;4550822
chr1;4551000;4551041
chr1;4551800;4551812
chr1;4558568;4558640
chr1;4558910;4559067
chr1;4559339;4559413
chr1;4559511;4559600
chr1;4560000;4560090
chr1;4560400;4560559
chr1;4561200;4561236
chr1;4561466;4561510
chr1;4561887;4562016
chr1;4563929;4563940
chr1;4564287;4564405
chr1;4564724;4565275
chr1;4565584;4565620
chr1;4565687;4566199
chr1;4566219;4566702
chr1;4567150;4567400
chr1;4593662;4593972
chr1;4594385;4594483
chr1;4595783;4595917
chr1;4595952;4595973
chr1;4596057;4596476
chr1;4596706;4596829
chr1;4597142;4597243
chr1;4599561;4599570
chr1;4599930;4599931
chr1;4600257;4600259
chr1;4600364;4600371
chr1;4601434;4601437
chr1;4601725;4601809
chr1;4602290;4602354
chr1;4602902;4602998
chr1;4603274;4603460
chr1;4603609;4603739
chr1;4603968;4604057
chr1;4604250;4604400
chr1;4605047;4605113
chr1;4605201;4606708
chr1;4606753;4606828
chr1;4606930;4606975
chr1;4607345;4607504
chr1;4607580;4608700
chr1;4608890;4609276
chr1;4609280;4609441
chr1;4609451;4609470
chr1;4609640;4609980
chr1;4610365;4610424
chr1;4610581;4610676
chr1;4610930;4611060
chr1;4611439;4611795
chr1;4612109;4612165
chr1;4612553;4612600
chr1;4612726;4612893
chr1;4613039;4613226
chr1;4613337;4613880
chr1;4613892;4614340
chr1;4614590;4615442
chr1;4616266;4616327
chr1;4616839;4616985
chr1;4617844;4618368
chr1;4618465;4618708
chr1;4618818;4619108
chr1;4619456;4619660
chr1;4620075;4620104
chr1;4620113;4620693
chr1;4620751;4621000
chr1;4633950;4634009
chr1;4634513;4634634
chr1;4634909;4634935
chr1;4635096;4635179
chr1;4635286;4635350
chr1;4635635;4636011
chr1;4636315;4636906
chr1;4640868;4640877
chr1;4641730;4641809
chr1;4642206;4642260
chr1;4642791;4643102
chr1;4643133;4643143
chr1;4643238;4643399
chr1;4643481;4643495
chr1;4643644;4643853
chr1;4652110;4652200
chr1;4652400;4652420
chr1;4653153;4653200
chr1;4677800;4677920
chr1;4678213;4678342
chr1;4678381;4678388
chr1;4678488;4678535
chr1;4678680;4678682
chr1;4678705;4678749
chr1;4679054;4679081
chr1;4679219;4679259
chr1;4682933;4683400
chr1;4685600;4686010
chr1;4692388;4692400
chr1;4876140;4876200
chr1;4880045;4880060
chr1;4880195;4880197
chr1;4883295;4883319
chr1;4883663;4883675
chr1;4883773;4883774
chr1;4884083;4884084
chr1;4901059;4901122
chr1;4901722;4901805
chr1;4902451;4902454
chr1;4902549;4902550
chr1;4906178;4906211
chr1;4910000;4910221
chr1;4910463;4910862
chr1;4910898;4911020
chr1;4911333;4911418
chr1;4911770;4911780
chr1;4912110;4912401
chr1;4912515;4912606
chr1;4912638;4913093
chr1;4913242;4913267
chr1;4913719;4913980
chr1;4914230;4914284
chr1;4914340;4914360
chr1;4914368;4914480
chr1;4914604;4915003
chr1;4915059;4915061
chr1;4915564;4915566
chr1;4915745;4915749
chr1;4916110;4916206
chr1;4916721;4916780
chr1;4917468;4917505
chr1;4917868;4917869
chr1;4919448;4919450
chr1;4919809;4919832
chr1;4920811;4920822
chr1;4927290;4927312
chr1;4927398;4927507
chr1;4927850;4928200
chr1;4929013;4929125
chr1;4929128;4929200
chr1;4931242;4931524
chr1;4931674;4932942
chr1;4932982;4933002
chr1;4933243;4934318
chr1;4934543;4934546
chr1;4934922;4934926
chr1;4936156;4936158
chr1;4936206;4936208
chr1;4936345;4937517
chr1;4937870;4938460
chr1;4938972;4939420
chr1;4939830;4939920
chr1;4941830;4942097
chr1;4942257;4942400
chr1;4942800;4942852
chr1;4943972;4944048
chr1;4944289;4944315
chr1;4945718;4946194
chr1;4946259;4946275
chr1;4946355;4946422
chr1;4947520;4947521
chr1;4947578;4947610
chr1;4947819;4948182
chr1;4948690;4948968
chr1;4949169;4949558
chr1;4949698;4949997
chr1;4950135;4950149
chr1;4950334;4950376
chr1;4950377;4951014
chr1;4951370;4951379
chr1;4951956;4952080
chr1;4952343;4952451
chr1;4952581;4953116
chr1;4953422;4953551
chr1;4954003;4954035
chr1;4954327;4954400
chr1;4956669;4956797
chr1;4957202;4957667
chr1;4958031;4958124
chr1;4958287;4959007
chr1;4959093;4959319
chr1;4959664;4959729
chr1;4959941;4960850
chr1;4963373;4963754
chr1;4964636;4964649
chr1;4965030;4965084
chr1;4965110;4965461
chr1;4965518;4965951
chr1;4966320;4966711
chr1;4966736;4966764
chr1;4967071;4967096
chr1;4967452;4968180
chr1;4969608;4969800
chr1;4970824;4971140
chr1;4972075;4972356
chr1;4972658;4972912
chr1;4972919;4972920
chr1;4973362;4973760
chr1;4974200;4974928
chr1;4975603;4975981
chr1;4976157;4976176
chr1;4976750;4976783
chr1;4977614;4977819
chr1;4980597;4980960
chr1;4981130;4981192
chr1;4981199;4981657
chr1;4981776;4981784
chr1;4981826;4981937
chr1;4982140;4982172
chr1;4982761;4982781
chr1;5011000;5011097
chr1;5011110;5011128
chr1;5011133;5011173
chr1;5012036;5012362
chr1;5012475;5012611
chr1;5012763;5012956
chr1;5014001;5014007
chr1;5014057;5014332
chr1;5015179;5016015
chr1;5016172;5017193
chr1;5017642;5017951
chr1;5018227;5018508
chr1;5018555;5018556
chr1;5018842;5018960
chr1;5019387;5019400
chr1;5027489;5027550
chr1;5028939;5028956
chr1;5028991;5029197
chr1;5029313;5029354
chr1;5029504;5030000
chr1;5052000;5052503
chr1;5053314;5053339
chr1;5053610;5053831
chr1;5065627;5065780
chr1;5066030;5066031
chr1;5066238;5066397
chr1;5067000;5067290
chr1;5067305;5067571
chr1;5067874;5067889
chr1;5067898;5067940
chr1;5068090;5068291
chr1;5068356;5068367
chr1;5068446;5068447
chr1;5068490;5068544
chr1;5068585;5068620
chr1;5068671;5068680
chr1;5068779;5068817
chr1;5068853;5068884
chr1;5068957;5068993
chr1;5069031;5069041
chr1;5069074;5069081
chr1;5069800;5070400
chr1;5075309;5075348
chr1;5075526;5075989
chr1;5076556;5076798
chr1;5077102;5077243
chr1;5077489;5077508
chr1;5077920;5078020
chr1;5078414;5078565
chr1;5078827;5078946
chr1;5082811;5083200
chr1;5083600;5083762
chr1;5084051;5084056
chr1;5084994;5085026
chr1;5085169;5085446
chr1;5085809;5086390
chr1;5086931;5086936
chr1;5086978;5086994
chr1;5087044;5087374
chr1;5087394;5087400
chr1;5088096;5088496
chr1;5088576;5088641
chr1;5088798;5089140
chr1;5090179;5090379
chr1;5090644;5090678
chr1;5090797;5090800
chr1;5091398;5091409
chr1;5091439;5091580
chr1;5091796;5093167
chr1;5093640;5093720
chr1;5094158;5094544
chr1;5095358;5095400
chr1;5097400;5097545
chr1;5097946;5098154
chr1;5098524;5098623
chr1;5098918;5099049
chr1;5099651;5099671
chr1;5100114;5100180
chr1;5100655;5100684
chr1;5100882;5101049
chr1;5101194;5101413
chr1;5101786;5102003
chr1;5102901;5102964
chr1;5103166;5103452
chr1;5103459;5103492
chr1;5103501;5103607
chr1;5103769;5103799
chr1;5103836;5104000
chr1;5116889;5116912
chr1;5121462;5121480
chr1;5122427;5122440
chr1;5122734;5122737
chr1;5137230;5137417
chr1;5137645;5138009
chr1;5138443;5138794
chr1;5138909;5139320
chr1;5139470;5139715
chr1;5139907;5139910
chr1;5139942;5139945
chr1;5140075;5140079
chr1;5140200;5140294
chr1;5140448;5140460
chr1;5140736;5140739
chr1;5141036;5141039
chr1;5141060;5141200
chr1;5142000;5142200
chr1;5143676;5143734
chr1;5143810;5144179
chr1;5144454;5144480
chr1;5144608;5144700
chr1;5145070;5145080
chr1;5145389;5145453
chr1;5145461;5145902
chr1;5146346;5146385
chr1;5146421;5146469
chr1;5146496;5146519
chr1;5146629;5146929
chr1;5147237;5147241
chr1;5147407;5147408
chr1;5148778;5148805
chr1;5149816;5149831
chr1;5151142;5151154
chr1;5151259;5151708
chr1;5151910;5151921
chr1;5152686;5152730
chr1;5153866;5153955
chr1;5155915;5155924
chr1;5156068;5156145
chr1;5156350;5156360
chr1;5157200;5157226
chr1;5160518;5160540
chr1;5160690;5160700
chr1;5161028;5161112
chr1;5161173;5161339
chr1;5162183;5162212
chr1;5183556;5184191
chr1;5184506;5184590
chr1;5184659;5184806
chr1;5184923;5184967
chr1;5185014;5185045
chr1;5185256;5185308
chr1;5185678;5185692
chr1;5186288;5186335
chr1;5187092;5187141
chr1;5187256;5188068
chr1;5188375;5188400
chr1;5194600;5194654
chr1;5194679;5194681
chr1;5194975;5195014
chr1;5195035;5195200
chr1;5195636;5195771
chr1;5195927;5195964
chr1;5196065;5196279
chr1;5196379;5196556
chr1;5196923;5196935
chr1;5196953;5197077
chr1;5197253;5197477
chr1;5197576;5197657
chr1;5197848;5198176
chr1;5198330;5198950
chr1;5199302;5199400
chr1;5202400;5202401
chr1;5202473;5203000
chr1;5225000;5225201
chr1;5226600;5226689
chr1;5227138;5227383
chr1;5227595;5227720
chr1;5227727;5227732
chr1;5227746;5227783
chr1;5227986;5227995
chr1;5228008;5228411
chr1;5228986;5229670
chr1;5230192;5231407
chr1;5232000;5232020
chr1;5232250;5232260
chr1;5232630;5232731
chr1;5232772;5233815
chr1;5233938;5234067
chr1;5234573;5234624
chr1;5238289;5238461
chr1;5238472;5238479
chr1;5238782;5238811
chr1;5239097;5239680
chr1;5240035;5240051
chr1;5240111;5240120
chr1;5240518;5240538
chr1;5241906;5241983
chr1;5243168;5243185
chr1;5243899;5243958
chr1;5243982;5244380
chr1;5244773;5244978
chr1;5245282;5245417
chr1;5245451;5245460
chr1;5245890;5246049
chr1;5246108;5246560
chr1;5246770;5246962
chr1;5247263;5247490
chr1;5247622;5248276
chr1;5248329;5248492
chr1;5261455;5261943
chr1;5263000;5263140
chr1;5263977;5263978
chr1;5264555;5264624
chr1;5264760;5264864
chr1;5265041;5265102
chr1;5265455;5265748
chr1;5265829;5266799
chr1;5266809;5266866
chr1;5266968;5266971
chr1;5267068;5267394
chr1;5267599;5268042
chr1;5269687;5269771
chr1;5269959;5270039
chr1;5270154;5270324
chr1;5270441;5270512
chr1;5270819;5270952
chr1;5271371;5271386
chr1;5274150;5274170
chr1;5274729;5274731
chr1;5275509;5275526
chr1;5276059;5276121
chr1;5276659;5276716
chr1;5276781;5276795
chr1;5277027;5277061
chr1;5277395;5277584
chr1;5278904;5278911
chr1;5279274;5279600
chr1;5300800;5301045
chr1;5301164;5301785
chr1;5301885;5302490
chr1;5302855;5302965
chr1;5304370;5306067
chr1;5306310;5306319
chr1;5306836;5306865
chr1;5309202;5309277
chr1;5309491;5309719
chr1;5310142;5310200
chr1;5310800;5310936
chr1;5311681;5311736
chr1;5312024;5312265
chr1;5312295;5312303
chr1;5312952;5313200
chr1;5320339;5320468
chr1;5321029;5321033
chr1;5321218;5321327
chr1;5321639;5321676
chr1;5321870;5322085
chr1;5322426;5322551
chr1;5323265;5323400
chr1;5323961;5324000
chr1;5342708;5343080
chr1;5343230;5343600
chr1;5345710;5345790
chr1;5347110;5347274
chr1;5359516;5359556
chr1;5359761;5359779
chr1;5360270;5360548
chr1;5360719;5361091
chr1;5361506;5362096
chr1;5362279;5362292
chr1;5362427;5362529
chr1;5363217;5363234
chr1;5363523;5363577
chr1;5364292;5364600
chr1;5365454;5365609
chr1;5366063;5366160
chr1;5366362;5366414
chr1;5366907;5367056
chr1;5367126;5367200
chr1;5367800;5367814
chr1;5368127;5368319
chr1;5368331;5368828
chr1;5369122;5369273
chr1;5369570;5370422
chr1;5370843;5371000
chr1;5373370;5373662
chr1;5374661;5374677
chr1;5374802;5375027
chr1;5375251;5375255
chr1;5375649;5376098
chr1;5376517;5376774
chr1;5376878;5376879
chr1;5377186;5377340
chr1;5377810;5378120
chr1;5378270;5378280
chr1;5378814;5378909
chr1;5379110;5379127
chr1;5379204;5379239
chr1;5380060;5380066
chr1;5380239;5380254
chr1;5381018;5381166
chr1;5381749;5381779
chr1;5382080;5382674
chr1;5382880;5382898
chr1;5383023;5383028
chr1;5383112;5383114
chr1;5383501;5383825
chr1;5384067;5384100
chr1;5384294;5384657
chr1;5384852;5384893
chr1;5385360;5385383
chr1;5385392;5385400
chr1;5399588;5399828
chr1;5400235;5400400
chr1;5400683;5400897
chr1;5401180;5401232
chr1;5401417;5402189
chr1;5402383;5402565
chr1;5402674;5402679
chr1;5402723;5402738
chr1;5402931;5403420
chr1;5403570;5403592
chr1;5403725;5403933
chr1;5404331;5404486
chr1;5404655;5404717
chr1;5404828;5404866
chr1;5404922;5405097
chr1;5405408;5405800
chr1;5407451;5407472
chr1;5407617;5407974
chr1;5407985;5408004
chr1;5408018;5408031
chr1;5408044;5408071
chr1;5408082;5408315
chr1;5410400;5410487
chr1;5411165;5411528
chr1;5412120;5412268
chr1;5412355;5413158
chr1;5415342;5415347
chr1;5415950;5415992
chr1;5417531;5417540
chr1;5417790;5417968
chr1;5418350;5418575
chr1;5418722;5418724
chr1;5420000;5420020
chr1;5420504;5421032
chr1;5421512;5421915
chr1;5422156;5422365
chr1;5422616;5423100
chr1;5423262;5423773
chr1;5423779;5424118
chr1;5424388;5424400
chr1;5438800;5438878
chr1;5439052;5439059
chr1;5439101;5439280
chr1;5439430;5439450
chr1;5440572;5441680
chr1;5441910;5441980
chr1;5442130;5442213
chr1;5442222;5443060
chr1;5443185;5443581
chr1;5443817;5443855
chr1;5444136;5444161
chr1;5444333;5444337
chr1;5444581;5444649
chr1;5461099;5461303
chr1;5461324;5461328
chr1;5461424;5461718
chr1;5461805;5461822
chr1;5461961;5462038
chr1;5462387;5462661
chr1;5463364;5463400
chr1;5495639;5495640
chr1;5495790;5496040
chr1;5496310;5496407
chr1;5496542;5496558
chr1;5496584;5496704
chr1;5497347;5497392
chr1;5500000;5500002
chr1;5500197;5500669
chr1;5501528;5501600
chr1;5509110;5509213
chr1;5509703;5509958
chr1;5509969;5509980
chr1;5510304;5510638
chr1;5510692;5510800
chr1;5524257;5524320
chr1;5578709;5578757
chr1;5588200;5588340
chr1;5588837;5588843
chr1;5590869;5590871
chr1;5591475;5591495
chr1;5597267;5597288
chr1;5597598;5597915
chr1;5599388;5599415
chr1;5599440;5599557
chr1;5599643;5599751
chr1;5603168;5603241
chr1;5612214;5612677
chr1;5612993;5613484
chr1;5613664;5613755
chr1;5614124;5614575
chr1;5614746;5614808
chr1;5614874;5614876
chr1;5614898;5614905
chr1;5614913;5614915
chr1;5614922;5614926
chr1;5615791;5616325
chr1;5616409;5616459
chr1;5616480;5616786
chr1;5616897;5617057
chr1;5617167;5617331
chr1;5617403;5617433
chr1;5617631;5617632
chr1;5619796;5619824
chr1;5623615;5624131
chr1;5624203;5624944
chr1;5625039;5625535
chr1;5625790;5626010
chr1;5626215;5626244
chr1;5626464;5626561
chr1;5626765;5627659
chr1;5627691;5627723
chr1;5627897;5627916
chr1;5628730;5629036
chr1;5629533;5629628
chr1;5630978;5631100
chr1;5635800;5635920
chr1;5636190;5636560
chr1;5636727;5637000
chr1;5646921;5646959
chr1;5647860;5647905
chr1;5648135;5648609
chr1;5651343;5651465
chr1;5651773;5651820
chr1;5652015;5652047
chr1;5652108;5652151
chr1;5663318;5663344
chr1;5664600;5664620
chr1;5664934;5665262
chr1;5665447;5665525
chr1;5665844;5665879
chr1;5666395;5666514
chr1;5669760;5669771
chr1;5669871;5669905
chr1;5670470;5670473
chr1;5673852;5673960
chr1;5674466;5674564
chr1;5674875;5675048
chr1;5675142;5675300
chr1;5675450;5676140
chr1;5676330;5676400
chr1;5680802;5680880
chr1;5684290;5684317
chr1;5684811;5684816
chr1;5685071;5685080
chr1;5687666;5687667
chr1;5687727;5687940
chr1;5688250;5688520
chr1;5688790;5689254
chr1;5689354;5690133
chr1;5690298;5690403
chr1;5690539;5690617
chr1;5691770;5691775
chr1;5691796;5691800
chr1;5705000;5705400
chr1;5736651;5736680
chr1;5737110;5737203
chr1;5737421;5737609
chr1;5737774;5738505
chr1;5738602;5738713
chr1;5738738;5738785
chr1;5739360;5739384
chr1;5739388;5739447
chr1;5761237;5761238
chr1;5761961;5761963
chr1;5762539;5762737
chr1;5763424;5763666
chr1;5763980;5764014
chr1;5764325;5764400
chr1;5837600;5837621
chr1;5860412;5860563
chr1;5860589;5860616
chr1;5860873;5861047
chr1;5861643;5861800
chr1;5862000;5862200
chr1;5875879;5875931
chr1;5876019;5876032
chr1;5876244;5876536
chr1;5876548;5876591
chr1;5876624;5876666
chr1;5876677;5876878
chr1;5876889;5877130
chr1;5877181;5877684
chr1;7087200;7087341
chr1;7087415;7087451
chr1;7087469;7087496
chr1;7087501;7087516
chr1;7087521;7087526
chr1;7087536;7087607
chr1;7087613;7087680
chr1;7087945;7087952
chr1;7088256;7088266
chr1;7088335;7088850
chr1;7089001;7089023
chr1;7089231;7089279
chr1;7089574;7089633
chr1;7089655;7089713
chr1;7090636;7090649
chr1;7098229;7098243
chr1;7098460;7098514
chr1;7098759;7098817
chr1;7099129;7099485
chr1;7099501;7099560
chr1;7131882;7132368
chr1;7132474;7132476
chr1;7132511;7132524
chr1;7134092;7134100
chr1;7134682;7134747
chr1;7134874;7135248
chr1;7188666;7188719
chr1;7188880;7188891
chr1;7189297;7189302
chr1;7189360;7189524
chr1;7189679;7189693
chr1;7189973;7189979
chr1;7192107;7192108
chr1;7192325;7192353
chr1;7192550;7192623
chr1;7192720;7192726
chr1;7193740;7193800
chr1;7193888;7193965
chr1;7220012;7220024
chr1;7220310;7220441
chr1;7221426;7221433
chr1;7223753;7223800
chr1;7225150;7225432
chr1;7225925;7226021
chr1;7226081;7226133
chr1;7226425;7226440
chr1;7227781;7227791
chr1;7239200;7239259
chr1;7245540;7245591
chr1;7365425;7365520
chr1;7369347;7369348
chr1;7381278;7381311
chr1;7381775;7381903
chr1;7382310;7382394
chr1;7383076;7383083
chr1;7383364;7383385
chr1;7383541;7383568
chr1;7383720;7383767
chr1;7383897;7383904
chr1;7656400;7656460
chr1;7657030;7657200
chr1;7657421;7657584
chr1;7657875;7657876
chr1;7657996;7657997
chr1;7938654;7938661
chr1;7943739;7943750
chr1;7944291;7944362
chr1;7944668;7944749
chr1;10942969;10942987
chr1;10943504;10943506
chr1;10943980;10944045
chr1;10944197;10944207
chr1;10944249;10944409
chr1;10945001;10945005
chr1;10945660;10945668
chr1;10947470;10947585
chr1;11057405;11057424
chr1;11057466;11057536
chr1;11460290;11460400
chr1;11460550;11460580
chr1;11461424;11461459
chr1;11462653;11462755
chr1;11463130;11463139
chr1;11463427;11463456
chr1;11464170;11464202
chr1;11464470;11464590
chr1;11464769;11464772
chr1;11640828;11640940
chr1;11641071;11641372
chr1;11641382;11641551
chr1;11642037;11642200
chr1;12739091;12739100
chr1;12739400;12739401
chr1;12739459;12739465
chr1;12739727;12740020
chr1;12740594;12740661
chr1;12740738;12740966
chr1;12741055;12741250
chr1;12741558;12741741
chr1;12743068;12743200
chr1;12743698;12743830
chr1;12743957;12744202
chr1;12744378;12744777
chr1;12745200;12745731
chr1;12745835;12745902
chr1;12746022;12746071
chr1;12746509;12746553
chr1;12797807;12797862
chr1;12798523;12798535
chr1;12801585;12801586
chr1;12801716;12801730
chr1;12802804;12802805
chr1;12802998;12802999
chr1;12803088;12803132
chr1;12803865;12803926
chr1;12804296;12804342
chr1;12804731;12804755
chr1;12805050;12805055
chr1;12807800;12807822
chr1;12815415;12815600
chr1;12835600;12835686
chr1;12836261;12837154
chr1;12839853;12840257
chr1;12846078;12846233
chr1;12846530;12846674
chr1;12846681;12847059
chr1;12847278;12847297
chr1;12847499;12847657
chr1;12847763;12848144
chr1;12848173;12849012
chr1;12849111;12849268
chr1;12849635;12849637
chr1;12850241;12850310
chr1;12850495;12850511
chr1;12850793;12850920
chr1;12851165;12851374
chr1;12851499;12851545
chr1;12851623;12851742
chr1;12851801;12851816
chr1;12851881;12852178
chr1;12852469;12852543
chr1;12852969;12853352
chr1;12853782;12853836
chr1;12853853;12853944
chr1;12853966;12854064
chr1;12854642;12854840
chr1;12855163;12855408
chr1;12855417;12855423
chr1;12856777;12856792
chr1;12857080;12857526
chr1;12857619;12857789
chr1;12860749;12860788
chr1;12860808;12860883
chr1;12861815;12861819
chr1;12861864;12861867
chr1;12865897;12865943
chr1;12866190;12866545
chr1;12866880;12868326
chr1;12868327;12868494
chr1;12869522;12869730
chr1;12873138;12873139
chr1;12879626;12879628
chr1;12879869;12879927
chr1;12880017;12880069
chr1;12880721;12880722
chr1;12881040;12881045
chr1;12881343;12881512
chr1;12881795;12881917
chr1;12882174;12882190
chr1;12882488;12882496
chr1;12882544;12882549
chr1;12883150;12883532
chr1;12884289;12884404
chr1;12884414;12884449
chr1;12885853;12886236
chr1;12886293;12886338
chr1;12886631;12886645
chr1;12886784;12886994
chr1;12887689;12887844
chr1;12888125;12888140
chr1;12888174;12888207
chr1;12888664;12889122
chr1;12889563;12889572
chr1;12889719;12889745
chr1;12889761;12890143
chr1;12890989;12891210
chr1;12891264;12891400
chr1;12891862;12892231
chr1;12893064;12893145
chr1;12893283;12893284
chr1;12893578;12893666
chr1;12894028;12894165
chr1;12894699;12894754
chr1;12894815;12894817
chr1;12895096;12895654
chr1;12895953;12896159
chr1;12897249;12897564
chr1;12897905;12897978
chr1;12898057;12898059
chr1;12898327;12898336
chr1;12898964;12899289
chr1;12899576;12899955
chr1;12900531;12900928
chr1;12901210;12901452
chr1;12901678;12901803
chr1;12902100;12902534
chr1;12902678;12902765
chr1;12903386;12903961
chr1;12904261;12904630
chr1;12905208;12905343
chr1;12905556;12905702
chr1;12905996;12906052
chr1;12906909;12906957
chr1;12907015;12907077
chr1;12908350;12908534
chr1;12908578;12908900
chr1;12912472;12912655
chr1;12912715;12912819
chr1;12913093;12913525
chr1;12913584;12913588
chr1;12913901;12914013
chr1;12914473;12914515
chr1;12915149;12915174
chr1;12915274;12915431
chr1;12915633;12915893
chr1;12916169;12916480
chr1;12916493;12916753
chr1;12916934;12916941
chr1;12917002;12917222
chr1;12917243;12917561
chr1;12917852;12917929
chr1;12918102;12918116
chr1;12918357;12918840
chr1;12919151;12919548
chr1;12920126;12920396
chr1;12920423;12920504
chr1;12920541;12920598
chr1;12920648;12921076
chr1;12921878;12921943
chr1;12921982;12922030
chr1;12922093;12922257
chr1;12922544;12922601
chr1;12922754;12922986
chr1;12923079;12923249
chr1;12924879;12924882
chr1;12925211;12925285
chr1;12926219;12926227
chr1;12926316;12926317
chr1;12927278;12927282
chr1;12935264;12935265
chr1;12935584;12935589
chr1;12936742;12936758
chr1;12940588;12940642
chr1;12940650;12940904
chr1;12941198;12941211
chr1;12941350;12941498
chr1;12941502;12941560
chr1;12942364;12942411
chr1;12942743;12942783
chr1;12942819;12942923
chr1;12943231;12943341
chr1;12944136;12944253
chr1;12944595;12944658
chr1;12944851;12944974
chr1;12945927;12945971
chr1;12946025;12946238
chr1;12946250;12946327
chr1;12946803;12946985
chr1;12947818;12947899
chr1;12948037;12948038
chr1;12948331;12948419
chr1;12948470;12948471
chr1;12948782;12948793
chr1;12949457;12949512
chr1;12950334;12950379
chr1;12950724;12950838
chr1;12950850;12950912
chr1;12952681;12952727
chr1;12954215;12954311
chr1;12955189;12955195
chr1;12956141;12956182
chr1;12956190;12956259
chr1;12959983;12959992
chr1;12960747;12960776
chr1;12960812;12960868
chr1;12960913;12960960
chr1;12961024;12961027
chr1;12961248;12961414
chr1;12970371;12970453
chr1;12970512;12970517
chr1;12971697;12971812
chr1;12974554;12974617
chr1;12975270;12975297
chr1;12975365;12975368
chr1;12975488;12975583
chr1;12976161;12976185
chr1;12976530;12976567
chr1;12976755;12976806
chr1;12981026;12981206
chr1;12981368;12981377
chr1;12981507;12981663
chr1;12984153;12984156
chr1;12984644;12984673
chr1;12984762;12984821
chr1;12984843;12984882
chr1;12985737;12985779
chr1;12989382;12989455
chr1;12991496;12991499
chr1;12992224;12992261
chr1;12992276;12992588
chr1;12993646;12993702
chr1;12993734;12993806
chr1;12998042;12998112
chr1;12998134;12998181
chr1;13008113;13008172
chr1;13008201;13008260
chr1;13047519;13047524
chr1;13048629;13048630
chr1;13048949;13048954
chr1;13050753;13050757
chr1;13050884;13050900
chr1;13051151;13051315
chr1;13051324;13051372
chr1;13118540;13118652
chr1;13124142;13124211
chr1;13124221;13124290
chr1;13124818;13124828
chr1;13126154;13126196
chr1;13126441;13126442
chr1;13126741;13126746
chr1;13127660;13127748
chr1;13129470;13129505
chr1;13130037;13130616
chr1;13130929;13130930
chr1;13131869;13131951
chr1;13135306;13135465
chr1;13139663;13139717
chr1;13139757;13139779
chr1;13140090;13140192
chr1;13142929;13142953
chr1;13143005;13143012
chr1;13143156;13143165
chr1;13143461;13143754
chr1;13145177;13145236
chr1;13145266;13145325
chr1;13158855;13159031
chr1;13159080;13159093
chr1;13162120;13162263
chr1;13164041;13164092
chr1;13164114;13164156
chr1;13171716;13171749
chr1;13171817;13171871
chr1;13172456;13172846
chr1;13173157;13173363
chr1;13173599;13173724
chr1;13174053;13174182
chr1;13174245;13174479
chr1;13174623;13174704
chr1;13175330;13175903
chr1;13176213;13176581
chr1;13177159;13177294
chr1;13177505;13177651
chr1;13178196;13178600
chr1;13182600;13182960
chr1;13184130;13184265
chr1;13184326;13184617
chr1;13184903;13185060
chr1;13185087;13185281
chr1;13185851;13185986
chr1;13186171;13186348
chr1;13186889;13187714
chr1;13187962;13188029
chr1;13188319;13188416
chr1;13188587;13188977
chr1;13189273;13189385
chr1;13189854;13189884
chr1;13189967;13189978
chr1;13197557;13197596
chr1;13197620;13197669
chr1;13199448;13199592
chr1;13218001;13218227
chr1;13218523;13218536
chr1;13218676;13218691
chr1;13219605;13219736
chr1;13350394;13350423
chr1;13350454;13350474
chr1;13351481;13351482
chr1;13352930;13352939
chr1;13353440;13353482
chr1;13374651;13374964
chr1;13374979;13375016
chr1;13375741;13375744
chr1;13377774;13377847
chr1;13382332;13382371
chr1;13382393;13382452
chr1;13382520;13382570
chr1;13383053;13383061
chr1;13384844;13384846
chr1;13385552;13385707
chr1;13385837;13385846
chr1;13386007;13386189
chr1;13482705;13482782
chr1;13484816;13484917
chr1;13485984;13485992
chr1;13492816;13492819
chr1;13551494;13551541
chr1;13552570;13552584
chr1;13634654;13634683
chr1;13703571;13703607
chr1;13706816;13706819
chr1;13772353;13772400
chr1;13774069;13774242
chr1;13774836;13775206
chr1;13775820;13776122
chr1;13776598;13776600
chr1;13893989;13894000
chr1;13900415;13900418
chr1;13900597;13900601
chr1;13900905;13900919
chr1;13901040;13901055
chr1;13901397;13901410
chr1;13901552;13901557
chr1;13901849;13901935
chr1;13902805;13902837
chr1;13958000;13958033
chr1;13958188;13958228
chr1;13958424;13958496
chr1;13958579;13958603
chr1;13959715;13959773
chr1;13960207;13960560
chr1;13961312;13961400
chr1;13961870;13961889
chr1;13961897;13962620
chr1;13962770;13963134
chr1;13963429;13963538
chr1;13963687;13963723
chr1;13963777;13963803
chr1;13964358;13964404
chr1;13965427;13965499
chr1;13971162;13971421
chr1;13971611;13971630
chr1;13971926;13971927
chr1;13972304;13972617
chr1;13972916;13973060
chr1;13973415;13973730
chr1;13974044;13974072
chr1;13974370;13974617
chr1;13974952;13975064
chr1;13975314;13975518
chr1;13975815;13975834
chr1;13976049;13976107
chr1;13978300;13978780
chr1;13979358;13980147
chr1;13980574;13980583
chr1;13980991;13980993
chr1;13981301;13981315
chr1;13981442;13981469
chr1;13982043;13982229
chr1;13982518;13982800
chr1;14003964;14003974
chr1;14004633;14004640
chr1;14004790;14004969
chr1;14006842;14006888
chr1;14007647;14007699
chr1;14007770;14007795
chr1;14008012;14008023
chr1;14008373;14008400
chr1;14011871;14011874
chr1;14012033;14012073
chr1;14012097;14012200
chr1;14014234;14014504
chr1;14017786;14017976
chr1;14017990;14018359
chr1;14018648;14018766
chr1;14160000;14160328
chr1;14160393;14160409
chr1;14160719;14161031
chr1;14161502;14161800
chr1;14162000;14162330
chr1;14162807;14162813
chr1;14162975;14162977
chr1;14163197;14163198
chr1;14163252;14163288
chr1;14165060;14165069
chr1;14165479;14165516
chr1;14166466;14166607
chr1;14205770;14206112
chr1;14206418;14206440
chr1;14209071;14209181
chr1;14209203;14209238
chr1;14210086;14210109
chr1;14210652;14211002
chr1;14211197;14211313
chr1;14211738;14211800
chr1;14213217;14213513
chr1;14213589;14213851
chr1;14217582;14217600
chr1;14217698;14217726
chr1;14218203;14218340
chr1;14253410;14253460
chr1;14253707;14253800
chr1;14254000;14254088
chr1;14254511;14254781
chr1;14254826;14254932
chr1;14254977;14255542
chr1;14258200;14258231
chr1;14258251;14258341
chr1;14258652;14258713
chr1;14259244;14259411
chr1;14259680;14259705
chr1;14259987;14260038
chr1;14260399;14261283
chr1;14261351;14261449
chr1;14261765;14261779
chr1;14262050;14262207
chr1;14262341;14262357
chr1;14262396;14262555
chr1;14265055;14265057
chr1;14267024;14267057
chr1;14267204;14267407
chr1;14267722;14267821
chr1;14267858;14267920
chr1;14268193;14268278
chr1;14270218;14270247
chr1;14271651;14271686
chr1;14271985;14272000
chr1;14287400;14287457
chr1;14287562;14287781
chr1;14287951;14288419
chr1;14288526;14288610
chr1;14288791;14288969
chr1;14289397;14290047
chr1;14290059;14290133
chr1;14290184;14290254
chr1;14290560;14290605
chr1;14301417;14301508
chr1;14303612;14303732
chr1;14303900;14304226
chr1;14304336;14304340
chr1;14304646;14304773
chr1;14307218;14307240
chr1;14307505;14307506
chr1;14307577;14307584
chr1;14307631;14307721
chr1;14307886;14307889
chr1;14308035;14308143
chr1;14308178;14308408
chr1;14308474;14308736
chr1;14310222;14310501
chr1;14310804;14310898
chr1;14311144;14311185
chr1;14311266;14311300
chr1;14311415;14311548
chr1;14311594;14311697
chr1;14312666;14312747
chr1;14312908;14313000
chr1;14329838;14329842
chr1;14331657;14331710
chr1;14332081;14332114
chr1;14332141;14332240
chr1;14332390;14332530
chr1;14332698;14332702
chr1;14332949;14332950
chr1;14333902;14334200
chr1;14334350;14334351
chr1;14334515;14334632
chr1;14334767;14334981
chr1;14350844;14351266
chr1;14351423;14351870
chr1;14351931;14351996
chr1;14352080;14352088
chr1;14352286;14352656
chr1;14352698;14352699
chr1;14352791;14352807
chr1;14352937;14353120
chr1;14358259;14358690
chr1;14358947;14358982
chr1;14359142;14359260
chr1;14359410;14359860
chr1;14360010;14360152
chr1;14360170;14360240
chr1;14360676;14360720
chr1;14361490;14361600
chr1;14368729;14368734
chr1;14369219;14369407
chr1;14370150;14370174
chr1;14370610;14370879
chr1;14371073;14371078
chr1;14371102;14371234
chr1;14371765;14371847
chr1;14371925;14371963
chr1;14372026;14372157
chr1;14372346;14372540
chr1;14372830;14372994
chr1;14376800;14376831
chr1;14377187;14377490
chr1;14377889;14378066
chr1;14378340;14378765
chr1;14378776;14378790
chr1;14378841;14379242
chr1;14379361;14379418
chr1;14380000;14380098
chr1;14380217;14380221
chr1;14380723;14380769
chr1;14380875;14381173
chr1;14381356;14381419
chr1;14381576;14381600
chr1;14383262;14383389
chr1;14383557;14383620
chr1;14383926;14383985
chr1;14384041;14384098
chr1;14384139;14384273
chr1;14384386;14384392
chr1;14384519;14384681
chr1;14384807;14384988
chr1;14385081;14385239
chr1;14385456;14385605
chr1;14386185;14386579
chr1;14414667;14414670
chr1;14418035;14418090
chr1;14418149;14418161
chr1;14418233;14418302
chr1;14418526;14418577
chr1;14418885;14418920
chr1;14418967;14419026
chr1;14419120;14419256
chr1;14419267;14419285
chr1;14419384;14419403
chr1;14419419;14420161
chr1;14420720;14420748
chr1;14422446;14422493
chr1;14422565;14422647
chr1;14422700;14423000
chr1;14444600;14444748
chr1;14444757;14445160
chr1;14446507;14446558
chr1;14446980;14447203
chr1;14447747;14447908
chr1;14448040;14448066
chr1;14449067;14449300
chr1;14449450;14450728
chr1;14450830;14451280
chr1;14451500;14451596
chr1;14451770;14451807
chr1;14452596;14452883
chr1;14452987;14453046
chr1;14453265;14453318
chr1;14471600;14471655
chr1;14471947;14471948
chr1;14471980;14472081
chr1;14472364;14472517
chr1;14473335;14473370
chr1;14473803;14473804
chr1;14474386;14474434
chr1;14474707;14474821
chr1;14475470;14475528
chr1;14476361;14476517
chr1;14477200;14477345
chr1;14477455;14477802
chr1;14477969;14478018
chr1;14478270;14478527
chr1;14496000;14496233
chr1;14496453;14497013
chr1;14497939;14497940
chr1;14498700;14498905
chr1;14499014;14499051
chr1;14499209;14499299
chr1;14499667;14499737
chr1;14499999;14500024
chr1;14500137;14500168
chr1;14500468;14500649
chr1;14501170;14501180
chr1;14501905;14502546
chr1;14502795;14503146
chr1;14503251;14503252
chr1;14521000;14521080
chr1;14521330;14521516
chr1;14521528;14521532
chr1;14521533;14521618
chr1;14521640;14521681
chr1;14521699;14522006
chr1;14522038;14522063
chr1;14523833;14523864
chr1;14524212;14524340
chr1;14524770;14524812
chr1;14525117;14525219
chr1;14525453;14525738
chr1;14526078;14526122
chr1;14526238;14526251
chr1;14526263;14526603
chr1;14526879;14527342
chr1;14527373;14527431
chr1;14527445;14527481
chr1;14527490;14527800
chr1;14533200;14533234
chr1;14533400;14533447
chr1;14533758;14534009
chr1;14534030;14534032
chr1;14534198;14534362
chr1;14534706;14534751
chr1;14534762;14534780
chr1;14535065;14535116
chr1;14535353;14536029
chr1;14536050;14536120
chr1;14536270;14536569
chr1;14536934;14537059
chr1;14537582;14537705
chr1;14538018;14538100
chr1;14538295;14538400
chr1;14539400;14539443
chr1;14539667;14539693
chr1;14539793;14539875
chr1;14540706;14540715
chr1;14540927;14541137
chr1;14542295;14543119
chr1;14543413;14543465
chr1;14544650;14544819
chr1;14545662;14545682
chr1;14545945;14546108
chr1;14546282;14546689
chr1;14547566;14547979
chr1;14547997;14548043
chr1;14548286;14548299
chr1;14548890;14549400
chr1;14549713;14549730
chr1;14549990;14550019
chr1;14550023;14550104
chr1;14550261;14550880
chr1;14551064;14551278
chr1;14551483;14551484
chr1;14553544;14553556
chr1;14554501;14554641
chr1;14554703;14554729
chr1;14554892;14555000
chr1;14556110;14556470
chr1;14556656;14556804
chr1;14557230;14557280
chr1;14557575;14557993
chr1;14558136;14558231
chr1;14558736;14558989
chr1;14559000;14559091
chr1;14559092;14559135
chr1;14559151;14559568
chr1;14561053;14561283
chr1;14561386;14561419
chr1;14562136;14562148
chr1;14595393;14595413
chr1;14595419;14595426
chr1;14595841;14596390
chr1;14596659;14596661
chr1;14596728;14596914
chr1;14597075;14597088
chr1;14597100;14597125
chr1;14597811;14598231
chr1;14598519;14598603
chr1;14598853;14599071
chr1;14599381;14599435
chr1;14612113;14612121
chr1;14612292;14612560
chr1;14612906;14612956
chr1;14613067;14613785
chr1;14613854;14613875
chr1;14634133;14634249
chr1;14635039;14635051
chr1;14635278;14635367
chr1;14635627;14635890
chr1;14637600;14637669
chr1;14637871;14638199
chr1;14638277;14638621
chr1;14638745;14638830
chr1;14639061;14639103
chr1;14651200;14651212
chr1;14651281;14651362
chr1;14651454;14651817
chr1;14651830;14651973
chr1;14652138;14652151
chr1;14652304;14652305
chr1;14653690;14654071
chr1;14654151;14654382
chr1;14654591;14654916
chr1;14673200;14673317
chr1;14673408;14673559
chr1;14673655;14673699
chr1;14673739;14673800
chr1;14674000;14674025
chr1;14674101;14674263
chr1;14674359;14674367
chr1;14674846;14674860
chr1;14675170;14675295
chr1;14676158;14676349
chr1;14676647;14676720
chr1;14677179;14677364
chr1;14677518;14677754
chr1;14677765;14677778
chr1;14678078;14678184
chr1;14678617;14678780
chr1;14678818;14678917
chr1;14681829;14681895
chr1;14707800;14707812
chr1;14714837;14714838
chr1;14716508;14716600
chr1;14721451;14721466
chr1;14721552;14721580
chr1;14721707;14721800
chr1;14722680;14722800
chr1;14724022;14724035
chr1;14724437;14724521
chr1;14724711;14724771
chr1;14725000;14725057
chr1;14725064;14725121
chr1;14725187;14725526
chr1;14725812;14726370
chr1;14726383;14726800
chr1;14794622;14794908
chr1;14796732;14797263
chr1;14797731;14797989
chr1;14798076;14798403
chr1;14798767;14798771
chr1;14799126;14799311
chr1;14799549;14799559
chr1;14799574;14799661
chr1;14799828;14799842
chr1;14800164;14800219
chr1;14800660;14800845
chr1;14801364;14801383
chr1;14801616;14801633
chr1;14801660;14801718
chr1;14801730;14801740
chr1;14801931;14802000
chr1;14802329;14802400
chr1;14853400;14853528
chr1;14854630;14854636
chr1;14858800;14858888
chr1;14858931;14858951
chr1;14859554;14859556
chr1;14859576;14859586
chr1;14859769;14859787
chr1;14860050;14860107
chr1;14860141;14860187
chr1;14860201;14860400
chr1;14860800;14860858
chr1;14861165;14861400
chr1;14890334;14890370
chr1;14890592;14890705
chr1;14890774;14890840
chr1;14891341;14891345
chr1;14891402;14891555
chr1;14891567;14891589
chr1;14894086;14894307
chr1;14894308;14894369
chr1;14902167;14902300
chr1;14902420;14902543
chr1;14902773;14902779
chr1;14905200;14905321
chr1;14905410;14905592
chr1;14905822;14905841
chr1;14906164;14906211
chr1;14906227;14906260
chr1;14906610;14906689
chr1;14907014;14907148
chr1;14908610;14908625
chr1;14908770;14908849
chr1;14908965;14909382
chr1;14909497;14909504
chr1;16990587;16990765
chr1;17113624;17113672
chr1;17116609;17116658
chr1;17116692;17116891
chr1;17125316;17125357
chr1;17176081;17176129
chr1;17177200;17177219
chr1;17180437;17180491
chr1;17180530;17180588
chr1;17180971;17180987
chr1;17181008;17181071
chr1;17181352;17181396
chr1;17479710;17479715
chr1;17480394;17480395
chr1;17480832;17480833
chr1;17481376;17481559
chr1;17482550;17482557
chr1;18035800;18035967
chr1;18036282;18036309
chr1;18037211;18037464
chr1;18038690;18038720
chr1;18082249;18082425
chr1;18082481;18082580
chr1;18082645;18082899
chr1;18083130;18083400
chr1;18131000;18131044
chr1;18132333;18132460
chr1;18133090;18133302
chr1;18133775;18133824
chr1;18134026;18134037
chr1;18134494;18134560
chr1;18134750;18134800
chr1;18140582;18140587
chr1;18140927;18140944
chr1;18141014;18141045
chr1;18141117;18141148
chr1;18141220;18141251
chr1;18141323;18141354
chr1;18141426;18141447
chr1;18141519;18141550
chr1;18142434;18142456
chr1;18142685;18142695
chr1;18142998;18143030
chr1;18143645;18143697
chr1;18159799;18159917
chr1;18159996;18160507
chr1;18161034;18161060
[truncated: 994,815+ more rows]

## Sheet: Mouse Non-targeting
GCGAACGCGGCTCAAGAC
GCCGACCCAAACGCGACAT
GAGAAGTCGCGCGTTAATG
GCGGGAGCTCGCGCGATC
GTATAGACGACACGCGAC
GGTCGGGGCGTATGCGTCTA
GCTATTCGATACGGATC
GAGTTCGAGCGCCGGAT
GATGGCGTCCGACTATCATA
GGCCGAACGGTACGCCGCA
GAAACACGTAATATCGCGTA
GGATCTTGCGTACCGGTA
GACCCAATTGACGATCCACG
GGTCGCCCGCTAGATTTCG
GCATCGCGCGGTCTAAGC
GCAATCGCGCGTGGGACATC
GGCGCGAACCGCTTGAC
GCGGTCGCATTACTGCGGCG
GCACGGCCCGACGGCACTT
GTCATCGTTGGTGCGGTCCG
GACGAAATTGACACGCAC
GTCCACTCGTCATCGCGT
GCGCGATAGTCGAGTCTA
GTTTAAGCCGGTTCGAGCGA
GGCGTTCGCGAAAAGCGA
GTCGATGACGTACGACCGAA
GCCGCGTAACGACCGAATT
GTTCCGCGATACGACGGATC
GGCACGTCATATACCGCGA
GGCGAGTAGGCCTAACGGC
GACCAGTTAGGCGCACGAAT
GCGCCGCAACGTATGACGGA
GCCTCGCGGCTTTCGACGAT
GGTGCGTTACGGTCGCGT
GCCTATCGTCGGTCGTT
GGTACGTCTATCTAACCGGT
GGCCCGTCGATGGTACGGCG
GAACGTGAACGTATCGACGC
GACCGCCTATAGTATTGC
GAGCCGCCGAGAAAGTACGT
GATCGGAATCCCGCGTCG
GAACGGCCGTCGAATAAACG
GACGATTACCACGGCGT
GCCCTAGCGTTGTACGGCG
GTCGGGCGTGCTACAAAC
GGCCGGTGCAACGCAAAAAA
GCTCGCGACCGCGTCAAACG
GGATGACGGGCGGAACAACG
GCTTTGCGCTATACCGCGAC
GGGTCGCTTGTCTACGCGTT
GAGCGGTGGACGAACGGTG
GTCGATCGCGAACGCTCG
GGAAAACACTCGTACCGCGG
GACTTGCGCGCGATCGTTGT
GTTCGTTGACCGGACCCG
GGGGGCGCGGTATATCAAGT
GCAACGGTCTAGTCCGA
GGGTGAAACGCGTATCGA
GAGCGATGCGCACGCGAT
GTCGACGGAGTACGGCCGGT
GTGCCGTAACGTAGCGGA
GTTTCGTCGTGCGCTAC
GGGTTTCGGTCGAACGCCCC
GAGCTAGTACGCCCGCGTTC
GCGTGTAGAATCTCGCGC
GTTGTCGTACGGCCGGAT
GCGTTCCGACATTAACGA
GGTACGCTGTCGTCGAGTT
GTCCCCCATCGTCGCGTA
GCGAGCGTACCAATCTCG
GATCGCGCCCCGAATGTTT
GCCTCGAACGGTCCGCCGAC
GTCTGCGGCCGACGTGT
GCTTTCCGCCTAGTACGG
GAACGTACGGGCGTGGTT
GGCGTCGAGAATAACTCCG
GGCGCGGACTAGTGGTCG
GCGCGTCATATGACGGA
GGGGATCGTCTCGTCTAC
GCGATCGGCATTCGCGGA
GTATACTACGTCGCGGC
GATCGACTTACGAGCCGT
GACCTCGGCGAATAACGA
GTCGCGTGTCACGCCGCG
GGAACTTACGTAGCGCGACG
GTACGGCTTTCGCAAGTG
GTTAGGTCGTCTAACGACCT
GGGATGCGCACGACCGAA
GAATTCCGGCGTTCGCCC
GTGCGTCCGCGATCGATT
GCGACGAGATTGCCGGGT
GACGACCGCGGGTTGGAT
GTACCGTCGTGGTCAATT
GTAGCGTCGTCGTCGGAT
GGCGCATTAACGCCGGGG
GCGTGAACGACGCGTCGT
GCGGGGCGCTTTCGGACC
GGAACTTCGCTCGTTCACGC
GAATCGGACAGCGCGAC
GCGTCTTATACGCCCCT
GTCGCCTCGCGTCGTGT
GATTCGTCGACGGCGTCT
GTATATCCGTTCCGGGCC
GTCGTTGACGCCGCAGGT
GCGTCGCAAAAGCGCGGA
GCCGTGTTACGTCGCTGC
GTGTCGCACCCGTCGTGAAA
GATGACGTCGACAAGTCGCA
GCCGTCCATTGCGGCACGCG
GTTTATAGACCGCAATGCGA
GTCTGGCGACGTTACGGC
GCGTCCGTATTGTCCGTCGA
GGAACGATGGAACGTACGAC
GCACGGACGGTCCGCAATAC
GTCCGCCGGTCGGCTCAT
GTAACAGCGCTACGTCGGGT
GACAACTGAGCGCGCGCGT
GGCGGGCTCGATTATGTT
GAAATCACGCCGTTCGGTCG
GCGTTTCAACGGGCGCAC
GGTATACCGGCCGTGATA
GCGTCGATCGATACGCG
GGCGCCGACTAAACCATA
GGTATCGCCGTCGGTCCTTT
GGTTTCGATTAACGCGGTT
GTTGACCCGATTATACCGTA
GGGTGCGGCCTATCGCTCGT
GTAATTACGCGCCCGAAG
GGGCACGGTTTCGCGCAC
GCCGAAGTGTCGTGGTTCG
GACCGGTCAACTGCGTAAA
GCCGATCGAATATGTGCG
GCGTCGATATCGCGCGAG
GAGTACTACGAAAGCCGGCG
GCCGCGACGTTTGCCGAAGA
GTCATCTTCGATAGAGGCGC
GAACGACAAAGTTAGCGACG
GCAGTATCGCGACTTACG
GGTGCCTCGACCGCCGACG
GGTGGATCGCATATTCGGTA
GTCGGACGATCGACGACT
GCACATGAGACGGCGCGATT
GCGAACCGAATGCGTAGA
GCCCTGTCGCAACCGTCCGG
GTCCGGATCTTCGCGTATT
GGGTAGCTGACGAACCGTCG
GTACGCCCGCATGTCCCG
GCGCGTTGGCCGGGTCAA
GCACGTTGGACGGGCGCT
GGGCACCAGTCGCGTACGA
GCGCGACAACGTCGTTCC
GATTACACGCCCGTTCGAAC
GCGGCGACCGCAAGTGCG
GCGACGGCGACTGGTCGTCC
GGTAATCGTCGGACCCGCTC
GCGTGTTGACCGCGCCGG
GCGCGAATCCTCGACCGC
GTAGCGCGTGTCCCTACG
GGGGCCGCATTACGAGCGC
GGTGCGATCCTCGACTAGCG
GCGGGCGCAAATAATGCG
GCCTCGCCGCGAAGTGTCGA
GACGGTTGGTGTATGCGCG
GTGTCGCGTATCGCAGTGG
GCAGTCGCGACCCGCATT
GGTCGTGTCCGCGCGAATG
GTAACGGCCGCGTAATCA
GCGCTTGAACCGAATCAC
GAAGTACCGCGGCGGGATT
GCACCCCGAATTTCGGCG
GTGAACCCACGTCGGACTAC
GGGGCGCGATAGTCAAACGG
GACGAAATCGCGCACACG
GCTTTCGCGGCGATCGCA
GCGGGGATCGTCGGACAG
GTATTCACGCGCTTCGA
GCGTAGATCGTTTCCGAG
GGCCCTGACGCGGTCATT
GTCACCCGCCGATTTCG
GTCAGTACCCCGACGCGACG
GCACGCGCACGGTCGACC
GCGAACGAGGCATGTCGT
GATGACGGGCCGGCGACATT
GCCAATCGGACGTGCCGG
GTTCGACGCCGAGCGAA
GAGTCGTGACGCCATACGAT
GTCTCGGGACGTCGATAAAA
GGTTAGAACGGGCCGTTAT
GCCTAACGTCGATGTCGGCC
GTGCACGCCGGTGCGAAC
GCGGCATCGACCTAAAT
GAAGAATCGAGTCGCGTCAA
GGGGTCGAATCGTGCGGG
GCGAGATCTCGTCGTGT
GCTAGTGTCGCCGGCGTTA
GTCGACGGCGTTCTTCCAT
GCGAAGTAGGTCGACGAA
GTCCGCGAGCGGCGATAC
GGCACGTGCGTACGACGT
GCCGTACTACGTGCGACG
GCAATCGATACGACGGA
GCACCGACACGCTCGATAT
GGAGCGCGGGACGGCCCAT
GACTCGTCGTACTATCATA
GATAATAGGTCCGTACGA
GGTGGCGTAGCGCAAACGTA
GGTGATGAATCGACGCACG
GATGCGTGCGCCGTTAGC
GCGAAATGGCGGTCAACG
GGGTACGACACGTTTCGA
GCATCGCCGGGACGTACG
GTCGTACGGTTCGCCATA
GTATAGCGAGCGCCCATC
GTACGCGCTCGCAGTTTA
GGACGGCGACGTAATATCGT
GGACCGCTATTCTTCGCGC
GACTGGCCGGCGGTCCGAGT
GCAGTCCGGCGGCGTTCTA
GTCCGCAGCTTACGACGC
GGCGCGTTCGCTCGCGTGGT
GAGCAATTGCGGCTACCGAA
GTACGTCGCCGATGTGAC
GGTACACGAACCGTAACC
GCAATAGGTCCGCAAACG
GTGACCGTTCTACCCGCGGC
GCAGTTCGAGCGACCGAT
GCCCCTACTCGTCACGCGT
GTTCGCGTTAGACGCCC
GAAACGTAGACGTCGTAACC
GACGATAGTCGAACGAACG
GTCCCCGTACCACGGACGG
GTTCGCGACGGTCGCGAA
GGCCGCGGTACCGTACCA
GTGCGCAGGGTTGATCGCGC
GGCGCGTTAACGTGCGCT
GGCGAATCCGCGTAATAG
GAAAACGACGCCGTCGAA
GCGCTTACGCGTAGTCCT
GGAAGTTCGGGCGCGTTGAA
GCCGCGTAACCCGGCATTAT
GTTCCCGCGAATCTACCG
GCCCCGGATAGGCCGTCGTT
GTAATATCGGACCGTCGGA
GTGACGTTGCGCGATTAGT
GACATGCGCGAATGTCGCGA
GCGACATAGTAACGAACG
GAGCGACCCGCTAAAGCG
GCGAGGCGAACCGGTCC
GGGCATCAGCGCTACGTA
GGAGTGCCGACCGTCCGAAC
GTCCCGGTTCGTACGTATCG
GATACGGACCCGCGCATG
GGCCACACTACGCCCGTT
GCGCCCGATTTATCGAAT
GCACGACGAGCCTACAATAT
GGCCGCGGTGGACCATCGTC
GACCACGACGACGCTAATC
GTTCGACGTACGCGGTTA
GCTTTCGTACGAGAACG
GTCAGGTATTCGTCGAATTG
GAGCCGCAAGCCGTCGCC
GGCGATATCGCGAGCTAT
GTCCATGCGCGGTCGACC
GAGCGGGATTCGCCCCGCG
GTGTCAGCGTATGTTCGTAC
GGCGGCGCCGTTCGTATG
GGCGTTTCGTCCGTTCAC
GGAACGTCGGACCCTCGTA
GTTGCGTCAAGCGCGACA
GATGCGATCGGCGGGATTGC
GAGTGTGACTCGCGTCCG
GCGATCTTCGAGGCGCGC
GGATTGTATGACGACGTC
GGGATTGGACCGACGCTAGC
GTCGAAACAACGCGAGCGC
GCGCGTGTTCACGATATA
GTAGCGTCGTAGTACCCT
GCAGTTACGCGATCGTC
GGACCCGTATGCGTTATA
GGAATAGCGTTACGCGAA
GTCGCTTCCGAGCGCTAG
GGGGGTTATTACGGACTCGA
GTGCGTAACGAAACTTACG
GCACGTCGTATCGCGATTC
GAGGCGCACGAATACGG
GTACGTTACGTACGATCCCG
GTCGCGTTCGAGCACCGCGA
GCGTAGGTCGCGTAAGCCGA
GGACACGGTCGTATTGCGGG
GTACGCGTATCAAGTACA
GGTCAACCTAGACGTAGCGG
GAAGTTGGACGGTTCGC
GGGCGCCGCCGGTGTTACGA
GGGGCGTAGCGTTAACCG
GCCTTTCGCCGTCGATGA
GGGATCACGCGCCGGCGAT
GTAATCGCAATTTCGTGTCG
GTTCCACATTCCGTCGCG
GACGCTTGCGACGTAAT
GAAACCGTAGCATGCGCGAG
GTCGCTTCGTCGAATTTG
GGCGACGGTCGTCCACAT
GTCGGTCGACCGCCACGT
GTGCGTTACGAGCCAACG
GTCAATTTACGGCCGGAGTT
GCCGCCGGTTCGCAAATTT
GGCGAAGTCGTCGCATCG
GGGGCGCCGCGTACCATA
GCGGCGCAACTCCACGCG
GGTCGCGCATCTCGTTGT
GGGGACGCTCGACCGAGGA
GGACCGTCGCGAGAATTT
GTACGATCCGGTTCCGAT
GACGGGTTCGAACGATTT
GTCAACGCCGCACGTACG
GCAGTTACGACCGGTTCGT
GCGGCGTCAATACCCGAA
GACCGACCGTAATACTGCTT
GTACGCCTGTTTCGCGAACG
GGGACGCTGGCGAACCCGAC
GGCCCTCGACGACACGCGA
GCGTAATGCCGTCTTGTA
GCGATAGCATTTCGTTA
GACCGAACCGCGATTACG
GGTATCGGATATCGACTATC
GCCGCGACCTATAGCATT
GAATCGGTCCGGACGCT
GTTGCGTCCGTAAGCGTTTG
GAAACTAGGCGTTTACGCGA
GATGCGCTCGAACAACTT
GCTACGGGCGCGTTAAGAGG
GGCTCTACGACGCGCGTGGA
GTGTACGGGGGCGTTCGCGC
GTTAGGCGAGTACGTTCCGA
GCGAGAGGCCTCGTACG
GGGCACCGGCATCGCGAAGT
GTGGTAACGCAACGACG
GAGGTCCGCGAATTATACG
GTACGAACTGCGCGCCTC
GCGATGCATACGGCGTA
GGGGGCTAACGTCGGCGT
GACGCACCGTCCCGGGTA
GTGCACGCTCAATAGGCGCA
GAATCGTCGAATACCCCTGT
GGATACGTTAACGGCGGCAC
GGGGCGTTGTTCCGCCG
GAGGCGTAACGTCCGTCG
GTCGCGCCTGTCGTACGC
GCCGCGACATATGTCGCTT
GCCAAATCGACGCGTCGT
GCTCGATCGAAACGGTAG
GTTCGAGGATCGCGATATGG
GCACCTCGCGACTCGTAGAA
GATCGTTACACGTACTCGCT
GTACGGAATCGAATGCGT
GAGGCGGAATCGCGGTAAGT
GGCTCGCGCGTGATACGA
GCGGTCGATTAAAGCCG
GCGTCCTAACGTATTCGT
GCGTCGCCGGGTCTTGAT
GTAGCCTAGGCGCCCCGT
GTCTAATCGTCGATTAGC
GTGACGCGGCCTACGCCC
GTCCGAATTCCGTAACC
GACTTCGCACGCGGTTG
GTGCGACGTCTGCAATT
GCGAACGTACGCAGCATC
GCCCCGTATATAGATGCG
GAGGCCGCGACGATTGCTGG
GGGTTAACCGAATCGGCGGG
GCGGCTACGAATGCGCC
GTTGCGCGACCGGCTCT
GAGTAAGACGATTGGACGCG
GCCGTTGCATCGTACTTC
GATCGCACGCGAACACTC
GCGAACGTATTCCGGACGGT
GAGCGTTTACGGCGCAAGGT
GTAGAGCCCGGACCGTCG
GACGCTAAGTAATCGAC
GACCGATGGACGGATTGCGT
GCGACGTCGCGTGCGTCA
GCTTCCCCGCGTCGTATTT
GCGCGGTAACGTTGCGGT
GTGACGGCACGACGAACGT
GCTAATCGACTCTCGCGACC
GCTCTATCGCCGATATCG
GCGTTATGGTTCGCGCCC
GCGGTTAACTACGGGACG
GGATGAGCCCCGCGCTCGTT
GCTAGATCGAATAGACGC
GTCAACCGGCATCGAGCGAC
GTAACCGAACCGTCGTGA
GGCGTGATTCGTCGGTGGAC
GGTGCGACGAGACGAGTGG
GGTCGTTAATTCGTCGGACC
GGTGCCGGCCGAGCTCGTAA
GACGCGTATGGTCGTAA
GGCGCGGGTAGTATGACG
GGATGACGTCGCCAACGCAG
GGAGCGAACCGCATTACT
GGCTCGCGTTATGACCGT
GGACCGTCGCTATTGCG
GAGCGACGTATGTCGTCGCC
GAACCGCGTATTGTCGTC
GTGCGCCATACGGCCGA
GCTCGACCCTAGATCGCTC
GTTTCGCGGCGATGTATCG
GCGGTCGCGTCGATGGT
GCATCAAATACCCGTCCG
GCAAGTGCTTCGTCGACGTT
GGAGCGCGAGCCGTTTAT
GATGATAGTGCGGTGCCGAA
GCGTCGTTCACCCCGACG
GGCACGGGCGCGCTTCGGT
GATCATACGGCCGTGCGT
GGGGTCCCCGTCGCGTAA
GTCGATAATAGCGATCGGCG
GCGCGACTCCTTATGGCG
GCGTATATCGTCGTGAG
GGGTCGCCTTAATCGTCCGC
GCTCCGCGAGGTCGTATAAG
GGCGTCTCTCGGTCGCAC
GTACCGGTTAAAACCGT
GTCGACGCGTTGCAATGGT
GTCGACTACATGCGCTAGG
GTACGATAGCGATGTAA
GTCACGTCGATCGATACCGA
GCGACGGTACCCGCGCTAGC
GCGTACTTGATCGGCATT
GTCGGGGTCGGGACGTTT
GACGGTACGCGACGAATC
GCCTCATATAGGCCGCGCTA
GGATTTACGCGGGCGGTGGA
GCGACGCGTCGATCGCC
GTTGCCGCCGAACGCCGCA
GTATTCGGTATCTCCGTACG
GGCCGCCGAAATCGGTATAG
GGGCGGTCGTGCGAAAAGCG
GTGGTGTCGCCGCGATT
GGTACTCAATTCGTTACG
GAAGTACCACGAGCGATCCG
GCGGACGGTCGCGGTTA
GTCGGGTCGGCGACGTCT
GGGCGTTTCCGTAACCGAC
GGTCGTACGAGCTGATAAC
GCGCTCGATAACGCACGA
GCGACGTTAGCGCGTATC
GGTCACGTAGCGTCTAAC
GCGGACGTACGAATGACG
GCTCGGTCGACGGGCGAT
GAGTATCGCGCGCTGCGTA
GCGACGCGTCGGAATGTA
GCAGCGGAATTCCCGCGAGT
GGTTCCCCGCCAACCGTCG
GAATTGCGCGGCGATACG
GAACACTTATCGGGACGGGT
GGTTATTGAACGCGGCACGA
GTTGCGCCTCCGTTACG
GACGATGCGATAATGTCGT
GCGCCGTGATCGCCTTCT
GTATCTCGATCCGACGTC
GTAACCTATTGGGCGCG
GCTAATCGACGCGTCATG
GTCTGCGCGTCGCCCATC
GCTCCGTCGATTCGGGTTAC
GTATCGGTATCTACCCGCGT
GGTCGATTCAAACGGTACG
GCCAGAACGACGCGGCGAG
GCTTGTTATCGTCGTACCG
GGAGTAGAGCGCTACGTC
GTATGACGCATCGGCGCTC
GTATGGTCGGGGCGCGGAAT
GCCTAGTACGGGACGCGA
GTACGCTTACGGCCTTAG
GTTACGTGCGGCGAGCAT
GTAACGGCGCACCGCCGCG
GAGCGGAATTCCGTTTCGG
GATGGCGTCTACGTACGG
GACATCTAGCGACGTCGA
GGACGCGCCCGTATGTTG
GCTTGATCGCGATTGCCGTA
GGAGCGTGCAAAAACGCGAC
GATCGTGGCGCGCCGGGA
GGATCGCGTACCCCCAAA
GCGGGCGCATTCGGACGA
GCCGTTTAAGCGATCTA
GCTACGCGCGAATATCCA
GACTCACGTCCGCCGATGTG
GCAATACGGTCGGCTAAAAT
GGACTTGTACGGCGCGGTTC
GACGGGGTAGTACGCGCT
GATACAACGCCATCGCGACG
GTAACTCTACGTCGTCCG
GCCGCGTGGGTCGACCCTC
GATGGTTGATACGGGCTTCG
GCCTTAGTCCGCCCGTAACG
GGCGGTGTTGCGCCGGTT
GAGGTACGCGCGTTTGAG
GGATGGGCCGCGTGCGTT
GGGGTTCGCGTCTATCGT
GACCCCGAAGGGCGTCGAA
GACGGGGCACTACGGCGTTA
GTATACAGCGCGCGACGATA
GTACGGCGCACTCCCCGG
GAACGGATAGTCGTAGCG
GGTGACTAATACGCGAGATC
GTCGTCAATCTCGGGCG
GTACGCTCCCGCGTTCAT
GCCGCGCGCGGTTACTGT
GACCGTTAGGTTATCCGACC
GAGACGCGTATGGCGGTA
GCGTAACCACTACCGACG
GCCCGCTCGACTACGCAGT
GTGTCTCGACGTCCTTCGC
GATACCATGTGACGGCGGT
GCCCCGCGATTTCGCGGG
GAGACTAGCTGTCGTCGCGA
GGCGCAGACTAAACGACG
GCGTGCCGTAATAATCTC
GGCGGACCCGCGCATAG
GCACTATCCCGCCGACCG
GTACCGGGGTACCTCGAC
GCCCGAGTCCGATACGTAGG
GTCGCCGATAATACACG
GGATAACGTACGCCGAGGGA
GCCACCTTTGTCGACGTCCG
GTATCGGCTGCGCGCCAC
GGTGAGCGACGCCGCGCGTA
GACGACGCGCACATCGCGG
GGAGATGCCGCGCGGTCGG
GACGGCGACATAGCGGCTAC
GCGGCGCCGGCATAACGATG
GTGCCGATTAGGACGCCTAG
GCCGTCGGCGGGCCCTTA
GGGCGACCGTTTGGAACCG
GTTCGAGAACGTTCGATCGA
GCCTGACGCGAACGGCGC
GCCTAACACGCGGATTCGCA
GTAGACGGCGTACCGCAT
GTGGAGCGACGTCGATTTCG
GGTGGGCCGCGTACGGTA
GGGAGCGTCGTATACGA
GCACGACGAGACGAAACGTT
GCTTATCGCCGAGCGCACCT
GACTAAGCGTGACCGCG
GATCGGGGCGAACGACTTT
GCTTCGCGGGCAATACG
GGGAGTCGACGTCCTACG
GGTGCGTATCCGTACGTGGG
GTTGGTCGGACGCGTTAT
GCGGCTAGGGGCCGTACA
GGTGACGACCGGGCAACTAT
GTATAAAACGCGGAACC
GTCCGAGGGTCCACGACGCG
GGACTTACGACGATTGCCGA
GCGCGGATTACGGCAGCG
GAATAGCCGACGGTACGTGA
GGTTTCGCGGGTCGCTGGCC
GAACGACTCGGACGGATAT
GGGGGCGTGAACGCGATAAC
GTCGTACGGCGTCGGGTCA
GTAACGTGGCGAGCTCGA
GTTTGCTCGAACGTGCCGG
GCGAATGCCCATACGACG
GTACGGGTTTAGCGCGTGG
GTAGGCGGATCGCGCGTC
GCTCCGCGACCGCATGTCAC
GATTCGGACGAATTCGCC
GATCGATCAGGACGCCCCGC
GCCGTAGGTATCCAACCGCG
GAACGACGATAGGCTCATG
GCGTCTAGGGCGCGTTTG
GGGATCGCGATTACGCTCTC
GTTGTCGACGTTTCGATTT
GCCTACCGACGTTCGTAC
GATCGCTCGTTAAGCCGC
GCAGACGCGATATTGGGCGC
GTGATCGACCTCGCGGCCTT
GATTGCCCGCGTACGCCC
GGGCGCGTCGATCGAGTA
GCCAGCGATACGGGCGTA
GCGAGGCTTAATACCGCC
GGTTATCGCCGCCGATGG
GTGGCGCTATCCGAAATT
GCGCGCTCTATTAGAGGG
GGAACGCGATGCGTTCGCGA
GCGCGCCAGACGCGATAT
GATTCCCGCGACGCGAT
GAATGCTACGAGCTTTACGG
GTGCGGCCCGCAATTGTC
GCCCCGCGCTATAATGGCAT
GGATATTCGTGGCGCACGAT
GGTCCGCGGGATCGACGG
GGCGACGTTCAGCGTTT
GTCGCGTCTCCCATCGCGCG
GGCGTCGACCCGGAACCC
GCCGCGATGTAGATCGACA
GCCGATACTAGCCGCGGT
GAGTACGAACAGAACGCGCC
GCGACCATCGGTTCGTGC
GAATAACACCGCCCGCGAAT
GTACCGCCGATCCGTATAGT
GACGGCCCGTCGTCAATT
GATCGCGCCTGGCGGATC
GCGAACGTAGTTCCATACCG
GTTCCGTCACGAGACGTACG
GGCTCGTCGTACCTAGTT
GTCCGGTACACGATTCCATA
GGTACCGTATTCGTACAT
GAATCGGACTGTTCGTGAC
GCTACTTATCCTCGACGC
GAAACGCCGATCGTGGCCC
GCCGCGCCGACAGTTTAA
GAGCATCGTAGTTCGCGAA
GCTCGCTCGGGATCACGTA
GTAGGCGATTGACGCACG
GGTTCGGCTCTCGACGCGC
GGTCGCCGACACAACGAT
GCCGCCGCAACGCACTAG
GTACCGTCGCCCCGTGA
GCACCCGCTATACGCCTT
GTTATGCGCTACTCGTTGGG
GAGGATCTAACGAGACGCGC
GTATCAACTCGCGCCGTG
GGGTTCCCGCGTCTCGTA
GCCGCGCTCGAGTCGTAG
GTGCGCGTGCATTATCCG
GTATACCGCGAATGGAGTGC
GGCTCAACGGCGAACGTACA
GATATCCGGTCGCTCCGG
GAGCTTACCTCGCAACGT
GTTAACCGGTCGCGTCG
GAGTTATTCGGGAACCGT
GTCGTTGGCGTCGGTTACG
GCTCGCTATCGTGCACCGCT
GTTCCGAACGCCTCGATCCC
GGTGGACCCGAAAGCGCGTT
GACCGTCCGCTTAGAGTCA
GACGCCGTCTCGCGACCT
GCGTATTCGTGCGCGGTT
GTTTCGTTGGCGCGCCCC
GGAGTCGATCCGGCGCT
GTGCGACCTTACGCCCGA
GTCCGCCGTTGGGTTCGCT
GTCGGCTCGACGCTTCGCA
GGATTATCGCGTATAGATT
GACACGTTCGGACGACGG
GCGATTTCAATCGCACGC
GAACGACCCCCGTACGCG
GAGCCGCGATAACCAATC
GTACTACTCGTTCCGTTCG
GGGCTAGCGCACCCCGCGAA
GGGCCGCGACCAAACGAGAT
GTGTCTGGTCGCGCCATTG
GTGCGGCGTTACCGTATCG
GGGGCTTTCGCGATGCCG
GCTGTATACGCGACGAAGTG
GGTCTTACCGGACCCGGT
GCGGACAACCATTCGTACGC
GGTATCGACACGTCACTA
GGATACCAGTGCGTAATCGG
GCGATCTACTATCGCGAC
GCGCGATAATGAGCGCCGCG
GCGACCGAACTCGTGACC
GTAGACCGGGTTACGGCC
GTATACGCCGGCCAGGT
GTGTCCGCGCTAGCGGGA
GGACGTCGTAAACGACGCT
GCTACGCTCGATCAGCGACG
GCCACCCTACGTCGTCGA
GTACGGGCCGAACGACTTAT
GAACGGAACTTCGCCGCCAT
GTCGCGATATACGGTAG
GATGTACATCCCGCGAGT
GCGCGTACCGCCATGTGT
GTCTCGGTCGCGGTGAAT
GACCGCGTGATCGGTATCAG
GGTCTTGCGTGCCGTATTGC
GACGTATATGCCCGCGTT
GGCTTACTATCGCACGCG
GTTTGTCATACGCGCGATT
GCAACGATCGCCTATCGC
GCAGTTTGTTACGGTCGCTA
GGTCGCGCCGATGTACCC
GAACGTCGCCGCGTAACA
GTACTCGCCGCGCCGCGA
GATTTCGAACGGGTCGAT
GAACGCTAGTACCGTTAC
GTGCGGCTATTCGCGTCTC
GATTATTACGCTTCCGACCG
GCACTAATGCGCGGCGCGC
GTGAAAAGCCCCGCTCGCGA
GGCGTACTAACGAACGCGA
GTCCGTGTACGCTTACCGTA
GGTCTCGCGAATCGGTTAA
GGCGGCCAACGTGCGATGC
GGTCGTCGTGCGACGATTCT
GGCGTCGCATATCCGCC
GCGCTATCGCGTAATTAC
GTACAGCCCACGACGGAT
GCGCGATTGGCATCATA
GATGGCGTAACAGGTAACGC
GCGAAAGTACGTCCGTAG
GCCTCCTGCGTTTCGACGTA
GGCCAGACGAACTAGTACCG
GTCTCGTTACGTTCGTCGAA
GATGCGAAATCGTCGAAACC
GCCTGTTGACGCGTCGGA
GACGTGCGTCGCTAATATAC
GCGCGATCACGCCCTAA
GAAGATATACCCGCTCGCGT
GCACGCGCGACAATAATCAA
GGACGGGCCGTCGAATC
GTACGCGACGAGAAACTC
GTGATTCGAAATTAGCGCGT
GTGCGCGATCGCAGACTTGT
GACCGACCGCGAGTTGGATA
GATTCGTCCGGACGTTCG
GGTCGTTCATCGTGCGGC
GAGGCGAACGACCGACAA
GGTACGATTCGGGTAACGGG
GGCCGGCGTGTATTACCGG
GGGCGGGCGACTCCGCTTT
GCTTCGATCGGTTCGCAAA
GTTTCGACACTTCGACCGT
GATACCGTACGCGTACTT
GTGACGCGCCGCCGGTGA
GTCATCGAGTAACGCCG
GATATTACGTTCGATCTGTC
GCGTCTTGTGGCGGCGTA
GGATCGGTTACTCCGTCGTC
GCGTTACGGGCGATAGAT
GAGCGTAGTGTCGGGCGGGC
GGGGAAGCGGACGCGAAAC
GCCCTCGGCGCGGAATGA
GCCGCGGGCGAATCCGT
GCAGCCGCGATAATTCGA
GCCCGCGGACGTGTAATT
GCGTAAAGCGGAACTACC
GGTCGCTAATTCGTCCGCGG
GGGATGTCGTGTCTGCGTCG
GCCAATGCTCATTCGCGC
GGCCCTATAGCCGTAACGTA
GGCACTCGGCGGTACATTAA
GAGCGGGTAGACGGGTCGAA
GGCGTACGAACTCACTAGG
GTAACTCGCCTGCGGATCGC
GAGCCTAGCGTAACCCCCG
GCCGTACCGCTGGCGCGT
GGATCGCTCGTTGCGCGGAC
GGTCCGCTAATCCGGCGAGT
GCATGCGCGTTACCCGTA
GCAAGCGATCCGTATGCGGT
GATACCCTCGAAACGACG
GCGCAATACCGCCTTCCG
GTCCGCTTTACCGAGCGCTA
GATCAGGCGCAACGCTT
GTAGCGCTTACCGTGCGGTA
GGCCGGTACCCGCACGTT
GTTCGCCCCGATGCATTTCG
GGGTCGCGTCCGGGTCGAGT
GGTCCGTAATCACGTTGTCG
GAACGTATTAGTTGCCGCCG
GGTCTATACGCCCCCCGCGG
GACGCTAGGCGGTAACCGA
GCCTACTGTATCCTGCCGCG
GATGCGGACTACAACGCGTT
GGTCGATTCGAAGTATACGC
GCACGACGCGCCATGCGG
GAAAAAGATCGGCGCGTC
GCAGCTACCGTCGGATTC
GCGCGATGTTAACGCGACAA
GTCGGTGTTGCGTTCCGT
GGCGTACCGCGAGTCACT
GGCTTCGTACTAACGGCGT
GGAAGCGTATCGCGGTGTGT
GTCACGCTAAACGTACGTT
GCCCCGCCGGTATCGAGC
GGGATACACGCGGGTTGACC
GCTACGACGGACGCGCGAA
GTACAGGCGTCGCCGTAA
GAACCGCTACACGGCGTC
GTCCCGTCCAACGGGCGTCG
GCGACGAGTTACCGTGAT
GGATTTGCGTGTTCGCGA
GATTCCGCCGTCGCTTATCG
GCGGCGGTTATCCCCATC
GGGTGCCCACAACCGCG
GGTAATTGCGACAGTGCGT
GGAGTCGACGCGTCCGGT
GTTACGTTGGGTAGCGAC
GCTTGTCGCTCCGCGTA
GACGACACGACGAACGAA
GCCCCGACGACGGTCGT
GGGCGAACGCCCGTATCG
GTGGAACGGACCGTACGAT
GTTTACCGGGCCGGCGGT
GGTTACCATGGAGCGTCGCG
GCCCGCGTAGATTGCCGGGC
GGACCGTTTATTTCGCGTTC
GGACGTACGTCCCCCCTTTG
GAACGGGTCGGCGTGTTTCG
GCGCGTTACCGAAATAT
GTTATCGGGACGTGTCGG
GAGCCGAAGCGTAGTTTAG
GTCGTATCACTTTCACG
GGGACGTTCGGGCGTCATCG
GCAGTACGCAAACGTAGTCG
GACGATATGCGCAACGGC
GTACCCCCGCGTTCGTTC
GTCAAGCGTACGTAGCCG
GAACGGACGAACCCCACGT
GACGAACGCGATTACCAGA
GAAAACCCCGCTTGCGAG
GTCTGCGCGATATACAGCGC
GGCGAGACGCCGCATAAA
GTACGAACCGTTTCCGTAGT
GAAAGTGGGACCGTCGTT
GTACGCGCGTTTCTACAC
GCGGTTTCGTCGTACGA
GGCCGGCCATAACGCGCGAA
GATACACGCGCGCAAAT
GCTCGCATTTGTCGCGT
GCGACCCGGTTGCATTGT
GTTCGACGCCACGTCGGC
GACGGTTCCGCCAGCGTC
GCTCCGGATCTATCGGGCGT
GCGATAGACGTGGCGCGT
GTCTGGAACGTCGCCGA
GTCGTATGTCGACCGCA
GCGCGATCTACGGAGTTA
GTGCGCGCATTGTCGCCGTC
GACATTCGTGCGATGCGGT
GGGTCGCGAGCTCTAGTA
GGGGTACCGACCAATCCG
GACCTCGAGATTGGACGTAC
GCGCGAAAGATTTACGGC
GCCACGTCCGCGCGAGTT
GTTCGACCGTATACGCC
GCAACGTCGCGAATGGTTG
GCCAGTGATTTGCCGCGAAC
GATGGCGTTTCGCTAGCG
GAACGGAATCCGTACGGT
GGCGGAGCGCGCGGGTAGA
GAAACGTCGAGACGACCGA
GTCGCGGAATACTACTA
GTCGCCATCACGGACGAACG
GCGTTTAACACGCCGCTCG
GACGGGCCCATACGGGACC
GCGGATCGGTCCTCAATC
GATTCGACGGTCGGGATAGT
GGGCTCGGCGCGCTTCGAAC
GACTGACTCGCCCGAACGTT
GTTATCGACCGCGCGTG
GACCGCGTAGGCCCCGTC
GGATCGCGGTTTGTCAC
GCGGCGTCACTCGTCGCG
GACGGTCGCGCCGATACG
GATGGATTCGACCGTACGTT
GCGCGGCCCGCAATATCC
GTATGAGAGCGACGCGGC
GTATGCGATCGTCGTAGCC
GCGAATCGCGGCCCCCTC
GCGATACTACCAGGCGCC
GACTTATCCGCGGTGTAC
GTGTCGGCACGGAATCCG
GATCCACGCGTCGACGTG
GATACTCCGCCGGATCCAC
GTTTGAGCCGATCTACCCG
GGATCGTCCTTCGGCCG
GATCTCGTCGCGCGCCCAAT
GATACGCGCGGAGCGTAC
GGAACGAGTACGCTCGGGCT
GGCATCGCGCCGTTCCGGAT
GAAACTCCGCGACTCGGA
GCAACGAGCCCAATTCG
GTCGTGAGGGTCGCGCGAA
GCTGCGCCCTGTCCGACG
GACTACGTCGACTCCGG
GTACGCGTACGCGGCAAC
GACGCTACGTCGGGTTCG
GGCGTCCGTACACGAAA
GTTACTGCGTAGTCGTACG
GGTGGCCGTCGAATCGTC
GGGTCCAATGCTCGTAC
GACGCGGAAGTTTACGA
GTTAACCATACGGGTCGAAT
GCGGTAGTGGATACCGCG
GGACGTACCGTACGTAATAT
GAGTACGCGCATCCGCGGG
GAACGCCCTCGATTGAA
GTGGACTCCGGTATCGCCGA
GCCGGCGGTCTCGTCTAG
GACAGTACTCGTCGTCGGCT
GCCCCGGACGTATAGCCG
GACCGGGCGATCCCGTCATA
GGCGACTTCGACCCGTAT
GGACGACCCGCCGTCAGC
GAGCGCGTATTAAGCTTCG
GCCGCGCCGACCTGATAG
GCTACATTCGACCGTTAC
GTTCGCAACGCGGCGTAGCT
GCCCGGACCCGGCGATACG
GATCGTTGGCGCCCCGCGT
GCGTAGCCGCATCCGCCA
GACGTATACGCATTGGA
GTTGTGCGTTCGCTCGTTAT
GAGTTCGCCGAGTGATCCG
GTAGACGTAGCCGCGAGA
GGCGAATTTGAACCGCGTA
GTATCACGTCCGCGTTC
GCGTGAATTGACCGTCGCG
GTTTACGATACCGTCGAGCC
GTAGTAACGCCCGCGGGCTA
GACTACGGTCTAGGCGCTAC
GATGGGTACGTCCGCGGTAA
GAAACGTCAATCGCGAGG
GTTCGAGGTACATATCGATT
GGCGGTCGTTCGCGATT
GGTGAACGCACGGACGCC
GCGGTTCATCCGTCGCGT
GCTAATCATCGATACTCGAA
GTGGCTAGACGACGACCGTC
GTACTAGTCCGGGCCGAA
GGAGCATAGTCGCGCCTAA
GAAAAACGCGGTCCATCTAC
GTACGTACACCGCAACCGCT
GCCGTGGCGAGAAGTCGTA
GTACGTCGGTAAACGAG
GAGTCGAAACGTTCGGCGAG
GCGAACGCGTGTTGGCC
GCGGCTAGGATCAACTAG
GAGGCGACTATAACAACGCG
GATGTCTAGCGTACATCG
GCTTCGCGGCGGTTATGA
GAAACGTAAACGGCTCG
GTCGTCGGCGGCATATTA
GATACGCGCGGTGGTATT
GTTACGTTGCGCGCCCAC
GTCGATGGAACTCCGTCA
GATCGAGGTCCGCGCTTAC
GTACTGCGCCCGCGAATC
GCCGGCGAGCGTAACTCGTA
GCGACGACGAATTATCAC
GTCTCGGCGCCGAATACACG
GCCGCGCAGTACACGTCT
GCCGACCGAGGCGTATAGAC
GTCGCGTACAAGTAAGC
GCGTCCCCCGGCGGATAT
GAGAAAACGCGCGCCACCTA
GCAATTCGTCTCGTCGC
GCGTCATCGCAATCGACG
GAACGCGCGCTACCATC
GAGAACCGGCGGTGCGTCAA
GACGTTTGCGCCGTATCA
GGCACCGACGACGCCGAGAA
GGGTCCACCGGGACGCTT
GCGAGAGCGCGGATCGTA
GCGCAGTTAGGCCGCTAT
GATACTGACGGTCTCGTAT
GGGGGCGCTCGTTACGCC
GGTAATTCCGGTCGCATCAT
GTGCGAACACTCCCTCGTCG
GTACGCACGACAAGCGAA
GCGCCGCGCGTGAAACGT
GTTCCATCGCGACACGG
GGCGCGCCACCGACCAATT
GGCGCGTTAAAGCCGGTA
GCCGGATATCGTCCGGAG
GCGTGTCCCGATCGTCGCAC
GGCGCGAAAGCGGGGTTGTT
GCGATCGTATATCCCGTC
GGCCCGTACTATAGCGTA
GCCGGATTACGATCGATA
GTAGACGGCCGACGTAAAA
GCTATATCGAATCCGCGT
GAATCACCGTACGCGAATAT
GCGGGCGTTGGTACGATC
GGGATTACAAAGCGCCCCGC
GCGACTGCGTCCGGCGAC
GGGTTCGCCCGATAGTAG
GGTCGAATAGCGCGTACGGC
GAACGGACGAACGCCCGT
GCACGAGCCGACGGATAT
GCATATCGTCGCGTGTCGCG
GTACGGAGCTCGCATCG
GACCGATGCGCCGAGAA
GAGCGACCAGACGTCGCG
GTAGTACGAGTCGCGGGT
GCCTCGTATCGGTTGATT
GTCGCTCGTATGACGGCG
GCGAACCGCGGCGGTGTACA
GGATTTAACGGTCCGGCC
GAACGCACATCAGCGTACGC
GCGGGCCGTATTCGTGT
GGCGTACGGGTCGTATGGCG
GAGCGCGGAATCGATCGGAC
GCCGCGTGCGCGATCGTA
GTCGTCCGCTAGATCGCC
GATTACATGCGACCGCGCA
GCGATACGTATTGCCGT
GCGACTCCTACCCATCGT
GTAGAATACGCGCCTCGCTA
GTGGCCCGTCGTCGGAAC
GAGTCGACCCGCGGTAAGAC
GAGATATATTCGTTCGGCGC
GGTGCGGTGTATAGCCGTTC
GATCGTTCGCGATGCGCGCA
GTTACACGCGACGTCCGGCT
GGCTACGACGTATTCGGA
GTGCGCATACTCGGTTATCG
GAACATATAGCGCGCCGGGC
GCGGACGTTCCGTTCGACCG
GGTCCCCGTATCGTTTAC
GGCACGCGACGGGAACGGTC
GTTATGCGCGCGATGCTA
GACGCCTCGGGTTCGTGC
GGATCTGCGAGCGTACGA
GGTCCGCGTCGCTACCA
GGCGTCAAACGCTCGTAG
GTAAGTAGGCGTACGACC
GTACATGGGCCGTCGTCG
GATACGAGCGAAACGTAGGG
GTTGCCCGCAATTCGGTG
GGACCTTGATAGCGCGGAAT
GCGCGTTAACCGCGCGTGGC
GCCGCGAGATTCAATTG
GGAGACTTAGCGCGTCTTA
GCCTTCGCGCTATCGTCTCG
GATGCCGCCGGTACGAGT
GTTTAATTCGACGTACGATT
GTACCGCGTACGGTACG
GCTGTTAGCGGCTATCGAAC
GTCCAGCGCGTATGATA
GACAAGTAACATACGCGCGT
GGGTTAGTTAACGAGGTGCG
GCTCCGCCTAAGCGAACCT
GTGCCGTGTCCGCTAATTCG
GGGCCCGCATGATTACGGCG
GGACCCGCTACGGTTAT
GTGCGTTATCGCGATTCGGT
GCGCGAAACAGCGTCCGT
GACGGTATTGCCGTCGTT
GGAGCGAATTTATCCCGCGG
GTGCGCTATCCGCCGTGT
GTCGGGCGTCGCACGTTA
GAATGCACCGCGTTCAAACG
GGTGCCGAACGTGGTGTGCG
GATAACAGAGCGCGCACGTA
GCGTACTGCTCCTCGCGC
GCATCGCCCCATGCGCGA
GCACATAAACGGGCCGGTTA
GCCACGACACGCGCGGT
GTATCGCTCTTTCGGCGC
GGATAGCACGCCCGCCGTCG
GATCCCGCGCACGCACCA
GCGGGGGGATATAACCGC
GCTTAACCGTCGCGGAT
GTCTCCGTCGCGAACCCG
GTAATGCGATACACCCGCT
GGTCTCCGACTATACCGC
GTCGTATCGCGTCGGCCA
GACGTCGCTACAATTACGA
GATACGATACGCGACTGC
GTGTCGACGCCATACGCC
GGCCCTCGCTAGCGTATC
GCGGCTAAAACCGCGTAA
GCCGTTACGGTCGTCGTGT
GTCCGCACGTACGAGTCG
GTACCGCCGAACGAGAACG
GAAGCGGTATACTCGAATTC
GGCGACGAGATTGCGTCC
GGATATCGAGGTCGCGTG
GGCGCCGCGATCAGATCTA
GCTCGTCGACGTCGTAGC
GACAATAGTACGAGTGCGG
GTTCAATTGGCCGCGTC
GGGGATACGACGCCTATC
GCGGTTTCGTCATCGACT
GTTGGCACCGACGCGTAC
GCCTACCGGACGCCGCAC
GCGACGGTTGATCCGAGC
GAGCGCGTAACTGCGTTA
GGCTAACTGATCGTACGG
GCTTGAGCGGAACGATCG
GAACCGAATCCTACTCG
GACACATCAATACTCGCGCG
GCGTGCGACCGGTTACGA
GCCCTACGCGCGTAAATCGA
GTTGCGCCATACCGCCGGT
GTGACAACGCAACCCGCG
GTCCAAGCCGGATACCGCGT
GACCAAAGCCGGCGGAACGC
GGCGTTAGCGTAGCGCTG
GGTACATCGTATTTACGTCG
GCGGCAGGCGACGCCTAC
GCTAACACGTACGGCGCGC
GCTATACGCGCCGTTCC
GGTGGCGATCATACGAACGA
GTATCGACGACTACTCG
GGCTCTCGTTCGGACGCAA
GCCGGTCGATAGCCCTCCGC
GCCGACTGGTGCGACGG
GTCCGATCGTCAGCGGCG
GCGGACATACCGCGGCCA
GCAGGCGCTCGACGTTTAGT
GCTTAAACCCGCGACGGT
GGCGGCGAGCAATTATCG
GGCACCGTCGGTCGAGCG
GGTTCGACGGGCCGCCGAAG
GGCGCGGATCGTCCGAAA
GGATCCGATCGTAGCAC
GACGTCGAAAAACGTGC
GAGGTACGCTACTAGACG
GCAGTCGCATCGCCGCGCA
GGTACGCGGAACGCGCATT
GACGGGCCACGCGAAAC
GCGGTGCGCCTAGTCGTC
GGTCTTAGACCGACTCGA
GAAAAGCACGTCGTCGCTAC
GCGCCTTGGTACGACGG
GAATTAACGGGCGGTAAAC
GGCACGAAATACGCGCC
GGACGGGCCGAATTCGAA
GCGTCGCGGACCCGTTTAAG
GGGTCGGATCGCCGAATG
GAGCATATAAGACCGCGACC
GGGCGTCGCGTGCGTAAT
GGGTGGTTTCGCGATCGT
GAGCGTTCGCTATACATA
GTCGATTGCGATTACGCG
GTGCGAACCCGTACGGGT
GACGTCGGTCACAAGTTCGG
GTCGTTGCGCCCGTGCG
GATTTGACTTCGCAACGCGC
GCCCGCGTGCGGACAAATAC
GGGCCCGACGAAAGCCCG
GGAATAGTCGACCGGTCGT
GAACGCGCTTAAATACGAG
GGCGCTATGCGTCGTAA
GCATCGACGGCGAATAA
GCGCGATATGTCGCATCC
GCACGGTCGTCGACATAGGT
GAGACGTTCGGCCGACAT
GGTAGCGTAACGGCGTCGGA
GGCGGGCGAACACCAATC
GCGCCTATCCGTCGCGGG
GGTCGATTGGCACACCGC
GCGGAGCGTTCCCGATACG
GTCGGTTTCGCGCCGGCG
GAGTTAACGGGTCGCACG
GTGGCGACGTGCGGTACG
GCGGTCCGCGTGATTAGC
GCTTTAGCGGCGATCCG
GATGGCACGCGGAACGAC
GGCCCCGGAACCATCGCGTT
GATGCGTTAACGTGTACCGC
GTCGCCTATAGCAGATCG
GCAGCCCCAACGAACGGATC
GGAGAGCGTACGCGTCCG
GACTTAGCACGGCGCGCC
GTTACCGACCCGCCACTAG
GCAATCGACGTAATCCTG
GGCTGGGCCACGATCGCGTC
GAACGGTACTAGCGTAA
GAATCGGGTCGCGTTGAC
GTTCGTACTCGTTAGCGG
GATTCACGCGATAGACGCG
GGGCGGCGTCGTATATAGCA
GAAGCGAGTCGATTAGCCAA
GGTTTCGATCGCGAAGCAAT
GGGATGAGCGTATTTCGCTT
GCGTACGAATGACTCGCGA
GGCGCCCGCCACGGATAA
GGCGTTCGACGAGTCCAT
GTGGCACCAATTATCGCCGT
GGACCGACGACGGGACGACG
GCGACGCTACCCGTCGGC
GGCGACTATACCGTTCGA
GTCCCGATAGAACGAGTC
GTACTCCATTCGGCGCGAT
GCCTAGTCGGTCCGCGGGAG
GCGCTACGCGCGTCGGGTA
GTCCGAACCCCGATAAGTAT
GAGTCCGGTAGATCGACC
GCCACCCGCTTATCGCGA
GACGTTGGAGCGCGCTT
GGTGCCTCGCGATCGGCG
GCTTCGAAGGTAACGCGGAC
GAACGCGGCGTTCTTCGA
GCCGTCGTACCTCGACATT
GATTCCGCAACCCCCCGG
GTAAGCGAGGCGCATACG
GCCTCGCAAGCTTACGACGG
GTATTTCGCGAACTACGTAT
GCGTACGATATATCGGGC
GCGGAAGGCCGAATCGGC
GACGCGGATCAGCCTAAT
GCGCGGTACGACCGAGGA
GCCCCGGGCGTCGTATCGAC
GAAACGCCGGTCACGAAATA
GAAATGCAACCGACGACCGG
GCACGCATCGATCGGGCT
GAACTTCGTAAAACGACGAC
GGCCCGAAGGTGTCGCGA
GGGTCGGCTAACGCACGATG
GCTAACCGATACGGCAT
GTCGGCGTATGCCCCGTG
GTCGGTCCTCGGTCCGG
GGCCGTTGGCTACGTAACCG
GCTATCCGCGCCATGCGC
GACGCGACGAATTGGGCT
GGCGCCGTTTATACGGTT
GACCAACGCTACGTACCGTT
GCGCGTCGTACGCCAGTT
GGAGTCACGGCGTCGTTATA
GGTTCGCGACGCGGTGTC
GAGTGCGCACCGGATTAG
GGCCGGTTGCGCATAGCGC
GTTCCGTCAGTACGCCGT
GATCGACTTGCGCCGGCGAA
GACGAGCCGAACGACTCTT
GCGTCTTACGCTCTCGC
GAATCGCGATTTAACGGGG
GACCGAAAGCATGCGACG
GCACGACTCCATCGACGG
GGCAGATCGGATCGAGCTCG
GAGGGACTAATCCGGATAGC
GAAACGGCGTAACTCGTC
GAAACGCGTCGACTATCGAA
GATCGACCTAGCGAGGTA
GGGCCCGCCGATTTCGGC
GACGTTTAACGATTCCGC
GCGCGAATCTATTGCGCGAC
GTTCGCGTTAGTACGCCG
GTGTTTGCGCCCGCGATCTC
GTACGGTAAACAACCCGCGT
GACGAATCTCGCCGGAAA
GCAGAATGCGCCTCGCGCTA
GCCGCATGAGGTACGTCC
GGGCGTTATTGCGATAG
GTTGACAATATGCGCGAC
GTAGCGCATCTTAGCCCG
GTACGACAGTCGGTCGC
GCACGGCTACTAGCCGCTA
GCCGTACCGGGTACGGGT
GCTGACGCGTATTATACG
GGCGGTACACTTCGGTC
GCTAACCGCGGTCGGGTT
GGGCGGTACGTATAGATGCG
GCCAAGCCGAACGGAACCG
GCCATCGCGAATCTTGCG
GTGCGCGTCGTCGTGCACG
GCGAACGGGTACCGGTCG
GCGCCCCTGTTCGATGCG
GGCGAATGATTGCTACGT
GGATTCGATTGCGGCGAAGT
GACGCGTGTACTGCGTCG
GACGCCGACCGCGCGAACCG
GTTCATCCCGGAAACGAC
GCATTACCGACGCGTTGGA
GTCGGCGTTGGCGATACG
GGCGGGCGTAAGTTTCGC
GTCGTACTCGGGCTTCGC
GGTAATCGCGGGTCTCGGCT
GGGACAATCGCGCTCACTAG
GCCCGTACGCACCTCCCGA
GCACGCTAATACGGGACTCG
GCGCCTGACGGCCCTATC
GTCGCGTCGCACCCTTT
GACGTCGGATTACGCCTC
GGTCGGTGTCGTACGACCTT
GCGGTTCGGCGCCCTTG
GCATTCGACCGCGCTCGC
GGGGATAACCGAGCCGCATT
GCGCCGCGAAGTATTCC
GCATAGGCCGTTACGGCGTG
GGCAACTATCGGCCCGCCGC
GCGCGCGGCCGTATTCAT
GCCGGCGGGATTCGCAAG
GCGGGAGCGATACCGCCG
GGATGGTCGCGGACGAACG
GGCTACGAGTCGTATACGG
GGCCGACGCGCGAAATAT
GGCGACGTGGCGATCCATT
GAGCGACTCGTATGCCCCCC
GAGCGACCGTAAATTACGGG
GTGATTCCGCGGGCCGAC
GCGCCCGCCCGTAATATA
GACCGATTATGTCTGCG
GAAACCGGGACGACGCGACT
GCAATCGTCGCACGTCGT
GCAACCGCCTTACGTCG
GTGCCGACCGCGGATTACT
GTCGGATACGGCTAATTCG
GACATCGACGACGGTTC
GTGGCGGCGTTACGCCTGC
GCTACCGCGATCACCGAC
GGCGAGTAGATTGCCGAG
GAATCGCGCGCTAAACGCCT
GACGCGACGCCCATATTC
GTATTACGTCGGGAAACG
GATGCGTTGCGTGCGAGATT
GGATAATGCGCCGTAGCGA
GGTCGCACTTCACTACGC
GTGCATTCGGCCACGGTACG
GCCGCTCGTTACGGTTC
GCGATACACGCACGGTTC
GCGGACCGCCACCGATAG
GTAGTTGCGCGACCGACT
GGTCGCGACGATCACATA
GTTCGGGTCGAACGTAGG
GCGCCGCCTATCGACTAC
GACGCCGTAAATCGGCC
GAACTCGGTCGTAGCCGT
GTCGAACGTGCGTGTCGA
GACGTAATACCACGCTTAT
GTGTCGGACCGACTCACG
GATTCGTAGATCCGGCGC
GTCTACGAGCGTCATAAC
GTACTACCCCTATCGCGG
GGATTGCGCGTCGACGGGA
GGTTACGTCGGAACGAAA
GCACGCGACAGAATCGCG
GTCACGGTCATGTCGTTCGC
GTCGTCGAATCGCTTTAC
GTTCGACGCAAATGCTCG
GCGAATTGACCCCCCCG
GCTTCGCGGGGGCTTAAC
GATAGCGACGATCGAACGC
GGCAGACGCGGCGTCGACC
GCGCGCGTTATAACATAA
GTATACTGCCGGGTCGACCG
GTCTCGTATCCTAACCG
GTCTGCGATCGTTAGATC
GAAGCCCGATTGAACGCGCA
GGAGCGGTGCCGCTCGATA
GGACGGCGACGAGCACCG
GATCAATTGTACTCGCCGCG
GGGGTACGATCGGACCGCCG
GTCGGCGCGCGAGTAAAT
GAGCGCTCGAACGTACACAA
GAGCTACCGGCTCGCCG
GCGTTCGGCCGTACGGCC
GCGGGCGGCGAATCGAGT
GTCTCGCACGTTAAATAG
GTAGTACCGGGCAACGT
GCGAACCGCACACGAGCG
GACGGGCGTACTGGCGAC
GCTATGATACGCGCGGAGTG
GTCGTTGGCGCGTACTACC
GCTTACGTACGCGCCTGA
GCGCCATTCATGCCGAAG
GAAACACGCGAAGCGCGT
GTAATACATTACGCGCCG
GCCTCGGTAATTACCCGTCT
GAGTTACGACCGAATAGAC
GGTCGATAACGTTACATT
GCGCACAACGTGGCGCGA
GCCGCATCGATGCGTAACGC
GCCCCGGATCCGGTATCG
GTAGCGGGTTAGCGAACT
GCGCGAATCGTTCGGCTC
GAGGTCCGCACGAGGTCG
GAGATTACGATTCCGTCGA
GTTTACCGCAAACGCCCGGC
GCGCCGACGTTGTTCGTA
GAAGATTTCGCCGCTACG
GGGCGAAATACGTCGCCG
GTTCGTACGCGGATCGAT
GAGTACGATAAACACGGCG
GAGGAGGTCGTTCGCCGGTT
GGAACCCCCCACGACGTA
GCGGTCTGCGACGTGCGCTG
GATAGCCCGTTCCGTATTT
GTTGCGGTCGCGATCCGCGT
GCGGGCGTAATTTGTACG
GAGGATACGCGCAATACACT
GGCGACCTCGCGAGTATA
GGGTTCGTTACGCCGGAGC
GTATCGTCCCGCCGGTAT
GTATTAGCGCGGGCCGGT
GTATAACGTCGATTTCGGC
GTGCTAGCTGCGAACGCGGT
GGTTCGACTCGACGAAAA
GAACATACGGGCGCGGTA
GGAGGGTCGACGTTCGC
GGACGCGCGTAGGGCATA
GAGATCGTACGACCACGT
GCCGCAACAACCTATGCG
GAAAGAACGACGGCGTAATA
GCGCATCCGACGAACAA
GCGCTGCGCGACTCGTTG
GTTATCTCGCCGCTACGA
GGGGTGACGCTAACTCGCGA
GCGCGGTATTATCATGGC
GTCTCACGCGAACACGTA
GGGCGTCGACCGGGTACGAC
GGCTTGCGCAGATATCGCGT
GACGGGCGAACGAGGTCC
GCGACGCACGATCTGTC
GCACGTTGCGGAACGATAT
GCTCGCGCGGTCAGTACTGC
GCAGACCTCGACGGTCCGAC
GAGCCGGTTAATGTTCGAT
GGATAACGACGCGACAA
GGTTGGATTGCGCGCGCG
GTCGGACGACTTTCGTC
GATAAGTGCGTGCGACTACG
GTGCCGACGAACGTACGG
GCGACGCGAACGAGTACATG
GACGCGATACTCTTCGCCGG
GTAGGTTCCGGGCGTCGT
GCGGTAACCGAAAGCGC
GTGCTACTCGATAACCGG
GCAATACCGGCTCGTCG
GCGGATTAGCAAACGCTC
GCGATGAACGTTCCACCG
GATCGGTCCGTATTCACG
GCGACGCATACGACCCGCG
GCCATACCGTCGTGTTA
GCGACACGCTCACCGAATT
GGTCGCGGGATCATCACG
GCGCACCTCGCATAACCG
GGAACCTTACGCGGTACC
GCCGCGTAATGTAACGATAG
GCCAATTCCGGAGCGGA
GCTACGTGATGGTCCACCGG
GACGTCAATTGGCGCGCG
GTATCGTATGTCGCATCA
GTTTATCGGCCGCTTGTTGC
GGCTGCGACATCTATTCGCG
GCTACTCGCACGCCTTAG
GCGCAATTGGCCGTTTGA
GAATCGCGATTATAGGTCGA
GGGGACAATAGCGTACGC
GGGTTACGCGTTTCGCCA
GTAATACGCCGAGAGCGA
GTACTCGATTTCGTCCGTTG
GTGACGGCGCGCAATCTTGA
GCCTTCTACTCGCGGCGTAT
GTACACGATACGTATTCGGC
GCGCGATCGATCTATCCA
GACAACGACGGTATCTCGAG
GGTTACGTCCGTGTAACG
GAACGGCGTCGATACCGA
GAATCCGGGTAACGGGACG
GCCGATCTCGTGACACGC
GTGGTTACGCCTTATCG
GGCTCGACATGTAATAGCGC
GGCCGATCCGTCGTCCAT
GGCGCGCCTGATTACATC
GGGTGTCTACGTGACGCGTC
GTGCGTCCTACGCGACCGAT
GACGATGATAGCGGTCGG
GCGTCCGCTATACTTGTT
GGAAACGATCGACGCCGC
GTCGGAGTACGGGACCGG
GAAATTCGACGGGTAACCGC
GATACGCAACGGGTTGCG
GTCGGAACGACCGGCACG
GGCCGTCAAACGTACCGAGC
GCTTGGGCCGGTAACGCG
GCGCGAATTCGCCTCGTTG
GTTGCGTCGACCAGTAGC
GCCTCGCGTTAAACGAT
GGGCGCCGACCGATCATCGT
GTGCCGCGCGGCTTGAT
GTGATCGTGGCGCGCAATT
GGCCCGTATATCGCGCTT
GCAACATTTACGCGGCGATG
GTCGCGATAGTGCGCCTT
GCGGCGCCCCGACAACAT
GCGGTCCGCGCAGATATT
GAGCCCGCCGCGATCAACC
GCTCGCGCATTCGACCAAT
GCAATTCGGCGTGTCGTAT
GTGTCGTACTAGTCGGACAA
GACACGGTTCGCCGCGTA
GTACTCGCCGTATTACGTA
GTCAAGCCGCGTTAACG
GGTTAGCGCGCGTTACAAA
GGCGCCATACGGACGAACT
GTCGTAACGCGGGACCT
GGTAGCGACGGTCTCCCG
GATCGCGGTTAACGGAAGGT
GTGGGCGGCGTTATCATCGC
GGGCGGACATTACGCGAT
GAGCGTTTCCACACGCGGCG
GCTCCCGCCGAGCGATTGGA
GCCGATGCGGTCGGACT
GGACAGGCCGATCGCCGACA
GTGATAGGTCGCGACGAACT
GCGACCTACATCGACGA
GAATCGCCCCGGTAAGAGTA
GGGCGTATAGCGGTATAT
GCCAATGGTGTCGGCGCG
GTGGTTAAGCGCGCCTCGGA
GTTAATCCGATGTTCGCCCG
GTCGCGCCACACGGATCATA
GTTAACCGACGGCGGTGA
GGAAAAGCGTACGAGCGT
GACTACTCGCCGGCGCTA
GTATTCCCGCCGCGACC
GTATATTGTTGTCGACCCGT
GGGCGAAACGTAATCCGGTG
GCGGTCGTAAACGGGCT
GTATATCGTCGCGCGGCTAG
GGCTTACAGCGCCGCGATGC
GCGTAATCCGCTCCGGCC
GGATCGCGTTCGTGGCGCAG
GGCCGGGACAGTCGTATA
GGACCGTTCGTAACCGACC
GGGCCCCGAATACGCGGCCT
GCGCGAATTGATACCGT
GCGGGTCGGATTACGCGATG
GGACCGGTCGAAAGTGTCGG
GGCGAGTCCTCGCCGTTGCG
GTACCTAATTCGTCCGCGCT
GTACCATTGCGTCCTAC
GAAACCGCGACTATCGAAAC
GCTTACGAAAAAAGGCGAC
GTTCGCGACGCAGCTCAAAT
GCGACGATTCGCTATGGC
GTGGTAACTATGGCGCGTT
GGCACGTCGCGAACCGCGG
GGGCGCGACGACATATAC
GTCCGCATGTCGACCGGC
GCGGCGTCCGTCCGACGTTT
GCCATGACCGGGGGCCGTTC
GTGTCGCGCAAATCTGCCGC
GACCGCTGGATTGATCAACG
GTCGGCGACGCTATCCAAC
GCGGCGACATGGACGATA
GTAAAACGGTACCCGCGGTG
GTAGGGGTCCGTACGCGT
GGCGCGAATATACCTTAACG
GGAGATCGGCCGTCCCTCA
GCATACGCGACGGACCCT
GGCTTATCACCGTCGGAC
GGGTCGCCCGGCGAATTC
GCGCGTTAACGAGGATAA
GGGCGTATTGCGTCTTAATC
GGCCCCTCGGATCGATCGCA
GGTCCAAACGAGAACGGCG
GAGATCGTCTGTCGCGA
GCGCGACTCGTCCTCAA
GGCGCCGGTTAGCCGGGGT
GCCGGACCGAGTACGCGC
GCTCGCGGGTAGCACCCGAC
GTCGTCATAAGCGACCGA
GGCCGCGCCCGCGAAATC
GGGAATCCGTAGACCGC
GCGCCGTTCGGGCGATGC
GACGTCGGTACGCTATTT
GACCACCGACGCGATCCGCT
GATCCGGACGCGGTCTCG
GGCCCAATACGCGATGGG
GCGCGAAACCTCTTAGT
GTACGCCGGTTCCATCGT
GCGCGTTGGTCGCGGCTGAA
GCCGCGGTCGACACCTTT
GGCGTACCCGTTATCGTGG
GCGCATTCAGCGACCGGA
GGGTAATTTAGCGCGCGT
GCTTACATGGCGCTACCGCG
GGGAACCGTTGTCGCAGCGT
GCTCCGACGCGTCAAACC
GTTTAACGTTAACGCCCCTA
GCACCGCTCCGATAATAAT
GCTGCATTCCGACGCGT
GCCGCGCTTATAGTCGC
GTGATTCGGCGCCCCCGATC
GCGTATAACTCTGCGCGG
GTCGAATTTCGGACCGC
GATGCGGTATACGACTGA
GGCTTCGCGGCTCGTAG
GTACCGGAGCGGCATTA
GGCGGAGAATCGTCGACG
GGACCTCCACGTAGCGTA
GCGGTCGCGATGCGCACA
GACTCCCGTCGCGGACGAT
GTCTCGTGGATGACGCGCG
GTGGTTAGCGTGTCTCGCGC
GCGCGATGCGACGTTCTACT
GCGCGTACCGCTAAACAA
GGATCGATGCGCGAAACG
GCACGCCGCGAAGCGTT
GGATCATCACGTCGTTTACG
GGGGGCCGGTCGCGACTATC
GAACCGGACGATTATGCATC
GGTCCGTCGACCTAGACGTT
GATCCCCGTCCGTCGAAA
GCCGCGATATAACCCGCG
GCGCGGCTAGATGTCGC
GTAACGTGTGGCGCCGTG
GTAGCGTCCCGCGCGGTA
GCGTCCACCGTCCGATAC
GAGGTACCGAATCAACGCCG
GGCAGCTCGACGTTACGCTC
GCGCATACAGCGCGATT
GGAGTACCGCCGAATACTCG
GTAACCGATAATAGTCGT
GCGCGTCGATAGTGCGGG
GCATCTAGCCGCGCACTA
GGTTAGACGCTACGCGTTAT
GGTGCGACAGCGTGACGA
GTTGTCGGCACTCGTAG
GGGCGCTATCCCGGATAC
GGTAGTCCCGCGTACCGC
GGCCGCCCGTATATGACGCC
GTGTTAGGCCGATAGCGC
GGCGTATTCACCGTACCT
GATTACCGCGGTTCGAGAGT
GTTGCAACCGGCGCACGTT
GGCGCGAACGGAGGGCGT
GGAGATTACGGCGCCGTA
GCAGCGTTAGGCGACATCGA
GCTAATTGGACGCGATTA
GGCGGCCCTCGTATCACG
GTTCGTCGTGAAATCGAAC
GATTACGCTCGATCTACG
GATCGCGTTACAATTATGGA
GTAGCCGTATGTCGGCGCGA
GAGCCTCGTACAATACGTC
GTGGGTCGCCCGGCGGGATA
GGCACGGCGAACATTGCG
GATCGATGGTCTGCGAAACG
GTATCGTCGTATGTACGAAA
GGGCGCGTCGCGATATATGT
GGAGCGCGACGCTACGGTAT
GTCGTATTACTGCGACGCA
GAACCCGCTCGGCAAGAC
GTCGTCTCGCGCTCGTCT
GAGCGAATACGGCGACTTTC
GGAGCGTCGCTATGGTACGA
GCCAGACGGTCCCCGTCGA
GGACGGGTACGCACCCGTAT
GCAACGCTCACGGTCGGT
GGAACCCGAGCTACGAGGCG
GGCCGGACGACCCGTAGT
GCGACCCGTCATGATATG
GTCACGCGCGAACATCAA
GGGCCCGCGTAGTTTCGTG
GTCGTCGCGACTGACGGA
GAGATTACGCTTCGTTCCAC
GTACAAATCGAGCCGACCGT
GCGCGAAAGATCTCGCAT
GAGAGACGTATACGGCGAC
GTAACCCGTCGGCTCAAT
GCCCGTAAGCGCGCCGAT
GTCGACGCGTACGAATAG
GCTTGGCGCCGACGAAAG
GCTACGAACCGAACGATTAG
GTCGCGAGCACGTCGTGAC
GCTGCGGACGATATACCGTG
GAGTCTCGCGTCGCAAAC
GGTGTGCGTATATACGCCGC
GGGTCGAGTTACGTCGCTGA
GACGACGCTAGCGTACCA
GTCCTCGGGCGACGTAA
GCACGGCGCGCCAGTATT
GGCGGAATCCGGGACTACG
GCGTGCGTCGCGGTTGGCA
GGTTGCTCGTACGATCGG
GCCGTGTCGCCGGCGAAAA
GGGAACTTCGATACGGCGAT
GGACCCGCGCATTGCACG
GCCTCTTTCGCCGAACGCGT
GGGCCGGCGTAAGTACCGGC
GCGACCGGCATTCGCGAAT
GCGACGTGTTGATCCGCC
GGTTGTCTATCCAAGCGGGT
GCCCGATTCGGTCGGCT
GAATACGCACAAAAACGACG
GATCTATCGCGTAGCGA
GTGACCTACGCCGCGACGTT
GTGACGTCGCCCGCATAGTA
GATGTCGCCCGGCGATGT
GCCTAATTTACGCGTGCGT
GTGTACGAACGGGCGCTCGG
GATCGTGCGTTCGGCGCAAG
GCCAGGTCGCGCGACTCT
GTCGATGCGAACCACGGC
GAGCGTTGCGCGGTACACTT
GCAACGTCGCTACCGCGCG
GACGATTGTGGTCCGTC
GCAGCGGTTAGCGTTTCG
GCACGATAAGCGGGCGCAT
GTCTCGGCCGGTACTAAT
GCCTAGTCGCGGACCGTAC
GGACGTCGCACGTCGGCG
GTTACGTTATGCGAGGGAC
GGTATCGGGTAATCATAC
GCGCGCCGCGACCTACACAA
GTACGGGTACTCGATCGT
GGCGGCGCCGGTAATGTC
GGTGCGTCCATACCTCGA
GCAGACTGCGCAATTAGGCG
GTAGATGTCCGGTCGTTGTT
GTCGCGCATCCTCGTAGAG
GAACCGCGAATCGTTGCCGG
GTGCATGGAACGATTCGCG
GTACGTTCCTCGAGTCGG
GTGTGGTCGTGCCCCGCCGT
GGGATCCGATGCGTCTCGC
GCTGTCGGCGCGAATTGGAT
GCGCACGTCATGTTATCGC
GGGGGCCGGGTCAATCGTA
GAGTACGGCCTCGCGCGAGC
GGTAGCGCGTAACCGGTATC
GGAAGCGGGTCGTCGCAT
GCTCGCGGTATACGCACCAC
GCGCGCGCTTATAGCTATTG
GCGTATGCGATACCGATA
GTTGAGCGTCATGCGCCCA
GGCACACGATACGAGCCCCG
GGATTCGTCGTCCGCAAC
GTCGCGGATAGGTCATAG
GTTGATCGAGTTGCGCTATA
GAAGTCGCGTTCGTCTATA
GTAACGGGAATCGCGTGG
GACCCGACGCGCGTCAACCG
GCGCACGCCGACTCATA
GGCTTGCGCCCGCGTCTGTT
GTCAACACGACGTCGGACAT
GCCTCGCGCTATCGGTCG
GACGCGCGTGACGGCCTA
GCGCGCGTCCAACCGTT
GCGCGACATGTCGATCGCGC
GTCTGCGCCTTACGATTCGT
GACGCGCCAACGAGTACCGC
GTCTACGCTCATGTGCGACG
GCGCGTCCGTTACGAGAT
GTTGTCCGTATCGCATGAAC
GCGGGCTAAAACCGGACC
GGTTGCGTTACAGGTCGC
GTCGTACCACCCGCGAATA
GATTCTAACGCGTTTCGTGA
GCATCGAGTTGGCGCGACGT
GGGACGACCTAACACTCGTA
GCCGTACGTTCGAGGCGAT
GCTTCGGCGCAACGACCCG
GTCCGCGAATCGTTTGGC
GTATACCGGCTATTTCGATT
GCCGCGGCAATTCGCCAAC
GACCGGGGGTACGCGACCGT
GGATCGCGTAATCGCGGGAA
GTCCGTACGTTCACTCGCAG
GCCTCGCGTAAGTGTCGGCG
GACCGTATTCGTCGGCGGTT
GGTCGTACCCGCCAATG
GAAACGCGGGGGTGCCCA
GACGCGTTGTCGCACGGA
GTAATCGATCTTCGACTCG
GCGATAAATCGCCGGTTT
GGAACGTCGTCCGAGCCGTA
GCATATCGGGACGCTTATCG
GTGTCGAGACGGGCCGTACG
GTTATATCGACACCCTTCGC
GGCGAAACGTCGATCAAA
GGGTACACGCTACGGCCGAA
GTAACCGTTACACGCAC
GCTTTCTCGGACGATCGTC
GGTTCGGATCGGTGGCGT
GCGTACAAGCGCGTTTGTC
GTCGGATTAGCGCTCACG
GCTTAGTCGTCGACATAC
GCAACTCACGCCGGTATG
GCAGGCGACTCGCGTCATCG
GAGCGGATCGTGTATACGC
GTCAACGGAGTCGCCGTT
GGTACGGGTCCGGTAAGG
GACGGGCGCCGCCAAATTA
GCTCGTCCATACGTCCGG
GACCGGATATCGTGTACGAC
GCCATCGAGCGCTTCGAACC
GGCTCCGGGTATTCGCGTTT
GCCCGGACGGTACTAGGCG
GTTCGCTACTTGCGAGTAG
GCGCGACACATCGCACTCG
GTCGTTGGCCTAGCGCGT
GAATCGCTATTCCGGATCGA
GGGACCGTACGATAATAACG
GCGTCGAATCCGCTCAC
GCCTGGGCGGTAGCGCGT
GGCTAACGCCGGGCGCCGTT
GCCGTCGATTGCACGGTT
GTGCATGGATCGTAGTCGCG
GCAGACGTAAGCGGACGA
GGCACCGTCTCGAGGCGAGG
GCGGGTGAACCGAAACGCGT
GGGGTCCGACGTTATCGA
GGTTTGGCGTTACGTTGCCG
GCCGCTCTCGTGAACTCGA
GATAGATAAATCGTCGCGAT
GGCCGCAAGCGTTAACAC
GAACGTCGGCCGAAACGC
GCGCCTTATTGCGCCACCGC
GCCTATCATTCGTCGCGGTC
GCTCGGGCCGGTTATCGG
GCGTCTTAATCCGCGTAT
GAGGTCGCGTTGTGCCGT
GCGCGGACGCGGTAGTGT
GCCGCGGACTGATCTACG
GGACTATTAGACGCGTAT
GTACGACTCGACCTTACGTC
GTATCGCCGTCGGGTGT
GAAATGCCGCACGTAACCG
GGTAGGCGTTGTAGCGTTTA
GGAATGCGGTAGCGGCACTT
GCCGTCGCGACTCGCTA
GTTACGTATGCCCTTACCG
GATATACTACGCGATTCC
GTCCAGTCGCGGTTTCG
GTTGGTATCAACCCGGTCGG
GTATTCGCGTCGCGATTTCG
GTCAATCTCCGTAAACGC
GTTTCGCGAACAACAAT
GCCGACACACGTTCGGAC
GACGGTCTACTGTCGAC
GCGTAATAAAACGCGGT
GATTACACGTACGACCCGCG
GCAACGAGCCTATCGCACG
GTACGTTAACGATCCGGT
GACGATACCGCGGTGCG
GTCGTATTCCGGCTTCGAA
GACTCCGCCACGCCGTAAGC
GAATTTCGTCCGCTTTCG
GCAACTTCGCGCCATGCGA
GAACGTCCGACGGGTCTTAT
GCGTACGGCCGCCATTG
GCCCTACACCGGTCCGC
GGGGTCGTTTGCCGATCC
GCGGACGCGTAACACGTATA
GCGGTCATACACGCCCGAA
GCTTCGCGCCTTACCGAT
GATTACGATAAGACGTAG
GTAGTTGTCGGTCGCGAACA
GGACGCCCTCGATACGA
GATGTGACGAATACGCCTAC
GCGAACGAACGTCCGACATA
GTCGTCGATGCGGATAAC
GCTTCATCGCGATCGAAC
GGTTGCGTAGCGCCACGACG
GGCACCCATCGCGCGTCG
GAGCGAACAATCGGGAACGG
GAGTCCGTGCGACGCTTCGT
GTACAGTCGCGCCCGAATTA
GGTAACGATTCCGCACGG
GTGCGACTTATGCCGTACGG
GGTCGGTGTCGCGACAGGT
GATCGCGCTACACCGGGG
GTTCGTACAAGCGAGTCG
GCGATGTTACGCGTTCGGGA
GTCGGACGGGTCGATTA
GATCGTCGCGCGTTCTTAGT
GCTATACGCGTATGGTTACC
GAGCGAACCGGAGCGTCG
GGGTCGCGATGGGTGATAA
GCGATCTCGTTCGTCATC
GGGCGCAAAAAAACCGTTC
GAACGACGAGAGTGCGCC
GCCGGTATCACGCGACGA
GCGGACGTTTCGCATCGC
GGGACACGTCGCTACCGTCG
GGTACGTTCGTCCGCGCTAT
GCGCCATACCTATAACGC
GCAAATCGCGTCCGGCGCTA
GGGTTATTCGGCGTCGTG
GGTTCGTTCCGTGGTGGTCG
GTTAAAGCGACCGCCCCG
GCCCGTGTCGACCACGTA
GTCGCGATAAACCGCGAT
GCGTCACCCCCTTCGGAC
GTACGCCGGCAGACTACCCC
GCACCGCCGGCGTTACGC
GTCCGACCCGTGACACGTCG
GCAAGCGTTAATGGACCGCG
GTACTTATAGTATCGCGAC
GATATCCGGTCGTGTCCC
GAACGCGGACGGGCCCAC
GTCGCATATTCACGCCGG
GTAACCCGCGTACGAGTT
GGCGGGCACCGTATGCGA
GTTGCACGCGAACGAAG
GGCGTACACTAATTGCGC
GAGGACGCTTTCGCCGACC
GCTCATACGGCGCGTTT
GTCGTCGAGCTCGAGAGC
GCCACGTCCGACGTCCGG
GTTCGAGATACGCGGTTGC
GTTCCGCGCGTCGACGCCAG
GGTAACGTGCCAACGCGT
GTGACACGATACGTCGGAT
GACTCAGATAATTACGCGCC
GACGTACGGCGATGCTA
GAACTAACGACGACGCGCA
GACTCGACGTTCGCCTAC
GTCCGATACGATAGCGCT
GGATTCAACGCGTAGGCG
GACGCGCGAGACCAGCTAC
GTATCACCGTCGCCGCGT
GTGCGGGCTAGCGACTGAT
GGCGGCGTATGCTACGTG
GTACCGTTCGAAATTAGCGA
GAGCGTACGGACCTCGCT
GAGAATCAACCGTCCGCGCC
GCGGTAGTCCGCGGTCGT
GAATCGGCGCTTACCGCGA
GCGCTTTAAGCCGAGCGC
GCGCGGTCGTTTAGTTC
GTACCGGCCTAATTCGGA
GTATCGGTTACGTCGCTT
GCTACGGATGCGTATAACT
GAACGCGGCGACGCGTTATG
GGCCTCGATATGCGGCGCTA
GAGAAACGAATCTACGGCCG
GGTGCGCGACAAGCGTATAA
GGCGTCGACTACGCTCAA
GTCCGGCCCTTTAGTCG
GGGCTATCGGGCGTAGACG
GTCTCACCGGTCGATTCG
GTACGTCGATGCGCGCA
GGACCGCCTATTCGCCAT
GGCCGGAAATTCGTTTAC
GCGACAATCGCGAGAATA
GCTCTACCGGCACGCCG
GTGCGTTCGCGATAGAGATT
GCGACGCAACGGATGGTG
GAATTGCGGTCCGCGTTA
GAAGCGCTTCGCAACAAAGT
GCGTACCGCGATATGTCG
GCAGTTAGACGTCTGCCGCG
GATAATCGGGCATAATCGTC
GCTATACCGGTGCGCGACAA
GGCGGGCCTGATCGACGC
GCGGTGACCGATAGTAA
GGATACGATCACGGCGAT
GAAGTCGTCGCGACGAGAGC
GGACGCTACGCGTTACCTC
GTTCCGTCGACTAGTTAGCG
GCTGGTCACCGGTCGACG
GACACGACGCACGAAAACGC
GACGATACCATAACGACC
GAAATCGTAGCCGGGCTCTA
GGCCGGTACCGCTGATACGC
GGGCGTACCGCGGAGTTAT
GCGGGAACACCCGGCGAC
GGCGGTACGCCCCCCGTATA
GTACGCATTGCGGCCCG
GAGATAGTCCGCCCCGAACG
GATACCGGACTAAAATCGGT
GCCGTCGCTACGTTCTAAC
GGCGTAAATGATCGTCG
GGCCGCGGAATTCGCATTA
GGGTCGGCGCTTAGGCGTCG
GTCGTGGCCGACGCATTA
GGGCGCAGCGAGGTCCGGAT
GTGCAAACCGCGTCGCAT
GGGGAGTATCTTAACGCG
GCGTAGCGCCTTCGTATA
GTGGTTGCGTTGCGCATTAT
GTCTCGTACAACATTCGT
GACGCAAAACCGCGGCGC
GGGCGGACGGTCGCGTAAAA
GTATCGCACCAGCGGCG
GGACCGACATGCCGTGCG
GCTCAATCGCGATCGTCAG
GAACGAGAGCGCGAAAGTAT
GACGTCGAGCGCAAAGCG
GGTATATGTCAATCGCGGC
GTTCGCCGACTTTCTTCGCT
GGAACGCGCGTCTACGGGC
GTCATACCACGCGCATACCG
GTTTCGACGTATGACGTCGG
GGAATGCGCTCAATCGTC
GGTCGATCGATTTCGCGG
GAGCATAAATCGCGTCGCGA
GTACGACCTGACGGGCATAC
GCTAGTCGTTTACGGCGT
GCTCGCGATAAACAGCGC
GACGAATATCACCGGTTT
GTCGCTCGTCCGCTGTCG
GAGTAATACGTCGACCGG
GGGCGTACCTGTACGGTA
GCTACGCCCGGACCGCGAG
GGGTTATCTCCGTTCGGGC
GAAGTGTCGATAAGCGGCTT
GGGCGCGGCTCCGCCTAA
GTGTTCATTTCGACGCGTAA
GATCCCTCCGTAGCCGCGA
GTATCCGCCGGTCGTGTT
GAGACTATAACGCATCGGCG
GTTATCGCTTCCGCGGCCG
GTCTCGTCGTATTGCGGAGC
GACTTAGTATCCCGGCACGA
GCATTTAGTCCGTACGCG
GTGTTCCGCCCTACGCGG
GCGACCGATGGTCTCGCGTA
[truncated: 8,000 more rows]

## Sheet: Mouse Safe-targeting
chrm	start	stop	Target site
chr10	102768271	102768292	GCTTTATCTTTATTTAATGGGG
chr10	102768345	102768366	GATCATCATATAAGCTTTATGG
chr10	102768352	102768372	GCTTATATGATGATCTTAGGG
chr10	102768486	102768505	GGGAACTGTCATGATGTTGG
chr10	102768555	102768576	GACTGATGTGTTGCTGAAGTGG
chr10	102768679	102768700	GATACAAAATTCAATTTATAGG
chr10	102768713	102768735	GCTTTTACATATCTATGAAAAGG
chr10	102768846	102768867	GACCATGTAAAGAAAGATAGGG
chr10	102768905	102768924	GTTCTTTTAAAGCTCACAGG
chr10	102768944	102768964	GTCAGAACCAGCATTCCAAGG
chr10	102768948	102768969	GAACCAGCATTCCAAGGTAGGG
chr10	102768959	102768980	GTGCTGAAACTCCCTACCTTGG
chr10	103096736	103096757	GTCAAAGAGGGCAAAATACAGG
chr10	103096747	103096766	GGGTTAAAAGTCAAAGAGGG
chr10	103096755	103096776	GACTTTTAACCCTTTGCACAGG
chr10	103096790	103096809	GGATTTGTAAGCGTGTGAGG
chr10	103096815	103096834	GTCCTCTGCCTGTGGTGGGG
chr10	103096817	103096838	GTAACCCCACCACAGGCAGAGG
chr10	103096923	103096943	GTGCAAATATTTCCAAGATGG
chr10	103096935	103096954	GTGAACAAACACCATCTTGG
chr10	103096939	103096960	GATGGTGTTTGTTCACTAATGG
chr10	103097044	103097064	GTTTCTGTTGATTACTTATGG
chr10	103097273	103097294	GAAGTTAATATAAAATAAAAGG
chr10	103097296	103097316	GATATGAATTTTATGTTTTGG
chr10	103477737	103477757	GTTTAATTCATCTCAGGCTGG
chr10	103477805	103477827	GGAAGATGGTGCCCAGATGAAGG
chr10	103477814	103477836	GGGCACCATCTTCCCAAAGAGGG
chr10	103477819	103477841	GTTTTCCCTCTTTGGGAAGATGG
chr10	103477891	103477912	GGAATTTTCAGGTTACAAATGG
chr10	103477912	103477934	GCACAGTAAAGCCTTTGCAATGG
chr10	103477923	103477945	GAAGTAGGTTCCCATTGCAAAGG
chr10	103477938	103477960	GTGTGCTCTAAGAAGGAAGTAGG
chr10	103477984	103478003	GCATGGTATCAAAAGGAAGG
chr10	103477988	103478008	GAAATGCATGGTATCAAAAGG
chr10	103477998	103478020	GAAAACTCATCTGAAATGCATGG
chr10	103478020	103478042	GTGTATTTCTAAATATTGAGAGG
chr10	103478049	103478069	GTGATGATCCATTGATGTTGG
chr10	103478105	103478127	GATAAACCCATAGCACATGAAGG
chr10	103478111	103478130	GGTCCTTCATGTGCTATGGG
chr10	103478134	103478155	GAAATGACAAGCCCTTTGTTGG
chr10	103478139	103478161	GACAAGCCCTTTGTTGGAGGAGG
chr10	103478188	103478210	GCTCAAAGTTTATAATCTGAAGG
chr10	103478207	103478226	GAGCCTATATAGTTTGGGGG
chr10	103478210	103478229	GCACCCCCAAACTATATAGG
chr10	103478234	103478256	GATTTTAAAGCCAAGAGGTTAGG
chr10	103478257	103478279	GTCTGTGTTATTTTCTAGCAAGG
chr10	103478286	103478307	GAATTTTCTATTCTACTAAGGG
chr10	103478287	103478307	GAATTTTCTATTCTACTAAGG
chr10	103478292	103478314	GTAGAATAGAAAATTCAGAAAGG
chr10	103478309	103478328	GAAAGGACACTTGATTTTGG
chr10	103478379	103478398	GATGGTCTGTCGTCTTATGG
chr10	103478427	103478448	GTGACCTTTACAGCATACATGG
chr10	103478431	103478453	GGCTACCATGTATGCTGTAAAGG
chr10	103478439	103478458	GCATACATGGTAGCCTCGGG
chr10	103478452	103478474	GAAGGTACATGATATACCCGAGG
chr10	103478470	103478492	GTCACAATCTTTATAAAGGAAGG
chr10	103478538	103478558	GATGGAATTCTAAATTCATGG
chr10	103478549	103478571	GAATTCCATCTTCTATTTCATGG
chr10	103478554	103478574	GGACCATGAAATAGAAGATGG
chr10	103478573	103478593	GCAAATAGTCGGTGTATATGG
chr10	103478626	103478645	GATTGTATTAAAAGCACTGG
chr10	103478665	103478687	GAAATTCAATTCAATATCCCTGG
chr10	103478764	103478785	GTGTCTAAAACAGACAAACAGG
chr10	103478826	103478846	GTAATAAAATGATATTATAGG
chr10	103478851	103478870	GTTTTGTCAGATTGGCAAGG
chr10	103478958	103478978	GTTTAAGGGTTTCTTGATTGG
chr10	103957269	103957288	GAAAGAACAGTTTTAGATGG
chr10	103957314	103957335	GCTGCAAAATATATTAAATAGG
chr10	103957466	103957485	GAAAAACCGAAAGTCCAGGG
chr10	103957666	103957688	GTTTAAAAAATAGTTTGTTTGGG
chr10	103957667	103957688	GTTTAAAAAATAGTTTGTTTGG
chr10	103957697	103957717	GCAACTTGGAATGGGCTTTGG
chr10	103957749	103957768	GGCATCTGGTTATTAAGTGG
chr10	103957767	103957789	GAAATAGTAATGTGGATTAAAGG
chr10	103957775	103957796	GGATGAAGAAATAGTAATGTGG
chr10	103957823	103957842	GCATCCTAGTTGAGTATTGG
chr10	103957827	103957849	GTTCTATCCAATACTCAACTAGG
chr10	103957859	103957881	GATAATTAACAATTGGCTAATGG
chr10	105150524	105150546	GTTACTGTCAGAAACAGTATTGG
chr10	105150548	105150569	GCATTGGTTTCACTGTGTAAGG
chr10	105150601	105150621	GGAGAATAGCACCACTTATGG
chr10	105150612	105150634	GGGAAATATCATACCATAAGTGG
chr10	105150637	105150659	GAATGTGATCACTGGGAAGAAGG
chr10	105150681	105150701	GTGAGAATTTAAAGAAGTTGG
chr10	105150732	105150753	GTAAAATTCTCAATGAATCAGG
chr10	105150787	105150806	GTTTATTCAAGTTAGAGTGG
chr10	105150799	105150819	GAATAAACATATGCCATGGGG
chr10	105150919	105150941	GATTTATGTTAGATTACATGAGG
chr10	105151039	105151058	GACATAATTAAATATCTGGG
chr10	105151157	105151178	GGTAATATTTACCCACATATGG
chr10	105151233	105151252	GCTATACAGTATTAACTAGG
chr10	105151292	105151314	GCCACACGAAAAAGAAGAAGGGG
chr10	113374516	113374538	GTCAAGTTACTACAGTCTAAGGG
chr10	113374517	113374538	GTCAAGTTACTACAGTCTAAGG
chr10	113374529	113374550	GTAACTTGACATTCCTTAAGGG
chr10	113374536	113374555	GACATTCCTTAAGGGCTGGG
chr10	113374542	113374563	GCGGATTTCCCAGCCCTTAAGG
chr10	113374555	113374577	GAAATCCGCATCTGCAGAATTGG
chr10	113374560	113374581	GTTACCAATTCTGCAGATGCGG
chr10	113374643	113374662	GACTAATATCATCTTCCAGG
chr10	113374646	113374667	GGAAGATGATATTAGTCTTTGG
chr10	113374810	113374832	GAAAAGTATGAGCCTTATCCTGG
chr10	113374822	113374841	GTACAATGCCCAGGATAAGG
chr10	113374828	113374849	GGCATTATGTACAATGCCCAGG
chr10	113374896	113374917	GAAAATTGGTTTATGAGTTTGG
chr10	113374909	113374928	GTATGCCAAGTGAAAATTGG
chr10	113374936	113374955	GATCTTCATTGTTTTCAAGG
chr10	113374967	113374989	GTTCTGTTCTCAAACTTTTGAGG
chr10	113374989	113375010	GAATCTGGACTCACTTCTTGGG
chr10	113374990	113375010	GAATCTGGACTCACTTCTTGG
chr10	113375025	113375044	GTGTGTTCTGTAAATACTGG
chr10	113375069	113375091	GTTGGCTTTATTGTTTTCGGTGG
chr10	113375072	113375091	GTTGGCTTTATTGTTTTCGG
chr10	113375074	113375094	GAAAACAATAAAGCCAACAGG
chr10	113375093	113375115	GGAGAATGCAGAATATATTCAGG
chr10	113375096	113375118	GAATGCAGAATATATTCAGGAGG
chr10	113429840	113429862	GAAAGTTCAGTGACGTGCATAGG
chr10	113429844	113429863	GTTCAGTGACGTGCATAGGG
chr10	113429854	113429875	GTGCATAGGGTACAAGTTCAGG
chr10	113429907	113429929	GTGGAACACTTTTGAGAGTACGG
chr10	113429962	113429984	GTGAGGGAATGTGTCTGTAGGGG
chr10	113429981	113430003	GGGGTATCTGTAGTATATAATGG
chr10	113430023	113430045	GAATACTTCATAAAATACAAAGG
chr10	113430202	113430221	GTAGAATTTTGTATTTAAGG
chr10	113430267	113430289	GTAGCATATTCAATAACAACAGG
chr10	113430288	113430307	GGTCTTGCTTACTGAGCAGG
chr10	113430301	113430323	GAGCAGGTATGAAGCATTAAGGG
chr10	113430321	113430340	GGGATTTCTGTCCTCATAGG
chr10	113430332	113430354	GAAAAATTAATGCACCTATGAGG
chr10	113430384	113430405	GAGATATAAATAAAAATATTGG
chr10	113430551	113430571	GTTATAGAATGTGTGGAGAGG
chr10	113430570	113430592	GGTTTAACATAAAATTGTATTGG
chr10	113430624	113430646	GATTTCCTTACAAAAGTTCTTGG
chr10	113809835	113809855	GTTCACCTCCAAATATATTGG
chr10	113809900	113809919	GTACAGAAAGAATCTGATGG
chr10	113809949	113809969	GCTTTTGAAAACTAAGGAAGG
chr10	113810001	113810021	GACATATTCTATTGCTTATGG
chr10	113810063	113810085	GTACAGGACTGCCAACAACATGG
chr10	113810069	113810091	GACTGCCAACAACATGGGAAAGG
chr10	113810154	113810176	GTGCTGATGCAGATTCAAAAGGG
chr10	113810156	113810177	GCTGATGCAGATTCAAAAGGGG
chr10	113810207	113810228	GTTTAACTTCATATGAAAAAGG
chr10	113810227	113810248	GGTCTATATAAAGACACTGTGG
chr10	113810273	113810292	GTATGCTCTTAAAGAGAAGG
chr10	113810349	113810369	GTAGAAAAAGACATGAGGTGG
chr10	124462405	124462425	GACATAAACCACTATGAAAGG
chr10	124462473	124462493	GATTTGTTTTATATAAAGGGG
chr10	124462474	124462493	GATTTGTTTTATATAAAGGG
chr10	124462503	124462524	GACTCCACACTTACACTCTGGG
chr10	124462504	124462524	GACTCCACACTTACACTCTGG
chr10	124462522	124462544	GTCTGTAATCAGTGATATGAGGG
chr10	124462526	124462545	GTAATCAGTGATATGAGGGG
chr10	124462585	124462604	GGGAAAATATTTTGTGTGGG
chr10	124462756	124462775	GTGAAGGATGTATATTTTGG
chr10	124462769	124462791	GCCTTTATTTCCTTTTGTGAAGG
chr10	124462829	124462849	GTGTATCTGTAAAATAGTTGG
chr10	124462845	124462864	GTTGGTAAGCAAAGATTTGG
chr10	124462901	124462920	GCTATTAATTTCTATAATGG
chr10	124462940	124462962	GAATACAAAACTTGAAGCTGAGG
chr10	124463048	124463070	GTTAGATTTGGCTAATATTCTGG
chr10	124642013	124642034	GTAGTGTAACAACACAGAGAGG
chr10	124642059	124642080	GGCAAGATAAAGACATGAAGGG
chr10	124642098	124642120	GTTATCATACCACTTATAAATGG
chr10	124642107	124642128	GCCTGCATCCATTTATAAGTGG
chr10	124642148	124642170	GAGACACTTCACATGCCACGAGG
chr10	124642163	124642183	GGGACACTCTTTTCCTCGTGG
chr10	124642175	124642197	GAGTGTCCCATTTGCCTAGGTGG
chr10	124642202	124642223	GGATAAAATAAAATAGCATTGG
chr10	124642223	124642245	GATAATAAAATTGAAGTTCATGG
chr10	124642238	124642258	GTTCATGGTAGTGAGCAATGG
chr10	124642283	124642302	GTATATTAAAAATTATATGG
chr10	124642349	124642368	GAAAGAGAAAGGAGGAAGGG
chr10	124642357	124642377	GCAAAATTAGAAAGAGAAAGG
chr10	124642376	124642397	GCAGCAAAACTATTTTATGTGG
chr10	124642463	124642484	GTTATTGAGATAATATGGTGGG
chr10	124642511	124642532	GAACTGATTATTATAGAGCAGG
chr10	124642535	124642554	GACATAGATATACTAAGAGG
chr10	14309897	14309919	GTGTTATTTTCTTCTGAAAAAGG
chr10	14309918	14309938	GGTTAACCTTTGTTTCATTGG
chr10	14309924	14309946	GATTATTGCCAATGAAACAAAGG
chr10	14309929	14309951	GTTTCATTGGCAATAATCTTGGG
chr10	14309952	14309972	GACTAGCTACAAGGATGTAGG
chr10	14309989	14310010	GAACTTGGGAAGCTTCAGTTGG
chr10	14310002	14310021	GAAACAAAATAGAACTTGGG
chr10	14310040	14310062	GTTCAGGGAAAAGGTAGAATAGG
chr10	14310133	14310152	GTATTTATTTCATTTCTTGG
chr10	14310178	14310200	GGGACGCTAGAACATCTGGCAGG
chr10	14310247	14310269	GCCTACAAGGAACAGAAACATGG
chr10	14310260	14310279	GAACTCTCTGGCCTACAAGG
chr10	14310269	14310290	GTCACTTGAAAGAACTCTCTGG
chr10	14310272	14310294	GAGAGTTCTTTCAAGTGACAAGG
chr10	14310317	14310336	GCCATTTTCTCATAGTCTGG
chr10	14310318	14310337	GCCAGACTATGAGAAAATGG
chr10	14310377	14310396	GACTTTGATAGTTTTATTGG
chr10	14310400	14310419	GTTTTATACAGATTGTATGG
chr10	14310498	14310520	GAATTGCTAATGTAGATCATTGG
chr10	15147156	15147177	GAATAAACTAAAGAAACTATGG
chr10	15147225	15147246	GATTCTTTATATAAAATCATGG
chr10	15147267	15147288	GTGTAACTAATATATGTTAAGG
chr10	15147356	15147378	GGGAGGCCAAGAGAGAGTAATGG
chr10	15147371	15147391	GGCCTCCCCCATTTCTGTTGG
chr10	15147373	15147395	GGTACCAACAGAAATGGGGGAGG
chr10	15147376	15147396	GGGTACCAACAGAAATGGGGG
chr10	15147377	15147396	GGGTACCAACAGAAATGGGG
chr10	15147638	15147657	GGTAAAGTCATAAGAAGAGG
chr10	15147651	15147671	GAAGAGGCAAATTTTAGGAGG
chr10	15147656	15147678	GGCAAATTTTAGGAGGACCATGG
chr10	15923456	15923478	GCTTGCAATAATCTTCCCTTAGG
chr10	15923477	15923496	GCCATGACATAAATAAATGG
chr10	15923478	15923499	GGACCATTTATTTATGTCATGG
chr10	15923482	15923502	GACATAAATAAATGGTCCTGG
chr10	15923539	15923561	GAAAGCAGGACTTTCTAAGTGGG
chr10	15923540	15923561	GAAAGCAGGACTTTCTAAGTGG
chr10	15923553	15923575	GAGATTTCAATAAAGAAAGCAGG
chr10	15923568	15923590	GAAATCTCTAAGAGACATATTGG
chr10	15923609	15923628	GTGTATTCACACAAACTTGG
chr10	15923721	15923741	GCTTATCTATGTGATTGTGGG
chr10	15923749	15923769	GAGTCAGAGAAGAACAACAGG
chr10	15923775	15923796	GCCTCAAACAAGAAGGGTGAGG
chr10	15923780	15923802	GACTCTGCCTCAAACAAGAAGGG
chr10	15923781	15923803	GGACTCTGCCTCAAACAAGAAGG
chr10	15923828	15923849	GCTCACGAGCTGGCTAACCTGG
chr10	15923836	15923858	GCCAGCTCGTGAGCTTCCAGGGG
chr10	15923852	15923874	GGCAAAAACAGGAGAACCCCTGG
chr10	15923892	15923914	GTTCTAGGATTATAGAAATCTGG
chr10	15923935	15923957	GGATTCTGAAGATCAGAAATTGG
chr10	15923936	15923958	GATTCTGAAGATCAGAAATTGGG
chr10	15923991	15924013	GTGCTGGGAAGATGGTTAATGGG
chr10	15923992	15924014	GGTGCTGGGAAGATGGTTAATGG
chr10	15923999	15924019	GATACGGTGCTGGGAAGATGG
chr10	15924006	15924025	GTATTTGATACGGTGCTGGG
chr10	15924052	15924074	GTATGCAAGTTGTTCATTATGGG
chr10	15924056	15924075	GCAAGTTGTTCATTATGGGG
chr10	15924088	15924109	GAGAACTCTAGTATGCCGAGGG
chr10	23616613	23616635	GGAGAAAATGAAGGAAGAAAGGG
chr10	23616614	23616635	GGAGAAAATGAAGGAAGAAAGG
chr10	23616622	23616643	GTATAGAAGGAGAAAATGAAGG
chr10	23616634	23616656	GGGGCGTATGGGAGTATAGAAGG
chr10	23616653	23616672	GAGACCATCCCATTGAGGGG
chr10	23616698	23616719	GTGAGCAATTCTTTGGGTCAGG
chr10	23616785	23616807	GAGGTAGTTGAGGAGTCAGGTGG
chr10	23616788	23616809	GAGAGGTAGTTGAGGAGTCAGG
chr10	23616795	23616816	GTAACTTGAGAGGTAGTTGAGG
chr10	23616841	23616862	GTGAGTCCAAGGAAGTTAGAGG
chr10	23616876	23616898	GAGATACATGGTGGCTAGTTGGG
chr10	23616877	23616899	GGAGATACATGGTGGCTAGTTGG
chr10	23616885	23616905	GGAAATGGAGATACATGGTGG
chr10	23616888	23616908	GCAGGAAATGGAGATACATGG
chr10	23616898	23616919	GTAATCTTGTTGCAGGAAATGG
chr10	23616904	23616924	GGGAAGTAATCTTGTTGCAGG
chr10	23616922	23616942	GGTCAAAAGAGCAGGGTAGGG
chr10	23616923	23616945	GCTGGTCAAAAGAGCAGGGTAGG
chr10	23616927	23616948	GATGCTGGTCAAAAGAGCAGGG
chr10	23616928	23616948	GATGCTGGTCAAAAGAGCAGG
chr10	23616941	23616963	GTCACTTGGTAGCATGATGCTGG
chr10	23616991	23617013	GTACAATATCTCCACTGTTTAGG
chr10	23617046	23617067	GAAATCAGTAAAGAGCAAGAGG
chr10	23617062	23617082	GATTTCTTTAATAAGGACTGG
chr10	23617112	23617131	GTTGTATTCCTACTGGGTGG
chr10	23617159	23617181	GCATACAACAGAATTCTAAATGG
chr10	23617180	23617201	GGGAGAAAACAATTCTGGAGGG
chr10	23617196	23617216	GGAGGGTGCAGCAATCAAAGG
chr10	29127998	29128018	GCATACATTTTCCATTTCTGG
chr10	29128069	29128089	GTAGTAAATATAAAGGAATGG
chr10	29128110	29128131	GGTTTTGCTTTATACGCTGAGG
chr10	29128124	29128143	GCAAAACCATGTGACTGAGG
chr10	29128153	29128173	GATTCAGAATTAAACATATGG
chr10	29128220	29128239	GAAAACACACTCCTAAACGG
chr10	29128255	29128276	GTGTTGTAAAATGAAAAAAAGG
chr10	29128267	29128287	GAAAAAAAGGAAGAGTGAAGG
chr10	29128300	29128320	GGAGAAACATTTATACTAAGG
chr10	29128331	29128350	GACATGTGATTATAAAATGG
chr10	29128392	29128414	GTAGACACTCCTATTCAATAAGG
chr10	29128401	29128423	GATAAGGAGCCTTATTGAATAGG
chr10	29128447	29128469	GGAGGCTGGGCATTCGGTGAGGG
chr10	29128448	29128469	GGAGGCTGGGCATTCGGTGAGG
chr10	29128460	29128479	GAGACATTAAGGAGGCTGGG
chr10	29128468	29128489	GAAATATTTAGAGACATTAAGG
chr10	29128521	29128542	GGAGTCACATTCTGCAATGTGG
chr10	29128590	29128610	GCATAATCCCCCTTTTAAAGG
chr10	32159778	32159797	GTTTTCTTAATGGTTACGGG
chr10	32159899	32159921	GATCACTATGGTATTTTCAAGGG
chr10	32159943	32159965	GGATTACAAATTCTTTACAGAGG
chr10	32159964	32159986	GTTCCCTCAGACAGGATTTCTGG
chr10	32159972	32159994	GTTATCTCGTTCCCTCAGACAGG
chr10	32160061	32160083	GTTTAGCTTTTGGGTGATACAGG
chr10	32160070	32160092	GGTAAAAACGTTTAGCTTTTGGG
chr10	32160071	32160092	GGTAAAAACGTTTAGCTTTTGG
chr10	32160104	32160125	GTCAACCAAAAAAAATCATAGG
chr10	32160123	32160145	GACTTGTTCTTGAGTAAGTCTGG
chr10	32160146	32160168	GCCAACTTGTGCTTCATAAATGG
chr10	32160204	32160226	GAATTATTATTTAGATATCATGG
chr10	32160228	32160250	GGTTGAACAAAAATTGACTTAGG
chr10	32160229	32160251	GTTGAACAAAAATTGACTTAGGG
chr10	32160258	32160279	GAAAAATATCACAGATAAAAGG
chr10	32525256	32525278	GCAGAGTTTACATGAAGAGCTGG
chr10	32525291	32525313	GGTCAACTTGTTGGAGTTGCTGG
chr10	32525300	32525319	GGTACTGGTCAACTTGTTGG
chr10	32525312	32525332	GGAGAATTGCAATGGTACTGG
chr10	32525337	32525356	GTAGTATATATCAAGGAAGG
chr10	32525393	32525415	GTGCTTGATAATAAACTAGAAGG
chr10	32525395	32525416	GCTTGATAATAAACTAGAAGGG
chr10	32525411	32525431	GAAGGGACTTTCCTGCTGTGG
chr10	32525438	32525460	GGATGTTCTAGTACAGTGTATGG
chr10	32525472	32525492	GACTATTATTTCTGTTCCTGG
chr10	32525539	32525559	GAAGGATTTTATATCTAAAGG
chr10	32525545	32525566	GATATAAAATCCTTCTTTTGGG
chr10	32525564	32525586	GGGAAATAACATAGCACAATTGG
chr10	32525606	32525628	GCTCACACCAAGAAAGCTGAAGG
chr10	32525617	32525638	GAAAGCTGAAGGATTTTGGGGG
chr10	32525621	32525642	GCTGAAGGATTTTGGGGGATGG
chr10	32525731	32525753	GCCCATTTTATTTCTTTACGAGG
chr10	32525732	32525754	GCCTCGTAAAGAAATAAAATGGG
chr10	32525733	32525754	GCCTCGTAAAGAAATAAAATGG
chr10	32525790	32525809	GGTGCCTCATTAGTGTATGG
chr10	32525832	32525851	GGATTTGTCTAGACTCATGG
chr10	32525850	32525872	GTCTGAAAGTGGCAGAGACATGG
chr10	32525881	32525900	GAATACCATGTAGAACAAGG
chr10	32525886	32525905	GGAAGCCTTGTTCTACATGG
chr10	33369615	33369636	GCACCTGATCCTGACCCTGAGG
chr10	33369622	33369644	GTCAGGATCAGGTGCATCACAGG
chr10	33369669	33369690	GAGGGAAAATAGATATTTGTGG
chr10	33369686	33369708	GTTATCAAAATGATATTTGAGGG
chr10	33369687	33369709	GGTTATCAAAATGATATTTGAGG
chr10	33369703	33369724	GATAACCATTGGTAAAGTTTGG
chr10	33369708	33369727	GTGCCAAACTTTACCAATGG
chr10	33369836	33369857	GGCTGAAGAAATCGACTGTAGG
chr10	33369875	33369896	GCAAATAAATGCTACTTTATGG
chr10	33369912	33369932	GAAAACATAAGAAGCAGTTGG
chr10	33369975	33369994	GAATATAAGCAATATATGGG
chr10	33370019	33370041	GACTGCCCTATAAAGTTGATTGG
chr10	33370025	33370047	GCCTAACCAATCAACTTTATAGG
chr10	33370033	33370052	GTTGATTGGTTAGGCAAAGG
chr10	33370148	33370167	GGCAAAAATATGGTGTATGG
chr10	33370166	33370187	GGTAAGTCATATAAGCTAAAGG
chr10	33370186	33370207	GATCTACAAATTTATACAAAGG
chr10	33396411	33396432	GACTCAATAAAACATTTCCTGG
chr10	33396573	33396592	GCTCTTAATACCATGTATGG
chr10	33396631	33396651	GCTAAATTTTAGATCTTAAGG
chr10	33396725	33396746	GGCAAACTGAGTGAATAAAAGG
chr10	33396745	33396764	GATTGACTTTACTTAGTAGG
chr10	33396770	33396791	GAAGAACAAATAGGATTTTGGG
chr10	33396870	33396890	GGTGCAGCTTATATACAAAGG
chr10	33396889	33396910	GGGAACTGAAGACATGGGTTGG
chr10	33396893	33396913	GAAGGGAACTGAAGACATGGG
chr10	33396894	33396913	GAAGGGAACTGAAGACATGG
chr10	33396908	33396930	GCAAAACAAGTAATTCAGAAGGG
chr10	33396909	33396930	GCAAAACAAGTAATTCAGAAGG
chr10	33396973	33396995	GTAAGTTAGATCCAAAACACAGG
chr10	33396976	33396998	GTGTTTTGGATCTAACTTACTGG
chr10	33397059	33397080	GTCTTAACTGTGTAACTGAAGG
chr10	34721105	34721127	GTGAGTATTTGGAGTTATCTTGG
chr10	34721134	34721153	GAAAATGAGAGTGACTGGGG
chr10	34721146	34721168	GACTGGGGCACAAAACACAGAGG
chr10	34721176	34721195	GTATCCACAGATGAGATTGG
chr10	34721190	34721212	GATTGGATATAGACATGTGCAGG
chr10	34721201	34721221	GACATGTGCAGGTTTTCTAGG
chr10	34721211	34721231	GGTTTTCTAGGATGAATGAGG
chr10	34721292	34721313	GTAAAATGATTTGAAGTAATGG
chr10	34721317	34721338	GATAGTAGTAGAGTTAAGTAGG
chr10	34721334	34721354	GTAGGACATGATCCATTGTGG
chr10	34721417	34721439	GAGAGAGAGATAAAATGAGTTGG
chr10	34721425	34721447	GATAAAATGAGTTGGAGACTAGG
chr10	34721433	34721455	GAGTTGGAGACTAGGTGGAATGG
chr10	34721435	34721457	GTTGGAGACTAGGTGGAATGGGG
chr10	34721473	34721495	GAAACTCTTCTAGATGATTTAGG
chr10	34721486	34721507	GAAGAGTTTCAGTGGAAGTTGG
chr10	34721497	34721517	GTGGAAGTTGGCAAATGGAGG
chr10	34721514	34721536	GAGGAAAAGCAATAAATCAAAGG
chr10	34721587	34721607	GAACTTATTTCCTAGTAGAGG
chr10	34721645	34721667	GTTGCTGATCAGAGAAGAATGGG
chr10	34721686	34721707	GGAAGATAACTGTCAAAAATGG
chr10	34721706	34721726	GGAACATTGTTTGAATACTGG
chr10	35053237	35053256	GGTAAAGGTGGAAACTTGGG
chr10	35053259	35053279	GGTTATAGTTGGGGCAAGGGG
chr10	35053383	35053405	GTCTGTGCACACAAATATCTGGG
chr10	35053387	35053409	GTGCACACAAATATCTGGGAAGG
chr10	35053457	35053478	GCTTAGTTCTCAAGATATTAGG
chr10	35053505	35053527	GAATTTTGCTTTAGAGCTTATGG
chr10	35053552	35053572	GAGCAGCAGTAAATATATAGG
chr10	35053638	35053660	GTTCAGAAAGCAAATTTGTTTGG
chr10	35053756	35053776	GATTGTCAAGAACAAAGTAGG
chr10	35053779	35053798	GTCACTGACTAAATATTTGG
chr10	35053852	35053873	GTAGCCAAATCATAATTCATGG
chr10	35802881	35802901	GGACATCATTAAGCTTTGTGG
chr10	35802882	35802904	GACATCATTAAGCTTTGTGGTGG
chr10	35802900	35802921	GGTGGTCACCTTTGTCCTCTGG
chr10	35802908	35802927	GGATAGCCAGAGGACAAAGG
chr10	35802913	35802932	GTCCTCTGGCTATCCTGAGG
chr10	35802931	35802953	GGTATATTTTAAAAGTAAAATGG
chr10	35803014	35803036	GAAAAGCATACATAGTAAAGAGG
chr10	35803033	35803055	GAGGACTGAGGGAAATTATGTGG
chr10	35803061	35803082	GTTGACTCCAATTTTATTAAGG
chr10	35803068	35803090	GAGTAATACCTTAATAAAATTGG
chr10	35803103	35803123	GTTGAACCAATATAGCCTAGG
chr10	35803109	35803128	GAAAACCTAGGCTATATTGG
chr10	35803118	35803137	GTTAGGCATGAAAACCTAGG
chr10	35803196	35803215	GTATACTGAACAGTATTTGG
chr10	35803268	35803290	GCAGAAGGAAATCTGGTGCTAGG
chr10	35803289	35803311	GGAAAGTAAGCATAGAACACTGG
chr10	35803557	35803579	GTTTATTTACTTAATAAATCAGG
chr10	35803630	35803652	GCTTTCCTTAGTATCACATCTGG
chr10	35803635	35803655	GTTCCAGATGTGATACTAAGG
chr10	35803651	35803671	GGAACAGCTATGACCATCTGG
chr10	36014303	36014323	GACAAATTTGAAACATTTTGG
chr10	36014321	36014342	GTCTGGAAAAATGGATGGCAGG
chr10	36014326	36014348	GAAAAATGGATGGCAGGTATTGG
chr10	36014393	36014415	GAATAGATATTTATAAAGAAGGG
chr10	36014398	36014417	GATATTTATAAAGAAGGGGG
chr10	36014416	36014438	GGAAAGAGTTATACCTATTAAGG
chr10	36014417	36014439	GAAAGAGTTATACCTATTAAGGG
chr10	36014429	36014451	GAGAATATGACTCCCTTAATAGG
chr10	36014451	36014473	GTAAATTTCCATGGGGTTCATGG
chr10	36014485	36014506	GCACAGATGTACTGTTGCATGG
chr10	36014510	36014532	GCCATTGTCTAAAAACAACTTGG
chr10	36014535	36014555	GAAAATATTCATTTCTATTGG
chr10	36014571	36014591	GCACGTAGCAGCCATCAGTGG
chr10	36014596	36014618	GAATTACAAGACGAGAGACAGGG
chr10	36014597	36014618	GAATTACAAGACGAGAGACAGG
chr10	36014722	36014743	GACCTAAATTGGGTGAGTGAGG
chr10	36014724	36014745	GACCTCACTCACCCAATTTAGG
chr10	36014758	36014779	GAAATCTAACCTCCACTCAGGG
chr10	36014770	36014792	GCCCTCATTGCCACCCTGAGTGG
chr10	36014781	36014802	GGCAATGAGGGCTGTACTTAGG
chr10	36014790	36014812	GGCTGTACTTAGGAATTTCAAGG
chr10	36014817	36014837	GGTAGAGAAACACTTGAGTGG
chr10	36014862	36014882	GATTTGATAGATTTATTATGG
chr10	36014881	36014903	GGTCGTGAATATGAACAATTTGG
chr10	36014885	36014907	GTGAATATGAACAATTTGGTTGG
chr10	36014893	36014914	GAACAATTTGGTTGGAGAAAGG
chr10	36014922	36014942	GTTTTCTTAACTCAGTTTTGG
chr10	38191817	38191839	GAACGGAAATGATATGTGCTGGG
chr10	38191834	38191856	GCTGGGAAAGTTCTCTGCTATGG
chr10	38191866	38191888	GAAAAAGGATGTTTAGTCAGGGG
chr10	38191867	38191888	GAAAAAGGATGTTTAGTCAGGG
chr10	38191868	38191888	GAAAAAGGATGTTTAGTCAGG
chr10	38191937	38191958	GTATAAATTTATACAAATTAGG
chr10	38191983	38192002	GATATGTAGTAAAGGGTTGG
chr10	38191996	38192015	GGGTTGGCAGGTCTCTTTGG
chr10	38192055	38192077	GTTTAGCCTTTGAAATAAGGAGG
chr10	38192058	38192077	GTTTAGCCTTTGAAATAAGG
chr10	38192082	38192102	GAAAGTGTTGCTCTCCAGAGG
chr10	38192096	38192115	GGTGAAGAGTGCTCCTCTGG
chr10	38192099	38192119	GAGGAGCACTCTTCACCAGGG
chr10	38192114	38192136	GGAAACACCTCTGATGTCCCTGG
chr10	38192135	38192157	GATATATATTGATGAAAAGGTGG
chr10	38192138	38192160	GGTGATATATATTGATGAAAAGG
chr10	38192165	38192186	GTAAAAAAAAAAAAGATACTGG
chr10	38192197	38192218	GACACCACCTGTTTCAAAGAGG
chr10	38192326	38192345	GTCGGAGGGATGGAATATGG
chr10	38192333	38192355	GTATTTTATTGTCGGAGGGATGG
chr10	38192337	38192359	GTATGTATTTTATTGTCGGAGGG
chr10	38192338	38192359	GTATGTATTTTATTGTCGGAGG
chr10	38192341	38192363	GTAAGTATGTATTTTATTGTCGG
chr10	47322792	47322814	GATTTTAAAGTCAAGAAACTAGG
chr10	47322977	47322999	GTGCTTTAAAACTCAAATTTGGG
chr10	47323010	47323032	GTCCTTTATAACAATGAATAAGG
chr10	47323178	47323200	GTCTATGATAAATTAGTTACAGG
chr10	47323218	47323238	GCAAAGCTTTCATACTGTTGG
chr10	47323356	47323377	GCTACTATGGTCATACATGTGG
chr10	47323368	47323388	GCATATATTAAGCTACTATGG
chr10	49357870	49357891	GATACATATTTAGCCTCAACGG
chr10	49357918	49357940	GAACATCTGAAAGTAGTCAAAGG
chr10	49357939	49357958	GGAGTATAAACCCATTGTGG
chr10	49357988	49358010	GTTAAAGCAAGATAGAAAAGAGG
chr10	49358119	49358141	GTATTACCTCTATGGTAAGTTGG
chr10	49358125	49358145	GAAACCAACTTACCATAGAGG
chr10	49358191	49358212	GTATTCCTTATAGGCAAATAGG
chr10	49358196	49358216	GCAACCTATTTGCCTATAAGG
chr10	49358249	49358271	GGAAAGTTCCCTTTCCCCCATGG
chr10	49358257	49358277	GGAAAGCCATGGGGGAAAGGG
chr10	49358258	49358280	GCTGGAAAGCCATGGGGGAAAGG
chr10	49358263	49358285	GTTGAGCTGGAAAGCCATGGGGG
chr10	49358264	49358285	GTTGAGCTGGAAAGCCATGGGG
chr10	49358265	49358285	GTTGAGCTGGAAAGCCATGGG
chr10	49358266	49358285	GTTGAGCTGGAAAGCCATGG
chr10	49358276	49358297	GTTCTCTATTATGTTGAGCTGG
chr10	49358322	49358344	GTATATTTCCTATGTATAAAAGG
chr10	49358330	49358349	GGCTGCCTTTTATACATAGG
chr10	49358335	49358354	GTATAAAAGGCAGCCATAGG
chr10	49358348	49358370	GAAAAGGTGGTGTTAACCTATGG
chr10	49358361	49358383	GAAATATAGAATAGAAAAGGTGG
chr10	49358364	49358383	GAAATATAGAATAGAAAAGG
chr10	49358391	49358413	GCCTATTTAAAGTTAGTGGAAGG
chr10	49358412	49358434	GCTTAAATATGTGTTATATTTGG
chr10	49894131	49894151	GTTATCCCAACTGACTAAAGG
chr10	49894136	49894158	GCTTTCACCTTTAGTCAGTTGGG
chr10	49894137	49894159	GGCTTTCACCTTTAGTCAGTTGG
chr10	49894158	49894178	GGTTTGTGACTCAGATACAGG
chr10	49894161	49894182	GTATCTGAGTCACAAACCAGGG
chr10	49894167	49894189	GAGTCACAAACCAGGGTTTCTGG
chr10	49894169	49894190	GTCACAAACCAGGGTTTCTGGG
chr10	49894188	49894209	GGGTTAGAAATACTTCTCCAGG
chr10	49894281	49894303	GTACTACATCATTATCAATGGGG
chr10	49894282	49894304	GGTACTACATCATTATCAATGGG
chr10	49894283	49894304	GGTACTACATCATTATCAATGG
chr10	49894294	49894314	GATGTAGTACCTGAGCAGAGG
chr10	49894413	49894435	GAAGCACGACTCTTAACATCAGG
chr10	49894416	49894436	GCACGACTCTTAACATCAGGG
chr10	49894497	49894519	GATCACACAGTTAATTCTGCAGG
chr10	49894518	49894540	GGAGCAAAGAGCCTGTCCAGAGG
chr10	49894519	49894541	GAGCAAAGAGCCTGTCCAGAGGG
chr10	49894529	49894549	GAGTTTGTCCCTCTGGACAGG
chr10	49894596	49894618	GTTTCTAAATAATGAGCAAAAGG
chr10	49894684	49894705	GCCACTTTAGGTTAAGTATTGG
chr10	49894685	49894706	GCCAATACTTAACCTAAAGTGG
chr10	49894699	49894719	GTATTGGCTATTAGTCTTTGG
chr10	49894814	49894835	GAGGATCATTCTTTAATTTTGG
chr10	49894832	49894854	GAATTGGACAACCAGTTAAGAGG
chr10	49894842	49894861	GGTTGTCCAATTCCGAATGG
chr10	49894848	49894867	GACTCACCATTCGGAATTGG
chr10	55287687	55287709	GATGTCTTGGCAATAAAGTTGGG
chr10	55287690	55287710	GTCTTGGCAATAAAGTTGGGG
chr10	55287712	55287733	GCAGAAAGAACAAACCAGTAGG
chr10	55287726	55287747	GTCACCTTCTTCTTCCTACTGG
chr10	55287752	55287772	GGCTGAGAATGTCTTGATGGG
chr10	55287753	55287772	GGCTGAGAATGTCTTGATGG
chr10	55287814	55287833	GCTAGATAGGAATGTGATGG
chr10	55287823	55287845	GAATGTGATGGTCTTGTAGTAGG
chr10	55287850	55287872	GCTTTTACCCTGTATAATTTTGG
chr10	55287871	55287891	GGTTCTATTTATAGAGTAAGG
chr10	55287896	55287916	GATCCAATCATGAAAGCCAGG
chr10	55287899	55287921	GGTGACCTGGCTTTCATGATTGG
chr10	55287920	55287940	GCTTTGAAAAATAGTCCCTGG
chr10	55287949	55287970	GCCTAGGGAACTGAAATTCTGG
chr10	55287950	55287972	GGCCAGAATTTCAGTTCCCTAGG
chr10	55287982	55288001	GAAACAATTTAGTATCTAGG
chr10	55288004	55288026	GGAACAATATTAACCCTGTTTGG
chr10	55288101	55288123	GCATGTTCACAAAAAGAGATGGG
chr10	55288158	55288177	GCAAATGTTCAATCTTTTGG
chr10	55288184	55288206	GACTATGTGTATTTTCAAAATGG
chr10	55288205	55288227	GGACTGATTTGTTAAACAAAAGG
chr10	55288237	55288259	GTGTCTCCTCTATCATCACCTGG
chr10	55288270	55288291	GCGTGTGTCATTAAATGCCAGG
chr10	55288286	55288307	GCCAGGCAAGATTCCTAAATGG
chr10	55288299	55288318	GTTGGTGCATTCCATTTAGG
chr10	55288417	55288438	GAAGTCTTTAACTTAAACTGGG
chr10	55288459	55288481	GTGAAGAAGAGCTGGCTTTATGG
chr10	55288467	55288489	GTATGTAGGTGAAGAAGAGCTGG
chr10	55288481	55288503	GGACATTTCGGTTTGTATGTAGG
chr10	55288493	55288515	GAATTCAAATGAGGACATTTCGG
chr10	55288502	55288523	GTTGAATAGAATTCAAATGAGG
chr10	55701929	55701951	GAGTAGAGTTGCTATACTGTAGG
chr10	55701935	55701955	GTATAGCAACTCTACTCATGG
chr10	55701966	55701987	GGGAACATTTATAGAGAGCTGG
chr10	55701982	55702003	GTTCCCTACAAACTCATACAGG
chr10	55701986	55702008	GCATTCCTGTATGAGTTTGTAGG
chr10	55702021	55702040	GTTAAATAATATTCTTTTGG
chr10	55702039	55702058	GGCCCTGATCAAGACACAGG
chr10	55702041	55702061	GGGCCTGTGTCTTGATCAGGG
chr10	55702042	55702061	GGGCCTGTGTCTTGATCAGG
chr10	55702051	55702070	GACACAGGCCCAGTTTGGGG
chr10	55702059	55702081	GTAATGATAGGCCCCAAACTGGG
chr10	55702060	55702081	GTAATGATAGGCCCCAAACTGG
chr10	55702068	55702090	GGGCCTATCATTACACTACCAGG
chr10	55702069	55702091	GGCCTATCATTACACTACCAGGG
chr10	55702071	55702093	GACCCTGGTAGTGTAATGATAGG
chr10	55702086	55702106	GAGACCTTTACAGGACCCTGG
chr10	55702093	55702113	GGGTTTTGAGACCTTTACAGG
chr10	55702096	55702117	GTAAAGGTCTCAAAACCCATGG
chr10	55702118	55702138	GGGAAACAACCCTGTGTGAGG
chr10	55702127	55702148	GGGTTGTTTCCCATCAGAAGGG
chr10	55702136	55702157	GTCTGTATTCCCTTCTGATGGG
chr10	55702137	55702157	GTCTGTATTCCCTTCTGATGG
chr10	55702174	55702196	GCTATTTTCTGTCCTTTGGTTGG
chr10	55702199	55702218	GGATTAAATCCAACTGATGG
chr10	55702217	55702239	GCTTAAATAGATGCAAAGATTGG
chr10	55702238	55702260	GCTTGAGATAAAACTTTTCAAGG
chr10	55702244	55702266	GATAAAACTTTTCAAGGTGAGGG
chr10	55702271	55702290	GCTTTCATCAGTAATTCAGG
chr10	55702282	55702301	GATGAAAGCATTTTATATGG
chr10	55702300	55702320	GGCCCACTATAGTGGTGCGGG
chr10	55702311	55702330	GTGGTGCGGGTTTAAGGAGG
chr10	55702369	55702391	GCTAGAAACCTAAAAATCTATGG
chr10	55702414	55702434	GACAGTCTGCAAGATCCTTGG
chr10	55702532	55702554	GATTCCTCTCCATTAAGATATGG
chr10	55702541	55702562	GTCTTTATCCATATCTTAATGG
chr10	55702663	55702685	GTGTATTATGACCAGTAATAAGG
chr10	55702711	55702733	GTCACTAGTCTGTAAGAATTTGG
chr10	55702753	55702774	GAGAGAAATACAAAACAAATGG
chr10	55702773	55702792	GGTAATTCAAATAGCATAGG
chr10	55702795	55702817	GACCACCAATAGAATAGAATGGG
chr10	55702797	55702818	GCCCATTCTATTCTATTGGTGG
chr10	55702800	55702821	GATGCCCATTCTATTCTATTGG
chr10	64826021	64826043	GTTATGGAGTTTGATGCAAAAGG
chr10	64826088	64826107	GAAACAGTTTCCTCTGAAGG
chr10	64826155	64826176	GAGTATGTTCTAAAATCAGTGG
chr10	64826206	64826228	GTGATAAAAATCTTGTAGCAGGG
chr10	64826207	64826228	GTGATAAAAATCTTGTAGCAGG
chr10	64826271	64826292	GCATTCTGGGACAGGTCTGTGG
chr10	64826287	64826307	GAATGCTTCATGTTCTTTAGG
chr10	64826377	64826399	GACCTGATACTCAGGCTGTGGGG
chr10	64826424	64826443	GTTGTGTATTGAAGCAAGGG
chr10	64826434	64826455	GAAGCAAGGGAACTAGTCTGGG
chr10	64826478	64826500	GTAAAGTTATACTAGTTACTGGG
chr10	64826483	64826504	GTTATACTAGTTACTGGGAGGG
chr10	64826492	64826512	GTTACTGGGAGGGAGCAATGG
chr10	64826500	64826522	GAGGGAGCAATGGAACAGCGAGG
chr10	64826544	64826566	GTAAAGACACTATGTTCACAGGG
chr10	64826557	64826577	GTTCACAGGGTATAGAAATGG
chr10	64826564	64826584	GGGTATAGAAATGGCATGTGG
chr10	64826565	64826587	GGTATAGAAATGGCATGTGGCGG
chr10	64826566	64826588	GTATAGAAATGGCATGTGGCGGG
chr10	64826571	64826593	GAAATGGCATGTGGCGGGTAAGG
chr10	64826643	64826665	GACATGCTGCTTAGAAAATAAGG
chr10	64826683	64826705	GTGTGTGTATGCACGTGTATAGG
chr10	64897694	64897716	GATGTTTAGCACACATCCATGGG
chr10	64897695	64897716	GATGTTTAGCACACATCCATGG
chr10	64897700	64897722	GATGTGTGCTAAACATCATTTGG
chr10	64897739	64897759	GTGTTGTCCCTGTGTCCCTGG
chr10	64897750	64897771	GTGTCCCTGGACATGAAAGAGG
chr10	64897752	64897774	GTCCCTGGACATGAAAGAGGAGG
chr10	64897764	64897786	GAAAGAGGAGGTGAAATCAGAGG
chr10	64897810	64897830	GGCCTTTGTAACAGCAAATGG
chr10	64897812	64897834	GTTGCCATTTGCTGTTACAAAGG
chr10	64897834	64897856	GACATCAAAAATATATTCTCAGG
chr10	64897895	64897915	GCAATCTTTCTTTCTCCTTGG
chr10	64897900	64897922	GAGAAAGAAAGATTGCTAGAAGG
chr10	64897926	64897947	GTAATAATGATTTTGTAAATGG
chr10	64897971	64897993	GTGTATGTGTGATCATGAACTGG
chr10	64898018	64898040	GTAAATGTAAAATTAAACAAGGG
chr10	64898081	64898102	GTAAATGTTCACAGCATAGAGG
chr10	64898118	64898140	GTGAAATGCACATAATGAAGTGG
chr10	64898156	64898175	GAGAAGAATAGCAAGAGTGG
chr10	64898166	64898185	GCAAGAGTGGATATTCCTGG
chr10	64898181	64898203	GCACAGAAGGATATTGTACCAGG
chr10	64898203	64898223	GGAACTTTTCATGGAACAAGG
chr10	64898214	64898236	GAAAAGTTCCAGAAGTAATTAGG
chr10	64898285	64898305	GGTTTTGAGCTGCAGTCGTGG
chr10	64898354	64898375	GCTTTTAGTAATTGTTTTGGGG
chr10	64898355	64898375	GCTTTTAGTAATTGTTTTGGG
chr10	64898356	64898378	GTAGCTTTTAGTAATTGTTTTGG
chr10	64898427	64898446	GATTATCCAACACATTTGGG
chr10	64898433	64898452	GAAAATCCCAAATGTGTTGG
chr10	65030748	65030769	GGATATTAAACATTTTCTTAGG
chr10	65030848	65030868	GCAAATGCTGAATGGACAGGG
chr10	65030882	65030902	GGGAGAAGAATATCATCTAGG
chr10	65030886	65030905	GATGATATTCTTCTCCCAGG
chr10	65030928	65030947	GAAGTTGGTTTTGATTGAGG
chr10	65030931	65030952	GTTGGTTTTGATTGAGGATGGG
chr10	65031032	65031051	GAGTTAACATTGTCGAGTGG
chr10	65031052	65031074	GTAACTGAAGAATGAAAGGGTGG
chr10	65031055	65031074	GTAACTGAAGAATGAAAGGG
chr10	65031070	65031090	GTTACAATTATTCTCTGTGGG
chr10	65031097	65031117	GCATCATTTCTCCATTTGAGG
chr10	65031108	65031129	GTGTAAATCACTCCTCAAATGG
chr10	65031143	65031165	GATGGACTTACAAAACTTCTAGG
chr10	65031237	65031258	GTTTTGATACTCTCATCTCTGG
chr10	65031266	65031288	GTTCATTAGTTAATATGTTTAGG
chr10	65031314	65031333	GCTCTCAAACATTCTCTTGG
chr10	65031344	65031366	GAATCCACCTAATTAGAGACTGG
chr10	65031351	65031371	GACTACCAGTCTCTAATTAGG
chr10	65031465	65031487	GTTCTTAGACAAGTCATCTTAGG
chr10	65031489	65031511	GAGAGAGGAAGAACACTTTAGGG
chr10	65031490	65031511	GAGAGAGGAAGAACACTTTAGG
chr10	65031504	65031526	GGTTCACTTGATGAAGAGAGAGG
chr10	65031525	65031546	GTATACAGGTGACAAGGAATGG
chr10	65031530	65031552	GTTAATGTATACAGGTGACAAGG
chr10	65031538	65031557	GAGAAGTTAATGTATACAGG
chr10	65031567	65031587	GCCTTTCCATCGATTTCATGG
chr10	65031617	65031638	GCCTGGGGTACATAGCTGCAGG
chr10	65031631	65031653	GTCTATAATAATGAAGCCTGGGG
chr10	65031632	65031653	GTCTATAATAATGAAGCCTGGG
chr10	65031633	65031653	GTCTATAATAATGAAGCCTGG
chr10	65031656	65031677	GACAAGGGGCTTACTTTGATGG
chr10	65031706	65031726	GAAGATAAACTTTGGTAAAGG
chr10	65031712	65031732	GGACATGAAGATAAACTTTGG
chr10	65031745	65031766	GGGTTGTAGTAGGAAAAGATGG
chr10	65031750	65031770	GTAGTAGGAAAAGATGGCAGG
chr10	65607358	65607380	GCAATTACATGCCATTCTATGGG
chr10	65607359	65607380	GCAATTACATGCCATTCTATGG
chr10	65607389	65607408	GTGCCATAAAATTGCAAAGG
chr10	65607418	65607437	GGGCAATCTAATGTCAGAGG
chr10	65607529	65607548	GCATTCAAGTTTTATGAAGG
chr10	65607554	65607573	GCTGTATGACTTTACTCAGG
chr10	65607581	65607601	GCATTGTTCATGTAATTTGGG
chr10	65607582	65607601	GCATTGTTCATGTAATTTGG
chr10	65607656	65607675	GCCATTCAGAGAGTTTTGGG
chr10	65607673	65607694	GGGAGATTGAATAATCCTAAGG
chr10	65607688	65607707	GATTCTTCTTAGGCCTTAGG
chr10	65607819	65607838	GATTTACTGAAATGAAATGG
chr10	65607851	65607872	GTTTTCAATTTAAATATCAAGG
chr10	65607855	65607876	GATATTTAAATTGAAAACTTGG
chr10	65607882	65607904	GGGGAAACTATCAGTGACTTGGG
chr10	65607883	65607904	GGGGAAACTATCAGTGACTTGG
chr10	65607887	65607908	GTCACTGATAGTTTCCCCTTGG
chr10	65607966	65607987	GAAGCCCTTATATTTAATAAGG
chr10	65607970	65607991	GTTTCCTTATTAAATATAAGGG
chr10	65607971	65607991	GTTTCCTTATTAAATATAAGG
chr10	65608050	65608069	GGTAATGTAAGCTATTATGG
chr10	66113498	66113518	GATATCAGCAGCATTCAAGGG
chr10	66113505	66113524	GCAGCATTCAAGGGATAAGG
chr10	66113539	66113561	GGTGTATAGTGTGTAAATGTTGG
chr10	66113560	66113582	GATCTGTGGAGAGGGGAATTTGG
chr10	66113574	66113596	GGCTGTTTTATTAGGATCTGTGG
chr10	66113579	66113601	GATCCTAATAAAACAGCCTAGGG
chr10	66113582	66113603	GACCCTAGGCTGTTTTATTAGG
chr10	66113716	66113735	GTGACATTATTTACTGAAGG
chr10	66113731	66113750	GTCACAGAGGAAGAAAAGGG
chr10	66113750	66113772	GAAAGACAAACCCTATTAATAGG
chr10	66113777	66113799	GGTGGATTAATGTTCTCTCAAGG
chr10	66113798	66113820	GTTCCTTTAAACCTTGCATCTGG
chr10	66113841	66113862	GTGTCTAGGTCAGAAAATGAGG
chr10	66113852	66113872	GACCTAGACACGTGGACAAGG
chr10	66113854	66113874	GACCTTGTCCACGTGTCTAGG
chr10	66113871	66113890	GGTCATCAACCTCAGTAGGG
chr10	66113880	66113899	GCATTTCTTCCCTACTGAGG
chr10	66113885	66113906	GTAGGGAAGAAATGCATTGTGG
chr10	66113888	66113910	GGGAAGAAATGCATTGTGGCAGG
chr10	66114094	66114113	GTAGCAGGAAAAAAAATGGG
chr10	66114123	66114143	GTTTTGAATCTCATCTTTTGG
chr10	72265578	72265600	GGCTTCCATTATCATACACTAGG
chr10	72265583	72265602	GGCCTAGTGTATGATAATGG
chr10	72265601	72265622	GGGCTCAGAGGTAGGAAACAGG
chr10	72265608	72265628	GGAATTGGGCTCAGAGGTAGG
chr10	72265612	72265632	GGCTGGAATTGGGCTCAGAGG
chr10	72265620	72265641	GTGCTGATCGGCTGGAATTGGG
chr10	72265621	72265641	GTGCTGATCGGCTGGAATTGG
chr10	72265652	72265674	GTGTGAGAAGTCACAGTTTTGGG
chr10	72265695	72265714	GTTATTGGTGAGGCTACTGG
chr10	72265707	72265728	GTTCATTTATGATAGTTATTGG
chr10	72265771	72265790	GAAGGTAAAATATACAGAGG
chr10	72265843	72265863	GTGATTATTTTAAGAGCACGG
chr10	72266097	72266119	GCACTGGAAAATCTAAAAGCCGG
chr10	72266216	72266237	GCTAAAAACTATCATTTGTTGG
chr10	72266270	72266289	GTATATATGTAAAACCTGGG
chr10	73604962	73604984	GCAAAATTCACTGTTCCTTCTGG
chr10	73604995	73605015	GAAGAAGTCTTTACAGAGAGG
chr10	73605026	73605045	GCACAGTTGAAATGAGTGGG
chr10	73605044	73605066	GGAAGAGCAACCTTACAAATTGG
chr10	73605045	73605067	GAAGAGCAACCTTACAAATTGGG
chr10	73605054	73605076	GGAGATCTGCCCAATTTGTAAGG
chr10	73605070	73605090	GATCTCCCACAGCAGCACAGG
chr10	73605075	73605096	GCCTCACCTGTGCTGCTGTGGG
chr10	73605076	73605096	GCCTCACCTGTGCTGCTGTGG
chr10	73605084	73605106	GCACAGGTGAGGCAATTGTTAGG
chr10	73605101	73605123	GTTAGGAAGAATAGCATGATGGG
chr10	73605148	73605168	GTGGGCAGAGAGAATATTAGG
chr10	73605192	73605213	GGGAATTGCTAATTGTGAGTGG
chr10	73605238	73605260	GAGATACTTGTATAGGGGTCAGG
chr10	73605269	73605288	GGGTAATCTTAAGACTATGG
chr10	73605334	73605354	GACTTTAGATATACTGATAGG
chr10	73605380	73605402	GTTCTTGGGATAAAAATCTATGG
chr10	73605405	73605425	GCCTCTTGTTATCTTAGTTGG
chr10	73605406	73605427	GTCCAACTAAGATAACAAGAGG
chr10	73605463	73605482	GTGCTCAGGCTTGGGGAGGG
chr10	73605467	73605488	GGTACTGTGCTCAGGCTTGGGG
chr10	73605468	73605488	GGTACTGTGCTCAGGCTTGGG
chr10	73605469	73605491	GTAGGTACTGTGCTCAGGCTTGG
chr10	73605474	73605494	GATGTAGGTACTGTGCTCAGG
chr10	73605479	73605500	GCACAGTACCTACATCATTTGG
chr10	73605487	73605507	GTATGTGCCAAATGATGTAGG
chr10	73605581	73605600	GATAAAAGAAAAACATGTGG
chr10	73605599	73605620	GGAAGTGACCCAAGAAAACTGG
chr10	73605608	73605630	GAAAAATGTACCAGTTTTCTTGG
chr10	73605651	73605673	GAACATATCAATTTCAAAGATGG
chr10	73605659	73605681	GAAATTGATATGTTCAGCACTGG
chr10	73605665	73605685	GATATGTTCAGCACTGGATGG
chr10	73605703	73605724	GGATGCTCCCACTGGAAACGGG
chr10	73605704	73605726	GTGGATGCTCCCACTGGAAACGG
chr10	74258908	74258928	GTTTATATAAGGAAATTAAGG
chr10	74258917	74258936	GATTCCATGTTTATATAAGG
chr10	74258951	74258972	GCATAATCACACAACAGTATGG
chr10	74259032	74259054	GCTAATTTGTATCTTTCTCCAGG
chr10	74259074	74259095	GTATCAACAGAGAATAGCAAGG
chr10	74259083	74259102	GAGAATAGCAAGGTAGGAGG
chr10	74259085	74259107	GAATAGCAAGGTAGGAGGACAGG
chr10	74259101	74259123	GGACAGGAGCTGTTGTTACAAGG
chr10	74259155	74259174	GGACTTGTTATACACCTAGG
chr10	74259159	74259178	GGTGTATAACAAGTCCTTGG
chr10	74259171	74259190	GTCCTTGGAGATGCTGTAGG
chr10	74259177	74259199	GGAGATGCTGTAGGATGTATAGG
chr10	74259178	74259200	GAGATGCTGTAGGATGTATAGGG
chr10	74259199	74259221	GGTCTCAGACTAGAAGTATCTGG
chr10	74259225	74259247	GTCTGCTAATTCTCTAAGCTTGG
chr10	74259234	74259254	GAGAATTAGCAGACGTCTTGG
chr10	74259332	74259353	GTCGTGAGACTCCACAGGCTGG
chr10	74259397	74259419	GTCCCACACAGCATTAGACATGG
chr10	74259429	74259448	GTTTATTTAAATGTGAGAGG
chr10	74259457	74259479	GGGAAGCTATTCAAATGCTCAGG
chr10	74259477	74259499	GAGTGAGCAGTGAGCTCAGTGGG
chr10	74259478	74259499	GAGTGAGCAGTGAGCTCAGTGG
chr10	74259502	74259522	GAGAGTGAAGTTCTGGGTGGG
chr10	74259503	74259522	GAGAGTGAAGTTCTGGGTGG
chr10	74259510	74259529	GAACTTCACTCTCAGGTAGG
chr10	74259543	74259562	GTGGAAGTATATTCTGAAGG
chr10	74354300	74354319	GTAATATGCATGGGTGCAGG
chr10	74354303	74354325	GCACCCATGCATATTACAAATGG
chr10	74354334	74354355	GCAAGCACTGAGATGTGGCTGG
chr10	74354337	74354358	GCCACATCTCAGTGCTTGCAGG
chr10	74354338	74354359	GCCTGCAAGCACTGAGATGTGG
chr10	74354361	74354381	GCATTGAAAAATTCTAAAAGG
chr10	74354505	74354525	GTGGAAATTGCTATTTAGGGG
chr10	74354506	74354525	GTGGAAATTGCTATTTAGGG
chr10	74354638	74354660	GGGGCATGAATTTACAAAGCTGG
chr10	74354657	74354678	GTTAAAATGGATAAATGAGGGG
chr10	74354658	74354678	GTTAAAATGGATAAATGAGGG
chr10	74354659	74354678	GTTAAAATGGATAAATGAGG
chr10	74354694	74354713	GAAGCTGCAGGTGTTCGAGG
chr10	74354703	74354725	GACATGAAAACTGAAGCTGCAGG
chr10	74354734	74354754	GTTAGCATCTTTGAACTCTGG
chr10	74354828	74354849	GTTAAAGCCCATATTGAGGGGG
chr10	74354829	74354849	GTTAAAGCCCATATTGAGGGG
chr10	74354830	74354849	GTTAAAGCCCATATTGAGGG
chr10	74354900	74354921	GAATTTGTGGTAATAAAACTGG
chr10	74354912	74354934	GTAATCCATGGGTGAATTTGTGG
chr10	74354924	74354946	GTCAAAATCAAAGTAATCCATGG
chr10	7438979	7439001	GTAGGAGCAACTCTGCCTCTTGG
chr10	7438994	7439014	GAAAGCACAGTAGCCAAGAGG
chr10	7439007	7439027	GTGCTTTCTAATTCATCCAGG
chr10	7439026	7439046	GGATGTACTCTCAAAAACTGG
chr10	7439055	7439076	GATGTTCAAGTTATTCTACAGG
chr10	7439083	7439105	GTATTTCCTTTGTAACACCAGGG
chr10	7439089	7439111	GCAAGCCCCTGGTGTTACAAAGG
chr10	7439104	7439126	GGGCTTGCTGATGGCATTTCAGG
chr10	7439145	7439166	GCCTGAATTGTGACCAGAGAGG
chr10	7439192	7439213	GCCCTCATGGCTGTGTGACAGG
chr10	7439194	7439216	GATCCTGTCACACAGCCATGAGG
chr10	7439216	7439238	GGGTAGCTTTCTTACACTTGAGG
chr10	7439236	7439257	GGATCTACTGAGAAACAAAGGG
chr10	7439237	7439259	GAGGATCTACTGAGAAACAAAGG
chr10	7439256	7439278	GGTGGGAGACTGGAAAGAAGAGG
chr10	7439266	7439288	GAGATCACAGGGTGGGAGACTGG
chr10	7439288	7439310	GGGGACAGAGCAAAATCAAGAGG
chr10	7439307	7439327	GTAGACTGAGGCTGAGAGGGG
chr10	7439308	7439327	GTAGACTGAGGCTGAGAGGG
chr10	7439317	7439338	GAGAGGGCTCTGTAGACTGAGG
chr10	7439332	7439353	GGGGAAGGAGCATATGAGAGGG
chr10	7439333	7439353	GGGGAAGGAGCATATGAGAGG
chr10	7439346	7439368	GCCCACATCTAGGCAGGGGAAGG
chr10	7439350	7439372	GAAAGCCCACATCTAGGCAGGGG
chr10	7439351	7439373	GGAAAGCCCACATCTAGGCAGGG
chr10	7439352	7439373	GGAAAGCCCACATCTAGGCAGG
chr10	7439356	7439378	GTGAAGGAAAGCCCACATCTAGG
chr10	7439372	7439392	GTTCTACAGTAAGGGTGAAGG
chr10	7439430	7439452	GGAAATCTTTGCTGGAGAGAAGG
chr10	7439446	7439467	GATTTCCTGCCAATAGTAGAGG
chr10	7439451	7439470	GTTCCTCTACTATTGGCAGG
chr10	7439455	7439474	GCAAGTTCCTCTACTATTGG
chr10	7439482	7439504	GAAGCCACTTTTGGTGGTGTGGG
chr10	7439483	7439504	GAAGCCACTTTTGGTGGTGTGG
chr10	7439491	7439512	GGAAAAATGAAGCCACTTTTGG
chr10	7439511	7439533	GGGCACAGTGAAGTAAAGGAAGG
chr10	7439515	7439536	GAGGGGCACAGTGAAGTAAAGG
chr10	7439532	7439554	GCTTACACAGAACCTTGAGAGGG
chr10	7439533	7439554	GCTTACACAGAACCTTGAGAGG
chr10	7439547	7439567	GTGTAAGCTCTGTGTCTGAGG
chr10	7439571	7439592	GTAGGGACAAGGTAGAAGATGG
chr10	7439581	7439600	GACCCTTAGTAGGGACAAGG
chr10	7439603	7439624	GTCTGTTAAAAACTGATTATGG
chr10	7439643	7439665	GCATCTCTCAGCACTGTAATAGG
chr10	7439654	7439675	GCTGAGAGATGCTTCCATGTGG
chr10	7439661	7439683	GATGCTTCCATGTGGATAAAAGG
chr10	7439668	7439690	GGTTTCTCCTTTTATCCACATGG
chr10	7440200	7440219	GCTTTTGTGTTATTTTGTGG
chr10	7440269	7440290	GTGCATAGCATTGATCTACAGG
chr10	7440275	7440295	GATCAATGCTATGCACTAAGG
chr10	7440299	7440320	GCATAAGTCCTTTCCTGAAAGG
chr10	7440307	7440327	GTTAAAGCCTTTCAGGAAAGG
chr10	7440348	7440368	GAGAACAGACAAAGTTAGTGG
chr10	7440428	7440449	GGGAAGAAAAAGCAAATATCGG
chr10	7440465	7440487	GTCGCTAGGTTATTGAAGCTAGG
chr10	7440539	7440560	GTTTTGTATGTTACAAAATGGG
chr10	7440540	7440560	GTTTTGTATGTTACAAAATGG
chr10	7440547	7440569	GTAACATACAAAACATGATGAGG
chr10	7440563	7440584	GATGAGGTTTCCTGTGTTCAGG
chr10	7440573	7440594	GGTTTAAAGTCCTGAACACAGG
chr10	7440613	7440632	GACTGCTGACATAATTTAGG
chr10	7440623	7440645	GTCAGCAGTCTAGCAAAGGAAGG
chr10	7440648	7440670	GCAGCCAAAAAGTGTGCTAATGG
chr10	7440659	7440681	GTGTGCTAATGGTTGTATGTAGG
chr10	7440681	7440703	GCAAAGCAATGAATTTCCGATGG
chr10	7440697	7440717	GAAGTATATTCTCTCCATCGG
chr10	7440699	7440721	GATGGAGAGAATATACTTCTTGG
chr10	7440707	7440729	GAATATACTTCTTGGTAAGAAGG
chr10	7440753	7440774	GTCTTTTAGCAATCATTTAGGG
chr10	7440754	7440774	GTCTTTTAGCAATCATTTAGG
chr10	7441523	7441545	GGTATTTAAGACTATGTGGCTGG
chr10	7441527	7441549	GGTGGGTATTTAAGACTATGTGG
chr10	7441595	7441615	GCCACCAGGATTCTCATCAGG
chr10	7441596	7441618	GGTCCTGATGAGAATCCTGGTGG
chr10	7441599	7441619	GGGTCCTGATGAGAATCCTGG
chr10	7441650	7441670	GGCTTTGTTAGGATGTAGAGG
chr10	7441659	7441681	GAGCATAAAATGGCTTTGTTAGG
chr10	7441669	7441691	GAATGCTCAGGAGCATAAAATGG
chr10	7441691	7441712	GGGTGGATGACATAGAGTAAGG
chr10	7441707	7441729	GGATTAATTTCTTCAAAGGGTGG
chr10	7441710	7441731	GAGGATTAATTTCTTCAAAGGG
chr10	7441711	7441731	GAGGATTAATTTCTTCAAAGG
chr10	7441728	7441750	GATTACTAGGATCATAAATGAGG
chr10	7441741	7441763	GATGTGGAGTTGAGATTACTAGG
chr10	7441770	7441789	GACCACAGGCTTCACACAGG
chr10	7441781	7441803	GGTGTGGAGGAAAAGACCACAGG
chr10	7441806	7441828	GACTTTCTGCATCTCATAAGAGG
chr10	7441833	7441853	GTCTCAGTATATGAATGAAGG
chr10	7441845	7441865	GAATGAAGGAGATGCTCAAGG
chr10	7441882	7441903	GAAGTTTCATCTGTGTTTCTGG
chr10	7441908	7441929	GGGGGTTATCCTGAAAAGGTGG
chr10	7441925	7441946	GTGCTGGTTTAATAACTGGGGG
chr10	7441926	7441946	GTGCTGGTTTAATAACTGGGG
chr10	7441927	7441946	GTGCTGGTTTAATAACTGGG
chr10	7441985	7442006	GGAGCTGAGACATCTCCCATGG
chr10	7441991	7442013	GAGATGTCTCAGCTCCTGTCAGG
chr10	7442005	7442027	GAGGGATGAGCAGACCTGACAGG
chr10	7442023	7442043	GTAATGACTATGGTTGGAGGG
chr10	7442024	7442043	GTAATGACTATGGTTGGAGG
chr10	7442027	7442048	GCCTTGTAATGACTATGGTTGG
chr10	7442031	7442053	GGCCAGCCTTGTAATGACTATGG
chr10	7442050	7442072	GGCCACTGTGGATTCATCTGAGG
chr10	7442091	7442110	GCTCTTCAATCCTTTATAGG
chr10	7442099	7442121	GGATTGAAGAGCTAGTTCCTGGG
chr10	7442113	7442133	GTTCCTGGGAGACATGAGCGG
chr10	7442116	7442135	GTCCGCTCATGTCTCCCAGG
chr10	7442184	7442206	GGTTTCCTATTAAAGTCTTGGGG
chr10	7442185	7442206	GGTTTCCTATTAAAGTCTTGGG
chr10	7442186	7442206	GGTTTCCTATTAAAGTCTTGG
chr10	7442205	7442227	GAGGTAAGGACCTCAGATTTTGG
chr10	7442219	7442241	GGGGTTCACAATGTGAGGTAAGG
chr10	7442224	7442245	GTAAGGGGTTCACAATGTGAGG
chr10	7442238	7442260	GACAGAAATGTAGAAGTAAGGGG
chr10	7442239	7442260	GACAGAAATGTAGAAGTAAGGG
chr10	7442240	7442260	GACAGAAATGTAGAAGTAAGG
chr10	7442267	7442289	GACAATAGTGACTGAGGACTAGG
chr10	7442273	7442293	GTATGACAATAGTGACTGAGG
chr10	7442296	7442316	GGAGGTTTGAGGACAGGCAGG
chr10	7442299	7442319	GCCTGTCCTCAAACCTCCTGG
chr10	7442303	7442323	GTCCTCAAACCTCCTGGTGGG
chr10	7442312	7442334	GGAAACTTTAACCCACCAGGAGG
chr10	7442315	7442337	GTGGGAAACTTTAACCCACCAGG
chr10	7442367	7442387	GAGAAATAGATTGTGAGCAGG
chr10	74702979	74702998	GAGCATGCTGGCATAATTGG
chr10	74703127	74703147	GAATTAGTCATTTAAATTGGG
chr10	74703133	74703155	GTCATTTAAATTGGGTGTTTTGG
chr10	74703187	74703206	GATCCGTGGATGATTAAAGG
chr10	74703190	74703211	GTGGTCCTTTAATCATCCACGG
chr10	74703208	74703229	GTGCACTATTCTAACTATGTGG
chr10	74703274	74703295	GCCATAATTCACTGATGTCTGG
chr10	74703287	74703306	GATGTCTGGAAACATAGAGG
chr10	74703290	74703312	GTCTGGAAACATAGAGGCCCTGG
chr10	74703308	74703330	GCCATGGTGTGAGGCTGACCAGG
chr10	74703332	74703354	GCCTTGTTCTCTAGGAAGAAGGG
chr10	74703345	74703367	GGAAGAAGGGGTTTTACTAGGGG
chr10	74703454	74703476	GAGCCATTATATAATTATAATGG
chr10	74703504	74703523	GCAAATTCTTAGTGTTCAGG
chr10	74703522	74703543	GCTTAGTCATTTTATTAAATGG
chr1	103970197	103970217	GATGCATATATTTAAGAAAGG
chr1	103970285	103970307	GTTTTATGTAATTTCAAAATTGG
chr1	103970313	103970334	GAAGGTGGAAAAGAAGTACAGG
chr1	103970320	103970342	GAAAAGAAGTACAGGTAATGTGG
chr1	103970464	103970483	GTTTATACTTTAAACCATGG
chr1	103970478	103970498	GTATTTTCTTGGTCTCCATGG
chr1	103970487	103970508	GATGCTCTTAGTATTTTCTTGG
chr1	103970550	103970570	GAATAGAATTTACTATATAGG
chr1	103970569	103970590	GGATTATATTGTGTTGATTGGG
chr1	103970584	103970604	GATTGGGCACTCCAACAATGG
chr1	103970605	103970625	GACTACCCAACATTCAGAAGG
chr1	103970627	103970649	GAAAACCAGATTGCCAACATAGG
chr1	103970635	103970657	GATTGCCAACATAGGAAAGTGGG
chr1	103970640	103970661	GTTGCCCACTTTCCTATGTTGG
chr1	103970747	103970768	GCATATAGTCAGAGATGGGGGG
chr1	103970754	103970776	GTCAGAGATGGGGGGACGGGCGG
chr1	103970758	103970780	GAGATGGGGGGACGGGCGGGGGG
chr1	103970760	103970782	GATGGGGGGACGGGCGGGGGGGG
chr1	103970763	103970784	GGGGGGACGGGCGGGGGGGGGG
chr1	103970768	103970790	GACGGGCGGGGGGGGGGTAGTGG
chr1	103970771	103970791	GGGCGGGGGGGGGGTAGTGGG
chr1	103970795	103970817	GATACATTTATTCAAAACAAAGG
chr1	103970819	103970841	GCTTTTGTCTTCCTACTTCATGG
chr1	103970830	103970852	GCTAGAAGTCTCCATGAAGTAGG
chr1	103970992	103971011	GGTTCATCTTGGTTATCAGG
chr1	103971010	103971032	GTCTAACTCTCCATCTCTAATGG
chr1	112122293	112122312	GATAAGGGTCAGAAGGAAGG
chr1	112122305	112122325	GGAAAAAAACCTTGATAAGGG
chr1	112122306	112122325	GGAAAAAAACCTTGATAAGG
chr1	112122324	112122346	GAAAATTGATTGACTTCATCAGG
chr1	112122330	112122352	GAAGTCAATCAATTTTCCACAGG
chr1	112122346	112122366	GGGACTGCCTCTCTCCTGTGG
chr1	112122375	112122395	GCGACTATTACTTATTAGTGG
chr1	112122433	112122454	GGCAGCCTAAATAGATACAAGG
chr1	112122491	112122513	GTAGCCAGTCAATGAAATAGAGG
chr1	112122495	112122517	GCAACCTCTATTTCATTGACTGG
chr1	112122626	112122646	GAGAAGCATCATATCCCACGG
chr1	112122640	112122662	GATATTAAATGTTGTACCGTGGG
chr1	112122641	112122662	GATATTAAATGTTGTACCGTGG
chr1	112122717	112122737	GATTATATGTCATGGTGCTGG
chr1	112122720	112122741	GCACCATGACATATAATCTTGG
chr1	112122723	112122742	GCCAAGATTATATGTCATGG
chr1	112122727	112122747	GACATATAATCTTGGCAATGG
chr1	112122761	112122783	GTTTTCTCTGATAATATCATGGG
chr1	112122925	112122946	GAAGACAATGAGGTGCGATGGG
chr1	112122926	112122946	GAAGACAATGAGGTGCGATGG
chr1	112122934	112122953	GATTTCTGAAGACAATGAGG
chr1	112203585	112203607	GACTGAAAATAGATGTGTTAAGG
chr1	112203596	112203618	GATGTGTTAAGGCAGAAATATGG
chr1	112203619	112203638	GTACATTCTCAAAAAAATGG
chr1	112203680	112203702	GTGATAACATGACATGATGTTGG
chr1	112203793	112203814	GATCCAAACTCTAAATGCCTGG
chr1	112203816	112203837	GTGTAAAATCTTAAAAATTTGG
chr1	112204056	112204077	GAGTATGACCCCTTAAACTTGG
chr1	112204086	112204107	GTCACTCCTCTCACAGTGATGG
chr1	112204109	112204131	GATTGACCTCAAGAGTACAATGG
chr1	112204257	112204276	GGTATAATTGATTTGAATGG
chr1	112274398	112274418	GAAATGAAAAGAGGTTCTGGG
chr1	112274429	112274448	GGTACTGCTGAAACTGATGG
chr1	112274447	112274466	GTAATCACTATATTGAATGG
chr1	112274535	112274555	GTTGTTTTGAAAGAGCTATGG
chr1	112274596	112274615	GTCAAATATTATGACATAGG
chr1	112274632	112274654	GCTTCAATGTAAAAACAATTAGG
chr1	112274740	112274761	GTAATGCTATGATTAAACAGGG
chr1	112274741	112274761	GTAATGCTATGATTAAACAGG
chr1	112274785	112274807	GACAAAGGTAGTTATATATTTGG
chr1	112274800	112274819	GGAATACAAGATGACAAAGG
chr1	112274900	112274922	GGTGATAAGAATCCTGATGAAGG
chr1	112274912	112274934	GCCAAAGTAACTCCTTCATCAGG
chr1	112274949	112274969	GAAACTCTAGCAGATAGTCGG
chr1	112274995	112275015	GTTAGTAGATAAAGACAATGG
chr1	112318196	112318217	GGCAACAAAATCAAACATATGG
chr1	112318216	112318238	GGCATCGATGGGTTAACTTCTGG
chr1	112318217	112318239	GCATCGATGGGTTAACTTCTGGG
chr1	112318225	112318247	GGGTTAACTTCTGGGAATAAAGG
chr1	112318226	112318248	GGTTAACTTCTGGGAATAAAGGG
chr1	112318246	112318268	GGGAAATTGAAAAGAGTGAGGGG
chr1	112318259	112318280	GAGTGAGGGGCATAAGAGGTGG
chr1	112318265	112318286	GGGGCATAAGAGGTGGTTGAGG
chr1	112318310	112318332	GTGCATGAAAAAATTGAAAAAGG
chr1	112318545	112318565	GAAGAAATAATGGATCTTAGG
chr1	112318575	112318595	GACAAGTTGAGACTGTTTAGG
chr1	112318597	112318619	GACAAAGATTTGCAGAGTGAAGG
chr1	112318702	112318724	GTGATTTTAAAATATTGTTGTGG
chr1	112318744	112318764	GATAGTGTTTGGGCACCCAGG
chr1	112318754	112318775	GGGCACCCAGGCACGTCAGAGG
chr1	112318784	112318806	GCACAAATGGCTTTGGGATATGG
chr1	112318790	112318811	GCTCTGCACAAATGGCTTTGGG
chr1	112318791	112318813	GTGCTCTGCACAAATGGCTTTGG
chr1	112318797	112318816	GATGTGCTCTGCACAAATGG
chr1	112318931	112318952	GTACATGAAAAGCAAAAGCAGG
chr1	112318937	112318957	GAAAAGCAAAAGCAGGAAAGG
chr1	112318972	112318992	GTTTTATCTTCTGTTTTCTGG
chr1	112607450	112607471	GAAAAACATAAGGCTAGGAAGG
chr1	112607496	112607518	GAGGAGTTCTGAGCTTGGAGAGG
chr1	112607515	112607534	GTTTTCTTTCAAAATTGAGG
chr1	112607608	112607630	GAAAATAGAAAAGTAAAGAAAGG
chr1	112607642	112607663	GGACCTAGATTAGAATGTTTGG
chr1	112607692	112607713	GTCTACAAAGTAAAAGGAGAGG
chr1	112607707	112607729	GGAGAGGCCATAAACACCAAAGG
chr1	112607866	112607886	GATTACTTTAAAATGTAAAGG
chr1	112607885	112607907	GGAAATGTGTCTGTTGCTGATGG
chr1	112607924	112607944	GGCTATTAACATTTCTGATGG
chr1	112607943	112607964	GTAATATTTCATTATTTCCTGG
chr1	112607973	112607994	GGTTGTAAATTATAATTCTGGG
chr1	112607974	112607994	GGTTGTAAATTATAATTCTGG
chr1	112608316	112608337	GAATAATAGTGGAGAGTGTGGG
chr1	112608317	112608337	GAATAATAGTGGAGAGTGTGG
chr1	112608326	112608348	GAGCATTATTTGAATAATAGTGG
chr1	113967219	113967239	GAAGGCAAAGGGAATTTGGGG
chr1	113967220	113967242	GTTGAAGGCAAAGGGAATTTGGG
chr1	113967221	113967242	GTTGAAGGCAAAGGGAATTTGG
chr1	113967228	113967249	GGAGTGAGTTGAAGGCAAAGGG
chr1	113967229	113967249	GGAGTGAGTTGAAGGCAAAGG
chr1	113967235	113967254	GGTCAGGAGTGAGTTGAAGG
chr1	113967248	113967269	GAATAATGGTGATCAGGTCAGG
chr1	113967251	113967272	GACCTGATCACCATTATTCAGG
chr1	113967256	113967278	GATCACCATTATTCAGGAAATGG
chr1	113967304	113967325	GAATTTACATTTGACTACTAGG
chr1	113967335	113967356	GCTAGTGGCAAGAGTTACTTGG
chr1	113967339	113967360	GTAACTCTTGCCACTAGCATGG
chr1	113967349	113967369	GTCATAATTCCATGCTAGTGG
chr1	113967359	113967378	GGAATTATGACATCCAAAGG
chr1	113967372	113967392	GAATTCAAAGTATTCCTTTGG
chr1	113967410	113967432	GGGAAAAAAATAAGCAATCAAGG
chr1	113967430	113967450	GATTATAAAATAGATATAGGG
chr1	113967431	113967450	GATTATAAAATAGATATAGG
chr1	113967477	113967496	GACCCCATCCTCACATTTGG
chr1	113967479	113967501	GTTAGCCAAATGTGAGGATGGGG
chr1	113967480	113967501	GTTAGCCAAATGTGAGGATGGG
chr1	113967481	113967501	GTTAGCCAAATGTGAGGATGG
chr1	113967520	113967540	GTTCCATTAATAAGTCAATGG
chr1	113967523	113967544	GTCTCCATTGACTTATTAATGG
chr1	113967540	113967562	GAGACACTGCTGTGTCCCTCTGG
chr1	113967555	113967576	GGAAACTAGGTTCTCCAGAGGG
chr1	113967556	113967578	GAGGAAACTAGGTTCTCCAGAGG
chr1	113967561	113967581	GGAGAACCTAGTTTCCTCAGG
chr1	113967571	113967590	GTTTCCTCAGGAACAAATGG
chr1	113967623	113967645	GAAGTTGGCAGTTTATTTGCTGG
chr1	113967633	113967655	GTTTATTTGCTGGAATGACATGG
chr1	113967691	113967711	GACATCAAAATACATAGGTGG
chr1	113967713	113967733	GAGAAAGAATATTTGATTGGG
chr1	113967719	113967739	GAATATTTGATTGGGAACTGG
chr1	114449206	114449228	GTATAAAGTATATACAATTTGGG
chr1	114449207	114449228	GTATAAAGTATATACAATTTGG
chr1	114449241	114449261	GTTGCTAAGCACATTGTTAGG
chr1	114449257	114449277	GCAACTGAAGGTCCTACCTGG
chr1	114449263	114449283	GAAGGTCCTACCTGGATCAGG
chr1	114449269	114449290	GGAATATCCTGATCCAGGTAGG
chr1	114449273	114449295	GAAGTGGAATATCCTGATCCAGG
chr1	114449289	114449311	GTTTCCTTCATTATTTGAAGTGG
chr1	114449365	114449387	GAAATGCAACTGTGAGATAAAGG
chr1	114449456	114449477	GGCATAAGATGGTAAAAAGGGG
chr1	114449457	114449477	GGCATAAGATGGTAAAAAGGG
chr1	114449458	114449477	GGCATAAGATGGTAAAAAGG
chr1	114449466	114449485	GTTTCACAGGCATAAGATGG
chr1	114449476	114449498	GTTTTAATTATATGTTTCACAGG
chr1	114449529	114449551	GGTTCTTTATTTTGATTATTTGG
chr1	114449550	114449572	GTGTGGGACATCAGTATGATGGG
chr1	114449551	114449572	GTGTGGGACATCAGTATGATGG
chr1	114449566	114449588	GATAAAGATTCATTCAGTGTGGG
chr1	114449567	114449588	GATAAAGATTCATTCAGTGTGG
chr1	114449594	114449616	GTTTAGGTGTTCTTTCTATTGGG
chr1	114449595	114449616	GTTTAGGTGTTCTTTCTATTGG
chr1	114449610	114449630	GAGGTCTGGTTATTGTTTAGG
chr1	114449627	114449646	GACACAGGACACTCAAGAGG
chr1	114449633	114449652	GAGTGTCCTGTGTCATGTGG
chr1	114449716	114449738	GTATGGACAAGGAAATAGCAAGG
chr1	11701321	11701340	GTCAACTCTGGCTCTTTGGG
chr1	11701380	11701400	GATAGTCAACACATTTTAAGG
chr1	11701389	11701411	GTGTTGACTATCAAGTATTTAGG
chr1	11701444	11701466	GCAAGAAGAGCAAACAACAGTGG
chr1	11701448	11701470	GAAGAGCAAACAACAGTGGATGG
chr1	11701463	11701484	GTGGATGGTATCATTTAGAAGG
chr1	11701502	11701523	GGAAGATTTTGTCAAAGTGTGG
chr1	11701532	11701553	GTATTATAGGATTATGGTCAGG
chr1	11701557	11701576	GCTGTTGAGAATTTCACTGG
chr1	11701595	11701615	GCACAGAAAATGAATAAATGG
chr1	11701614	11701634	GGTGCAGAGTTGTGCAGTGGG
chr1	11701770	11701792	GTGAAAACCATAATGCCATGTGG
chr1	11701777	11701799	GTCTTCACCACATGGCATTATGG
chr1	11701791	11701813	GGTGAAGACAAAATTTTAGTGGG
chr1	11701792	11701814	GTGAAGACAAAATTTTAGTGGGG
chr1	11701823	11701845	GAGAGTGTATCAAAGCACTTTGG
chr1	11701837	11701858	GCACTTTGGTGCATGAAAAAGG
chr1	11701906	11701925	GATGGCATGGGTGTTGGGGG
chr1	11701914	11701936	GGGTGTTGGGGGATACAGTGAGG
chr1	11701915	11701937	GGTGTTGGGGGATACAGTGAGGG
chr1	11701955	11701976	GAATATGATCAAAGATGCAGGG
chr1	11701971	11701992	GCAGGGCTCAGAAGAATTATGG
chr1	11702002	11702024	GAAAACTAGAAGTAGTCATCTGG
chr1	11702039	11702061	GAAAGCAACACAAACTCAAAAGG
chr1	11702060	11702081	GGAGTCCTGCAAGCCAGAAAGG
chr1	123535429	123535450	GATCTACCATTGAGATAGCAGG
chr1	123535435	123535457	GATAACTCCTGCTATCTCAATGG
chr1	123535514	123535533	GTTTCAGTCTGTTTCATTGG
chr1	123535631	123535653	GACACATCTAAACAAAACACAGG
chr1	123535705	123535724	GAGAAACAAGTTAGGTGTGG
chr1	123535710	123535731	GGATCAAGAGAAACAAGTTAGG
chr1	123535730	123535752	GAATGGGAAGAAGAAGAAAGAGG
chr1	123535752	123535774	GGAAGCATACAAGGAGGAAGGGG
chr1	123535753	123535774	GGAAGCATACAAGGAGGAAGGG
chr1	123535754	123535776	GTGGAAGCATACAAGGAGGAAGG
chr1	123535758	123535779	GGGGTGGAAGCATACAAGGAGG
chr1	123535773	123535794	GGGGAGTGTGGAATAGGGGTGG
chr1	123535776	123535798	GAGAGGGGAGTGTGGAATAGGGG
chr1	123535777	123535799	GGAGAGGGGAGTGTGGAATAGGG
chr1	123535778	123535799	GGAGAGGGGAGTGTGGAATAGG
chr1	123535784	123535805	GAAATTGGAGAGGGGAGTGTGG
chr1	123535791	123535811	GCATGTGAAATTGGAGAGGGG
chr1	123535792	123535811	GCATGTGAAATTGGAGAGGG
chr1	123535821	123535843	GAATTTTCATGTAAGGGATGAGG
chr1	123535828	123535850	GAAACAAGAATTTTCATGTAAGG
chr1	123535852	123535872	GAGTGAGTGTTATTAGAGAGG
chr1	123535884	123535906	GTACATGTGTATGTGAATCCAGG
chr1	123535945	123535967	GTATCCTAACTCATAACAAATGG
chr1	123535981	123536000	GAACCTTCTTTCTATGTTGG
chr1	123535996	123536016	GTTGGTCTATTTTGGTCTAGG
chr1	123536089	123536109	GAAATTAACCTTTCACTTGGG
chr1	141756867	141756889	GAATATTGACAGTTTTGAAAAGG
chr1	141756888	141756909	GGAAAATAACACAGAAAATAGG
chr1	141756908	141756927	GGTTTCTATGTGTTAATGGG
chr11	43003017	43003036	GTTAGCACAAGTCTGCTGGG
chr11	43003038	43003058	GGAGCCTTGCTAATATGGAGG
chr11	43003084	43003104	GTAGCTCTACTTCTACCTTGG
chr11	43003107	43003127	GAAATATCTCTTGGTAATTGG
chr11	43003114	43003135	GTGCATATGAAATATCTCTTGG
chr11	43003120	43003142	GATATTTCATATGCACTGACTGG
chr11	43003137	43003159	GACTGGTTCTGGTCACATACAGG
chr11	43003141	43003163	GGTTCTGGTCACATACAGGAGGG
chr11	43003142	43003164	GTTCTGGTCACATACAGGAGGGG
chr11	43003166	43003186	GGAGAGAGACTTAGCAGAAGG
chr11	43003172	43003194	GCTAAGTCTCTCTCCAAACCTGG
chr11	43003185	43003206	GTCCCCTTTGTGCCAGGTTTGG
chr11	43003190	43003210	GAATGTCCCCTTTGTGCCAGG
chr11	43003222	43003241	GTGTTTTCTGATAGCTTTGG
chr11	43003253	43003272	GAAAGTATCTGAGAAAAAGG
chr11	43003290	43003312	GTAAAAAATTAATAAAGTACAGG
chr11	43003329	43003351	GAGAATAAACTCATAAGATTTGG
chr11	43003367	43003386	GACACATCTTTACAAATGGG
chr11	43003416	43003437	GTCCATTTTCTGGGTATGTGGG
chr11	43003418	43003439	GACCCACATACCCAGAAAATGG
chr11	43003445	43003464	GATAGTTTGATATATGATGG
chr11	43003502	43003524	GAGTAGATTATCTATAGGAAAGG
chr11	43003507	43003526	GTGAGTAGATTATCTATAGG
chr11	43003533	43003555	GGTTTACTCTAAGTAGTCAATGG
chr11	43003538	43003560	GACTACTTAGAGTAAACCTATGG
chr11	43003554	43003576	GCTCTTTCTAAGACCACCATAGG
chr11	43003569	43003590	GAAAGAGCAAACAAAGTCAAGG
chr11	43003616	43003637	GCATAAGCTATTGCATTAGAGG
chr11	43003636	43003658	GCTTAAATTAACTTATGATAAGG
chr11	43003707	43003727	GGATGATAATGAAAGAATTGG
chr11	43003711	43003732	GATAATGAAAGAATTGGAAAGG
chr11	43003721	43003740	GAATTGGAAAGGCTCCTTGG
chr11	43003766	43003786	GGTAATACAGAATTTTATGGG
chr11	43003767	43003786	GGTAATACAGAATTTTATGG
chr11	43003779	43003800	GTATTACCTAGTATGTTCTAGG
chr11	43003785	43003806	GTTATTCCTAGAACATACTAGG
chr11	43003793	43003812	GTTCTAGGAATAACAATAGG
chr11	43003858	43003878	GTCCTTTCAGTTGAAATAAGG
chr11	43003888	43003910	GTCAATGAGTTAGCTACTGATGG
chr11	43003914	43003934	GATTTCAACTATAATATGGGG
chr11	43003915	43003934	GATTTCAACTATAATATGGG
chr1	145426633	145426652	GCAAATTAAATGTTTCATGG
chr1	145426644	145426664	GTTTCATGGAATATTATCTGG
chr1	145426769	145426791	GACTGAATTTAAACAATCCTTGG
chr1	145426773	145426793	GAATTTAAACAATCCTTGGGG
chr1	145426786	145426807	GGAAATTCAGCCCTCCCCAAGG
chr1	145426838	145426860	GTGAATAAAAATATAATCCAAGG
chr1	145426879	145426900	GATTTTAAAAATTAAATCAAGG
chr1	145426965	145426986	GCTTCACTTTTCTGGTGTTAGG
chr1	145426972	145426993	GTACACAGCTTCACTTTTCTGG
chr1	145426982	145427004	GAAGCTGTGTACATAAAAAATGG
chr1	145427003	145427022	GGTACTTACTCTGTATAGGG
chr1	145427033	145427052	GAGGAAAATGAACTGCTTGG
chr1	145427037	145427059	GCAGTTCATTTTCCTCTGGGAGG
chr1	145427040	145427060	GTTCATTTTCCTCTGGGAGGG
chr1	145427049	145427068	GTTTGAGACCCTCCCAGAGG
chr1	145427163	145427182	GAAGATCAACTTATTTTAGG
chr1	145427200	145427220	GCAAATAACATTGCCATTAGG
chr1	145427232	145427253	GAAATGAAATCTAGTGAATTGG
chr1	15038261	15038280	GCCCAAAGAAAGCTTGAAGG
chr1	15038373	15038393	GGATATTTAAGTATGTTCTGG
chr1	15038376	15038398	GAACATACTTAAATATCCTAAGG
chr1	15038392	15038411	GAAATCCCTGTTTCCTTAGG
chr1	15038587	15038609	GGCACTGGTGTTCCAGACAATGG
chr1	15038602	15038623	GATCAATACACTAAGGCACTGG
chr1	15038608	15038628	GTTCAGATCAATACACTAAGG
chr1	15038682	15038703	GCAGAAAATAGAGATCACGTGG
chr1	15038702	15038721	GCAATTCTCTCACTGTAGGG
chr1	15038727	15038749	GTAGACAGTGACAAATTGTAGGG
chr1	15038730	15038750	GACAGTGACAAATTGTAGGGG
chr1	15038749	15038771	GGTAAGAGCAGTCTTCCCCCAGG
chr1	15038764	15038784	GTCCTCTTGAATACCTGGGGG
chr1	15038765	15038784	GTCCTCTTGAATACCTGGGG
chr1	15038766	15038788	GACAGTCCTCTTGAATACCTGGG
chr1	15038767	15038788	GACAGTCCTCTTGAATACCTGG
chr1	15038781	15038803	GGACTGTCTCAACACTATGCAGG
chr1	15038828	15038849	GGTCATGTGACTGAAGAGTTGG
chr1	15038839	15038859	GTCACATGACCTTGAGTTTGG
chr1	15038848	15038869	GTGGTGGGGTCCAAACTCAAGG
chr1	15038852	15038872	GAGTTTGGACCCCACCACAGG
chr1	15038871	15038890	GGACGTTGTTTGATTTGGGG
chr1	17216557	17216578	GCATGTGCAGGGAGCTCTTAGG
chr1	17216603	17216624	GTATCAAGTTTAATAACATTGG
chr1	17216642	17216663	GACAGACCATTTGCCTTCCAGG
chr1	17216659	17216679	GTCATAATGCAAATGGCCTGG
chr1	17216664	17216684	GACAAGTCATAATGCAAATGG
chr1	17216690	17216710	GCCACATATGAAATTAAGTGG
chr1	17216773	17216795	GTGTAATACATACCAAATTCAGG
chr1	17216785	17216806	GCGTTCTCTATCCTGAATTTGG
chr1	17216850	17216872	GCTTTGAAAACTGAGACAAAAGG
chr1	17216871	17216893	GCACTAGAGCAAAAAGGAAAAGG
chr1	17216886	17216905	GGAAAAGGCTGAGTAAAGGG
chr1	17216904	17216926	GGAGCTGTTTGAGATTTTGATGG
chr1	17216905	17216927	GAGCTGTTTGAGATTTTGATGGG
chr1	17216954	17216973	GTGAGATTCAATGAGATGGG
chr1	17217147	17217169	GAAGAAGCAGTAACAGAGGAAGG
chr1	18197750	18197771	GCTATATGCACAAAAATCTTGG
chr1	18197776	18197797	GTTTAAGAGAATAGATACCAGG
chr1	18197977	18197999	GTGTTAAATGTTGTAGTGCATGG
chr1	18198124	18198144	GTGTGATGCATCTTTATTAGG
chr1	18198131	18198153	GCATCTTTATTAGGCTAAATTGG
chr1	18198158	18198177	GGTATACAAACAATGAAAGG
chr1	18198176	18198197	GTCTTATATGCTTTCCTTATGG
chr1	18198218	18198238	GAAATGACTTGAGAGTGTGGG
chr1	18198219	18198238	GAAATGACTTGAGAGTGTGG
chr1	18198414	18198434	GTATGTTATATTCTAATTTGG
chr1	183038094	183038116	GTGGAATTCTATGTACCCACAGG
chr1	183038109	183038131	GTGGTATGTGTACTGCCTGTGGG
chr1	183038110	183038131	GTGGTATGTGTACTGCCTGTGG
chr1	183038128	183038150	GGGGCGCTGTGTGTTGTGTGTGG
chr1	183038184	183038204	GATATCAGTGAAGATTCAAGG
chr1	183038209	183038231	GCTTAGTGCTTGCCCTCCCTGGG
chr1	183038220	183038241	GCCCTCCCTGGGAAACACTGGG
chr1	183038221	183038243	GGCCCAGTGTTTCCCAGGGAGGG
chr1	183038222	183038244	GGGCCCAGTGTTTCCCAGGGAGG
chr1	183038225	183038244	GGGCCCAGTGTTTCCCAGGG
chr1	183038230	183038252	GGAAACACTGGGCCCAGGAACGG
chr1	183038242	183038261	GAACTGTAGCCGTTCCTGGG
chr1	183038275	183038297	GGCTACAGATCCTGTGCGTCAGG
chr1	183038281	183038302	GCACAGGATCTGTAGCCTTAGG
chr1	183038286	183038305	GGATCTGTAGCCTTAGGTGG
chr1	183038296	183038315	GATGTATTGTCCACCTAAGG
chr1	183038301	183038321	GGTGGACAATACATCTGGAGG
chr1	183038340	183038359	GGATTTATGAGACTTTCTGG
chr1	183038381	183038403	GCTTTACTTTTGGTTGCCACAGG
chr1	183038384	183038406	GTGGCAACCAAAAGTAAAGCTGG
chr1	183038397	183038417	GTAAAGCTGGCCATGTAAGGG
chr1	183038406	183038428	GCCATGTAAGGGTGGCACAAAGG
chr1	183038415	183038434	GGGTGGCACAAAGGAAAAGG
chr1	183038438	183038459	GTAATTCAAGGCTGCTCGGGGG
chr1	183038439	183038459	GTAATTCAAGGCTGCTCGGGG
chr1	183038440	183038462	GTTGTAATTCAAGGCTGCTCGGG
chr1	183038441	183038462	GTTGTAATTCAAGGCTGCTCGG
chr1	183038449	183038468	GTGAGTGTTGTAATTCAAGG
chr1	183038479	183038498	GGGTCAAGGTCAAACGAGGG
chr1	183038496	183038516	GACTCTCAATATCAACCAGGG
chr1	183038497	183038519	GAAGACTCTCAATATCAACCAGG
chr1	183038524	183038546	GCATGGGCCCCTGAGAATATGGG
chr1	183038525	183038546	GCATGGGCCCCTGAGAATATGG
chr1	183038540	183038561	GAGCTGCTCCTGCTTGCATGGG
chr1	183038541	183038561	GAGCTGCTCCTGCTTGCATGG
chr1	183038565	183038587	GAGGGATGGAACAGGAGTTCAGG
chr1	183038573	183038593	GGCCAGGAGGGATGGAACAGG
chr1	183038579	183038601	GGTTGTCAGGCCAGGAGGGATGG
chr1	183038583	183038603	GAGGTTGTCAGGCCAGGAGGG
chr1	183038584	183038606	GCAGAGGTTGTCAGGCCAGGAGG
chr1	183038587	183038609	GCTGCAGAGGTTGTCAGGCCAGG
chr1	183038592	183038614	GGCTTGCTGCAGAGGTTGTCAGG
chr1	183038600	183038620	GCTTCTGGCTTGCTGCAGAGG
chr1	183038613	183038635	GCTGGACTGGCTTCTGCTTCTGG
chr1	183038626	183038646	GGGCTCTCAGGGCTGGACTGG
chr1	183038629	183038651	GTCCAGCCCTGAGAGCCCAGGGG
chr1	183038634	183038653	GCCCTGAGAGCCCAGGGGGG
chr1	183038635	183038655	GGCCCCCCTGGGCTCTCAGGG
chr1	183038636	183038655	GGCCCCCCTGGGCTCTCAGG
chr1	183038644	183038665	GGGTGTTTCTGGCCCCCCTGGG
chr1	183038645	183038665	GGGTGTTTCTGGCCCCCCTGG
chr1	183038654	183038675	GTCAAATCTCGGGTGTTTCTGG
chr1	183038663	183038684	GGTGGTTTAGTCAAATCTCGGG
chr1	183038664	183038684	GGTGGTTTAGTCAAATCTCGG
chr1	183038668	183038690	GATTTGACTAAACCACCAACTGG
chr1	183038696	183038717	GAGGCTGAAGCATTCTAATGGG
chr1	183038697	183038719	GAGAGGCTGAAGCATTCTAATGG
chr1	183038713	183038735	GCCTCTCAGCCCAGCTACCCAGG
chr1	183038722	183038743	GAAGTGGCCCTGGGTAGCTGGG
chr1	183038723	183038743	GAAGTGGCCCTGGGTAGCTGG
chr1	183038734	183038753	GGGCCACTTCTGTGTAGGGG
chr1	183038737	183038758	GTGGTCCCCTACACAGAAGTGG
chr1	183038750	183038772	GGGGACCACTATGGTGTAAATGG
chr1	183038753	183038775	GACCACTATGGTGTAAATGGAGG
chr1	183038755	183038777	GGCCTCCATTTACACCATAGTGG
chr1	183038765	183038787	GTAAATGGAGGCCACACGTTGGG
chr1	183038771	183038792	GGAGGCCACACGTTGGGGAGGG
chr1	183038776	183038797	GCTCTCCCTCCCCAACGTGTGG
chr1	183038782	183038803	GTTGGGGAGGGAGAGCTCCAGG
chr1	183038799	183038820	GTAAGGGCTTGCTTATTCCTGG
chr1	183038809	183038831	GCAAGCCCTTACATGAACAGGGG
chr1	183038814	183038833	GTCCCCTGTTCATGTAAGGG
chr1	183039578	183039599	GTCATCCAGAATGCATGCGAGG
chr1	183039590	183039610	GCATGCGAGGTCGGAAGTTGG
chr1	183039609	183039630	GGTGTGTTCTCAGACTTCTCGG
chr1	183039621	183039642	GACTTCTCGGTCATTTCCCCGG
chr1	183039639	183039661	GAAATCTTCAGCTGGAGAGCCGG
chr1	183039650	183039672	GCTGAAGATTTCAACAAAGAAGG
chr1	183039656	183039677	GATTTCAACAAAGAAGGATGGG
chr1	183039694	183039716	GCTGTTTCGTGCTATGCAGGTGG
chr1	183039702	183039722	GTGCTATGCAGGTGGTGTCGG
chr1	183039727	183039748	GGACATGTGTCAGGAGGCAGGG
chr1	183039728	183039748	GGACATGTGTCAGGAGGCAGG
chr1	183039732	183039754	GTGGAAGGACATGTGTCAGGAGG
chr1	183039735	183039755	GGTGGAAGGACATGTGTCAGG
chr1	183039751	183039773	GGAATTCTTGATCTCACAGGTGG
chr1	183039754	183039775	GGGGAATTCTTGATCTCACAGG
chr1	183039767	183039789	GAATTCCCCTTCCTCACCTCTGG
chr1	183039772	183039791	GTCCAGAGGTGAGGAAGGGG
chr1	183039783	183039804	GGTGCCCACACCTGTCCAGAGG
chr1	183039789	183039811	GACAGGTGTGGGCACCTGCCTGG
chr1	183039800	183039822	GCACCTGCCTGGACCAACCAAGG
chr1	183039803	183039825	GTTCCTTGGTTGGTCCAGGCAGG
chr1	183039807	183039826	GGTTCCTTGGTTGGTCCAGG
chr1	183039813	183039834	GAGGTTCAGGTTCCTTGGTTGG
chr1	183039817	183039839	GTCTAGAGGTTCAGGTTCCTTGG
chr1	183039821	183039843	GGAACCTGAACCTCTAGACCCGG
chr1	183039825	183039845	GTCCGGGTCTAGAGGTTCAGG
chr1	183039831	183039852	GGAAGCTGTCCGGGTCTAGAGG
chr1	183039839	183039858	GAAAAAGGAAGCTGTCCGGG
chr1	183039887	183039909	GTCTCATCTGAAGGGTGAGAGGG
chr1	183039896	183039918	GAAGGGTGAGAGGGACTGAAGGG
chr1	183039899	183039919	GGGTGAGAGGGACTGAAGGGG
chr1	183039928	183039947	GGCTAGGGCTATGGGAGGGG
chr1	183039933	183039953	GCCAATGGCTAGGGCTATGGG
chr1	183039934	183039956	GCTGCCAATGGCTAGGGCTATGG
chr1	183039940	183039959	GTGGCTGCCAATGGCTAGGG
chr1	183039941	183039963	GACAGTGGCTGCCAATGGCTAGG
chr1	183039956	183039978	GTCTAGCTGAACATGGACAGTGG
chr1	183039963	183039985	GAGGCTGGTCTAGCTGAACATGG
chr1	183039978	183039998	GAGGACAGGTTGTGAGGCTGG
chr1	183039982	183040002	GGATGAGGACAGGTTGTGAGG
chr1	183039990	183040011	GGAAGAGAAGGATGAGGACAGG
chr1	183039995	183040017	GCAGTTGGAAGAGAAGGATGAGG
chr1	183040001	183040023	GCCACTGCAGTTGGAAGAGAAGG
chr1	183040010	183040030	GGGAACAGCCACTGCAGTTGG
chr1	183040028	183040049	GAGGGAAAGGACGGTGCCTGGG
chr1	183040029	183040049	GAGGGAAAGGACGGTGCCTGG
chr1	183040032	183040052	GGCACCGTCCTTTCCCTCTGG
chr1	183040036	183040058	GAGGGGCCAGAGGGAAAGGACGG
chr1	183040040	183040062	GGAGGAGGGGCCAGAGGGAAAGG
chr1	183040045	183040067	GCTAAGGAGGAGGGGCCAGAGGG
chr1	183040046	183040067	GCTAAGGAGGAGGGGCCAGAGG
chr1	183040053	183040074	GAGCAGCGCTAAGGAGGAGGGG
chr1	183040054	183040076	GTGAGCAGCGCTAAGGAGGAGGG
chr1	183040055	183040077	GGTGAGCAGCGCTAAGGAGGAGG
chr1	183040058	183040079	GGGGTGAGCAGCGCTAAGGAGG
chr1	183040061	183040083	GCCTGGGGTGAGCAGCGCTAAGG
chr1	183040071	183040091	GCTCACCCCAGGCCCTGCTGG
chr1	183040076	183040097	GGGCTTCCAGCAGGGCCTGGGG
chr1	183040077	183040097	GGGCTTCCAGCAGGGCCTGGG
chr1	183040078	183040097	GGGCTTCCAGCAGGGCCTGG
chr1	183040083	183040104	GCTGCATGGGCTTCCAGCAGGG
chr1	183040084	183040104	GCTGCATGGGCTTCCAGCAGG
chr1	183040106	183040126	GCCAGAGCTGAGATGCACAGG
chr1	183040180	183040201	GAGGCCCAGGATCCCTCCCAGG
chr1	183040184	183040203	GTCCTGGGAGGGATCCTGGG
chr1	183040192	183040212	GTTCTCTTAGTCCTGGGAGGG
chr1	183040193	183040212	GTTCTCTTAGTCCTGGGAGG
chr1	183040196	183040217	GGCTCGTTCTCTTAGTCCTGGG
chr1	183040197	183040217	GGCTCGTTCTCTTAGTCCTGG
chr1	183040216	183040237	GGCAGGGGCTGTGGGCAATAGG
chr1	183040223	183040243	GACACAGGCAGGGGCTGTGGG
chr1	183040224	183040243	GACACAGGCAGGGGCTGTGG
chr1	183040230	183040252	GATGTGACAGACACAGGCAGGGG
chr1	183040231	183040252	GATGTGACAGACACAGGCAGGG
chr1	183040232	183040252	GATGTGACAGACACAGGCAGG
chr1	183040236	183040257	GCGCTGATGTGACAGACACAGG
chr1	183040241	183040262	GTCTGTCACATCAGCGCTCAGG
chr1	183040388	183040410	GCTGCTACTCCATCCCAGTATGG
chr1	183040401	183040422	GTCCCCCCAGCTCCATACTGGG
chr1	183040402	183040422	GTCCCCCCAGCTCCATACTGG
chr1	183040405	183040426	GTATGGAGCTGGGGGGACAGGG
chr1	183040415	183040436	GGGGGGACAGGGACCTCCTTGG
chr1	183040418	183040440	GGGACAGGGACCTCCTTGGAAGG
chr1	183040419	183040441	GGACAGGGACCTCCTTGGAAGGG
chr1	183040424	183040446	GGGACCTCCTTGGAAGGGTATGG
chr1	183040436	183040458	GAAGGGTATGGTGTATGGCCTGG
chr1	183040439	183040461	GGGTATGGTGTATGGCCTGGGGG
chr1	183040446	183040468	GTGTATGGCCTGGGGGTTGCAGG
chr1	183040452	183040472	GGCCTGGGGGTTGCAGGCAGG
chr1	183040453	183040475	GCCTGGGGGTTGCAGGCAGGAGG
chr1	183040457	183040476	GGGGGTTGCAGGCAGGAGGG
chr1	183040474	183040495	GGGCATGCAAAAGCCTCCCTGG
chr1	183040487	183040509	GGATCTGGCTATATCCAGGGAGG
chr1	183040490	183040512	GCAGGATCTGGCTATATCCAGGG
chr1	183040491	183040513	GGCAGGATCTGGCTATATCCAGG
chr1	183040502	183040521	GGGAGGCAGGCAGGATCTGG
chr1	183040508	183040529	GCAGTCTTGGGAGGCAGGCAGG
chr1	183040515	183040535	GCCTCCCAAGACTGCAAGTGG
chr1	183040516	183040538	GAGCCACTTGCAGTCTTGGGAGG
chr1	183040519	183040540	GTGAGCCACTTGCAGTCTTGGG
chr1	183040520	183040540	GTGAGCCACTTGCAGTCTTGG
chr1	183040556	183040578	GACCCACACCCTTGGTGTGCAGG
chr1	183040564	183040586	GGCTCTTGGACCCACACCCTTGG
chr1	183040585	183040605	GTGAGACCAGTACATTTCTGG
chr1	183040608	183040628	GCCAGGTCACAGGAAGAATGG
chr1	183040616	183040638	GTCTAAGAAAGCCAGGTCACAGG
chr1	183040623	183040645	GACACAGGTCTAAGAAAGCCAGG
chr1	183040638	183040660	GAAGAGCTTCACATGGACACAGG
chr1	183040645	183040664	GGTGGAAGAGCTTCACATGG
chr1	183040654	183040675	GCTCTTCCACCAGTGTTCAGGG
chr1	183040660	183040680	GAGGACCCTGAACACTGGTGG
chr1	183040666	183040688	GTGTTCAGGGTCCTCTGAGAAGG
chr1	183040677	183040698	GCTTTGCTGTCCTTCTCAGAGG
chr1	183040687	183040708	GGACAGCAAAGCTCACTTTGGG
chr1	183040724	183040746	GCTACGTAGTGTTGTATCACAGG
chr1	183040764	183040785	GTTAAAAGTCCTAGCTATGAGG
chr1	183040773	183040795	GAAGGCTGTACCTCATAGCTAGG
chr1	183040782	183040801	GAGGTACAGCCTTCACATGG
chr1	183040790	183040811	GCCTTCACATGGAAAGATCTGG
chr1	183040791	183040813	GTCCAGATCTTTCCATGTGAAGG
chr1	183040810	183040832	GGACCTATCCTACAGCCCAGAGG
chr1	183040818	183040839	GAGTCCACCTCTGGGCTGTAGG
chr1	183040825	183040846	GGGCAGTGAGTCCACCTCTGGG
chr1	183040826	183040846	GGGCAGTGAGTCCACCTCTGG
chr1	183040844	183040864	GTGATAGCAGGTGGAACTGGG
chr1	183040845	183040864	GTGATAGCAGGTGGAACTGG
chr1	183040848	183040868	GTTCCACCTGCTATCACTTGG
chr1	183040851	183040871	GGACCAAGTGATAGCAGGTGG
chr1	183040881	183040903	GGCTATGTGAGTGAAGTGCCAGG
chr1	183040887	183040908	GTGAGTGAAGTGCCAGGCCAGG
chr1	183040899	183040921	GGCGGGGCTATGTCCTGGCCTGG
chr1	183040904	183040925	GGATGGCGGGGCTATGTCCTGG
chr1	183040907	183040928	GGACATAGCCCCGCCATCCAGG
chr1	183040915	183040936	GGGGTGAGCCTGGATGGCGGGG
chr1	183040916	183040936	GGGGTGAGCCTGGATGGCGGG
chr1	183040917	183040936	GGGGTGAGCCTGGATGGCGG
chr1	183040920	183040942	GGCACTGGGGTGAGCCTGGATGG
chr1	183040924	183040943	GGGCACTGGGGTGAGCCTGG
chr1	183040927	183040947	GGCTCACCCCAGTGCCCAAGG
chr1	183040933	183040955	GGCCCTGACCTTGGGCACTGGGG
chr1	183040934	183040955	GGCCCTGACCTTGGGCACTGGG
chr1	183040935	183040955	GGCCCTGACCTTGGGCACTGG
chr1	183040938	183040959	GTGCCCAAGGTCAGGGCCAAGG
chr1	183040941	183040961	GGCCTTGGCCCTGACCTTGGG
chr1	183040942	183040964	GTTGGCCTTGGCCCTGACCTTGG
chr1	183040954	183040974	GGAGCACACAGTTGGCCTTGG
chr1	183040958	183040979	GGCCAACTGTGTGCTCCTACGG
chr1	183040966	183040986	GTGTGCTCCTACGGATAAAGG
chr1	183040973	183040995	GAATGCTGTCCTTTATCCGTAGG
chr1	183040978	183040997	GGATAAAGGACAGCATTCGG
chr1	183040979	183041001	GATAAAGGACAGCATTCGGCAGG
chr1	183040986	183041008	GACAGCATTCGGCAGGAAGCAGG
chr1	183040990	183041012	GCATTCGGCAGGAAGCAGGCTGG
chr1	183041000	183041020	GGAAGCAGGCTGGGCTTCTGG
chr1	183041019	183041039	GGAGCAGAGCCCATTTGTTGG
chr1	183041020	183041042	GAGCAGAGCCCATTTGTTGGCGG
chr1	183041025	183041045	GAGCCCATTTGTTGGCGGCGG
chr1	183041028	183041049	GCTGCCGCCGCCAACAAATGGG
chr1	183041029	183041049	GCTGCCGCCGCCAACAAATGG
chr1	183041041	183041063	GGCGGCAGCATCCGCGTACCAGG
chr1	183041052	183041073	GCTGCACGAACCTGGTACGCGG
chr1	183042331	183042351	GAAGAAGAGACTTTAAATGGG
chr1	183042379	183042400	GTGGTCCCTCATAAGCTGATGG
chr1	183042384	183042406	GGGGAGCCATCAGCTTATGAGGG
chr1	183042385	183042407	GGGGGAGCCATCAGCTTATGAGG
chr1	183042403	183042423	GGAGGGTTAATGGGGGGGGGG
chr1	183042404	183042423	GGAGGGTTAATGGGGGGGGG
chr1	183042405	183042427	GAACGGAGGGTTAATGGGGGGGG
chr1	183042406	183042428	GGAACGGAGGGTTAATGGGGGGG
chr1	183042407	183042429	GGGAACGGAGGGTTAATGGGGGG
chr1	183042408	183042429	GGGAACGGAGGGTTAATGGGGG
chr1	183042409	183042429	GGGAACGGAGGGTTAATGGGG
chr1	183042410	183042429	GGGAACGGAGGGTTAATGGG
chr1	183042411	183042433	GACAGGGAACGGAGGGTTAATGG
chr1	183042418	183042439	GATGTGGACAGGGAACGGAGGG
chr1	183042419	183042439	GATGTGGACAGGGAACGGAGG
chr1	183042424	183042446	GTTCCCTGTCCACATCAGTAGGG
chr1	183042428	183042450	GCATCCCTACTGATGTGGACAGG
chr1	183042433	183042455	GGGACGCATCCCTACTGATGTGG
chr1	183042441	183042463	GTAGGGATGCGTCCCCTGGCAGG
chr1	183042444	183042464	GGGATGCGTCCCCTGGCAGGG
chr1	183042453	183042475	GTCAGTGCAGGCCCTGCCAGGGG
chr1	183042454	183042475	GTCAGTGCAGGCCCTGCCAGGG
chr1	183042455	183042475	GTCAGTGCAGGCCCTGCCAGG
chr1	183042463	183042485	GGCCTGCACTGACTACCCTCAGG
chr1	183042465	183042486	GCCTGAGGGTAGTCAGTGCAGG
chr1	183042468	183042489	GCACTGACTACCCTCAGGCAGG
chr1	183042510	183042530	GACATGTCTGCAACTAGGTGG
chr1	183042513	183042533	GCAGACATGTCTGCAACTAGG
chr1	183042535	183042555	GAGAGCCACCACCATGCAAGG
chr1	183042543	183042563	GCACTCTGCCTTGCATGGTGG
chr1	183042546	183042567	GCCTGCACTCTGCCTTGCATGG
chr1	183042566	183042588	GCAGCAATCTTTGTGTGCAAAGG
chr1	183042588	183042610	GTAAATGGGAAAAGACAGCAAGG
chr1	183042594	183042616	GGGAAAAGACAGCAAGGTGGTGG
chr1	183042605	183042627	GCAAGGTGGTGGTGACCCTGCGG
chr1	183042620	183042640	GTGGGGTTGGAGACCGCAGGG
chr1	183042621	183042640	GTGGGGTTGGAGACCGCAGG
chr1	183042631	183042651	GCTTCTCTTCTGTGGGGTTGG
chr1	183042635	183042656	GGTATGCTTCTCTTCTGTGGGG
chr1	183042636	183042658	GAGGTATGCTTCTCTTCTGTGGG
chr1	183042637	183042658	GAGGTATGCTTCTCTTCTGTGG
chr1	183042650	183042670	GCATACCTCAGTGTGCCTTGG
chr1	183042665	183042687	GAGCGTTGCAACTTGTGCCAAGG
chr1	183042676	183042695	GTTGCAACGCTCTAACCAGG
chr1	183042739	183042761	GGTGGAAGTGGGAGAAGTTAGGG
chr1	183042740	183042762	GGGTGGAAGTGGGAGAAGTTAGG
chr1	183042757	183042776	GTTTCAAAAGCTGGGGGTGG
chr1	183042760	183042782	GACCCTGTTTCAAAAGCTGGGGG
chr1	183042761	183042782	GACCCTGTTTCAAAAGCTGGGG
chr1	183042762	183042784	GAGACCCTGTTTCAAAAGCTGGG
chr1	183042763	183042785	GGAGACCCTGTTTCAAAAGCTGG
chr1	183042784	183042803	GATCTGCTAGGGGCTACAGG
chr1	183042791	183042813	GCGCTGGTTTGATCTGCTAGGGG
chr1	183042792	183042814	GGCGCTGGTTTGATCTGCTAGGG
chr1	183042793	183042814	GGCGCTGGTTTGATCTGCTAGG
chr1	183042841	183042863	GCAAGCAGGGCTAGTGTGGCTGG
chr1	183042845	183042864	GGCAAGCAGGGCTAGTGTGG
chr1	183042854	183042876	GATTGGAAGAATGGCAAGCAGGG
chr1	183042855	183042877	GGATTGGAAGAATGGCAAGCAGG
chr1	183042863	183042884	GCTAAGGGGATTGGAAGAATGG
chr1	183042878	183042900	GTTCCAGTCAAGACAAGCTAAGG
chr1	183042892	183042911	GACTGGAACCATGTTTGTGG
chr1	183042900	183042922	GATAGCTCATTCCACAAACATGG
chr1	183042908	183042930	GTGGAATGAGCTATCAGAAGAGG
chr1	183042917	183042939	GCTATCAGAAGAGGAAACTGAGG
chr1	183042929	183042951	GGAAACTGAGGTCCTCCAAGAGG
chr1	183042941	183042962	GTAACAGTCTTCCTCTTGGAGG
chr1	183042985	183043005	GCAACCTTTGCACATAGCAGG
chr1	183042989	183043009	GCTACCTGCTATGTGCAAAGG
chr1	183043054	183043073	GCTTACTGGAAGTAGACAGG
chr1	183043065	183043084	GGAGTGAATTAGCTTACTGG
chr1	183043083	183043102	GGTAAAAATTGACTTCAAGG
chr1	183043152	183043171	GAGAAACGCCATGTTTATGG
chr1	183043195	183043215	GCTCCCATCTTACAGAATGGG
chr1	183043198	183043220	GCCAGCCCATTCTGTAAGATGGG
chr1	183043199	183043220	GCCAGCCCATTCTGTAAGATGG
chr1	183043248	183043268	GAAGGGCTCTCGGTTCATTGG
chr1	183043258	183043277	GAGAGCCCTTCTGTAGAGGG
chr1	183043263	183043282	GACTACCCTCTACAGAAGGG
chr1	183043283	183043305	GAATAAATACGCCATTGTGTTGG
chr1	183043304	183043326	GGGAACAGAGTGGCTTGCTCAGG
chr1	183043325	183043347	GGCGCCTGCTTTCCATTTGCTGG
chr1	183043329	183043351	GCAGCCAGCAAATGGAAAGCAGG
chr1	183043332	183043354	GCTTTCCATTTGCTGGCTGCCGG
chr1	183043337	183043359	GTCTGCCGGCAGCCAGCAAATGG
chr1	183043351	183043372	GTGGGAGTATGGTGTCTGCCGG
chr1	183043361	183043382	GGACAAGGGTGTGGGAGTATGG
chr1	183043368	183043390	GTATTTGTGGACAAGGGTGTGGG
chr1	183043369	183043390	GTATTTGTGGACAAGGGTGTGG
chr1	183043374	183043394	GAGAGTATTTGTGGACAAGGG
chr1	183043375	183043397	GCAGAGAGTATTTGTGGACAAGG
chr1	183043381	183043401	GTGGGCAGAGAGTATTTGTGG
chr1	183043397	183043419	GTGCAAGGCTTGTGTGACGTGGG
chr1	183043398	183043419	GTGCAAGGCTTGTGTGACGTGG
chr1	183045170	183045192	GACTTTTAGAACTTCTGTCATGG
chr1	183045198	183045218	GAGATATTGAAGCTCAGTTGG
chr1	183045246	183045268	GTGGCTCAACAAAGACATACCGG
chr1	183045248	183045269	GGCTCAACAAAGACATACCGGG
chr1	183045313	183045334	GCTGGGCTTCTGCTATGTGGGG
chr1	183045316	183045338	GGGCTTCTGCTATGTGGGGCTGG
chr1	183045317	183045339	GGCTTCTGCTATGTGGGGCTGGG
chr1	183045329	183045349	GTGGGGCTGGGTCTCCTGGGG
chr1	183045334	183045356	GCTGGGTCTCCTGGGGCCAGTGG
chr1	183045343	183045364	GACCAGGGCCACTGGCCCCAGG
chr1	183045350	183045371	GATCAGAGACCAGGGCCACTGG
chr1	183045381	183045403	GAATGTTTAGTTGGGCTATGTGG
chr1	183045406	183045427	GTCTCTGTAGGGGGAAAACTGG
chr1	183045416	183045438	GCCATTGATCTGTCTCTGTAGGG
chr1	183045417	183045438	GCCATTGATCTGTCTCTGTAGG
chr1	183045441	183045462	GCCCTGGGGCCATATAACTTGG
chr1	183045445	183045466	GTTATATGGCCCCAGGGCAGGG
chr1	183045452	183045471	GGCCCCAGGGCAGGGACTGG
chr1	183045454	183045475	GGAGCCAGTCCCTGCCCTGGGG
chr1	183045455	183045475	GGAGCCAGTCCCTGCCCTGGG
chr1	183045456	183045475	GGAGCCAGTCCCTGCCCTGG
chr1	183045480	183045501	GGAGGACCAGTAAGCATGTAGG
chr1	183045497	183045519	GAGTTAGGAGACAGACATGGAGG
chr1	183045500	183045519	GAGTTAGGAGACAGACATGG
chr1	183045512	183045533	GAGTGACAAATTTTGAGTTAGG
chr1	183045549	183045571	GTGGTATAGATTAGGGATAAGGG
chr1	183045550	183045571	GTGGTATAGATTAGGGATAAGG
chr1	183045557	183045579	GAAATGCAGTGGTATAGATTAGG
chr1	183045568	183045590	GTCTCTGGTTTGAAATGCAGTGG
chr1	183045586	183045607	GAGACCATAGTGTTGTATGTGG
chr1	183045590	183045612	GCCAACCACATACAACACTATGG
chr1	183045606	183045628	GGTTGGCCCCTTGTACACCAGGG
chr1	183045611	183045633	GCCCCTTGTACACCAGGGTCTGG
chr1	183045626	183045647	GGGTCTGGATATTGTAGGTAGG
chr1	183045639	183045659	GTAGGTAGGATATGCTCATGG
chr1	183045698	183045719	GCTCATTACTTATAATTCTTGG
chr1	183045711	183045732	GTAATGAGCACTTTCTCTATGG
chr1	183045751	183045770	GAAAGTTTAAACTTTAACGG
chr1	183045796	183045816	GAAGACAATCTTTAATCTTGG
chr1	183045800	183045822	GATTAAAGATTGTCTTCTGTTGG
chr1	183045834	183045853	GTATGGCTAGATTGCTTGGG
chr1	183045839	183045859	GCAATCTAGCCATACGAAAGG
chr1	183045848	183045867	GTAAAAATCCTTTCGTATGG
chr1	183045871	183045891	GGAGCCAACAAACACTTGGGG
chr1	183045872	183045891	GGAGCCAACAAACACTTGGG
chr1	183045873	183045895	GAATGGAGCCAACAAACACTTGG
chr1	183045877	183045898	GTGTTTGTTGGCTCCATTCTGG
chr1	183045898	183045920	GTTTGTACGTGAGAGCCTGCTGG
chr1	183045913	183045935	GAATCACATGACACTCCAGCAGG
chr1	183046601	183046621	GCTTGGCTCAGGCTTTGTTGG
chr1	183046620	183046642	GCAGAAAAACAAGTGACTGGGGG
chr1	183046623	183046645	GAAAAACAAGTGACTGGGGGAGG
chr1	183046634	183046655	GACTGGGGGAGGGGGAAAGAGG
chr1	183046638	183046660	GGGGGAGGGGGAAAGAGGATGGG
chr1	183046644	183046666	GGGGGAAAGAGGATGGGAGAGGG
chr1	183046645	183046667	GGGGAAAGAGGATGGGAGAGGGG
chr1	183046646	183046668	GGGAAAGAGGATGGGAGAGGGGG
chr1	183046647	183046669	GGAAAGAGGATGGGAGAGGGGGG
chr1	183046648	183046670	GAAAGAGGATGGGAGAGGGGGGG
chr1	183046652	183046674	GAGGATGGGAGAGGGGGGGGTGG
chr1	183046654	183046676	GGATGGGAGAGGGGGGGGTGGGG
chr1	183046662	183046683	GAGGGGGGGGTGGGGTTCATGG
chr1	183046673	183046694	GGGGTTCATGGAGAGAAGCTGG
chr1	183046696	183046718	GTGGCCTGTCTGCCTTCTGAGGG
chr1	183046698	183046719	GGCCTGTCTGCCTTCTGAGGGG
chr1	183046700	183046720	GCCCCTCAGAAGGCAGACAGG
chr1	183046708	183046728	GGGTTTCTGCCCCTCAGAAGG
chr1	183046731	183046751	GGCTACTGTATCAGTGAGAGG
chr1	183046811	183046831	GCTTAAAGTCTGACTAAGGGG
chr1	183046812	183046831	GCTTAAAGTCTGACTAAGGG
chr1	183046850	183046870	GGAATTTCTACAAAAAGATGG
chr1	183046869	183046890	GAAGATTTGGCACAAGAAATGG
chr1	183046878	183046899	GTGCCAAATCTTCAGAGGGTGG
chr1	183046881	183046901	GGCCACCCTCTGAAGATTTGG
chr1	183046900	183046920	GGGGGTAGTGGGTACTCCAGG
chr1	183046903	183046924	GGAGTACCCACTACCCCCAGGG
chr1	183046909	183046929	GCAAGCCCTGGGGGTAGTGGG
chr1	183046910	183046932	GATGCAAGCCCTGGGGGTAGTGG
chr1	183046916	183046938	GGTTGAGATGCAAGCCCTGGGGG
chr1	183046917	183046939	GGGTTGAGATGCAAGCCCTGGGG
chr1	183046918	183046939	GGGTTGAGATGCAAGCCCTGGG
chr1	183046919	183046941	GAGGGTTGAGATGCAAGCCCTGG
chr1	183046937	183046957	GGCCCCAGGGATGGAGGAGGG
chr1	183046938	183046957	GGCCCCAGGGATGGAGGAGG
chr1	183046944	183046966	GGGCATCATGGCCCCAGGGATGG
chr1	183046952	183046972	GGGGCCATGATGCCCAAGAGG
chr1	183046953	183046975	GGGCCATGATGCCCAAGAGGAGG
chr1	183046956	183046976	GCCTCCTCTTGGGCATCATGG
chr1	183046960	183046980	GATGCCCAAGAGGAGGCAGGG
chr1	183046969	183046991	GAGGAGGCAGGGCTGTATGCAGG
chr1	183046971	183046992	GGAGGCAGGGCTGTATGCAGGG
chr1	183046978	183047000	GGGCTGTATGCAGGGTCATTTGG
chr1	183046990	183047011	GGGTCATTTGGCTTCTTGCAGG
chr1	183047018	183047040	GTAGCCTCATTATGTCCATGTGG
chr1	183047022	183047041	GCCACATGGACATAATGAGG
chr1	183047033	183047055	GGGAATGATTTCCAGCCACATGG
chr1	183047053	183047075	GGCACTCTGTGAGATGTGAGGGG
chr1	183047054	183047075	GGCACTCTGTGAGATGTGAGGG
chr1	183047055	183047077	GTGGCACTCTGTGAGATGTGAGG
chr1	183047069	183047090	GAGTGCCACGTGCTTTCCAGGG
chr1	183047071	183047093	GTGCCACGTGCTTTCCAGGGTGG
chr1	183047085	183047104	GGGATGTCTCACCACCCTGG
chr1	183047102	183047122	GGGACAGATCTGTCTTCTGGG
chr1	183047103	183047122	GGGACAGATCTGTCTTCTGG
chr1	183047106	183047125	GAAGACAGATCTGTCCCAGG
chr1	183047118	183047137	GTCCCAGGACAGTGCCCAGG
chr1	183047120	183047141	GGATCCTGGGCACTGTCCTGGG
chr1	183047121	183047141	GGATCCTGGGCACTGTCCTGG
chr1	183047136	183047156	GGATCCAGCAGTTTCTTTTGG
chr1	183047140	183047162	GGTCTGCCAAAAGAAACTGCTGG
chr1	183047159	183047181	GACCCTCTTCTCAGTCAGTAAGG
chr1	183047176	183047197	GTAAGGATTCTGCTCGTGTGGG
chr1	183047191	183047211	GTGTGGGAGCCAGGTCTCCGG
chr1	183047193	183047215	GTGGGAGCCAGGTCTCCGGTGGG
chr1	183047195	183047216	GGGAGCCAGGTCTCCGGTGGGG
chr1	183047199	183047221	GCCAGGTCTCCGGTGGGGCACGG
chr1	183047200	183047222	GCCGTGCCCCACCGGAGACCTGG
chr1	183047208	183047228	GAAGGTGCCGTGCCCCACCGG
chr1	183047210	183047232	GGTGGGGCACGGCACCTTCTGGG
chr1	183047224	183047246	GCTTCAGATGTCATCCCAGAAGG
chr1	183047230	183047251	GGGATGACATCTGAAGCTGAGG
chr1	183047248	183047268	GAGGCTCAGAGCCAGAGAAGG
chr1	183047283	183047305	GCAATTCCAGTCCATCTTGAGGG
chr1	183047289	183047308	GGCCCCTCAAGATGGACTGG
chr1	183047292	183047314	GTCCATCTTGAGGGGCCTAGAGG
chr1	183047301	183047321	GAGGGGCCTAGAGGGGCAAGG
chr1	183047307	183047329	GATGTGGTCCTTGCCCCTCTAGG
chr1	183047314	183047336	GGGCAAGGACCACATCCTGCAGG
chr1	183047323	183047344	GTGCTAAGCCTGCAGGATGTGG
chr1	183047366	183047388	GTCTCACAGTGTCTTGCCTGGGG
chr1	183047367	183047389	GGTCTCACAGTGTCTTGCCTGGG
chr1	183047368	183047389	GGTCTCACAGTGTCTTGCCTGG
chr1	183047372	183047394	GCAAGACACTGTGAGACCAGAGG
chr1	183047386	183047408	GACCAGAGGATCTCCACGATTGG
chr1	183047403	183047424	GATTGGAAGAAAAATGGGCTGG
chr1	183047431	183047453	GGTGATTCTAGTCAAGATCAAGG
chr1	183047435	183047456	GATCTTGACTAGAATCACCAGG
chr1	183047446	183047466	GAATCACCAGGTCAGATGAGG
chr1	183047452	183047474	GGAAGAAACCTCATCTGACCTGG
chr1	183047473	183047492	GGGGGGCAGTGGGATCTGGG
chr1	183047474	183047496	GTTCGGGGGGCAGTGGGATCTGG
chr1	183047480	183047502	GGAGATGTTCGGGGGGCAGTGGG
chr1	183047481	183047502	GGAGATGTTCGGGGGGCAGTGG
chr1	183047487	183047509	GCATAGAGGAGATGTTCGGGGGG
chr1	183047488	183047509	GCATAGAGGAGATGTTCGGGGG
chr1	183047489	183047511	GAGCATAGAGGAGATGTTCGGGG
chr1	183047490	183047511	GAGCATAGAGGAGATGTTCGGG
chr1	183047491	183047511	GAGCATAGAGGAGATGTTCGG
chr1	183047501	183047522	GGGGGGGGCTTGAGCATAGAGG
chr1	183047515	183047537	GGGGGGCAGTAACAAGGGGGGGG
chr1	183047516	183047537	GGGGGGCAGTAACAAGGGGGGG
chr1	183047517	183047539	GAGGGGGGCAGTAACAAGGGGGG
chr1	183047518	183047539	GAGGGGGGCAGTAACAAGGGGG
chr1	183047519	183047539	GAGGGGGGCAGTAACAAGGGG
chr1	183047520	183047542	GAAGAGGGGGGCAGTAACAAGGG
chr1	183047521	183047543	GGAAGAGGGGGGCAGTAACAAGG
chr1	183047535	183047557	GCTTCATCTGTTTGGGAAGAGGG
chr1	183047536	183047558	GGCTTCATCTGTTTGGGAAGAGG
chr1	183047542	183047562	GAGAGGCTTCATCTGTTTGGG
chr1	183047543	183047565	GCTGAGAGGCTTCATCTGTTTGG
chr1	183047550	183047572	GATGAAGCCTCTCAGCAGCAGGG
chr1	183047553	183047573	GAAGCCTCTCAGCAGCAGGGG
chr1	183047574	183047596	GTGTGAAGATGATTAAAACATGG
chr1	183047860	183047880	GGGGACTCTAATATCAAATGG
chr1	183047875	183047897	GTCCCCGTCTTTCTGGTAAAGGG
chr1	183047902	183047923	GGTTTGCTTTGACTCAGGTAGG
chr1	183047928	183047948	GAGAAAAACAACCATCTTGGG
chr1	183047939	183047958	GTCTTTCTTTCCCAAGATGG
chr1	183047952	183047974	GAAAGACGAGAAGTTAGAGAGGG
chr1	183047970	183047991	GAGGGAGAGTCACAGACTTTGG
chr1	183048000	183048022	GTATTTCTCAGAGCAGGCAATGG
chr1	183048023	183048045	GCCACACACTGTGCCATATCTGG
chr1	183048031	183048050	GGCACAGTGTGTGGCTCTGG
chr1	183048052	183048073	GGGTAGTACTGGGGGAGGGTGG
chr1	183048061	183048083	GAACCACACTGGGTAGTACTGGG
chr1	183048062	183048083	GAACCACACTGGGTAGTACTGG
chr1	183048077	183048099	GTGGTTCACTCACAATGTACTGG
chr1	183048114	183048136	GTTTCTTTTATGAGGACAAATGG
chr1	183048122	183048144	GTACAAAGGTTTCTTTTATGAGG
chr1	183048132	183048154	GAAACCTTTGTACTTGGGACAGG
chr1	183048136	183048158	GCTGCCTGTCCCAAGTACAAAGG
chr1	183048147	183048166	GGGACAGGCAGCACACCTGG
chr1	183048162	183048183	GTGCTATATGGGCATCTCCAGG
chr1	183048172	183048192	GACTGCAGAGTGCTATATGGG
chr1	183048173	183048195	GCTGACTGCAGAGTGCTATATGG
chr1	183048190	183048211	GTCAGCCCTGCCTTCATAAAGG
chr1	183048195	183048217	GGAAGTCCTTTATGAAGGCAGGG
chr1	183048196	183048218	GGGAAGTCCTTTATGAAGGCAGG
chr1	183048200	183048220	GGGGGAAGTCCTTTATGAAGG
chr1	183048210	183048229	GGACTTCCCCCATCACTGGG
chr1	183048216	183048237	GGCTGCTGCCCAGTGATGGGGG
chr1	183048217	183048237	GGCTGCTGCCCAGTGATGGGG
chr1	183048218	183048237	GGCTGCTGCCCAGTGATGGG
chr1	183048232	183048254	GCAGCCAGGGAACAGAAGAAGGG
chr1	183048236	183048257	GTGCCCTTCTTCTGTTCCCTGG
chr1	183048249	183048269	GAAGGGCACGTTATTTCCTGG
chr1	183048265	183048286	GGCTTACTAGAGAGGTTCCAGG
chr1	183048272	183048293	GGCTAGAGGCTTACTAGAGAGG
chr1	183048285	183048307	GTAGAATTCAAATAGGCTAGAGG
chr1	183048291	183048311	GCCTATTTGAATTCTACGTGG
chr1	183048333	183048354	GTGAGCCAGGCCTAGAGACAGG
chr1	183048341	183048363	GGCCTAGAGACAGGCCTTTATGG
chr1	183048355	183048376	GCTCTGTGGGACACCATAAAGG
chr1	183048367	183048389	GTGGCTGTTGTGAGCTCTGTGGG
chr1	183048368	183048389	GTGGCTGTTGTGAGCTCTGTGG
chr1	183048385	183048406	GCCACTCAACTAGCTGTGACGG
chr1	183048402	183048424	GACGGTAATTATCTTATGTGTGG
chr1	183048427	183048447	GAGGAGCATCAGACTAGAAGG
chr1	183048438	183048458	GACTAGAAGGCCTTCCCAGGG
chr1	183048446	183048466	GGCCTTCCCAGGGCCCTCAGG
chr1	183048459	183048478	GCTTTCACATTTCCTGAGGG
chr1	183048477	183048498	GCAGGAATCCAGTTCAGCTGGG
chr1	183048485	183048506	GCCCAGGGCCCAGCTGAACTGG
chr1	183048496	183048517	GGGCCCTGGGCATTCTCTTGGG
chr1	183048499	183048519	GTCCCAAGAGAATGCCCAGGG
chr1	183048500	183048519	GTCCCAAGAGAATGCCCAGG
chr1	183048504	183048526	GGCATTCTCTTGGGACAAAGTGG
chr1	183048515	183048536	GGGACAAAGTGGAAGGATAAGG
chr1	183048523	183048542	GTGGAAGGATAAGGACTTGG
chr1	183048550	183048569	GCTAGAAATGTCCCCAGGGG
chr1	183048561	183048583	GGTAGTTTGGATAACCCCTGGGG
chr1	183048562	183048584	GGGTAGTTTGGATAACCCCTGGG
chr1	183048563	183048584	GGGTAGTTTGGATAACCCCTGG
chr1	183048574	183048594	GCATGAATGTGGGTAGTTTGG
chr1	183048583	183048605	GTCCTGTGAATGCATGAATGTGG
chr1	183048593	183048613	GCATTCACAGGACTCTCCTGG
chr1	183048609	183048629	GCTGTTCAGCCAGGGTCCAGG
chr1	183048615	183048636	GGATGCTGCTGTTCAGCCAGGG
chr1	183048616	183048636	GGATGCTGCTGTTCAGCCAGG
chr1	183048635	183048657	GAGGCTTACACAAGGCTCTTTGG
chr1	183048643	183048664	GTTCTAGGAGGCTTACACAAGG
chr1	183048654	183048674	GTTAGACACAGTTCTAGGAGG
chr1	183048657	183048678	GGCTGTTAGACACAGTTCTAGG
chr1	183048685	183048705	GCAGTGTCTACTTTGGGATGG
chr1	183048690	183048711	GTCTACTTTGGGATGGCACTGG
chr1	183048699	183048718	GGGATGGCACTGGTACATGG
chr1	183048721	183048743	GTCATAGGACAATGCTGCCAGGG
chr1	183048741	183048760	GGGTTACCGACAAGTTGAGG
chr1	183048747	183048767	GGTCAGGCCTCAACTTGTCGG
chr1	183048759	183048780	GGCCTGACCAAAGACCCCCAGG
chr1	183048766	183048785	GTTCTCCTGGGGGTCTTTGG
chr1	183048773	183048792	GGGTCCTGTTCTCCTGGGGG
chr1	183048779	183048800	GGAGAACAGGACCCTTTGAAGG
chr1	183048790	183048811	GTGTGACTTTTCCTTCAAAGGG
chr1	183048791	183048811	GTGTGACTTTTCCTTCAAAGG
chr1	183048805	183048826	GTCACACTGGCTCCCATGAAGG
chr1	183048813	183048833	GGCTCCCATGAAGGATAGGGG
chr1	183048817	183048839	GACCTTCCCCTATCCTTCATGGG
chr1	183048818	183048840	GGACCTTCCCCTATCCTTCATGG
chr1	183048825	183048847	GGATAGGGGAAGGTCCAGATGGG
chr1	183048826	183048848	GATAGGGGAAGGTCCAGATGGGG
chr1	183048830	183048850	GGGGAAGGTCCAGATGGGGGG
chr1	183048842	183048862	GATGGGGGGTGTCCTGATGGG
chr1	183048845	183048865	GGGGGGTGTCCTGATGGGTGG
chr1	183048852	183048873	GTCCTGATGGGTGGCCTGCAGG
chr1	183048854	183048875	GACCTGCAGGCCACCCATCAGG
chr1	183048861	183048883	GGTGGCCTGCAGGTCAACAGTGG
chr1	183048866	183048887	GAGGCCACTGTTGACCTGCAGG
chr1	183048869	183048891	GCAGGTCAACAGTGGCCTCATGG
chr1	183048872	183048894	GGTCAACAGTGGCCTCATGGTGG
chr1	183048884	183048905	GTTCACTGTAGCCACCATGAGG
chr1	183048894	183048916	GCTACAGTGAACAGGCCAAGCGG
chr1	183048902	183048924	GAACAGGCCAAGCGGGCCATGGG
chr1	183048909	183048931	GTAAGGACCCATGGCCCGCTTGG
chr1	183048918	183048940	GCATCTGTAGTAAGGACCCATGG
chr1	183048922	183048944	GGGTCCTTACTACAGATGCAGGG
chr1	183048947	183048967	GGCTCTGTCATGTGTAGCAGG
chr1	183048960	183048982	GTAGCAGGATCACAAATGTCTGG
chr1	183048977	183048996	GTCTGGAGACAGAGTCTCGG
chr1	183049004	183049025	GAAGAGCTCACTAACCCCTGGG
chr1	183049018	183049040	GCCTTTCTTTGCATTCCCAGGGG
chr1	183049019	183049040	GCCTTTCTTTGCATTCCCAGGG
chr1	183049020	183049040	GCCTTTCTTTGCATTCCCAGG
chr1	183049023	183049045	GGGAATGCAAAGAAAGGCTTAGG
chr1	183059455	183059474	GCTTCCTAGTCTAGAGCAGG
chr1	183059477	183059499	GAGAGATGCTCAGCAACTCAAGG
chr1	183059481	183059503	GATGCTCAGCAACTCAAGGTGGG
chr1	183059484	183059506	GCTCAGCAACTCAAGGTGGGTGG
chr1	183059489	183059508	GCAACTCAAGGTGGGTGGGG
chr1	183059512	183059534	GCTGGGGGGAGGCAGGGCTTTGG
chr1	183059517	183059539	GCCCTGCCTCCCCCCAGCCTTGG
chr1	183059518	183059540	GCCAAGGCTGGGGGGAGGCAGGG
chr1	183059519	183059540	GCCAAGGCTGGGGGGAGGCAGG
chr1	183059522	183059544	GCCTCCCCCCAGCCTTGGCTTGG
chr1	183059526	183059548	GCCTCCAAGCCAAGGCTGGGGGG
chr1	183059527	183059548	GCCTCCAAGCCAAGGCTGGGGG
chr1	183059528	183059548	GCCTCCAAGCCAAGGCTGGGG
chr1	183059529	183059548	GCCTCCAAGCCAAGGCTGGG
chr1	183059534	183059556	GGAGCAAAGCCTCCAAGCCAAGG
chr1	183059555	183059575	GACGGACAGGTGGGTGTGGGG
chr1	183059556	183059578	GAAGACGGACAGGTGGGTGTGGG
chr1	183059557	183059578	GAAGACGGACAGGTGGGTGTGG
chr1	183059562	183059583	GCTGTGAAGACGGACAGGTGGG
chr1	183059563	183059583	GCTGTGAAGACGGACAGGTGG
chr1	183059566	183059588	GAAATGCTGTGAAGACGGACAGG
chr1	183059571	183059592	GTGGGAAATGCTGTGAAGACGG
chr1	183059573	183059595	GTCTTCACAGCATTTCCCACGGG
chr1	183059588	183059608	GGAAGAGCAGACACCCGTGGG
chr1	183059589	183059608	GGAAGAGCAGACACCCGTGG
chr1	183059597	183059619	GTCTGCTCTTCCTGGATGCTGGG
chr1	183059601	183059623	GCTCTTCCTGGATGCTGGGTCGG
chr1	183059607	183059629	GGGCACCCGACCCAGCATCCAGG
chr1	183059627	183059649	GGGCAGATGCAGGCTTGAGTGGG
chr1	183059628	183059650	GGGGCAGATGCAGGCTTGAGTGG
chr1	183059637	183059657	GGCAATAGGGGCAGATGCAGG
chr1	183059646	183059667	GCCCCTATTGCCTGCTCTCTGG
chr1	183059647	183059669	GGCCAGAGAGCAGGCAATAGGGG
chr1	183059648	183059670	GGGCCAGAGAGCAGGCAATAGGG
chr1	183059649	183059670	GGGCCAGAGAGCAGGCAATAGG
chr1	183059656	183059675	GGCCAGGGCCAGAGAGCAGG
chr1	183059668	183059688	GATGCTCCACACTGGCCAGGG
chr1	183059669	183059691	GCAGATGCTCCACACTGGCCAGG
chr1	183059691	183059711	GGAGGACTGATGTTTATATGG
chr1	183059705	183059725	GTCCTCCAGAAGTATCTTGGG
chr1	183059707	183059729	GTTTCCCAAGATACTTCTGGAGG
chr1	183059710	183059731	GAGTTTCCCAAGATACTTCTGG
chr1	183059723	183059744	GGGAAACTCATCTCTCTTTTGG
chr1	183059756	183059778	GTAAAACACAGTGATTTCTCAGG
chr1	183059777	183059798	GGTCTTGTTCTGACATCAGTGG
chr1	183059798	183059820	GTTAGAGTATCTAAGAGCTATGG
chr1	183059802	183059824	GAGTATCTAAGAGCTATGGATGG
chr1	183059812	183059833	GAGCTATGGATGGTTACCGTGG
chr1	183059830	183059851	GTGGAGACCATCTCTGTGGAGG
chr1	183059837	183059859	GGAGAGCACCTCCACAGAGATGG
chr1	183059861	183059881	GGGCTCTCTGCTCTACAGGGG
chr1	183059896	183059916	GCTGCCCATGGTTTCCTGAGG
chr1	183059900	183059921	GAGGTCCTCAGGAAACCATGGG
chr1	183059901	183059923	GTGAGGTCCTCAGGAAACCATGG
chr1	183059910	183059930	GGAGGCTGTGAGGTCCTCAGG
chr1	183059926	183059947	GGTGTGGACTTTGACTTGGAGG
chr1	183059929	183059951	GGTAGGTGTGGACTTTGACTTGG
chr1	183059941	183059963	GTAGCTATGCTTGGTAGGTGTGG
chr1	183059946	183059966	GCAGTAGCTATGCTTGGTAGG
chr1	183059982	183060003	GGCACAACATGCTATGAAGGGG
chr1	183059992	183060014	GCTATGAAGGGGACAGAACCTGG
chr1	183060007	183060028	GAACCTGGCGCTGAGCGCATGG
chr1	183060010	183060029	GCCATGCGCTCAGCGCCAGG
chr1	183060023	183060045	GCATGGCTATGACCATTTGTCGG
chr1	183060027	183060047	GGCTATGACCATTTGTCGGGG
chr1	183060033	183060053	GACCATTTGTCGGGGCCTCGG
chr1	183060035	183060057	GCCACCGAGGCCCCGACAAATGG
chr1	183060044	183060064	GGGGCCTCGGTGGCAGACAGG
chr1	183060048	183060070	GTCTGTCCTGTCTGCCACCGAGG
chr1	183060056	183060078	GCAGACAGGACAGACGCCCAAGG
chr1	183060063	183060084	GGACAGACGCCCAAGGCAGGGG
chr1	183060077	183060099	GGCAGGGGAGACTCAGAGAGAGG
chr1	183060081	183060103	GGGGAGACTCAGAGAGAGGCAGG
chr1	183060092	183060112	GAGAGAGGCAGGCCTTCTGGG
chr1	183060098	183060119	GGCAGGCCTTCTGGGCGATTGG
chr1	183060104	183060126	GTGTTTTCCAATCGCCCAGAAGG
chr1	183060110	183060132	GGGCGATTGGAAAACACACAAGG
chr1	183060574	183060596	GGGTCCTGTCATCAGGCTGAAGG
chr1	183060581	183060600	GGAAGGGTCCTGTCATCAGG
chr1	183060584	183060605	GATGACAGGACCCTTCCAGGGG
chr1	183060591	183060612	GGACCCTTCCAGGGGTCACTGG
chr1	183060594	183060614	GGCCAGTGACCCCTGGAAGGG
chr1	183060595	183060614	GGCCAGTGACCCCTGGAAGG
chr1	183060602	183060624	GGGGTCACTGGCCAAGGAAGAGG
chr1	183060613	183060632	GAGCTTATCCTCTTCCTTGG
chr1	183060634	183060653	GATTTGCTGTCCTTGCTGGG
chr1	183060639	183060659	GCTGTCCTTGCTGGGCGCTGG
chr1	183060644	183060666	GGGAAGACCAGCGCCCAGCAAGG
chr1	183060651	183060671	GGGCGCTGGTCTTCCCCCAGG
chr1	183060665	183060687	GCTCTGTCTTTGGAGACCTGGGG
chr1	183060666	183060687	GCTCTGTCTTTGGAGACCTGGG
chr1	183060667	183060687	GCTCTGTCTTTGGAGACCTGG
chr1	183060675	183060697	GGTCCTGGCAGCTCTGTCTTTGG
chr1	183060680	183060701	GACAGAGCTGCCAGGACCACGG
chr1	183060684	183060705	GAGCTGCCAGGACCACGGAAGG
chr1	183060689	183060711	GCCAGGACCACGGAAGGAAAAGG
chr1	183060696	183060717	GTCTGTCCTTTTCCTTCCGTGG
chr1	183060700	183060722	GGAAGGAAAAGGACAGACATGGG
chr1	183060701	183060723	GAAGGAAAAGGACAGACATGGGG
chr1	183060761	183060781	GAAGTTAGTACCCTCCAGAGG
chr1	183060768	183060790	GTACCCTCCAGAGGCTGTGTGGG
chr1	183060771	183060793	GTCCCCACACAGCCTCTGGAGGG
chr1	183060772	183060793	GTCCCCACACAGCCTCTGGAGG
chr1	183060775	183060797	GAGTGTCCCCACACAGCCTCTGG
chr1	183060797	183060816	GCCAGGTGCTCTTGACAGGG
chr1	183060801	183060821	GTCAAGAGCACCTGGCATGGG
chr1	183060811	183060833	GCAGCATGGTTGCCCATGCCAGG
chr1	183060825	183060847	GTCAGCTCTGGGAAGCAGCATGG
chr1	183060881	183060902	GATGCAGAAGTTGAAGCCAAGG
chr1	183060897	183060917	GGCACTCATCAGAGTCCTTGG
chr1	183060901	183060921	GGACTCTGATGAGTGCCATGG
chr1	183060913	183060935	GTGCCATGGTCCCCTGCCTAGGG
chr1	183060916	183060937	GTCCCTAGGCAGGGGACCATGG
chr1	183060923	183060943	GATGGAGTCCCTAGGCAGGGG
chr1	183060924	183060943	GATGGAGTCCCTAGGCAGGG
chr1	183060929	183060950	GGATCAAGATGGAGTCCCTAGG
chr1	183060935	183060957	GACTCCATCTTGATCCACATTGG
chr1	183060949	183060968	GTGGAGTTTCTCCAATGTGG
chr1	183060977	183060999	GAGCCCATAACTTTCAGTTATGG
chr1	183061023	183061042	GTGAGGAAAAGGTTTCTAGG
chr1	183061027	183061049	GAAACCTTTTCCTCACAAAATGG
chr1	183061031	183061053	GTCCCCATTTTGTGAGGAAAAGG
chr1	183061037	183061059	GTAGCAGTCCCCATTTTGTGAGG
chr1	183061068	183061090	GAAGCATAGCAGTCAGAAGAAGG
chr1	183061077	183061096	GACTGCTATGCTTCCCATGG
[truncated: 17,740 more rows]

## Sheet: Mouse Selected Safe-targeting
chr7	GTCTGAGATGGACTATAC
chr7	GTTTGGTACATCATATAG
chr6	GGATTTCCATGTAAAGCG
chr6	GCCATATTTGTTCTTAGG
chr6	GTGGACAGGTGATCTGTT
chr6	GGAGAACTTGACTATCGA
chr6	GCATAGTGCGGTATCTGA
chr6	GATAACTCTACCAGAGTT
chr6	GGGAACCTTATATTAGTA
chr6	GGTGATACCACTATGCAT
chr5	GTGTAGTCAGATCAATAG
chr5	GGTTGTAATGTGTGCGTC
chr5	GGTAAATGATAATACTAC
chr5	GTAATAGCTCAAACTATT
chr5	GTAGACTCAAATATCGGC
chr4	GGTCTCTCCTCCAGATTG
chr4	GTAAAAGTTGGCTTGAAC
chr4	GTTGTACCTACTCATTGA
chr4	GGTGGCTGAATTGGCTCG
chr4	GCTATATGGGCAAAACGA
chr4	GCAAAAATAACTGTTGAC
chr3	GGGTGAGATTTCATTAGC
chr3	GGCTATTAAGTGACATAC
chr3	GGTATTGACTTCGAGATT
chr3	GATAAGTGCCTTACTATT
chr2	GCACATATCATGGTCAAT
chr2	GAGAACCATTATTCAACG
chr2	GTCATACGATCTTGGTTA
chr2	GTGATATTAAGCTCAAGT
chr2	GTGTCATGGTGGCCTACT
chr2	GACATTGCCAAAGTGTCC
chr2	GCCCTAATCAATTGGTGA
chr1	GCATGCGAGGTCGGAAGT
chr1	GCCTATTTGAATTCTACG
chr1	GGGTTACCGACAAGTTG
chr1	GACCATTTGTCGGGGCCT
chr1	GATCTGGTAAATCCTGTG
chr1	GCTTAGAGACTTGCCACG
chr1	GCACTATACATGTCTAAT
chr1	GGGGCTCTTCTGCCCACG
chr1	GGGTCTTTAACTCCGACC
chr1	GATAGGCGCGTGACTATC
chr1	GACGGTGTGTCTTACCCC
chr1	GAGTGTGCCTTACCCCGC
chr1	GACAACAGTCAGGCTACT
chr1	GCTTGGCTGGTAGAACCG
chr1	GAGTCCAAATGCTTGCGG
chr1	GTGTGCAAAGTGTCGCAG
chr1	GAGGCTTGCGATTGGGCG
chr1	GCACATCGCTGGGGGCGT
chr1	GAGCTAACGAGTCTCGTG
chr1	GCGCTCGTTAACTGCTTC
chr1	GCGGAAATGGGCCATACA
chr1	GGACGCTTAGAGCAAGGT
chr1	GGATCGCATTCTTAGGGC
chr1	GGTCACCTCACATTAGCG
chr1	GATGAGTAGGGTCTCTCT
chr1	GTGAGTTCTCATGCCGCA
chr8	GTACCCTTTCTTCTGGAT
chr8	GGCGATCTTGATCTCGCA
chr8	GTGGAGTAGAAGATCACG
chr8	GGATCTCTGGCTTAAAAC
chr8	GCATACAAGTGTGCAGTA
chr8	GCCTGACGGTAGAAGTAG
chr8	GAAGTTCATTACAGTCGT
chr8	GCCAAGATTGATCATGAT
chr8	GTATGTACAGTTCAACTA
chr8	GAGATCAGTTAGGTGCGT
chr13	GACTAGTTGTAGACACGA
chr13	GCAGGGTTGGCAACTAGC
chr13	GGCGGCAGTAACTGCGT
chr13	GTGGTAGCATTCACAATT
chr13	GGGCAAGGGGACTCATGC
chr13	GGCCCAATGTCCGGTGCG
chr12	GATACCCTCCTATCTAGT
chr12	GCTGATCTACCTTATTAC
chr12	GACAATACAGGTCTGTTG
chr12	GAGACTGTATCCCTATAT
chr12	GGTACAATCTTGATCTTT
chr12	GTGTCTTTAGAATACGTT
chr12	GCTGGATCGTGATTTACT
chr10	GCAAATAGTCGGTGTATA
chr10	GTTGAACCAATATAGCCT
chr10	GCAACCTATTTGCCTATA
chr10	GCCTTTCCATCGATTTCA
chr10	GTATGACAATAGTGACTG
chr9	GTGTCTGTACGAAGCCGT
chr9	GGCCGTGGGTTCCACGAG
chr9	GCAAACGCTCGGCAGTCA
chr9	GCAAGTCAGGTCGCCGCG
chr9	GTCGTTGGTTACAAGATG
chr9	GTAAAGACATCCCTCAGG
chr9	GTATGCAGGTCGGATGTA
chr9	GGACCCCTAAAGCACGTC
chr9	GCTTGCAACTAGAGGCCC
chr9	GCAAGGAGCAGTGCTTAG
chr14	GTTGAGAAAATATTGTCG
chr14	GCACTGCGCAATTAGTTA
chr14	GTATTCGTTCTCAAATTC
chr14	GATTCCTTAACAGCATCG
chr14	GAATAATGACATGAGTCG
chr19	GACTTTCAATCGCTAGGT
chr18	GATTGGACCATTATTGA
chr18	GACTATTAGACAAGGTAT
chr18	GGTATCTAATCATTCTTA
chr18	GTTATAATATTGCCCGA
chr18	GGGCTTCTTCCCAGATAA
chr18	GTAAATTTGGCTAGTGGT
chr18	GATACATCAGCCATTCAT
chrX	GGACGAATTTATAGGTCT
chr7	GATGACAGTCAACCGAAT
chr7	GGCTTTATCCCAATGGCA
chr7	GTTGGGCAATGGGCCCCC
chr7	GTACATTAGGAGAACAAC
chr7	GTTTGTAAATGATGACTC
chr7	GCGTTGCAATGACCAAGC
chr7	GAGTATGGAGATCGATAT
chr7	GTAGGTTGGGTTTCCCTA
chr7	GAGAGTCACATTATGATC
chr7	GAGCCCTGGTCATAAATC
chr7	GATAAGATTTATAACTAC
chr7	GGACAAGACACACTCATT
chr6	GCATGCTATCATTCCATA
chr6	GTGCTACATGCACAACAC
chr6	GGGGACCATTCTCACAAA
chr6	GATCCATCCCTATGAATA
chr6	GGTCTATGTTCCAGGTAA
chr6	GCAATCGATGAGACTATT
chr6	GTCCTTTGAGTGCTATTG
chr6	GCAATACTTGAGTAAGAC
chr6	GTTAGAGCCATAAAAGAG
chr6	GTGCATTGGAAGAATAAG
chr6	GGATGCAAATCGATGTTT
chr6	GTATTGCCGCTTGTAGAA
chr6	GAGGCATAATATACCATT
chr6	GATATTGCTGACAGCCTA
chr6	GCTGTAATTCATCTAGAT
chr6	GGAGATGCGTCCTGATTC
chr6	GGATGAGTTCTCCTTGAT
chr5	GTCTCAGCCTTTATTAAG
chr5	GTCCCCTACTCGCTTTAA
chr5	GGGTGAGTATCTATATAA
chr5	GGTCATTATTGGCTAATA
chr5	GATTCTATAACTCCCTTT
chr5	GTATTAGACTGGAAGGTC
chr5	GTATGCTGAAGGCTTCTA
chr5	GCAAGTTCAGATGATCTA
chr4	GTCACTACCTATTTAAAT
chr4	GCTTTCTGTTGCATGTCC
chr4	GCTACTCTGTGAAATGAT
chr4	GGGGCTGGCTATGACCAA
chr4	GGTAGCACCTTTAAGTCA
chr4	GCGTATATCAAAACAGTA
chr4	GCTATTCTCAAAGTAGTA
chr4	GAAGAAAGGGTACATCCG
chr4	GATTGGTCACTTAAACAC
chr4	GCCTATGAGAGATCCATT
chr4	GACAGGGTACCATCTTAT
chr4	GAGTCTTATATAATGCAC
chr4	GTACTTCTTCCCTATAGT
chr3	GTTCACAGTGAACAATAG
chr3	GATTAAGGGTACCTTCCT
chr3	GGATTTCCTGACATCCGC
chr3	GGCATGATTGTCACAACA
chr3	GGGTGTTTACGCTATAAG
chr3	GTGAAAGGAGTTCTATTC
chr2	GGCTAATGCTCTTTCAGG
chr2	GCATGTCGATCTTGAGAA
chr2	GTGTGTCGCAGAGGTTAC
chr2	GGACCATATCAACTACCA
chr2	GTTCACTTATTCCAATTC
chr2	GAACATCTAATACCCACT
chr1	GATTGGGCACTCCAACAA
chr1	GCGACTATTACTTATTAG
chr1	GATAGTGTTTGGGCACCC
chr1	GGTGGTTTAGTCAAATCT
chr1	GTCCGGGTCTAGAGGTTC
chr1	GGCTCGTTCTCTTAGTCC
chr1	GTCCCCCCAGCTCCATAC
chr1	GTGTGCTCCTACGGATAA
chr1	GAGCCCATTTGTTGGCGG
chr1	GGGAACGGAGGGTTAATG
chr1	GCAATCTAGCCATACGAA
chr1	GGAGCCAACAAACACTTG
chr1	GAAGGGCACGTTATTTCC
chr1	GGCTCCCATGAAGGATAG
chr1	GAGTTAGACTACATCTGG
chr1	GTCCCCAGTAATATGAGA
chr1	GAAGTTAATGTCTCAACC
chr1	GCGTTCAGATGCATTGTG
chr1	GCTGTTCCCCTAGAAGAG
chr1	GCTGGCCTCCTGCCCGTC
chr1	GCCCTGTAGACTCTAGGT
chr1	GGATAGAGCCGTGGGATA
chr1	GAAGCCAGCGGGCGCACT
chr1	GGATCCCCGGACGCTGAC
chr1	GTGAGCTGTCCTGTTAAC
chr1	GGGTTGTTGAAGTAGTCT
chr1	GCATTTCACTCTTTGGTG
chr1	GTAGTATTGTGCTTCCGA
chr1	GAGATCACTTGGATATAA
chr1	GATCGATTTAAATAACAA
chr1	GGATGAATCATAACTAAT
chr1	GCGTCTTGTTCTGTCAGG
chr1	GGTTTAATATTCATTTAG
chr1	GAGTGCTCTATTAACTCC
chr1	GCTTTGATTCTTTCGCTC
chr1	GACCCCTCAGAAGGGGTC
chr1	GATTCTAGCGACCCCTTA
chr1	GTGGTGCCTTTACCTTCG
chr1	GATCCTGGCGTACACGT
chr1	GCCATGTGTTAATTCTGG
chr1	GCAAAGTCGAGTGTGACA
chr1	GCACGATATGAAAATTCT
chr1	GACAACGAAGATTGAAAG
chr1	GAAATATAACCGTCACCC
chr1	GACAGCCGGCCCTGCACT
chr1	GGCCCGGTGCATTTCACT
chr1	GCATCCCCGTGGAGTGCA
chr1	GGCTCACGTTGAAGATCT
chr1	GCTCAACGGGGACCATC
chr1	GACAGGCATCATACTTAA
chr1	GGTCATGGCCAAACAGAA
chr1	GTTCAAATGTAGGAAATT
chr1	GGTTATTTGACATCAATA
chr1	GACACCTGAAAGCTGTTC
chr1	GGACCATTATATTTAAAT
chr1	GGTTAATCTTATCACTTC
chr1	GAATTGCCTATTAGTTTA
chr1	GTGACATGTTTAAGTAAG
chr8	GGCTCACAACACCTGGCA
chr8	GAATTGGCAGATTGAAGC
chr8	GGTTATTACCAGGCGTTG
chr8	GCTTGATAAATTTGGTTG
chr8	GGCGTTATAAAGAACACA
chr8	GTGAAGCGAATATATTA
chr8	GACGTATAATACCTGGTA
chr8	GTGGCGCATATTGGGAG
chr8	GGCCTTTCAAATGTATAG
chr8	GGTAGCAAGTACTATGAC
chr8	GGATTGCCTAATCAATAC
chr8	GAAAGCGTGTCCAATATT
chr8	GCAGTACTGAAATCACCT
chr8	GGCAAACGAGAGTGTAAA
chr8	GTTCATTATATAAAGAGT
chr8	GCTCCAACTTTATTGTAA
chr8	GAACTATGAGATGTCACG
chr8	GATCCACCCTCTAAGTTG
chr8	GCTCCTTATAATGTCTAC
chr8	GATCACAGAGTTATCCAT
chr8	GATCTAAACAGCACTATC
chr8	GCTCTAGAAGTAGACCTA
chr8	GGCCATAATGGCCCATTA
chr13	GTCCCAAAAATTCCTTGG
chr13	GAGTCACTTATTGTCCAT
chr13	GCAGGTGCCGGTTTGCTT
chr13	GTCCCTCAGCAAGGACAT
chr13	GTCCGGGATGCACTGTGA
chr13	GTACGTCCTTTGCCTTAA
chr13	GTGTTGAGTATCACGGAT
chr12	GAGCTTCTCCCTTAATTT
chr12	GCAGCAGATTTATCCGC
chr12	GTTATTCTAAGTACGAAA
chr12	GTCACGCCAAATTCTATG
chr12	GAGTTAAATAGTTGACAT
chr12	GATATTGACTAACCATTA
chr12	GCAGTAACAACATAGATT
chr12	GAGGAGCATACGAGCTAA
chr11	GTAGCTCTACTTCTACCT
chr11	GTCCTTTCAGTTGAAATA
chr10	GCTTATATGATGATCTTA
chr10	GCATATATTAAGCTACTA
chr10	GCACGACTCTTAACATCA
chr10	GACCTAGACACGTGGACA
chr10	GATATGTTCAGCACTGGA
chr10	GAGAATTAGCAGACGTCT
chr10	GTTAAAGCCCATATTGAG
chr9	GATTATATGCCCTATGAA
chr9	GGGCCAGTGTGGGTGCGC
chr9	GCGACAACGGAAGGGGCG
chr9	GCAAACCTAGATGGTGCG
chr9	GAACTACCTATATTAGTA
chr9	GTTTAGGGGCAGTACCAT
chr9	GGTATACACTTCGCATGA
chr9	GATCCCTTACAGATATTG
chr9	GTAAGAGCAATCTTGTGC
chr9	GATTGGAGTCGGCATGAT
chr9	GCAGCTAGATACGAAGAT
chr9	GTTTATTATTGACAAGCT
chr15	GTACTCTAAACATTAGAT
chr15	GTAAGGGACACTGTATAG
chr14	GTTATGAGGCTATTAGAT
chr14	GACAAACAGACTAATTAT
chr14	GTTGGAATCATTTAATAT
chr14	GTTATATCATCATATGTC
chr14	GTGTAATGGTGGCAAATA
chr19	GAGACGGTGCATCCCACC
chr19	GTTAAAGTGTACAATCTT
chr18	GCCTACGAGACAGCAGAA
chr18	GGTCTTAATCTAGTGACA
chr18	GGGCCACCACTATGACTT
chr18	GCAATCTAGCTGGTAGTA
chr18	GATAAGCAAGCCTAATAC
chr18	GACCAGAGCAGGTCCTAT
chr18	GCTTAAGGCGAGGTGACT
chr18	GGGTGACCCTCATTCATG
chr18	GAATGGACTAATTGGGCC
chr18	GTTCTTACAGTATTATCA
chr18	GCCAATAGTAAGTAAGTA
chrX	GTTCCTATCATGTAGGGG
chrX	GGAGCAACAAGCTACGTA
chrX	GCATAACGATCTTCATC
chrX	GGAGCTAAATTTGCCTTA
chrX	GTACTGATGGAGGCCTAA
chrX	GAGCGATAGTTATTACAG
chrX	GGGCAATAGCGATTCAT
chrX	GTTACCTTGCATGTTACT
chrX	GCTACAGCCTCATAGCAT
chrX	GCAATGGATTCCTAATCT
chr7	GTTATTTAGCATAAGGTG
chr7	GCTCTCTAACCTAGTTCT
chr7	GTAGACTTTCTACAAGGC
chr7	GGGGTTGTTGCAATTCAC
chr7	GTGAATGCTTTGTCATGT
chr7	GAAATGCCAAGAATTATC
chr7	GCTGGACCATCATAAACA
chr7	GTTTGGTCACTGACTAAT
chr6	GATGAATTTGGAATGCGC
chr6	GGTGACAATATCCTAAAT
chr6	GGGCCAAGAGTGCTCTTG
chr6	GACCATCAGTGCAAGTCA
chr6	GTGATAATATCTACCTAT
chr6	GTATCATAGTGGCATAGT
chr6	GCAATGTACCATTCAGAT
chr6	GGACCTCACTAATAAAAT
chr6	GTGCTATTTGACCAAATG
chr6	GAATCCAACAATCCAATT
chr6	GCATTTCTGGTTAAGATA
chr6	GATATCTGTCTAGCTACA
chr6	GTACTTAGATCAAACAGT
chr6	GTATGAGTAGCAGCGCTT
chr6	GGCTACAAGGTGGTTCAT
chr6	GCAAGTCAGACTTATGTT
chr6	GGAAAATTCTAGATCTTA
chr6	GTAGGAGCCTGCCAATGG
chr6	GGGCTCTTTATTTCTATC
chr6	GTCAATCTAAGTTCAACT
chr6	GCATCACGAATAATGGGT
chr5	GGGCTATTACAGTGTGAG
chr5	GGATCGACAACAGGATCT
chr5	GAGACAATCTGCCTTGGC
chr5	GGCTCATTGTTGTCTAGG
chr5	GAGGGACAACTCACTTCA
chr5	GATCACATAGACCATTCT
chr5	GTTTAAAGTGAGGAGCG
chr5	GAGATATACGTCAAAACA
chr5	GTGCAGTCAAAGTTAGAC
chr5	GAATTTCTCCCTAAGGTT
chr5	GCCTAGCAATATATACTT
chr5	GGGGCATATAATTATTTC
chr5	GGAGAAAACAGGAGACGG
chr5	GTTCCCCATATTATCTGA
chr4	GTTGGGACACACTTTCAC
chr4	GCTACCTGGAGCTGCAAT
chr4	GACAGGGTACTTGCAGTT
chr4	GAGTCATTCATGTCTAGG
chr4	GAGGTTCATACAATACCA
chr4	GTGTTGGGATTCTGCCAC
chr4	GAGCATCATATATCCACA
chr4	GGAAGTCTACCCCACAAT
chr4	GTGGTTACGGATTTCTTT
chr4	GTATAGTTCTCTATTATA
chr4	GCACTACTCTTTCCCAGT
chr4	GCTATGATGATACTACAA
chr4	GCCGACCTGTGCCACTAC
chr3	GACCAATACACTGTCAGC
chr3	GTATTAGAGGGTTTGAGA
chr3	GTTCAGCCAACTCTTAAC
chr3	GTCAGCGGGATATATTGG
chr3	GTAGGTCAACCTATATC
chr3	GAAGAATAATAATGTTCG
chr2	GGCTGAGTATGCTTGATA
chr2	GGCACGTACTGATGAAA
chr2	GTATAATCTTATGCGAT
chr2	GTCTATGTCATTTGCACC
chr2	GCCTTATTAATGTAAGGC
chr2	GTAAGACACCCTTGTGCT
chr2	GATTTGTGTATCATGCTC
chr2	GAAGAAGTTGCAAAATGC
chr2	GATGGAACCACAACTTAC
chr2	GCATTATTAAAACCCGGA
chr2	GATGTACCCATCAAGATC
chr2	GCTGACATGTTATGACTG
chr2	GTAAGATACCACTTCTTC
chr2	GACATTGGGAGCTCGAT
chr1	GAATATTTGATTGGGAAC
chr1	GCAACTGAAGGTCCTACC
chr1	GACAAGTCATAATGCAAA
chr1	GACTCTCAATATCAACCA
chr1	GGACCAAGTGATAGCAGG
chr1	GTTGCAACGCTCTAACC
chr1	GAAGGGCTCTCGGTTCAT
chr1	GGCTACTGTATCAGTGAG
chr1	GCATTCACAGGACTCTCC
chr1	GTTAGACACAGTTCTAGG
chr1	GGAAGAGCAGACACCCGT
chr1	GGAGGACTGATGTTTATA
chr1	GAAGTTAGTACCCTCCAG
chr1	GATCTAGCCTTTAAGTGC
chr1	GGGTGAGAACTCGAACAA
chr1	GTGTATGAAGGACCACTA
chr1	GGCACACAAGGCGGAGGT
chr1	GAGGCTAGCGATGTGCTC
chr1	GGAAATTTGTCCATCTAG
chr1	GGGATTCCACAAGGGTCG
chr1	GGATAAGCTAGTGATGAG
chr1	GAGATTGACCACATGTCT
chr1	GAACAACTCTCTGACTAT
chr1	GCTGTAGGAAGGAGCGT
chr1	GAGCATCACCTCGTGTA
chr1	GACGTAGGGGTGAGATCT
chr1	GCAGGAACGCGTTCTAAA
chr1	GGAGGTTATACTGAAAGA
chr1	GCGCAGGGTTCCAGGGAT
chr1	GGACAGCATCCACTCGGA
chr1	GCCAGGCCCGACCAGAAC
chr1	GGCCTACAGTTCTGTCAA
chr1	GCGCAGAACCAGCCTGGT
chr1	GAACAGCCGTGTCTACCC
chr1	GACCCTAGCTACCCAGCT
chr1	GATGTCCGATAATCAAG
chr1	GACGACCACCGGGTGCA
chr1	GCCCAATCTTGACAGCCA
chr1	GGTGGTCCGAGTTCTGGC
chr1	GATGAGTGTACACATCTT
chr1	GAGCTAATAATGTCTAAT
chr1	GATTGCTTTACACTGCTA
chr1	GTTAATATAATGCACAAC
chrY	GACAGCATTTGCGAAGCC
chr8	GCCCACTATCCATACTGA
chr8	GATCCCTGACACCCATTG
chr8	GTCCATGCTGGATCCAAT
chr8	GGGTACTTGATTTGACAC
chr8	GAGTCTTTAACTTCTAGT
chr8	GTTAAAGTTACACGTACT
chr8	GGATTATCCAATGCCTCC
chr8	GGTCACTCATTTAAGGTA
chr8	GTTCTTTCCACCCATGAG
chr8	GGCTAAACACATTTAAAC
chr8	GGACATATAGCAGGAATT
chr8	GATTCATAAACGTGAATC
chr8	GTATAACTCTCTCAATC
chr8	GAACGACATTGAATCAAT
chr8	GCTCATAGAGGTCAGTGT
chr8	GTGTCAAAAGATCCTCAC
chr8	GTCTAATAGAGGGATAGT
chr8	GGATCACATCAACTCTTT
chr8	GCCTTATTGGGGAAAATT
chr8	GGCCAAGAAGTCTTGCAT
chr8	GATATTATTCTAGACAGT
chr8	GTGACCTAATATAAAAGA
chr8	GGAATGATACAACTCTTC
chr8	GTCATTCATGATCATACC
chr13	GGCTCTGACTTTAAGTAT
chr13	GAGACTAGGGCTATAAAG
chr13	GATCTTAGTACTTGACAC
chr13	GGGTTGAAGTAATAAGTG
chr13	GGTCCTTCACCCCGGCAG
chr13	GGCTTAGTACCTTCATGT
chr13	GTTACCAATAATTTCTGG
chr13	GCAGCGGAACCCTAACCC
chr12	GGTAATAGACGAACTCAT
chr12	GCAAGTTTACCATGCTTC
chr12	GTGAGAGGCATCAGTATC
chr12	GTCTCAAGTTTATACCAA
chr12	GAGTCATCGATAGTTTA
chr12	GTGGTCCTTCAAAAATTG
chr12	GGTTCTATATATTCACCG
chr12	GATCGAATGGGGTCATCT
chr12	GTAAAAGTCACCTGGACT
chr12	GTTCACGGAACGAGAATA
chr12	GAATAAATAGTAATTACG
chr12	GGTGAGGTTATTCCTAAT
chr12	GCACAATAAAACACGCAT
chr12	GGTTGGCAGTTCACCCCG
chr12	GTTCACAATTCTTGATTC
chr12	GAAATTCCTCCTTATACA
chr12	GTGGGTTGGTACATAACT
chr12	GGCAATGGACACTTGTAA
chr12	GCTACCATTATAACTATT
chr12	GTGAATCGTCATCAATGT
chr12	GCCTACCTGCAATTCTTT
chr12	GAGACCATTCTACTTAAC
chr12	GGTTTACTTTGAAGTAAG
chr12	GAATATATCTGTAGTAGG
chr12	GGTCAAAAGCACCCTAAC
chr11	GGAGCCTTGCTAATATGG
chr10	GGAGAATAGCACCACTTA
chr10	GGAGAATTGCAATGGTAC
chr10	GTATTGGCTATTAGTCTT
chr10	GTCTTGGCAATAAAGTTG
chr10	GGCTGAGAATGTCTTGAT
chr10	GACTACCAGTCTCTAATT
chr10	GGTTTCCTATTAAAGTCT
chr17	GGTAAGAAATCTTGTGCA
chr9	GGAGCCACACTTTCATTG
chr9	GAGCGCGCGCTGCGTGTG
chr9	GTGACTTCCCCCGGCCAC
chr9	GTTTAACAGGGACAGACC
chr9	GGGGCAATGGGATCCACG
chr9	GCTTGTGTAGACTTAGGT
chr9	GATTACAGTAGCCAGTTA
chr9	GTCAGTAAAGTACAAACC
chr9	GCAGTAGTCTCATTCAAC
chr9	GGCAGTTGATGAAGTCCT
chr9	GTATGGGTAACTGGGTTA
chr9	GACCATTTAAATCATGGA
chr9	GTAAACAGTCCACTTGGG
chr9	GGAACCTTATTAATTGCA
chr9	GTATTGCTTACAGGGATC
chr9	GGAACTGTGGATGAATCC
chr9	GGTTACTGCGGTTCTAGG
chr9	GCCAAGAGGAATTTCTTA
chr9	GTTAGGAAAGCTAGTGAT
chr9	GATCCAACCGGGTTGCTG
chr9	GTACCTAGGATAGAGGGT
chr9	GTAACCTTCAAGTGAGTC
chr9	GTCCTGACTACTGGCTAG
chr9	GACTCCACAAACACAGCT
chr9	GGGCAATCTCAATGTGGT
chr9	GTGTGGGGAATTAGCCTT
chr9	GCTGGTTGAGTATTGGAG
chr15	GTTGGTTGATGCACCTTA
chr15	GATTAGGAACATATACCT
chr15	GGTTCTTGTGATTACCAT
chr15	GCTTATAGGCTATTGCAT
chr15	GCCAATAACACATTAGTA
chr15	GTTAAGCAAACTGGTCCT
chr14	GTCAAGTAAGTAGACTTA
chr14	GAATAATCCATATGTAAT
chr14	GATTGAAAGAATCCGGAG
chr14	GCAGGCAATCCTTGGGAT
chr14	GTAAAAGTTTGACTAGTG
chr14	GCTACTATAATATGATGA
chr14	GGTTATTTCCTTTGACGA
chr19	GTAAAGTAGGACTGGTAA
chr19	GGTGTATGTGGCCATTGA
chr19	GCTCAATCGACTCTATT
chr19	GGCTAGGCTCTATATCAA
chr18	GTGACCACTGTAAGTAAC
chr18	GCCACCGTAGGCACCTGT
chr18	GCTCTTCTGTGCATCGGT
chr18	GAACACCACATACTCAGC
chr18	GTCAGGATAGTTTGTCTT
chr18	GAATCTAATATTGGATCA
chr18	GTAATCTCTGGTTCAATG
chr18	GTTACTGAACCATAGTGA
chr18	GCCAATACCAGTTTACTA
chr18	GGCGCCCACCCAAGCCCA
chr18	GCTTCTTGTCTGCCTAAC
chr18	GGGTGATTGAAAACTTTA
chr18	GGTAATCCTGCCTCCATT
chr18	GCAAATTTAGTTCCTGAT
chr18	GACGGTCTTGTCACAAAC
chr18	GTGCGAAATGCTTCTTGC
chr18	GAAGTCATCATCACTATA
chrX	GTGCAGGAAAGTAGACAT
chrX	GGGATCAGATAACTCCAA
chrX	GGAGTTACTATTTAATGT
chrX	GCTGTTCCTATTCTCAGT
chrX	GACCAACAGGTTCTTTAA
chrX	GCCTCTCCTCCACATAAA
chrX	GCAGCATATGGTATTATA
chrX	GCAGTCTAAGGATATCTT
chrX	GTACTCAATATTAACAAG
chr7	GATAGACCTGAAACAATT
chr7	GTATTGAGAATAGTCTGA
chr7	GTTAAGTGACTCTGGACA
chr7	GAGACCTGTTAATAAGTG
chr7	GCCAACAGTGCTATGTAC
chr7	GTTTGTTCCCTGATGGAT
chr7	GTGCTACCATATGACTGA
chr7	GGTGTTAGAGCATCAGGT
chr7	GCAACTTTACCTGTTGC
chr7	GTGATTCCTCTGACATAC
chr7	GATATTTGAACTTTCGT
chr7	GGTAAAAGCTCTCTGACT
chr7	GTCTCATACCATGAGCTA
chr7	GTAAAGTCCCCTCATTA
chr6	GGATTGAATAACATTAGA
chr6	GAAAGGTATTGCTTGTCG
chr6	GAAATAGTGAGTGGATGC
chr6	GACAGCTCCATGGCAGCA
chr6	GGTTGAACATTTCCGTG
chr6	GCACCTGTGAACTTGTTT
chr6	GATTATAATGAAAAGCAC
chr6	GTCCGATCTACACTCCA
chr6	GAATACTTTATGAACTGA
chr6	GGAATGTTAAAAACGTAA
chr6	GTCATAATCTTGGACCTT
chr6	GTTGCTGAGTCACTAAAC
chr6	GGATAGCATTGAACGTA
chr6	GAAGCTAACCAGTCTGAC
chr6	GAAGGGAGTGGTAGAATC
chr6	GTAATCTCACTGTCAGTA
chr6	GACTGGCAGTCTAAACCC
chr6	GGCTTAAACGTTGTTGT
chr6	GGTGATTTCATACTTGTC
chr6	GATAAATACACTCCTTTC
chr6	GTCTGTGCTAGAGCATCA
chr6	GAGAAAACATGTAACGA
chr6	GTATATGCCTTCTGATTA
chr6	GCAATATAATAGATGATT
chr6	GTGTATCTCTGTTCTAAT
chr6	GTCAACTCTGATTCAATA
chr6	GATAAGCTTCTTTCTGAT
chr6	GTTTCTGAATGTGCAAGG
chr5	GATAAGGCTTATAACCTT
chr5	GTTTCTGAGCACTTCTTG
chr5	GGGATAAAAACCATTACC
chr5	GAGTTAGTCATGGCCTCC
chr5	GTAATGGTAAAGGCTTGT
chr5	GTCCGCTTATGAAAACC
chr5	GAGTTCAATATATATATC
chr5	GACAACCTAGGACACATG
chr5	GTTAAACTCTTAGAATCA
chr4	GGTGTAAACAAACCTAGT
chr4	GAGGCTATGACTAATTAC
chr4	GACATTAAAGGATCTTTA
chr4	GGTAACTAGCCTAAACTA
chr4	GGATAATTAAAATATGGA
chr4	GATAATCTTTATTCGGAA
chr4	GACACTACAGAATCGCT
chr4	GAGTGCAAATCAGTCAAG
chr4	GTACAGTGAGAAGAGTAA
chr4	GGAGTAAGTTGCGGCCA
chr4	GTGCACTTTACAACTGAA
chr4	GTATTGGTGGTTGCTCAG
chr4	GTAAAGTGAGAATGTTAG
chr4	GTATTATGGCAGATAAGG
chr4	GACTGGACAGCCATGGTC
chr4	GATATGCTATTCAAATAC
chr4	GAAGCTTAGGCCTTGTAA
chr4	GAATAGTGCATGTTTACA
chr4	GCTGTGGTAGTTCTATAG
chr4	GTAATCTATGCTTAATTT
chr4	GATTAAATGGGTCAAAGT
chr4	GAGACTTATGACTTACCA
chr4	GTAGCTCAGACTGGGGAT
chr4	GATTACTTCTCTAGGAAA
chr3	GCCTTTGATGTATAAATA
chr3	GAATAAACTTGTACTGTC
chr3	GAACATACTGATAATAAG
chr3	GTTACACTGGAGCAAAAG
chr3	GTATTAGATTACCTGGAG
chr3	GCCATTATGGTACAGATG
chr3	GAAGCAGGGCTTTACCTT
chr3	GGTAAAATCTCCTAATAT
chr3	GAGTAACTAGAGGTTACT
chr3	GCAAGCACAATTACTATT
chr3	GCCTCAGTGAATCTCCTT
chr3	GCTTTCAATGGCACACCT
chr3	GTCATATGCTCCAATCAC
chr3	GTACTTGACTCTAATATC
chr3	GGTTTAGGGAAACCTTTC
chr3	GACTATAAAATTCTCCTA
chr2	GAATGGGCTGCACACAAC
chr2	GCCTCTTCCACATACGGA
chr2	GAAATTATAAGAGGATCC
chr2	GGCAATTCCAAATTATTT
chr2	GTCCTGATCTCATAGCAG
chr2	GGATAAGTATAATGGCAT
chr2	GGTAGACTCGCTTCTTCA
chr2	GAATTACCATCCAATACA
chr2	GAGGCATGGCAAGAGTAT
chr2	GTTGGAACATTGAACATA
chr2	GATCGGTCTTATATGTA
chr2	GGTAGTTGCACATGTTTG
chr2	GTTCCTGCATAGCTAATT
chr2	GATTCCAGATCGGTGAGG
chr2	GTTAAATTAGATAGAACA
chr2	GTATATTGCCTGGAGTTT
chr2	GCTCAGTCTGCAAATCAT
chr2	GTAGTTGAGTACAAGTC
chr1	GTCATAATTCCATGCTAG
chr1	GGAGAACCTAGTTTCCTC
chr1	GTTTCATGGAATATTATC
chr1	GAAATGACTTGAGAGTGT
chr1	GCCAATGGCTAGGGCTAT
chr1	GTGAGACCAGTACATTTC
chr1	GTGGGGTTGGAGACCGCA
chr1	GGGGCCATGATGCCCAAG
chr1	GGGGACTCTAATATCAAA
chr1	GTCCCAAGAGAATGCCCA
chr1	GATGGGGGGTGTCCTGAT
chr1	GGCAATAGGGGCAGATGC
chr1	GCTGTCCTTGCTGGGCGC
chr1	GTCAAGAGCACCTGGCAT
chr1	GGGACCAGCTAGGGCATA
chr1	GGGTCCATGGAAGTGCTT
chr1	GAAACTATTGTATCTACA
chr1	GAGGAAGCCTGTTCCGG
chr1	GGGTAAGCTCCAAGTGTG
chr1	GTGCTCCCGCCTCTCCTG
chr1	GCCTAAGATAATGTCCCT
chr1	GTTGTATATAAGATAGCC
chr1	GGTTCAGTGATGGTTGAC
chr1	GTGAGTGCACAGCCACTA
chr1	GCAGAACATGTAGTTCAT
chr1	GAGTGTTCTGGGTTAATA
chr1	GTGGTGAGTATAGTAAGG
chr1	GGACTGATGCCTGACAAT
chr1	GGATTGATTGCCTAAATA
chr1	GTGAAACCAGGGCCTTTA
chr1	GATTAGGCCTTGACAGTG
chr1	GGCCAGTGTAAGCCCCCA
chr1	GATACTTAAAAATCGTGA
chr1	GCATATGATCCAGACAGG
chr1	GGGCACTTATTGCCCACA
chr1	GGGCTAACAAATGTGTTA
chr1	GTACCAAAATTTCACCTC
chr1	GAAACTCTATTTCTATGC
chr1	GAAGTGGCAAAACACTTT
chr1	GCAGCTCATAAATACTCA
chr1	GATTTCTAGGGAACCATG
chr1	GAACTACATTATATCATT
chr1	GATTGCATTAGGTGTCAC
chr1	GAAATTTATCTTCAAAGC
chr1	GATGTAGACATGGAAGTC
chr1	GAGCTATTTCTACAATAC
chrY	GTTGACCTCAGGTTTATG
chr8	GCATATTTCCTTCTTTAC
chr8	GTGTGTAGCGCAAAGTGA
chr8	GCTATCACTGACACAAGT
chr8	GATAATGTGTGGAAAGGC
chr8	GGATCTTTACAGTCAGGT
chr8	GAGACATTTGAGACTATA
chr8	GAATGTTAAGACAGTGGT
chr8	GACTGTGATGTCTCTTAC
chr8	GCATCCATAGGGAGGTTA
chr8	GGGAGATTCATATTTATA
chr8	GCTGATAATAGTTTCAAC
chr8	GGATTCTAGAGATTATAT
chr8	GCAAAATTGCATTCCCTC
chr8	GACTGCTAATAAGTGAGT
chr8	GTACTTACTGTGTGTTTA
chr8	GCAGATAAATTCTATTAC
chr8	GTTCTTTATCAATGCTAC
chr8	GCTCCATAAAATGCATTA
chr8	GATGCTATTATCTAAAGG
chr13	GAGAAACCTTTCATAATA
chr13	GAATTCCTTCACTATTAA
chr13	GAACGGTAGGCAACTCTG
chr13	GCTCCAGCCGATCTGCTC
chr13	GTAAAAATTCGGATAGA
chr13	GGGGTGCCTATTCCAAG
chr13	GAAGCCGGGGAGACCTTC
chr13	GTCCAGCTAAGATAAAAC
chr12	GTGATACCACTTCTTGTG
chr12	GCAGGTTGGTTTACTCTC
chr12	GCAGCCTGAGAGTTTACT
chr12	GAAATTACCAAGAATTCC
chr12	GACTAGAATGTTCTATTG
chr12	GATGTGACTTTACATGGT
chr12	GTGCAGAAGCCCAATAT
chr12	GCACCTAATTGTAGTCA
chr12	GTGGATTGGAAGGATGAC
chr12	GATCCACAAGTAATTGGA
chr12	GAATTTGCATAAGTCCAG
chr12	GCAAAGTATCAGTCTACA
chr12	GGTAATAATAAACTAGCC
chr12	GTGGGCATGCTATATTA
chr10	GTGATGATCCATTGATGT
chr10	GACATATTCTATTGCTTA
chr10	GACTCCACACTTACACTC
chr10	GACTAGCTACAAGGATGT
chr10	GGTGCAGCTTATATACAA
chr10	GAACTTATTTCCTAGTAG
chr10	GAAAAAGGATGTTTAGTC
chr10	GGTTTGTGACTCAGATAC
chr10	GATGTAGGTACTGTGCTC
chr10	GGATGTACTCTCAAAAAC
chr10	GATCAATGCTATGCACTA
chr10	GCCACCAGGATTCTCATC
chr10	GGCTTTGTTAGGATGTAG
chr10	GTAATGACTATGGTTGGA
chr17	GAGGACATAAGTAGGCCT
chr17	GTGCCCTATTGTTGTGTT
chr17	GTGCTTATACAGTGTCAC
chr9	GGAAAGTTGCAATGTCTT
chr9	GTGCAATAGCTATACCAA
chr9	GAACTAGTTCTACTACTG
chr9	GACGCGACAGATGTGGGG
chr9	GCATCGGGACCCCAAGC
chr9	GATTGCAAGACACATTGT
chr9	GATCTTAGATGGATGAAT
chr9	GTAGTTTGATGGGTTGTG
chr9	GTCAGAGCTAGATGACAT
chr9	GACTCCAAGTCATACAAT
chr9	GTAAGGATAGTGGTCTGG
chr9	GACGTCTTGAGCTCAAT
chr9	GAGATAAACGGAGGGTAA
chr9	GCGATGTTTCAAAGGCTC
chr9	GTGGAAGATATTTAGCTA
chr9	GTGATGGGCACTACAAGC
chr9	GGTTGACTGAATCAGGGC
chr9	GGTGAAGCAAGCACACCT
chr9	GGTTAAAACCCAACAATC
chr9	GTACTTGCTTCAAAACTC
chr9	GAAGAACTGATAGCTTCA
chr9	GGTGGTTCACAAAGCGTG
chr9	GACACATCTGATAGTATG
chr9	GGCTTGTTCTCCTCCGGA
chr9	GAGATGGCACAGGCACAT
chr9	GGGGAAATTAGTGACTAT
chr15	GTAGACAATAATCCAGTT
chr15	GCAATAATGATGCCCCAA
chr15	GCATCCAGAAGGGTTCAC
chr15	GGATAACCCTAATCCAGA
chr14	GATGTAGTACCTAGGTAA
chr14	GGGTTGTTCTTATAATTA
chr14	GGGCTCTTAAAAAATATA
chr14	GGGCAATCATTTAGCAAA
chr14	GACTTTCAACTGCAAGAT
chr14	GAATGAAAGGATGATTAG
chr19	GCATGAAACCTATGAAGG
chr19	GACAGTTTCTGGAAATCA
chr19	GAGTACCTCCTGGAGTAG
chr19	GATTGACTCGTGTGTCTG
chr19	GCTATTGATGTGTCATAT
chr19	GGTTACATTTGATTACAG
chr19	GAGACATGTTGAACACAA
chr18	GGTGACCCAATATCTGTG
chr18	GTTGTCCATTGAGTGATA
chr18	GAGGCCCCTCTGGGCTTA
chr18	GTTTGGCTGCAACTTCTG
chr18	GGCTCCTGATAGTCAATT
chr18	GCAGGATAAAGCACATCC
chr18	GTGGTGATAGATACTTCA
chr18	GAGTCATCGGAGATTCCT
chr18	GTCAAATAGGTAATTATG
chr18	GAAAAGCACGGCAGACTA
chr18	GATGTGCAAGGTCGTCA
chr18	GAATCTTCAAACACATCA
chr18	GCTTCTTCCACCCCAAAG
chr18	GGCTTCACCATAGACTTA
chr18	GGATTTCACAGCTCTAAT
chrX	GTGACACTTGAGTGCAAG
chrX	GGTCTATTAGTAGCCAC
chrX	GATTCTTATACTAAGTGA
chrX	GCCCATGCTTGTATATGC
chrX	GTCCGATTTATAATCCT
chrX	GTCATAGGATCCATGTAA
chrX	GATGCTCTCACTTGCTAA
chrX	GAAACTTAGTAGACACCA
chrX	GTTAAATGCAATCTCACC
chrX	GCATGATATGTTACTGTG
chrX	GGTATGCATCCTGATCTG
chrX	GATGATTCTGAATAGACT
chrX	GCTCCTAATTTCTTTGGC
chrX	GTAACCCCTATACACAGC
chrX	GGGTTCAATAACTGTTTG
chrX	GAATACAAGGTTAAGCTG
chr16	GATTGATATGTGTTAGGT
chr7	GTATATAAATAGTTGAAC
chr7	GTGTATGGTCTCTAACCC
chr7	GACTAGGTACTCTAGAGA
chr7	GGTTAACTCTCTTCTCTA
chr7	GAGATTTGAAATACATTG
chr7	GCTTTAAGAACACATTTA
chr7	GTGTCCTTTATAGATCCA
chr6	GATGAGCTAGATATGAAT
chr6	GCCAACTGTACTGGCTGT
chr6	GTCATACAAAACTCTACT
chr6	GGATGTACTTTAATTCAA
chr6	GAGCATTGCGTGTGTGAG
chr6	GTTAATATTTATTTGAGC
chr6	GATTATGGCACTGAGTGT
chr6	GCCTATAGCAGATGCTAA
chr6	GTGATAGGGGCTAAATAA
chr6	GGGTTGATGTTGATAGAT
chr6	GGTCCTATCCTTATGTGA
chr6	GTTTATGAATCATAAAGG
chr6	GTGATGTTCATCATATAT
chr6	GAACCCCCACTTCAAAT
chr6	GGCCAGCAGGTTTCTGAT
chr6	GTGACTAGTGTGGTCAGT
chr6	GATTAAAGTCTCTGCTTT
chr6	GCGTTTGTAGCTTAAAG
chr6	GAGGCCCCTATCCCAAGA
chr6	GTGCCATTCTATGTTTCA
chr6	GTTCTCACACTAATGCTA
chr6	GACTTTGTTATGACACCT
chr6	GCTGGAGCAGCCTATCAC
chr6	GTTGTTAAAATATCATGC
chr6	GCATGTCCTATAGAAGGC
chr6	GCATGTGGCAGTTGAAAG
chr6	GCACTTTAAGAAAGCTTT
chr6	GTATGAGTTAAGAAAGTA
chr5	GCTTCATTAGCCCTAGGT
chr5	GAGTGGGCCCAGTCACAT
chr5	GTTATCCCAAGCTTAAG
chr5	GAGTATACACTTGAGTAG
chr5	GAAAGAAATTAACGCCAA
chr5	GCCCAAGATTAACTCTTA
chr5	GAGGAGACTATGTTTCCC
chr5	GTAATTAACTTACCGCA
chr5	GAGGCTTAAGAACTAAGA
chr5	GTTCACTAAAAGGTAAAG
chr5	GGAGTTTCCTAATTGAGC
chr5	GCATAGCCTTTGAAATTT
chr5	GTAGAGTGACTATAGTTT
chr4	GACATACAGTAGCTAGGT
chr4	GTCCCTCTGAAAAACTTC
chr4	GTTTGACTAATTAGAAAG
chr4	GAACTTCTGAAGAGGTAG
chr4	GAAAACTACCCCTTATGT
chr4	GAATTTCTTCCTTGGGTA
chr4	GTGACACTCACTTGATGC
chr4	GCATTTGATAGGATCTCA
chr4	GTAAATAAACGTTGGTC
chr4	GCTATGAGGTAGCAAATA
chr4	GCAATGAGGGTACAGGAC
chr4	GCCCTGAAACTTAAGGTG
chr3	GATGAGATCAGCATAGGT
chr3	GTATACATGGTAAAGCTT
chr3	GAGAATTGAAAGGCGAGT
chr3	GGTCATCAGTAAAGTGTG
chr3	GTACTGCATTTGAAATGT
chr3	GTGCAGCAGTACTGCAAT
chr3	GCCTTTCCTATAACACTA
chr3	GCAATAGCATAATTTCTG
chr3	GGCATATACCTCAGATTT
chr3	GTATTCTGCAATGATTGC
chr2	GTCAAGAGTATTTATATG
chr2	GCTGACATAATCTCACAA
chr2	GGAATGCGTCTGTAAGTG
chr2	GTTGTCATATGCCCTATG
chr2	GAATACTAGACTAGTGTT
chr2	GAAGAATTTGTGCAGAGG
chr2	GGGCCGGATAACCCAGG
chr2	GAGAATTCACGATATATG
chr2	GTAGATTGTAGACTCTGA
chr2	GGGGTACTCTAAAAGAAG
chr1	GATTATATGTCATGGTGC
chr1	GAGTGAGTGTTATTAGAG
chr1	GTTCAGATCAATACACTA
chr1	GTCCTCTTGAATACCTGG
chr1	GGTGGACAATACATCTGG
chr1	GGGCTCTCAGGGCTGGAC
chr1	GGTGGAAGGACATGTGTC
chr1	GCCTCCCAAGACTGCAAG
chr1	GACATGTCTGCAACTAGG
chr1	GCACTCTGCCTTGCATGG
chr1	GATCTGCTAGGGGCTAC
chr1	GCAACCTTTGCACATAGC
chr1	GCTCCCATCTTACAGAAT
chr1	GCAGTGTCTACTTTGGGA
chr1	GCAGTAGCTATGCTTGGT
chr1	GACCGGAAACCTAAACT
chr1	GTTGTCCCCTAAAGGTGA
chr1	GTCCTTCTGATTATCAGA
chr1	GTCCTCCCACCAGCGCTT
chr1	GAGCAACAAGGTGCTGGC
chr1	GCCATTGAAAATGAATCA
chr1	GAGGCTCATGTATGAATG
chr1	GTCTATATCTGTAATATA
chr1	GTGACTACCACCATTTCA
chr1	GTGATACCCCACAGTCAC
chr1	GGAAAGTCAGACCAATTC
chr1	GCATTCCGGCTTCCTCTG
chr1	GGACCTCCCACGCTTTG
chr1	GGTGCCCTACTACCATT
chr1	GTGACAGGTGCAGTAACT
chr1	GTGGTTAGGGCCTGACCC
chr1	GTTTGGAAAAGCGATTTG
chr1	GGTGGGATAAAGATACCC
chr1	GGCCACTTCCCAGCACCG
chr1	GAACTAGGCAGTCTGATG
chr1	GGCTGTAACCGAGACCCC
chr1	GCACTGACAGCGAAAACA
chr1	GTATGTGTAAGGATCAGC
chr1	GTCATGGTCTTGAGCCTC
chr1	GCTTCTATTGGCTTTGTA
chr1	GAATGCCATATGATTATT
chr1	GAGATTGTTTGAACATGA
chr1	GTTTGAACTCAATAATTA
chr1	GCAAAAAAGCCTAGTCAC
chrY	GCTAGGGCTCAAGTTCTT
chr8	GAGGTTGTCAGAGGATCC
chr8	GCATGTGACACTAGATCA
chr8	GAGGACCCCAGGTGGAAC
chr8	GTGCCCACATTCATCATT
chr8	GAGCTTGACTAGGTGTC
chr8	GAGTCTCCTTTGAGATTA
chr8	GTGCTAAATCCTGTATCT
chr8	GCACATCTTAATTAATAT
chr8	GATTCAGAACTAACTACA
chr8	GTTAGATAAACTAAACAT
chr8	GACCTTTGCTTGTCTACA
chr8	GTCAAAATTGCTTAGGAT
chr8	GTTACTTTATAGACCTGA
chr8	GCTGATTTGGGGAACATC
chr8	GTTTACAAGATAATCACC
chr8	GGCTTTGCCTAAATATTA
chr8	GGAATTTACTTCATACAT
chr8	GGAACTGATCCAGCTCTC
chr8	GGCTCCATATAAACCTGT
chr8	GGGAACTGGACATAATCT
chr13	GGCTAAATACAAGAACTA
chr13	GTCTCCACGTACAGTGCT
chr13	GCTCAAAGATCAATGTTT
chr13	GTGCATAAACTAGAGAAG
chr13	GTAACTAATTCTCAACCT
chr13	GAAATATGGATGAGCTAA
chr13	GAAAGCCTGATAAGCATC
chr13	GCCTGAGGTGAAGTCTAT
chr13	GCTTTCCTGTTGAATGGT
chr13	GACATTGACCTCATAGGA
chr12	GTACAAAAGAGTACACCA
chr12	GAAAATTAAACACATGCT
chr12	GAGGAGCACTGTGGGTTT
chr12	GTTATTCATTACTCTACT
chr12	GTCTCAATGGAAAGTTGG
chr12	GGGTATTGAAGAACGAGA
chr12	GAACTTCTGTAACACTGA
chr12	GGTAGTTTAATTCATTCT
chr12	GAAAATATCAGTCTCGA
chr12	GGGTGGCATAGGAAATCT
chr12	GCTTCTCTGACATATACC
chr12	GCAAAAGTTAATACAATA
chr12	GCCTTGGTTGTGGCCGTG
chr12	GAGGATAATTATTACTTA
chr12	GGAGGAAAATCTATGCAC
chr12	GGTTGTTGCAGGATGATA
chr12	GTGTGGAAGGCCCGAGGG
chr12	GCCAAATATCTACATACC
chr12	GCAAAAGGAGAATTCCTC
chr12	GAATTCAGAATCAACCAG
chr10	GTGCAAATATTTCCAAGA
chr10	GTGTATCTGTAAAATAGT
chr10	GACATAAATAAATGGTCC
chr10	GTATTTGATACGGTGCT
chr10	GTTCCAGATGTGATACTA
chr10	GCACGTAGCAGCCATCAG
chr10	GCAAAGCTTTCATACTGT
chr10	GAAACCAACTTACCATAG
chr10	GTTATCCCAACTGACTAA
chr10	GTTACAATTATTCTCTGT
chr10	GGACATGAAGATAAACTT
chr10	GACTTTAGATATACTGAT
chr10	GCCTCTTGTTATCTTAGT
chr10	GTTAAAGCCTTTCAGGAA
chr17	GTAAAATACTTAGCCAGT
chr17	GAATTATACTTGGATTGG
chr17	GGAGCTGTTGTAAAATAT
chr9	GCCGCATCCGGGACCCA
chr9	GGAGCTAATCATGGTCTG
chr9	GATGTCTTGAAAAGGAAC
chr9	GCAGTAGTTTAAGTGGAA
chr9	GCTTTGTCACCCAAAAGT
chr9	GCTCCCAAGCATGGTAAA
chr9	GGGTCAAAATGTAGGTTG
chr9	GTATTTGAGTGAACGGGT
chr9	GTCTGGCCCCAGAGTAAC
chr9	GGCTAATGTTGTACAGAC
chr9	GTGAAAGTGGGCTAAAGT
chr9	GGAAATCTTTCTTTCGGG
chr9	GGATGCTTGTTGTAAACA
chr9	GATTCCCAAAGTGCTCCA
chr9	GCTTTGAAATCTACCTGC
chr9	GATTGATTCTCTGGCCAG
chr9	GAGTCTATGAACAGGCCT
chr9	GACATTGAATGTATTATA
chr9	GATTACAATGTACATTTA
chr9	GGCCAAAATTAAACTGGA
chr15	GACAGTGTTCCTGAAAAA
chr15	GGTAAACAGACTCTGGGT
chr15	GCCCCACCCATACAGAT
chr15	GTTTATAGCCTATTCCCA
chr15	GGGTTTCCCTAGGGAATC
chr15	GGGAGCTATATGAAAATA
chr15	GTAATTCAATCCAAACAA
chr15	GTTTAGCTCCAAAGGCCA
chr14	GGTTGAACCAAAAATAGA
chr14	GTCTGTATCTTTGGAAAC
chr14	GATAGTATTTGCTAAAAG
chr14	GCAAATAATTATAGTTGA
chr14	GACAGTTCCAAACACATC
chr19	GCTTAACCTACTTACTAT
chr19	GATCTTATACCAATTCCT
chr19	GTATCTCAATTGGGTTTG
chr19	GATCAGGATTCTTGAATG
chr18	GAGAAACTGGGATGGGCG
chr18	GTCATTGTAAGTACCCAC
chr18	GTGTTATCCACACAAAGT
chr18	GCTATCATGGCAGTTGCA
chr18	GTTTAGCATAAGGTGCTT
chr18	GTCCTAGATAAATAGACC
chr18	GGGAAGTTCCAATTAAAG
chr18	GACCTAAGACAGATTCTT
chr18	GGCATTTGTCACAAATAC
chr18	GCTTGCAGTTGGCATAAC
chr18	GATCACACCAACGAATCA
chr18	GTAGGTTCAAAACAATCT
chr18	GTGAGAAACCTTGCCCAA
chr18	GAATCTGAGACCTGGTCT
chr18	GAAAGCTTAAGTAATAGC
chr18	GCTAAGTAGATTATAAC
chr18	GGCCTATTTGAAATTCAA
chr18	GACAGAGCATTTCCAATC
chr18	GGACTGATGGACTTAGGG
chr18	GTTGCTTCCACCTTTAAG
chr18	GAGCCTTGGCCTGCTTGA
chr18	GTCTGAAACAATACTAAC
chr18	GCTATAGCTGTAAAAGAC
chr18	GTAGCTTTCTTACCACAC
chr18	GGGCTTGTTCAGAAAGGC
chr18	GTTAACAATGATAAGTTG
chrX	GATGACTGAAATTGTAAT
chrX	GGGTAGTCCCTATCTTCA
chrX	GATTTAGTGGACATAAAT
chrX	GTGATACAACATTAAACT
chrX	GAATGATTGTCATCTATT
chrX	GCTGGCTCCATGAGAAAT
chrX	GGTCTGGGACATAGTACA
chrX	GATGGAAATGTTCCTTAG
chrX	GGGAACATTAAGAAGTGG
chrX	GAGATGCTCTTAACTTGA
chr7	GTCTTTAAAGCTCTGTTA
chr7	GATGACAACAGTGTGTTC
chr7	GTGGGTGTCATGCTACAG
chr7	GTACACAGAATTTCTAAG
chr7	GCCTCTGGTTGTGAGAAT
chr7	GAGTATCTAAATGTAGAA
chr7	GTGGCAGGTCTCTAAAC
chr7	GTTTGTGGACTCTGATAA
chr7	GAAGTGGCAATAATTCTA
chr6	GAATAGACACACTGTAAA
chr6	GTAGAAACTGTCCTGAT
chr6	GATACTGAACTAATAAAG
chr6	GCAGAACCTTTAGATACA
chr6	GATGCTTAATTAATTTCT
chr6	GATATCTCCTCCACAGAT
chr6	GATGGTTGTGTGATTTAT
chr6	GTTCTCAGGAAATCTCAT
chr6	GAGAATAAGGTAATGATC
chr6	GCTGATGGCTTATAAAGA
chr6	GTGCGCTATGGTAATTA
chr6	GCAAACTTGTCTGCCCTT
chr6	GTTGGCCTTTAGAACTCA
chr6	GCAATTACATAGGCCTTC
chr6	GAAACTGACTCCTGTTCA
chr5	GTGAATTGGAAATGAGTC
chr5	GTTGACGTAATGGCTAT
chr5	GTACGGATTTCTAGACAA
chr5	GTATCTTTAGACTATAAT
chr5	GTATGTACATAGAACATC
chr5	GCAAAGTGATCTTACTCT
chr5	GAGGAAGGAACTATCATA
chr4	GTTTCTGTCATCAATGAT
chr4	GCAATCCTTGGTTGTGTC
chr4	GATATGCTTAAAGGATTG
chr4	GGCTGGAGTGAGATGAAT
chr4	GGAAATATGAGTCAGTAT
chr4	GGAGCACATGTGTCCTAA
chr4	GACATTCACCTCAGGTTT
chr4	GAGGTGTCTAGAGTTTGG
chr4	GATTATATTCAACTCCAT
chr4	GAGGATCCCATGTGTGTT
chr4	GATGCTATTTATAGCTAT
chr4	GCAGTTACTTCCATTCAT
chr4	GCATGAGAAATCTGAAGT
chr4	GTTTCTTAATGAATTTAG
chr4	GTTTCACTTTAGAGAATG
chr4	GTGATAGAGGGTAACTCT
chr4	GCTTATGAGGCTGGTGGA
chr4	GGTTGTACTTGAATTGGT
chr4	GTGAATAAGTAGCTCCAT
chr4	GTGTTCAATTATGAACAC
chr4	GGCTCATCCATCAGAATT
chr4	GCTTAAATTTCCCAAGGC
chr4	GGAATTCTGTCCTTACAG
chr4	GTAACTCAAAATAGTTAA
chr4	GACTCTCTGTGACCATGC
chr4	GTATCACTGCTTTCCAAT
chr3	GGATCACTTAAGTATTAA
chr3	GCAGTAAAGGGTATGACA
chr3	GTAACTCATGCCTCCCCT
chr3	GGTTGTAAGGTTTGCATA
chr3	GATACTACAACTTTCTC
chr3	GATGCCACAATTATGTGG
chr3	GTTTCCAATATCTGGTAC
chr3	GCATTATGATAAGAATAA
chr3	GGCGGAGGGGAAAGACTT
chr3	GTAGGTTCTGTCAAGTGA
chr3	GACTATATGAGCTTTCCT
chr2	GAACATTGACTGTACTCA
chr2	GTATACCTCAGATTTGAA
chr2	GCCACATCCTTCAAGGCT
chr2	GAATAATGACAACTCTAA
chr2	GAAAGAGAGGCATTCATC
chr2	GTATGAGATTGTATTAAG
chr2	GATCTTCCATTCTAAATT
chr2	GCAAGCCTAGTGATTGCC
chr2	GATGAGGAAAACGTGTGA
chr2	GGTTCTTTGTTGGTTCTA
chr2	GCTCACTGGGTCAGCATT
chr2	GTTTAGTACTAAGAAGTT
chr2	GTGAGATGACCACAAACA
chr2	GTGCTATAGACATAAGAT
chr1	GACTACCCAACATTCAGA
chr1	GGAAAAAAACCTTGATAA
chr1	GACAAGTTGAGACTGTTT
chr1	GGTGCAGAGTTGTGCAGT
chr1	GGATATTTAAGTATGTTC
chr1	GACAGTGACAAATTGTAG
chr1	GATATCAGTGAAGATTCA
chr1	GGGCAGTGAGTCCACCTC
chr1	GATGCTCCACACTGGCCA
chr1	GTGGACACCTTGGCTCCA
chr1	GGAGAATCACACACCAAG
chr1	GTGACCTGGAAGTGCTTT
chr1	GATGAAAGGGGCTGGGTC
chr1	GAGTGGTCCAGTGGCTCC
chr1	GGCCACAGCTTACAATGG
chr1	GTGGTAGACACAGAGTAA
chr1	GGAGATGGTGCATTGTAC
chr1	GACAGACTGGTTAAAAGA
chr1	GGATTATGTGAGCACATG
chr1	GGGTACCATTGAGACCCA
chr1	GCCCCTGGGGGAGGCTGA
chr1	GGTCCTAGCTGTAACCCA
chr1	GAACTAAAAGCGGTAGT
chr1	GCATGTTACTTGGAAATA
chr1	GGCTAAATTGTCAATCT
chr1	GGTGACGCCTCCTGCCTG
chr1	GGGGTAATAAATTACCTT
chr1	GGCAAGAACTCTGGGCCA
chr1	GTGTACCCATTTACCAAA
chr1	GCTGGAAGCTGCACTGTT
chr1	GCTAGAACAGAGGTCTTG
chr1	GTGCCACCCACAGGCCCC
chr1	GGCACCTTCAGCCTGTGC
chr1	GTCAATTCTCTTATTAGT
chr1	GATACTATTTCCCCTAGT
chr1	GTAAACAGCTGAAGATAG
chr1	GATTTGCCTGAAAATATA
chr1	GAATAGGATCACCTATTA
chr1	GATGGCACAAATTATTAT
chrY	GGAATATATTATCACCCA
chr8	GACAACAGTGAAGCTAAA
chr8	GTATCTAAGGAGAGAGTC
chr8	GATTAATGAGTTCTCAGT
chr8	GAGACACGGTCAAGGATG
chr8	GGCAATCAAATATATCTG
chr8	GCTTTAGGTTAAAAGTTG
chr8	GAGGCCAGAGTCTTTAAG
chr8	GGATGGGAGTCTGACATG
chr8	GTGAACTAAGTTTGAGGG
chr8	GTCCTCTGCAATAAACAC
chr8	GAGGTATATCATGTATC
chr8	GGCTTGTAGACATACACC
chr8	GGGCCCCAGGCAGCTTAC
chr8	GCACATCAGGCTGAGAGT
chr8	GTCAAATATCCACGATG
chr8	GTTAAATGTCTCAAGTTA
chr8	GAGAGGTATGTGTTACAA
chr8	GTATGTCTAACATACTGA
chr8	GTTTCATTTGCTTGAAGG
chr8	GAGACAGTATGGAAGTTC
chr8	GTGAAATTGGCATCAGTG
chr8	GAGATGTTAGTTTACACA
chr8	GTACCACAGAGGAGGTAT
chr8	GATTATGTCAAATCAAGA
chr8	GAGAATAGAGCAATTCAC
chr8	GTTAGAAGTGGTGTATTT
chr8	GGGGCTTAGTACTTTCC
chr8	GGTAGAATCCTACTTTCT
chr13	GTAATAGAGCGTTATTC
chr13	GAACACAAGCATTTAGAT
chr13	GGTGAAAACTGGTGAATG
chr13	GGTAATTAATTATGTTTC
chr13	GACCATAAATTTAGTCAA
chr13	GGGAAAACCGGCTGGGAC
chr13	GTTATAATAGGAGTGACA
chr12	GATAAGATCCCATTTCTC
chr12	GAGAATTTGTATTCAATG
chr12	GTAGGACAAATATTAAGG
chr12	GTTAATGGTTAAGAATTA
chr12	GAACTCTTGAGACTCCAG
chr12	GACAGGGTTTACAAAGCA
chr12	GTCCTGGAGCAACTTCAA
chr12	GCCCTTCAAGTATGAAGA
chr12	GATGTCAGCTATGCTCAG
chr12	GGCAGGGCAAGATCGGT
chr12	GCTTGCATGAATCAAAGC
chr10	GCAACTTGGAATGGGCTT
chr10	GATTTCTTTAATAAGGAC
chr10	GGAGAAACATTTATACTA
chr10	GCTCTTAATACCATGTA
chr10	GTAGGACATGATCCATTG
chr10	GTGGAAGTTGGCAAATGG
chr10	GAGCAGCAGTAAATATAT
chr10	GAGTTTGTCCCTCTGGAC
chr10	GACTCACCATTCGGAAT
chr10	GCATTGTTCATGTAATTT
chr10	GGCCTAGTGTATGATAA
chr10	GTTCTACAGTAAGGGTGA
chr10	GAAGTATATTCTCTCCAT
chr9	GACTAACTTCTGAGCTTC
chr9	GTGTTCATCACTAGTTCT
chr9	GTCTCTGTTGTAGGAGCA
chr9	GCCAGTTTAACAAAACAA
chr9	GGAATTCAGCACTCAAGG
chr9	GAGGATAATTCTGCTACA
chr9	GCTTGGTGACTTCTTGAC
chr9	GGAAAGAGGTTAAAGGAC
chr9	GCACTTTAGCGCCTCCA
chr9	GGTTTATAAATTGTAGAC
chr9	GGAGTTTAGGGTGTCAGT
chr9	GGTGTAAGGATCAGGGAA
chr9	GCTCAGTAGGAATGCCTA
chr9	GCTTCCATAACACTTCTC
chr9	GAAGAATCCTAGGAATGC
chr9	GGAAAGCTTTCTCCTAGA
chr9	GGCTACATGTGTATAGAA
chr9	GACCCCAAATTCTCAGGG
chr9	GTTTAATAGGTTTATCTC
chr15	GTTGAAACACTGTTGAC
chr15	GAGTTCTGAGCATATTAT
chr15	GAATATCTGGTTGAAATT
chr15	GCACAGAATGGGAGTACT
chr14	GGCTGTGTGGCTAAATAA
chr19	GGGGATGTGAGGTTTCTA
chr19	GTGCATCTCTATCTACAC
chr19	GAGTAACTGAAAATTGAT
chr19	GATACATAAAGGTACTTA
chr18	GGTAGACAGCAGTGCAGC
chr18	GTACTTGTTAGCTATTAA
chr18	GTAGTTCCATGTATCCTG
chr18	GCACATGCTAGCCTCATC
chr18	GACGACCCTAGTCAGCA
chr18	GGATCAGATGGTCTACTG
chr18	GAACATAGTGTACAGCAC
chr18	GCTAAATTCACACATAGT
chr18	GAAACAAAAGACGCCACT
chr18	GGTTAAACTACCTTAAAT
chr18	GAAAGAGTGGCCTATGGG
chr18	GACTGGCTATAAAATAGA
chr18	GCTTAATCAAAACCACAA
chr18	GACTTAGCAGATGAACCA
chr18	GCTTACAGTGTAATTGGA
chr18	GAAACATGGGTTCATGTT
chrX	GTGAAAAAAGTAGCAGTC
chrX	GGAACAGATACCCAACTT
chrX	GTCACACAAAATCTGCAC
chrX	GATATGTAGGACTCACAT
chrX	GTTTGTACTACACAAAAG
chrX	GAACATCTCCCTTGAAAG
chrX	GAAGTTTACCTGATGGCC
chrX	GAGTTGCAACGCAGACAG
chrX	GGGCTAGCTCAAGTGGGA
chrX	GCTACTGGCATAGACTTG
chrX	GGCATTTGCAGTAAGAAG
chrX	GCTTCCAGGGTAACAGCT
chrX	GCTTTATCCTGCTCCTAT
chrX	GGCTTTGATGATAATTTA
chrX	GCCACTAAAGGGTCAAGA
chrX	GGCCCTGTATCTTGGAAG
chr7	GTATGTATACTTGTAGAA
chr7	GCACATGTTGATGGGAGA
chr7	GTTAATAGAATTTCACTG
chr7	GTTAGCCCTTGTCCCCTG
chr7	GATTTATTCTGAATGATC
chr7	GTGTTTCCACATAGACAA
chr7	GATAATTCTCTTCTCATT
chr7	GAATGGCAGTTGAGACAG
chr6	GGAATTCCTGTTATGACA
chr6	GTGAGAGCCATGTGTCAA
chr6	GATCTCTAAGTAAACTGT
chr6	GTATTTACCATGACAACA
chr6	GACAAATACACTCCCACT
chr6	GCAGGTGTTGCTCTATGG
chr6	GAGTACTCCAGAGAAAAT
chr6	GATGTTTCTCAAGCCTCT
chr6	GATATACCAACTGTATAA
chr6	GAGTCTGCTTCTGTACCT
chr6	GCTATTTCACAGCATTTG
chr6	GTTGTGAATTTACGTTG
chr6	GCCCAAATAAGGGTTTC
chr6	GGACTCCACTTCTTAGAA
chr6	GTTGAACACAAGGAAAAT
chr6	GGGGTGAACTCTCAGTT
chr6	GTATCCCTTTGCTCAGTC
chr6	GTATACAGGTTTGGATAT
chr6	GAAACACTTGTATAACTC
chr6	GAGAAACCACAATGATTT
chr5	GTTAATTTATTAAGTGGA
chr5	GGTAGGAGTGAACTAAAG
chr5	GCTTTAATGATAGAGAAT
chr5	GATGACAATTGACCTAA
chr5	GGGTTGTTAGAATGGAAG
chr5	GCAGATGGACTCTGATGT
chr5	GAAAACTGATTCAAATAT
chr5	GTAAATGAATCCAATTC
chr5	GTATTCTGTTGTTCAGAG
chr5	GTTATCACACCTTACACA
chr5	GCTGCATGGTGGATGTGA
chr5	GGGTCCTTGAAAGAATA
chr5	GGTATGAACATTAAAGTT
chr5	GATGCAAACAACACATGG
chr5	GAGCATAGTGGGAGAACT
chr5	GGTTTAATCCCAAAAAG
chr4	GCCTCAACTTGAGCACC
chr4	GCAATAAAGGGGGCTGGA
chr4	GTAAACTGCTAAGAGGTA
chr4	GATATGAAATATTGCATA
chr4	GTACTGAATAATTGTATG
chr4	GAATGATGCATTAATATT
chr4	GAAAGTTTGGGGTTCAAA
chr4	GGTATAGTAAATTGAAAA
chr4	GTCATCAACCGTGTAGT
chr4	GGGGCTGCTATAATTTA
chr3	GTTAAGCAAAGAGTGCAA
chr3	GCCAGGCAAAGAATTATC
chr3	GTTATCTTTCTTATAACT
chr3	GTCTCAATTCAAAGAGCA
chr3	GAGGAAAGCTGATGTTTC
chr3	GTGAGTTGTATGTCTGTT
chr3	GTTCTTGAGCCTATGTCT
chr3	GGTATTCAAAGACCAAGC
chr2	GCAAGGCTGTGATGACGC
chr2	GGTGGCTCTTAAATCTA
chr2	GACCTTTCTTCTTAAATA
chr2	GAAGTGACTCTCATGATT
chr2	GCTCTTCAAAGCCGAGAA
chr2	GACTTGTTTGAGATTCAC
chr2	GAGGCAAATTTAATCTTG
chr2	GTGACAATACATTAGCC
chr2	GCTTTATGGTTATGGGGT
chr2	GGAACTGTTGTTATGCCT
chr2	GTTTGATCTCATATTTAT
chr2	GTTGAGATATAAAGGTAA
[truncated: 8,556 more rows]

## Sheet: Mouse Safe Regions
chr1;3009919;3009920
[truncated: 579,284+ more rows]
