# Supplementary material for: Genome-scale measurement of off-target activity using Cas9 toxicity in high-throughput screens
Source: Nat Commun. 2017 May 5;8:15178. doi: 10.1038/ncomms15178 (PMC5424143; doi:10.1038/ncomms15178)
Supplement: Supplementary Data 6 — Non-targeting vs safe-targeting. Lists of genes that are differentially identified when using either non-targeting or safe-targeting controls. [file ncomms15178-s7.xlsx]

## Sheet: Data
K562 None only	K562 Safe only	Ramos None only	Ramos Safe only	U937 None only	U937 Safe only
SKA1	TSC1*	WNK1	DBT*	TTC4	INPP5D*
XRCC6	RPS24	PXK	BCKDHA*	TRPM7	AC112205.1		*Positive growth phenotype
ERAL1	HIST2H2BE	KLF16	KMT2C*	REXO1L1P	AC011475.1
COX6B1	SSX2	METAP1	PDK3*	RACGAP1	MED22
MRPS14	RP11-10A14.4	MED12	CERS2	TAF1B	IGHV3-7
HRCT1	TSC22D2	SAMD4B	LYN	VARS2	NOM1
ALAD	HSPD1	SRSF5	JMJD6	DHRS4-AS1	NOP16
EIF4G2	GARS	COG3	RPAP2	TAF6L	RPL10
EEF1G	SNIP1	MLST8	KANSL2	CDS2	MRRF
KIAA0391	SKP2	DGCR8	RNF220	MED6	MRPS14
RTN4IP1	SDHC	AP1G1	GOLGA6L6	NDNL2	UBE2NL
MAX	MRPL3	CUL2	SUDS3	TRIT1	KIAA1524
SAMM50	TXN2	RPS19BP1	RPL13A	NUP43
POLR3B	NEK2	TBCB	ECT2	MIOS
EMC2	ARL10	SF3B2	SDAD1	PRPF39
FKSG68	TTC4	FAM98B	RP11-321N4.5	CCNA2
VPS26A	MRPL48	COMMD8	GTF3C3	IMMT
EIF4ENIF1	COA6	DDX51	NDUFAF1	C14ORF166
CENPL	DHX30	SLC35A1	CEP57	ESF1
GOLT1B	FAM25A	RP4-559A3.7	LAMTOR4	BPTF
PSMG4	IGKV1-39	TEFM	HIST1H2AC	NACA
EIF5A	CTDSP2	BRAT1	GLRX3	IGHV3OR16-9
HNRNPA1	IGKV1-9	FAM27B	GRPEL1	CHD8
SCAF8	AC112205.1	RBM27	HIST1H2BF	UBAP1
STRIP1	FKSG63	NUP205	STX5	POLR1D
GBF1	LINC01098	SLC25A10	TRDV2	MRPL11
C2ORF27B	NPIPB3	SRF	CTB-134H23.2	HNRNPM
CLTC	IGHV3-7	STUB1	FNTA	NPIPA1
TRAPPC11		ESF1	AP001885.1	RBX1
C19ORF40		UCK2	IGHV4-28	RP13-512J5.1
CBWD1		DDX46	LINC01098	HNRNPL
PLGLB2		CMAS	GTF2H3	NDUFB11
TARDBP		KPNA2	AC011475.1	TIPRL
CHD4		PIM2	ALG13	GNG5P2
PEX1		UBE2C	AC112205.1	NCLN
PUS1		SRPR	AL591479.1	VPS39
FAM104B		BMS1	NPIPB3	STEAP3
ARID4B		NDE1	HSPD1	NDUFAF2
HEXIM1		HNRNPA1		ISCA1
PSMC2		DNM1L		DUX4L4
DAP3		DCTN4		C19ORF52
CCDC84		COG7		MNT
PSMD12		PIK3R4		GAR1
EXOSC9		KANSL1		BYSL
C21ORF59		CGB		CHMP4B
DDX59		BDP1		CEP55
GTF3C4		SRRT		DDOST
HIST1H2BC		SMN1		DDX59
TAF1D		LARS2		GOLGA6L20
IPPK		NUP133		CEP57
COQ7		URGCP-MRPS24		ISY1-RAB43
WDR70		CCDC130		DDX11
WDR83		UBE2D3		ATAD3A
FAM78A		LIPT2		RPL22
GOLGA6L20		CDC26		NCAPD3
PSMD11		ERAL1		ERCC4
NOP16		TRMT5		HIGD1A
POLR1D		UTP18		VPS18
KDM1A		GAPVD1		SKP2
MT1B		TBCE		SMEK1
POLR3K		GTF2H2		SRRT
RAD50		HIST1H2AH		ECT2
MRPL27		SFPQ		MBNL1
MTA2		ZBTB7A		IDI1
IPMK		CENPE		RPA2
PSME3		NDC1		RNMTL1
FBXO42		DNAJC2		MTIF2
PSMD1		PRPF40A		COX8A
GOLGA2		KRTAP4-8		NPIPB15
NCL		USP34		SMARCE1
PFDN2		TIMELESS		DOLK
RPP14		MRPL33		GEMIN6
SEPHS2		ZNF830		DNAJC8
CHMP3		FRG1		LA16C-431H6.6
IGLV6-57		EIF3M		KCMF1
NUP205		ERCC1		COQ10B
EXOSC1		ERCC3		C1QBP
COX18		ASH2L		SASS6
GOLGA6B		COMMD2		SNRNP35
SDAD1		DAP3		CSTF1
NSUN4		RP13-512J5.1		RP11-234B24.6
VPS45		FAM21A		ARID2
SRP68		ARIH1		FANCE
AQP7		NCAPG2		GEMIN8
GALP		CD81		ASUN
ZNF407		ATP5SL		RAB35
SPCS2		RP11-603J24.9		NMD3
ASS1		SHFM1		EMC7
MLLT1		DNAJC8		BRD4
MBD3		PICALM		GTF2H2
TFAP4		NIPBL		SEC61G
SRRM2		ORC4		UFSP2
SP2		USP37		BAG6
KRTAP4-8		GGT2		C19ORF53
SUCLG1		UTP20		GTPBP3
CCDC101		PGS1		FAM50A
DHX15		ADAMTSL4-AS1		UFM1
PPIAL4G		PWP1		NBN
AC002472.13		EEFSEC		RBM33
RANGAP1		PHAX		BOD1L1
MTERFD2		GTF3C6		SAP30BP
HLA-B		DDX20		TRNAU1AP
CRKL		SNW1		TIMM9
AMY2A		RTTN		YTHDF2
MRPL19		TUBGCP6		YRDC
NUDCD1		IDI1		RFT1
MRPS22		MRPS18B		DCTN4
INTS10		TTI1		DCTD
HTATSF1		AFG3L2		CYB5B
LRRC37A2		TIMMDC1		TINF2
ATAD3B		MRPS22		GEMIN2
ORC4		RARS2		SSU72
ZNF207		MRPS23		MRPS9
SRPR		BRD8		NAA30
ANKRD20A4		AGAP7		SBNO1
ANAPC5		TMEM114		ORC3
FANCM		KIF14		MAX
AGAP7		RRP12		DIEXF
GPS1		SUPT20H		MAD1L1
SPDYE1		C19ORF52		HMGCR
TAF5L		FAM231D		ABT1
SEC61B		FCGR1B		CXORF56
IMMT		TIMM9		MRPL40
MED23		RPP40		NUP93
PEX12		NHEJ1		DDX24
TNPO3		RP11-234B24.6		NUP88
HIST1H2AG		ZNF738		SERPINB1
SRCAP		NBPF11		RIOK2
C18ORF21		NACA		CCDC47
CIAPIN1		ANKRD20A4		EIF4E2
VBP1		MAFK		COX6B1
RBM48		SYNCRIP		USP19
FASTKD5		SIN3A		TAF3
AC139426.2		HIST1H2BI		MRPL46
MMS22L		GPR107		DHX38
NPIPA8		SUGT1		ALG14
IGLV7-43		FAM231B		PHIP
MTO1		LA16C-431H6.6		MED20
KRTAP3-2		ANAPC5		LRR1
ANAPC1		FGFR1OP		TRMT1
SCAF4		WDR25		EIF3M
LCE1B		EIF4G2		CAMLG
TBCE		TRPM7		PWP1
MTERFD1		NPIPA8		RANBP2
NBPF9		CHD8		REXO2
TFAM		CACTIN		PEX12
PTBP1		AL355490.1		TRAPPC13
UPF1		RACGAP1		MOGS
TFB2M		BRD4		HIST2H3A
AL590452.1		BCL2L2-PABPN1		PDIA6
POTEM				EXOSC3
C19ORF53				SART1
ZWINT				DNAJA1
DDX46				TRIM37
TIPIN				RPS27
MRPL23				GARS
DIAPH1				TMEM199
PSMD14				EMC2
VMA21				C9ORF78
WRAP53				EMC6
RNASEH2B				FTO
HIST2H2AB				KCTD10
METTL3				SPI1
POP1				KDM6A
AL161915.1				DCTN1
BX088651.1				MAPKAPK5
MRPL46				STX18
TMEM189				NIPBL
TLK2				GADD45GIP1
NSL1				CCNL2
REXO1L11P				INTS8
POC1A				TBCE
KDM5C				NRD1
HHEX				NADK2
USP15				TMEM41B
TCERG1				AP2A1
TEX10				DLX1
NOL9				DDX3X
ITPA				PGLS
KRTAP4-6				C11ORF83
NUP160				DBR1
IREB2				DDX41
OR4F5				ALG9
WAPAL				CAB39
GEMIN7				SLC52A2
RPF1				MRPL19
DGCR6				CPSF6
TUBGCP2				NPEPPS
TRAPPC6A				RIC8A
RP11-146D12.2				RAD1
LAMTOR4				AL590452.1
COX6A2				ZFR
ZC3H8				RPRD2
UBAP2L				TAF11
ORC3				THAP11
NUMA1				ZNRD1
				OTUB1
				UBE2J1
				ZNF131
				LIPT1
				PFKP
				PAXIP1
				CUL3
				ZNF598
				NUMA1
				PSMD7
				THOC6
				DLGAP5
				PPP1CC
				SMARCD2
				SPOP
				AKT1
				FBXO11
				TFAM
				ATP6V1H
				GLE1
				FBXL19
				KIAA0196
				ERN1
				KPNA2

## Sheet: Legend
Data	Lists of genes found in essential gene screens at 1% FDR only using safe-targeting guides or non-targeting guides
