# Supplementary material for: Genome-scale measurement of off-target activity using Cas9 toxicity in high-throughput screens
Source: Nat Commun. 2017 May 5;8:15178. doi: 10.1038/ncomms15178 (PMC5424143; doi:10.1038/ncomms15178)
Supplement: Supplementary Data 7 — Summary of off-target information. Number of predicted off-targets for each guide in each screen. [file ncomms15178-s8.xlsx]

## Sheet: Off-targets
chrom	start	end	strand	sequence	gene	# off-targets	# 1-mismatch off-targets by position	K562 rep 1 enrichment	K562 rep 2 enrichment	Ramos rep 1 enrichment	Ramos rep 2 enrichment	U937 rep 1 enrichment	U937 rep 2 enrichment
chr1	69495	69515	+	GGCATTATGGCTGTCACATG	OR4F5	0,2,1,13,180	0,0,0,0,0,0,0,0,0,0,0,0,0,0,0,2,0,0,0,0	1.3	1.09	0.395	0.0515	0.471	0.264
chr1	69503	69521	+	GGCTGTCACATGGGGAAT	OR4F5	0,2,5,256,1559	0,0,0,0,0,0,0,2,0,0,0,0,0,0,0,0,0,0	0.968	0.602	-0.0669	-0.288	-0.126	-1.52
chr1	69545	69564	-	GTGCACGGCAAACGCCAAC	OR4F5	0,2,0,6,92	0,0,0,0,0,0,0,0,0,0,0,0,2,0,0,0,0,0,0	0.469	0.857	-0.107	-0.571	0.49	0.602
chr1	69555	69575	+	GCCGTGCACTTACTCTTCTG	OR4F5	0,2,0,6,74	0,0,0,0,0,0,0,0,0,0,0,0,0,2,0,0,0,0,0,0	0.307	0.222	-1.4	-0.776	0.00355	-0.239
chr1	138772	138790	-	GCTAATGGCGGCCAATGT	AL627309.1	0,9,5,33,527	0,0,0,9,0,0,0,0,0,0,0,0,0,0,0,0,0,0	0.647	1.38	0.443	-0.0235	-0.425	-0.256
chr1	138777	138795	+	GGCCGCCATTAGCTGGAC	AL627309.1	0,9,5,40,501	0,0,0,0,0,0,0,0,0,9,0,0,0,0,0,0,0,0	0.311	0.336	-0.797	-0.479	-0.713	-0.742
chr1	138782	138801	-	GTTCCTGTCCAGCTAATGG	AL627309.1	0,9,3,19,266	0,0,0,0,0,0,0,0,0,0,0,0,0,0,9,0,0,0,0	-0.149	0.152	-0.937	-1.16	-0.302	-0.335
chr1	139023	139043	+	GGGCCCGGAGATGATGTCCT	AL627309.1	0,10,9,8,115	0,0,0,0,0,0,0,0,0,0,0,0,0,0,10,0,0,0,0,0	-2.08	-1.47	-3.47	-2.83	-2.65	-1.61
chr1	139030	139048	-	GTCCCAGGACATCATCTC	AL627309.1	0,10,8,145,1384	0,0,0,0,0,0,0,0,0,0,10,0,0,0,0,0,0,0	-0.376	-0.397	-1.78	-0.458	-1.9	-1.7
chr1	139035	139054	+	GATGTCCTGGGACAGGAGT	AL627309.1	0,10,11,110,886	0,0,10,0,0,0,0,0,0,0,0,0,0,0,0,0,0,0,0	-1.97	-2.4	-4.2	-3.51	-3.83	-3.09
chr1	139043	139060	+	GGGACAGGAGTTGGCCG	AL627309.1	0,6,50,605,6047	0,1,0,0,0,0,0,0,0,1,0,0,0,0,3,1,0	-0.147	-0.397	-1.9	-1.73	-0.323	-0.708
chr1	139045	139065	+	GACAGGAGTTGGCCGTGGAG	AL627309.1	0,3,7,28,250	0,0,0,0,0,0,0,0,0,0,0,0,3,0,0,0,0,0,0,0	-0.0694	-0.615	-1.03	-0.417	-0.24	-1.12
chr1	139056	139076	+	GCCGTGGAGAGGCCACCGTG	AL627309.1	0,3,17,79,265	0,3,0,0,0,0,0,0,0,0,0,0,0,0,0,0,0,0,0,0	-4.08	-3.91	-3.33	-3.3	-4.35	-4.14
chr1	139060	139080	-	GCCTCACGGTGGCCTCTCCA	AL627309.1	0,0,3,22,181	0,0,0,0,0,0,0,0,0,0,0,0,0,0,0,0,0,0,0,0	-0.913	-0.602	-1.6	-1.36	-1.16	-0.933
chr1	861282	861300	+	GCCTCGGCTCTGCTCGCA	AL645608.1	0,0,1,104,1109	0,0,0,0,0,0,0,0,0,0,0,0,0,0,0,0,0,0	0.491	0.583	-0.632	-0.869	0.086	0.233
chr1	861351	861368	-	GGGCAGTCGCAGATCGG	AL645608.1	0,0,6,144,1867	0,0,0,0,0,0,0,0,0,0,0,0,0,0,0,0,0	0.185	0.127	-1.06	-1.25	-1.11	-0.44
chr1	861354	861372	-	GCCCGGGCAGTCGCAGAT	SAMD11	0,0,4,61,709	0,0,0,0,0,0,0,0,0,0,0,0,0,0,0,0,0,0	-0.306	0.476	-0.59	-0.337	0.317	-0.0821
chr1	861373	861391	+	GCCGAATATCCTCCCCGG	AL645608.1	0,0,0,19,245	0,0,0,0,0,0,0,0,0,0,0,0,0,0,0,0,0,0	-0.43	-0.266	-0.606	-0.199	-0.56	-0.231
chr1	861385	861402	-	GCATCTCACCACCGGGG	AL645608.1	0,0,6,168,2044	0,0,0,0,0,0,0,0,0,0,0,0,0,0,0,0,0	-0.0763	-0.193	-0.439	-0.762	-0.255	-0.172
chr1	865571	865589	-	GGTTCCGGGCGGCAGGCA	SAMD11	0,0,8,119,1454	0,0,0,0,0,0,0,0,0,0,0,0,0,0,0,0,0,0	-0.107	-0.155	-0.592	-0.236	-0.391	-0.304
chr1	865590	865609	-	GGGAGTTCGCTCCTTCTTC	AL645608.1	0,0,1,39,368	0,0,0,0,0,0,0,0,0,0,0,0,0,0,0,0,0,0,0	0.0149	-0.36	-0.539	-0.654	0.275	0.342
chr1	865618	865638	+	GCCAGCGATGGTGACAGCGA	AL645608.1	0,0,0,11,129	0,0,0,0,0,0,0,0,0,0,0,0,0,0,0,0,0,0,0,0	-0.105	0.296	-0.52	-0.563	-0.171	-0.61
chr1	865622	865639	-	GTCGCTGTCACCATCGC	AL645608.1	0,1,12,224,4605	0,0,0,1,0,0,0,0,0,0,0,0,0,0,0,0,0	0.886	0.65	0.502	0.00334	0.143	-0.314
chr1	865636	865656	+	GACGGGAGTGGCCCCACCTG	AL645608.1	0,0,0,8,121	0,0,0,0,0,0,0,0,0,0,0,0,0,0,0,0,0,0,0,0	-2.53	-2.21	-3.63	-3.54	-1.11	-0.848
chr1	866430	866448	-	GAGATGTTCACGTCCCAG	SAMD11	0,0,6,90,1058	0,0,0,0,0,0,0,0,0,0,0,0,0,0,0,0,0,0	0.574	0.271	-0.0869	-0.0817	-0.193	0.339
chr1	871171	871191	-	GTGGACGCTGGATATGAGGG	SAMD11	0,0,1,14,142	0,0,0,0,0,0,0,0,0,0,0,0,0,0,0,0,0,0,0,0	--	--	--	--	-0.565	--
chr1	871205	871222	-	GATGCTCGGGCATAACG	SAMD11	0,0,3,40,881	0,0,0,0,0,0,0,0,0,0,0,0,0,0,0,0,0	0.193	-0.603	-0.335	-0.365	-1.12	-1.26
chr1	871253	871272	-	GGGTCGCAGGCCAATCTCC	SAMD11	0,0,0,15,258	0,0,0,0,0,0,0,0,0,0,0,0,0,0,0,0,0,0,0	0.0753	0.0519	0.0554	-0.0707	-0.081	0.0841
chr1	874454	874472	-	GCAGTCGCTGCTGATACG	SAMD11	0,0,0,28,465	0,0,0,0,0,0,0,0,0,0,0,0,0,0,0,0,0,0	-0.375	-0.38	-0.342	-0.659	0.0983	-0.222
chr1	874696	874714	-	GGCGGTAATGGTCCTCCG	SAMD11	0,0,1,11,282	0,0,0,0,0,0,0,0,0,0,0,0,0,0,0,0,0,0	0.261	-0.0126	-0.39	-0.414	-0.61	-1.05
chr1	874741	874759	-	GAGGGTCCTCAAAGGTGC	SAMD11	0,2,6,121,1259	0,0,0,0,0,0,0,0,0,0,0,0,0,0,0,1,1,0	-0.91	-0.798	-0.762	-0.591	-0.505	-0.263
chr1	876598	876616	-	GCTGACCTGCCGTGGAGG	SAMD11	0,0,8,121,1403	0,0,0,0,0,0,0,0,0,0,0,0,0,0,0,0,0,0	-0.06	-0.394	-0.23	-0.184	-0.147	-0.798
chr1	889211	889231	-	GCTGCGGCACATCAGCGTGC	NOC2L	0,0,1,3,52	0,0,0,0,0,0,0,0,0,0,0,0,0,0,0,0,0,0,0,0	-3.09	-3.45	-3.08	-4.09	-2.33	-1.5
chr1	889241	889258	-	GTCGGAGACGACGGTGT	NOC2L	0,0,6,141,1639	0,0,0,0,0,0,0,0,0,0,0,0,0,0,0,0,0	-3.87	-3.7	-1.48	-2.24	-3.21	-0.826
chr1	891336	891356	+	GCTTCTGGAGACAGCCAATG	NOC2L	0,1,2,19,175	0,0,0,0,0,0,0,0,0,0,0,0,0,0,0,0,0,0,0,1	-3.69	-3.25	-2.55	-1.88	-0.628	-1.34
chr1	891526	891544	-	GCTGTGGCCACCACCCGA	NOC2L	0,2,13,138,1322	0,0,0,0,0,0,0,0,0,0,0,0,0,0,0,0,2,0	-4.72	-4.55	-3.43	-2.05	-1.74	-1.78
chr1	892363	892383	-	GAGCGGAGGAAGGAGAAGAT	NOC2L	0,0,7,77,754	0,0,0,0,0,0,0,0,0,0,0,0,0,0,0,0,0,0,0,0	-1.92	-1.75	-2.41	-2.46	-2.19	-1.98
chr1	892512	892532	-	GACAGCTCTGAGGAGGAAGA	NOC2L	0,1,7,61,475	0,0,0,0,0,0,0,0,0,0,1,0,0,0,0,0,0,0,0,0	-3.1	-2.92	-2.73	-2.15	-2.72	-2.91
chr1	892538	892557	+	GCTGAAGTTTAGCAGGCTC	NOC2L	0,1,2,33,419	0,0,0,0,0,0,0,0,0,0,0,0,0,1,0,0,0,0,0	-2.24	-1.94	-2.61	-1.02	-0.974	-1.3
chr1	892598	892617	+	GTCCTTCAGCCGAGAGAGC	NOC2L	0,0,1,24,377	0,0,0,0,0,0,0,0,0,0,0,0,0,0,0,0,0,0,0	-2.11	-1.93	-3.01	-2.73	-1.33	-1.93
chr1	894317	894337	+	GGGCTCCCGCCCGGCTTATC	NOC2L	0,1,1,1,63	0,0,0,0,0,0,0,0,0,0,0,0,0,0,0,0,1,0,0,0	-2.2	-0.966	-2.54	-0.537	0.901	0.635
chr1	894375	894395	-	GTCCGAAAATTCTCCACAAG	NOC2L	0,0,0,7,53	0,0,0,0,0,0,0,0,0,0,0,0,0,0,0,0,0,0,0,0	-1.11	-1.33	-1.07	-0.791	-0.493	-0.0572
chr1	896104	896123	+	GGACGCAGAGCCCGGAGCA	KLHL17	0,0,1,73,2195	0,0,0,0,0,0,0,0,0,0,0,0,0,0,0,0,0,0,0	-1.78	-1.11	-1.18	-0.486	-1.14	-0.43
chr1	896720	896740	-	GCTGCACGGCTCCCTCCATG	KLHL17	0,0,0,9,129	0,0,0,0,0,0,0,0,0,0,0,0,0,0,0,0,0,0,0,0	-1	-0.8	-1.16	-0.585	-0.534	-0.696
chr1	896810	896828	+	GAGCCGCATGCGCCAGCG	KLHL17	0,0,1,41,499	0,0,0,0,0,0,0,0,0,0,0,0,0,0,0,0,0,0	-0.359	0.0801	-0.176	0.159	-0.779	-0.766
chr1	896876	896893	-	GCACCACTTTGTGCGCA	KLHL17	0,0,7,129,1828	0,0,0,0,0,0,0,0,0,0,0,0,0,0,0,0,0	0.251	0.33	-0.178	-0.326	-0.629	-0.472
chr1	898112	898130	+	GAGCCGCGACTTCCTGCT	KLHL17	0,0,5,52,897	0,0,0,0,0,0,0,0,0,0,0,0,0,0,0,0,0,0	-0.742	-0.144	-0.0459	0.307	-1.11	-1.2
chr1	898136	898153	-	GGCTCTCGGCATCCACG	KLHL17	0,0,19,209,2372	0,0,0,0,0,0,0,0,0,0,0,0,0,0,0,0,0	-0.645	-0.646	0.219	-0.722	0.0168	-1.57
chr1	898174	898192	+	GCAAGGACCTCCTCATCG	KLHL17	0,0,4,52,731	0,0,0,0,0,0,0,0,0,0,0,0,0,0,0,0,0,0	-0.344	-0.487	-0.113	-0.242	-0.58	-0.741
chr1	898199	898217	-	GGCAGCAGGTGGAACTTC	KLHL17	0,0,11,210,2130	0,0,0,0,0,0,0,0,0,0,0,0,0,0,0,0,0,0	-0.35	-0.865	-0.402	-0.324	-1.38	-1.55
chr1	898235	898255	-	GACGTGTGCGGCTGGTGCCT	KLHL17	0,0,1,4,75	0,0,0,0,0,0,0,0,0,0,0,0,0,0,0,0,0,0,0,0	0.257	0.0795	0.107	-0.158	-0.416	-0.708
chr1	898532	898550	+	GACACGCGCACCGACCGC	KLHL17	0,0,1,14,229	0,0,0,0,0,0,0,0,0,0,0,0,0,0,0,0,0,0	-0.447	-0.494	-0.286	-0.24	-0.616	-0.752
chr1	901916	901936	+	GAACAGCCACTGTGTCCCTC	PLEKHN1	0,0,1,21,169	0,0,0,0,0,0,0,0,0,0,0,0,0,0,0,0,0,0,0,0	-1.07	-1.22	-1.43	-0.666	-0.762	-0.483
chr1	901945	901965	-	GAAGGAGGCCCGGAGCCTCC	PLEKHN1	0,0,1,43,368	0,0,0,0,0,0,0,0,0,0,0,0,0,0,0,0,0,0,0,0	-1.3	-0.421	-1.47	-0.384	0.802	0.28
chr1	902087	902107	+	GACAGCGCGCGGATGTCGGC	PLEKHN1	0,0,0,1,25	0,0,0,0,0,0,0,0,0,0,0,0,0,0,0,0,0,0,0,0	-1.32	-0.776	-0.0621	-0.287	-0.0582	0.303
chr1	902117	902137	+	GGCCCCGAGGCTGCTCGAAG	PLEKHN1	0,0,0,9,109	0,0,0,0,0,0,0,0,0,0,0,0,0,0,0,0,0,0,0,0	-1.3	-0.681	-0.652	0.304	-0.572	-0.195
chr1	902158	902176	+	GCTCTTCCACTACATCCC	PLEKHN1	0,0,17,121,1499	0,0,0,0,0,0,0,0,0,0,0,0,0,0,0,0,0,0	-1.05	-0.737	-1.54	-0.956	0.298	-1
chr1	905670	905690	+	GGAGAACCAGCGAGAAAACC	PLEKHN1	0,0,2,18,169	0,0,0,0,0,0,0,0,0,0,0,0,0,0,0,0,0,0,0,0	-1.02	-1.11	-1.91	-0.449	-0.702	0.918
chr1	905706	905726	-	GCCCCTTCTTGAACACACTC	PLEKHN1	0,0,0,12,139	0,0,0,0,0,0,0,0,0,0,0,0,0,0,0,0,0,0,0,0	-0.438	-0.396	-0.564	-1.13	0.257	-0.653
chr1	905774	905792	-	GGAACCGCAGCTGGACCT	PLEKHN1	0,0,4,99,1438	0,0,0,0,0,0,0,0,0,0,0,0,0,0,0,0,0,0	-0.994	0.24	-0.688	0.158	-0.324	-0.413
chr1	905956	905974	-	GTGAGTCCTTCCGAGCCG	PLEKHN1	0,0,2,55,645	0,0,0,0,0,0,0,0,0,0,0,0,0,0,0,0,0,0	0.25	0.162	1.17	1.27	0.744	1.02
chr1	906497	906515	-	GTCCGCAGCCGGGTTAGA	PLEKHN1	0,0,1,22,303	0,0,0,0,0,0,0,0,0,0,0,0,0,0,0,0,0,0	-1.12	-0.751	-0.655	0.0263	-0.365	-0.372
chr1	911602	911620	-	GCCATCCGCTACTTCCGC	C1ORF170	0,0,1,18,394	0,0,0,0,0,0,0,0,0,0,0,0,0,0,0,0,0,0	-0.33	-1.14	0.797	0.186	-0.334	-0.708
chr1	911626	911646	+	GGTGCCGACGTTGGCCAGCA	C1ORF170	0,0,0,7,70	0,0,0,0,0,0,0,0,0,0,0,0,0,0,0,0,0,0,0,0	0.159	-0.458	0.325	0.158	0.0309	-0.461
chr1	911950	911968	-	GCCAGAATGACATGTGCC	C1ORF170	0,0,6,120,1526	0,0,0,0,0,0,0,0,0,0,0,0,0,0,0,0,0,0	-2.05	0.0784	0.103	-0.287	-0.155	0.326
chr1	915589	915606	+	GGCGCGGGGTTCTGATT	C1ORF170	0,0,2,109,1397	0,0,0,0,0,0,0,0,0,0,0,0,0,0,0,0,0	-1.17	-0.698	-0.251	-0.257	0.242	-0.0466
chr1	915754	915772	+	GCTTTGCCGTCTCAGGAC	C1ORF170	0,0,2,86,888	0,0,0,0,0,0,0,0,0,0,0,0,0,0,0,0,0,0	0.077	-0.166	0.282	-0.263	-0.0948	-0.642
chr1	915830	915848	-	GTGGGTGCCAAGGGGGGT	C1ORF170	0,1,14,271,3022	0,0,0,0,0,0,0,0,0,0,0,0,0,0,0,0,1,0	-0.575	-0.0245	1.17	0.731	-0.793	-0.734
chr1	915891	915909	-	GAGGCCCCCCGATAGCCC	C1ORF170	0,0,4,55,907	0,0,0,0,0,0,0,0,0,0,0,0,0,0,0,0,0,0	-1.13	-1.2	-1.21	-0.222	0.191	-0.463
chr1	915940	915960	+	GACTCCCAGGGGGCTCACCA	C1ORF170	0,0,0,16,175	0,0,0,0,0,0,0,0,0,0,0,0,0,0,0,0,0,0,0,0	-0.203	0.713	-1.2	-0.136	0.568	0.143
chr1	916518	916537	+	GGGAGCTCCCACCGCCTCG	C1ORF170	0,0,2,21,359	0,0,0,0,0,0,0,0,0,0,0,0,0,0,0,0,0,0,0	-0.918	-0.727	0.41	0.315	0.124	-0.392
chr1	917467	917487	+	GCGTCTGAGCTGCCCGTCCT	C1ORF170	0,0,0,7,106	0,0,0,0,0,0,0,0,0,0,0,0,0,0,0,0,0,0,0,0	-0.601	-0.681	-0.489	0.0414	0.383	-0.0191
chr1	934583	934600	-	GCGCCCGAGGTCTACGC	HES4	0,0,3,69,839	0,0,0,0,0,0,0,0,0,0,0,0,0,0,0,0,0	-1.52	-1.22	-0.597	-0.555	-0.0792	-0.561
chr1	934686	934704	+	GCAGGCGGGAGCGCACGT	HES4	0,0,6,126,1225	0,0,0,0,0,0,0,0,0,0,0,0,0,0,0,0,0,0	-0.715	-0.779	-0.318	-0.775	-0.637	-0.852
chr1	934784	934803	-	GCGCCGACCCCGCCGTTCT	HES4	0,0,0,10,145	0,0,0,0,0,0,0,0,0,0,0,0,0,0,0,0,0,0,0	-1.05	-0.371	-0.81	-0.0114	0.000927	0.245
chr1	934907	934925	+	GTCACCTGCACGCGACGC	HES4	0,0,3,28,358	0,0,0,0,0,0,0,0,0,0,0,0,0,0,0,0,0,0	0.532	-0.628	0.393	-0.00946	-0.743	-0.112
chr1	934974	934992	-	GCTCCCGCCACTCGAAGC	HES4	0,0,2,40,583	0,0,0,0,0,0,0,0,0,0,0,0,0,0,0,0,0,0	-1.05	-1.64	-0.597	0.251	0.27	0.635
chr1	935142	935160	+	GCTTCTCCATGACCGGCT	HES4	0,0,3,75,861	0,0,0,0,0,0,0,0,0,0,0,0,0,0,0,0,0,0	-0.554	0.311	-0.593	-0.536	-0.305	-0.381
chr1	935231	935249	+	GGCCGGGACCCCACCTTG	HES4	0,0,5,107,1048	0,0,0,0,0,0,0,0,0,0,0,0,0,0,0,0,0,0	-1.3	-1.35	-1.13	-0.433	-0.903	-1.5
chr1	935269	935289	+	GGGCTTGTCTGGGGTCCGGC	HES4	0,0,0,11,189	0,0,0,0,0,0,0,0,0,0,0,0,0,0,0,0,0,0,0,0	-1.15	-0.315	-0.862	-0.0848	0.165	0.371
chr1	935309	935327	-	GAGCGCCTCGCCGATGGC	HES4	0,0,0,27,428	0,0,0,0,0,0,0,0,0,0,0,0,0,0,0,0,0,0	0.183	0.999	0.326	0.431	1.2	1.25
chr1	935327	935346	+	GGTTTCCCCGGCGTGTCTG	HES4	0,0,0,19,227	0,0,0,0,0,0,0,0,0,0,0,0,0,0,0,0,0,0,0	-0.438	-0.227	-0.737	-1.49	0.0768	0.139
chr1	949374	949392	-	GCCAGCATCTTCACCGTC	ISG15	0,0,6,100,1166	0,0,0,0,0,0,0,0,0,0,0,0,0,0,0,0,0,0	0.221	-0.171	-0.769	-0.283	-0.455	-0.467
chr1	949410	949430	+	GTCCCTGAGCAGCTCCATGT	ISG15	0,0,3,14,194	0,0,0,0,0,0,0,0,0,0,0,0,0,0,0,0,0,0,0,0	-1.07	-0.584	-2.65	-2.07	-2.29	-1.91
chr1	949447	949467	+	GCGCAGATCACCCAGAAGAT	ISG15	0,0,0,8,196	0,0,0,0,0,0,0,0,0,0,0,0,0,0,0,0,0,0,0,0	-1.21	-0.6	-1.13	-0.521	-1.39	-0.998
chr1	949529	949548	+	GGGTCCCCCTTGCCAGCCA	ISG15	0,0,4,66,687	0,0,0,0,0,0,0,0,0,0,0,0,0,0,0,0,0,0,0	-0.812	-0.335	-1.14	-0.601	-0.00464	0.659
chr1	949560	949577	-	GCAGGACCGTGCTGCCG	ISG15	0,0,10,275,3104	0,0,0,0,0,0,0,0,0,0,0,0,0,0,0,0,0	-0.429	-0.117	0.133	0.0815	-0.194	0.123
chr1	949594	949613	+	GACGAACCTCTGAGCATCC	ISG15	0,0,0,19,233	0,0,0,0,0,0,0,0,0,0,0,0,0,0,0,0,0,0,0	-0.161	-0.277	-1.26	-0.544	-0.921	-0.543
chr1	949646	949664	-	GCGTCAGCCGTACCTCGT	ISG15	0,0,1,6,184	0,0,0,0,0,0,0,0,0,0,0,0,0,0,0,0,0,0	-0.303	-0.0995	0.185	-0.382	-2.09	-1.27
chr1	949676	949696	-	GCTCACTTGCTGCTTCAGGT	ISG15	0,0,0,13,142	0,0,0,0,0,0,0,0,0,0,0,0,0,0,0,0,0,0,0,0	-1.3	-1.49	-0.236	-0.374	-1.15	-1.63
chr1	949761	949779	+	GCTCCCGCTGGGGGAGTA	ISG15	0,0,1,76,1054	0,0,0,0,0,0,0,0,0,0,0,0,0,0,0,0,0,0	-0.506	-0.0981	-0.275	0.382	-0.477	-0.102
chr1	949802	949820	-	GGCGCAGATTCATGAACA	ISG15	0,0,4,48,743	0,0,0,0,0,0,0,0,0,0,0,0,0,0,0,0,0,0	-0.814	-0.651	0.222	-0.0508	-1.12	-0.993
chr1	955729	955747	-	GGAGTACGTGTGCTGCAC	AGRN	0,0,5,76,724	0,0,0,0,0,0,0,0,0,0,0,0,0,0,0,0,0,0	-0.692	-1.1	-0.126	-0.537	-0.577	-0.643
chr1	957788	957806	-	GGGTGATCCGCATGAGGC	AGRN	0,0,1,57,929	0,0,0,0,0,0,0,0,0,0,0,0,0,0,0,0,0,0	-0.516	-0.539	-0.322	-0.3	-0.332	-0.809
chr1	976182	976200	-	GCTCGCATTCGTTGCTGT	AGRN	0,0,6,97,892	0,0,0,0,0,0,0,0,0,0,0,0,0,0,0,0,0,0	-1.83	-1.96	-1.26	-0.67	-0.702	-0.908
chr1	976566	976584	-	GCAGGTCACGTTGGAGCA	AGRN	0,0,2,100,1217	0,0,0,0,0,0,0,0,0,0,0,0,0,0,0,0,0,0	-0.175	-0.2	-0.489	-0.754	-0.421	-0.253
chr1	985937	985955	+	GCTACGACCTGGGCAAGG	AGRN	0,0,5,103,1233	0,0,0,0,0,0,0,0,0,0,0,0,0,0,0,0,0,0	-1.02	-0.76	0.47	-0.179	0.162	0.00223
chr1	986150	986168	+	GGAGCGAAACGGCCGCAA	AGRN	0,0,0,15,298	0,0,0,0,0,0,0,0,0,0,0,0,0,0,0,0,0,0	-1.29	-0.512	-0.75	-0.332	0.109	0.0665
chr1	986198	986216	-	GGGGACTCCCCCAACACA	AGRN	0,0,8,285,3811	0,0,0,0,0,0,0,0,0,0,0,0,0,0,0,0,0,0	-1.76	-0.418	-0.661	0.839	0.634	0.268
chr1	986658	986676	+	GGAGCCGCTCTACGTAGG	AGRN	0,0,1,18,297	0,0,0,0,0,0,0,0,0,0,0,0,0,0,0,0,0,0	-0.308	-0.111	-2.15	-1.39	-0.202	0.201
chr1	986687	986705	-	GGGCCAGCTTGCTGAAGT	AGRN	0,0,8,130,1203	0,0,0,0,0,0,0,0,0,0,0,0,0,0,0,0,0,0	-0.56	-0.238	-0.227	-0.325	0.122	0.201
chr1	1007284	1007304	+	GTCTTGAGCGCGCACTGCAC	RNF223	0,0,0,1,26	0,0,0,0,0,0,0,0,0,0,0,0,0,0,0,0,0,0,0,0	--	--	-0.929	--	--	--
chr1	1007310	1007329	-	GCTCTTCTGTGTGGCACTC	RNF223	0,0,2,46,488	0,0,0,0,0,0,0,0,0,0,0,0,0,0,0,0,0,0,0	0.477	0.121	0.725	0.763	-1.08	-0.805
chr1	1007463	1007481	+	GTCCACGCATACGAAACC	RNF223	0,0,0,10,214	0,0,0,0,0,0,0,0,0,0,0,0,0,0,0,0,0,0	0.0575	0.108	-0.472	-0.238	0.0727	-0.29
chr1	1007558	1007576	+	GCAAATGCGCCGGCATCC	RNF223	0,0,4,37,435	0,0,0,0,0,0,0,0,0,0,0,0,0,0,0,0,0,0	-0.292	0.235	-0.921	-0.239	0.505	0.621
chr1	1007582	1007602	-	GTGCACCAGCCGCCAGCTGC	RNF223	0,0,0,17,171	0,0,0,0,0,0,0,0,0,0,0,0,0,0,0,0,0,0,0,0	-0.655	-0.468	-1.62	-0.521	-0.264	0.00934
chr1	1007656	1007674	+	GGTACAGCCTCACCACCG	RNF223	0,0,2,71,892	0,0,0,0,0,0,0,0,0,0,0,0,0,0,0,0,0,0	-0.779	-1.12	-3.41	-2.47	-1.2	-0.555
chr1	1007730	1007750	+	GTGGGTGCAGGAGAGCTCCT	RNF223	0,0,3,31,292	0,0,0,0,0,0,0,0,0,0,0,0,0,0,0,0,0,0,0,0	-3.44	-3.27	-4.07	-3.39	-1.41	-3.12
chr1	1007816	1007835	-	GGCACCCCTGGCTCGGAGA	RNF223	0,0,3,41,528	0,0,0,0,0,0,0,0,0,0,0,0,0,0,0,0,0,0,0	-0.365	0.474	-0.925	0.31	-0.0544	0.547
chr1	1007881	1007901	+	GCTATGGAGCTGCTCCGGCG	RNF223	0,0,0,3,61	0,0,0,0,0,0,0,0,0,0,0,0,0,0,0,0,0,0,0,0	-0.94	-0.183	-0.182	-0.446	0.42	1.01
chr1	1007914	1007932	+	GCCGTGTGCCACACCTGC	RNF223	0,0,7,106,1411	0,0,0,0,0,0,0,0,0,0,0,0,0,0,0,0,0,0	0.449	0.301	0.206	0.228	-0.262	-0.14
chr1	1021309	1021328	+	GAAGAACCCAGCTACGGAG	C1ORF159	0,0,0,24,351	0,0,0,0,0,0,0,0,0,0,0,0,0,0,0,0,0,0,0	-0.811	-0.0253	0.0538	0.712	-0.242	0.909
chr1	1021351	1021371	+	GAACGTGCCCAGGAAGAGGG	C1ORF159	0,0,0,26,228	0,0,0,0,0,0,0,0,0,0,0,0,0,0,0,0,0,0,0,0	0.382	0.128	-1.07	-0.674	-0.146	-0.555
chr1	1022544	1022564	+	GAGCTTCTGTTCATGGGGAA	C1ORF159	0,0,0,26,300	0,0,0,0,0,0,0,0,0,0,0,0,0,0,0,0,0,0,0,0	0.39	0.395	0.331	0.701	0.724	0.479
chr1	1022927	1022947	-	GCGCCAGCTGCGTCCGCTGT	C1ORF159	0,0,0,2,64	0,0,0,0,0,0,0,0,0,0,0,0,0,0,0,0,0,0,0,0	-0.416	-0.085	-0.366	-0.274	-0.029	0.484
chr1	1022956	1022974	-	GTTACAGGCGCTGGAACG	C1ORF159	0,0,2,45,557	0,0,0,0,0,0,0,0,0,0,0,0,0,0,0,0,0,0	-0.46	0.172	-0.299	-0.26	-0.87	-0.844
chr1	1025755	1025775	-	GGCGTCAACGCCAGCTGCCC	C1ORF159	0,0,0,5,96	0,0,0,0,0,0,0,0,0,0,0,0,0,0,0,0,0,0,0,0	-0.323	-0.188	-1.15	-1.6	-0.812	-1.22
chr1	1025780	1025800	-	GCCCGAGTGCTGTGTGGATG	C1ORF159	0,0,0,14,187	0,0,0,0,0,0,0,0,0,0,0,0,0,0,0,0,0,0,0,0	-0.105	-0.0437	-0.547	-0.517	0.134	-0.158
chr1	1026266	1026285	+	GGGCCCATTCCCTGACCAC	C1ORF159	0,0,0,38,529	0,0,0,0,0,0,0,0,0,0,0,0,0,0,0,0,0,0,0	-0.101	0.0646	0.25	0.0168	-0.662	-0.425
chr1	1026322	1026342	-	GTGATCAACACACAAGCTGA	C1ORF159	0,0,0,3,138	0,0,0,0,0,0,0,0,0,0,0,0,0,0,0,0,0,0,0,0	-0.682	-1.01	-0.706	-1.15	-0.931	-1.08
chr1	1026886	1026906	+	GAAGGCCAGCCAGGAGGGCG	C1ORF159	0,0,4,34,444	0,0,0,0,0,0,0,0,0,0,0,0,0,0,0,0,0,0,0,0	-0.563	-0.78	-0.00801	0.223	-1.22	-0.45
chr1	1114637	1114655	-	GGCTCGGGTCCGAGTGGG	TTLL10	0,0,2,92,1082	0,0,0,0,0,0,0,0,0,0,0,0,0,0,0,0,0,0	-0.377	-0.31	-0.901	-0.774	-0.208	0.0937
chr1	1115046	1115064	-	GGGTGCAGACGTGACGCA	TTLL10	0,0,5,58,843	0,0,0,0,0,0,0,0,0,0,0,0,0,0,0,0,0,0	0.531	0.417	0.409	-0.0897	0.381	0.0878
chr1	1115447	1115467	-	GACACCGGAGTCCCTCCTCC	TTLL10	0,0,1,20,123	0,0,0,0,0,0,0,0,0,0,0,0,0,0,0,0,0,0,0,0	-0.974	-0.0525	-0.644	-0.123	-0.263	-0.721
chr1	1115487	1115505	+	GACGCAGATGGACACTGT	TTLL10	0,0,4,63,959	0,0,0,0,0,0,0,0,0,0,0,0,0,0,0,0,0,0	0.6	0.231	0.543	-0.594	-0.438	-0.681
chr1	1115538	1115556	+	GCCACACCCGGACCCCCT	TTLL10	0,0,12,121,1293	0,0,0,0,0,0,0,0,0,0,0,0,0,0,0,0,0,0	-0.508	0.43	-0.577	0.571	0.961	0.503
chr1	1115564	1115582	-	GCAGGCCGGTGGCTGTTC	TTLL10	0,0,5,128,1282	0,0,0,0,0,0,0,0,0,0,0,0,0,0,0,0,0,0	0.193	0.114	-0.773	-0.49	0.0667	-0.0195
chr1	1115678	1115696	+	GGGGCCCTTCTTCTACAT	TTLL10	0,0,4,58,817	0,0,0,0,0,0,0,0,0,0,0,0,0,0,0,0,0,0	-0.5	-0.104	-0.0578	0.397	-0.178	-0.143
chr1	1115913	1115930	-	GCGTGTAGTCGTCCCGG	TTLL10	0,0,1,28,559	0,0,0,0,0,0,0,0,0,0,0,0,0,0,0,0,0	0.24	-0.18	-0.385	-0.554	0.206	0.0701
chr1	1116188	1116206	+	GGGCACGGGCCATGAGCA	TTLL10	0,0,9,163,1724	0,0,0,0,0,0,0,0,0,0,0,0,0,0,0,0,0,0	0.077	0.302	-0.245	0.144	0.501	-0.155
chr1	1117150	1117168	-	GTCCACGGGAGGTCCTCC	TTLL10	0,0,4,55,813	0,0,0,0,0,0,0,0,0,0,0,0,0,0,0,0,0,0	0.501	0.542	-0.283	-0.149	0.172	-0.477
chr1	1139275	1139293	-	GTTCCCCGAGGAAGAGCG	TNFRSF18	0,0,2,80,836	0,0,0,0,0,0,0,0,0,0,0,0,0,0,0,0,0,0	-0.646	-0.523	0.667	0.743	-1.36	-1.01
chr1	1139294	1139312	+	GGCAGCTTCTGGCGTCTT	TNFRSF18	0,0,4,122,1067	0,0,0,0,0,0,0,0,0,0,0,0,0,0,0,0,0,0	0.28	0.295	0.322	0.505	-0.111	-0.623
chr1	1139787	1139805	+	GGTTTGCAGTGGCCTTCG	TNFRSF18	0,0,4,64,942	0,0,0,0,0,0,0,0,0,0,0,0,0,0,0,0,0,0	-0.398	0.226	-0.158	0.000589	0.185	-0.0833
chr1	1139826	1139844	-	GTGTATCGACTGTGCCTC	TNFRSF18	0,0,0,44,517	0,0,0,0,0,0,0,0,0,0,0,0,0,0,0,0,0,0	0.453	-0.0898	0.861	0.227	-0.574	-0.802
chr1	1140817	1140837	-	GTCCAGCCTGAATTCCACTG	TNFRSF18	0,0,1,10,164	0,0,0,0,0,0,0,0,0,0,0,0,0,0,0,0,0,0,0,0	0.0387	0.084	-0.0963	-0.202	-0.153	0.266
chr1	1140852	1140872	-	GCGAGGAGTGCTGTTCCGAG	TNFRSF18	0,0,0,5,50	0,0,0,0,0,0,0,0,0,0,0,0,0,0,0,0,0,0,0,0	-0.147	0.0805	-0.534	-0.706	0.0565	-0.0276
chr1	1141817	1141835	+	GTTCCCGTCCCAAGCAGG	TNFRSF18	0,0,5,64,783	0,0,0,0,0,0,0,0,0,0,0,0,0,0,0,0,0,0	-0.0959	-0.169	-0.507	-0.698	-0.441	-0.294
chr1	1141865	1141884	-	GCCTGGGTCAGCGCCCCAC	TNFRSF18	0,0,3,55,463	0,0,0,0,0,0,0,0,0,0,0,0,0,0,0,0,0,0,0	-1	-0.439	-1.34	-1.43	-0.958	-0.267
chr1	1141896	1141914	+	GCAGCGCCAGGCCGCACA	TNFRSF18	0,0,13,125,1309	0,0,0,0,0,0,0,0,0,0,0,0,0,0,0,0,0,0	-0.0385	0.407	0.539	0.402	-0.671	-0.39
chr1	1141931	1141949	-	GGCACAGCACGGGGCGAT	TNFRSF18	0,0,2,73,837	0,0,0,0,0,0,0,0,0,0,0,0,0,0,0,0,0,0	0.401	0.414	-0.455	-0.618	-0.579	-0.24
chr1	1147419	1147439	+	GTCTCCTGGGGCTGCGTGGC	TNFRSF4	0,0,0,36,327	0,0,0,0,0,0,0,0,0,0,0,0,0,0,0,0,0,0,0,0	-0.364	-0.0618	-0.341	-0.51	-0.435	-0.0685
chr1	1147456	1147474	-	GCTCGGACGCAATCTGTG	TNFRSF4	0,0,0,17,372	0,0,0,0,0,0,0,0,0,0,0,0,0,0,0,0,0,0	-0.155	-0.138	-0.175	-0.248	0.652	0.379
chr1	1148031	1148051	+	GCAGGCCTGGTTGTCGCCTG	TNFRSF4	0,0,0,13,137	0,0,0,0,0,0,0,0,0,0,0,0,0,0,0,0,0,0,0,0	0.363	0.42	-0.266	-0.275	0.0727	0.338
chr1	1148380	1148400	+	GCTTGTAGCTGTCCAGGGGC	TNFRSF4	0,0,0,12,146	0,0,0,0,0,0,0,0,0,0,0,0,0,0,0,0,0,0,0,0	-0.145	0.0855	-0.787	0.0997	0.7	1.08
chr1	1148417	1148437	+	GCGGCAGACTGTGTCCTGTG	TNFRSF4	0,0,0,8,141	0,0,0,0,0,0,0,0,0,0,0,0,0,0,0,0,0,0,0,0	0.187	0.185	0.891	-0.326	0.0843	-0.104
chr1	1149043	1149061	+	GAGGTTACACCACGTGCA	TNFRSF4	0,0,4,48,738	0,0,0,0,0,0,0,0,0,0,0,0,0,0,0,0,0,0	1	0.975	0.962	0.599	-1.44	-2.25
chr1	1149094	1149112	+	GTAGAAGCCCGGCCCGCA	TNFRSF4	0,0,0,27,579	0,0,0,0,0,0,0,0,0,0,0,0,0,0,0,0,0,0	-0.93	0.167	-0.983	0.414	-0.363	-0.165
chr1	1149126	1149144	-	GCAGCCGCTCCCAGAACA	TNFRSF4	0,0,10,167,1401	0,0,0,0,0,0,0,0,0,0,0,0,0,0,0,0,0,0	-0.758	-0.165	-1.1	-0.609	-0.381	-0.758
chr1	1149411	1149431	+	GACACAGTGGAGCCCCGTCA	TNFRSF4	0,0,1,4,95	0,0,0,0,0,0,0,0,0,0,0,0,0,0,0,0,0,0,0,0	-0.258	-0.183	0.084	0.219	-1.75	-2
chr1	1149452	1149472	-	GTGTGCGGCTCTGCTCCTCC	TNFRSF4	0,0,1,15,181	0,0,0,0,0,0,0,0,0,0,0,0,0,0,0,0,0,0,0,0	0.0138	0.442	-0.751	-1.02	-0.0692	-0.112
chr1	1158648	1158665	+	GTTGAGCCTGATGGCGT	SDF4	0,0,9,214,2449	0,0,0,0,0,0,0,0,0,0,0,0,0,0,0,0,0	-0.0859	-0.395	-0.602	-0.58	-0.244	-0.533
chr1	1158713	1158732	-	GTGTCTTGGGACGAGTATA	SDF4	0,0,0,9,138	0,0,0,0,0,0,0,0,0,0,0,0,0,0,0,0,0,0,0	-0.336	-0.00557	-0.222	-0.24	-0.0752	-0.159
chr1	1159229	1159246	-	GACACACTTCCGCGCCG	SDF4	0,0,1,58,826	0,0,0,0,0,0,0,0,0,0,0,0,0,0,0,0,0	-0.273	-0.0968	0.0697	0.254	0.295	0.135
chr1	1159265	1159285	-	GACGGCCGAGCACTTCCAGG	SDF4	0,0,0,8,54	0,0,0,0,0,0,0,0,0,0,0,0,0,0,0,0,0,0,0,0	-0.904	-0.84	-0.802	-0.46	-0.898	-1.07
chr1	1159329	1159348	-	GGTGGATGTGAACACTGAC	SDF4	0,0,0,44,424	0,0,0,0,0,0,0,0,0,0,0,0,0,0,0,0,0,0,0	-0.702	-1.05	-0.212	-0.499	-0.57	-0.559
chr1	1163885	1163903	-	GATGAGGACGCGGAGCCG	SDF4	0,0,7,131,1367	0,0,0,0,0,0,0,0,0,0,0,0,0,0,0,0,0,0	0.0498	0.385	-0.186	0.449	0.578	0.523
chr1	1163949	1163967	-	GGACGGGCACCTCAATCG	SDF4	0,0,0,14,592	0,0,0,0,0,0,0,0,0,0,0,0,0,0,0,0,0,0	-0.235	0.291	0.000657	0.0853	-0.229	0.163
chr1	1163974	1163991	+	GCTTCACCCCGTTCAGG	SDF4	0,0,8,147,1829	0,0,0,0,0,0,0,0,0,0,0,0,0,0,0,0,0	-0.249	-0.661	-1.07	-1.27	-0.591	-0.819
chr1	1164064	1164084	+	GTGCAGACGCGTCCATCAGA	SDF4	0,0,0,3,36	0,0,0,0,0,0,0,0,0,0,0,0,0,0,0,0,0,0,0,0	-0.869	-0.729	-0.67	-0.468	-0.361	-0.69
chr1	1164143	1164161	+	GGACGCCATCGCCACCCA	SDF4	0,0,0,56,669	0,0,0,0,0,0,0,0,0,0,0,0,0,0,0,0,0,0	0.276	0.212	-0.393	-0.237	0.0461	0.0898
chr1	1167660	1167679	+	GAAGCTGCTGCGGCGGGCG	B3GALT6	0,0,6,81,933	0,0,0,0,0,0,0,0,0,0,0,0,0,0,0,0,0,0,0	-0.984	-0.44	-1.27	-0.303	-0.278	-0.368
chr1	1167705	1167724	-	GCACAGCGCCAGCGTGCCC	B3GALT6	0,0,2,48,443	0,0,0,0,0,0,0,0,0,0,0,0,0,0,0,0,0,0,0	-0.368	-1.01	-0.224	0.0743	-0.167	0.136
chr1	1167735	1167755	+	GCTCTACCTGGCGCGCTGCG	B3GALT6	0,0,1,5,43	0,0,0,0,0,0,0,0,0,0,0,0,0,0,0,0,0,0,0,0	-0.411	-0.72	-0.141	0.359	-0.993	-0.581
chr1	1167775	1167793	-	GCGGCCCGACATCGCCCT	B3GALT6	0,0,1,22,324	0,0,0,0,0,0,0,0,0,0,0,0,0,0,0,0,0,0	-0.707	-0.176	-1.01	-0.384	-2.8	-2.73
chr1	1167824	1167842	-	GCACTGCCAGGAAGGCGG	B3GALT6	0,0,16,209,2157	0,0,0,0,0,0,0,0,0,0,0,0,0,0,0,0,0,0	0.202	-0.277	-1.72	-1.35	-1.52	-1.92
chr1	1167876	1167894	-	GTGCTGCGGATCACGCTG	B3GALT6	0,0,1,48,712	0,0,0,0,0,0,0,0,0,0,0,0,0,0,0,0,0,0	0.172	0.101	-0.73	-0.938	-1.14	-1.12
chr1	1167925	1167945	+	GTGTGGGCGCGCTTTGCCGT	B3GALT6	0,0,0,2,36	0,0,0,0,0,0,0,0,0,0,0,0,0,0,0,0,0,0,0,0	-0.739	-1.07	-1.06	-0.488	-0.968	-0.613
chr1	1167983	1168001	-	GCGCCTGCTCCCGCTCCA	B3GALT6	0,0,20,258,2325	0,0,0,0,0,0,0,0,0,0,0,0,0,0,0,0,0,0	-1.23	-0.476	-0.945	-0.316	-0.913	-0.749
chr1	1168027	1168045	-	GTAGGCGTCGCGCAGCGC	B3GALT6	0,0,0,30,330	0,0,0,0,0,0,0,0,0,0,0,0,0,0,0,0,0,0	-0.0484	-0.486	-0.264	-0.25	-1.01	-1.03
chr1	1168061	1168081	-	GGCCAGCATGGCCAGCACCT	B3GALT6	0,0,1,39,343	0,0,0,0,0,0,0,0,0,0,0,0,0,0,0,0,0,0,0,0	-0.87	-0.889	-0.512	-0.415	-1.45	-0.753
chr1	1179359	1179377	-	GGGTGGACAAGCGGACGC	FAM132A	0,0,3,61,853	0,0,0,0,0,0,0,0,0,0,0,0,0,0,0,0,0,0	-1.47	-1.3	-0.239	0.0135	-0.422	-0.883
chr1	1179463	1179483	-	GCCACGGAGCGCCGGTTCTC	FAM132A	0,0,0,1,55	0,0,0,0,0,0,0,0,0,0,0,0,0,0,0,0,0,0,0,0	-1.72	-0.729	-2.35	-0.844	-1.13	-2
chr1	1179608	1179628	+	GCGGTCACTTCTGCACCTGG	FAM132A	0,0,1,14,164	0,0,0,0,0,0,0,0,0,0,0,0,0,0,0,0,0,0,0,0	-1.64	-1.65	-2.07	-1.22	-2.07	-1.99
chr1	1179635	1179654	-	GGGATCTCTTCGGTCCCCC	FAM132A	0,0,1,18,320	0,0,0,0,0,0,0,0,0,0,0,0,0,0,0,0,0,0,0	0.645	-0.266	-0.762	0.766	0.568	0.46
chr1	1179787	1179805	-	GACGGCGCCTTAAGGAAG	FAM132A	0,0,0,40,449	0,0,0,0,0,0,0,0,0,0,0,0,0,0,0,0,0,0	-0.00219	-0.282	0.603	0.628	-1.7	0.31
chr1	1179838	1179856	+	GTGGGCGTCGGAGAACTC	FAM132A	0,0,1,58,577	0,0,0,0,0,0,0,0,0,0,0,0,0,0,0,0,0,0	-1.1	-1.46	-3.07	-1.68	-2.63	-2.56
chr1	1181941	1181960	+	GTTGGGGGGATCTGCGCGC	FAM132A	0,0,0,11,211	0,0,0,0,0,0,0,0,0,0,0,0,0,0,0,0,0,0,0	-1.06	-1.89	-1.75	-1.28	-1.59	-2.38
chr1	1181973	1181993	+	GCGTCCTCTGTGCCTCCCGC	FAM132A	0,0,0,14,162	0,0,0,0,0,0,0,0,0,0,0,0,0,0,0,0,0,0,0,0	-0.802	-0.696	-0.937	-1.29	-1.26	-1.57
chr1	1182001	1182019	-	GTGCTCCTCGGGGGCGTC	FAM132A	0,0,4,59,783	0,0,0,0,0,0,0,0,0,0,0,0,0,0,0,0,0,0	-0.357	-0.351	-0.466	-0.0706	-1.23	-0.843
chr1	1182031	1182049	-	GCGGTCGTGGTCCTCCTC	FAM132A	0,0,2,27,458	0,0,0,0,0,0,0,0,0,0,0,0,0,0,0,0,0,0	0.696	0.319	0.442	0.663	-0.942	-1.15
chr1	1191429	1191448	-	GAATTATTTCCTGAAGTCG	UBE2J2	0,1,1,35,379	0,0,0,0,0,0,0,0,0,0,0,0,0,0,0,0,0,0,1	-1.06	-0.75	-2.37	-2.1	-0.702	-0.497
chr1	1192382	1192399	-	GGGCAGTATAGAGACGT	UBE2J2	0,0,20,310,2716	0,0,0,0,0,0,0,0,0,0,0,0,0,0,0,0,0	-1.7	-1.87	-5.22	-4.81	-1.26	-0.677
chr1	1192437	1192455	-	GTCTCCACCATCCTGACT	UBE2J2	0,0,6,133,1398	0,0,0,0,0,0,0,0,0,0,0,0,0,0,0,0,0,0	-0.728	-0.761	-4.64	-3.29	-2.01	-1.3
chr1	1192465	1192483	+	GGGTTCCACGTGTCCGGG	UBE2J2	0,0,2,49,638	0,0,0,0,0,0,0,0,0,0,0,0,0,0,0,0,0,0	-1.28	-0.852	-1.15	-1.07	-0.818	-0.369
chr1	1192595	1192613	+	GCACTTAAACCTCCCGTT	UBE2J2	0,0,1,25,348	0,0,0,0,0,0,0,0,0,0,0,0,0,0,0,0,0,0	--	--	--	--	1.15	0.503
chr1	1192628	1192646	+	GATACTGGGAGGTTTGAA	UBE2J2	0,0,10,123,1496	0,0,0,0,0,0,0,0,0,0,0,0,0,0,0,0,0,0	-1.22	-0.953	-4.37	-4.48	-0.523	-0.51
chr1	1201483	1201501	-	GTGGCCCCAGGACATCGC	UBE2J2	0,0,14,109,1174	0,0,0,0,0,0,0,0,0,0,0,0,0,0,0,0,0,0	-1.44	-1.53	-1.39	-1.8	-3.11	-2.83
chr1	1203263	1203282	+	GGGGCTCGGCACAGATGTA	UBE2J2	0,0,1,23,273	0,0,0,0,0,0,0,0,0,0,0,0,0,0,0,0,0,0,0	-1.39	-1.14	-3.06	-3.03	-1.49	-1.14
chr1	1203289	1203307	+	GGGTCTTTCTTAATGCGA	UBE2J2	0,0,4,42,675	0,0,0,0,0,0,0,0,0,0,0,0,0,0,0,0,0,0	-0.553	-0.843	-0.466	-0.0275	-0.482	-0.896
chr1	1203338	1203356	-	GTAAGAGGGCTCCGACCA	UBE2J2	0,0,0,36,556	0,0,0,0,0,0,0,0,0,0,0,0,0,0,0,0,0,0	-1.64	-0.797	-2.07	-2.93	-0.511	-0.147
chr1	1219410	1219428	+	GAGCACCGAAGCATGGAC	SCNN1D	0,0,4,99,853	0,0,0,0,0,0,0,0,0,0,0,0,0,0,0,0,0,0	-0.701	-1.03	0.319	0.359	-0.799	-0.321
chr1	1219436	1219454	+	GGAAGCAGCCACACGGGG	SCNN1D	0,0,12,168,1841	0,0,0,0,0,0,0,0,0,0,0,0,0,0,0,0,0,0	-2.12	-1.53	-1.86	-0.755	-0.328	-0.593
chr1	1221324	1221343	-	GATGGTGGCCCCGGCCTGG	SCNN1D	0,0,3,116,997	0,0,0,0,0,0,0,0,0,0,0,0,0,0,0,0,0,0,0	-2.74	-2.68	-2.94	-2.73	-1.49	-1.5
chr1	1221398	1221417	-	GCAGCTCCCGGAACGAGGC	SCNN1D	0,0,1,24,435	0,0,0,0,0,0,0,0,0,0,0,0,0,0,0,0,0,0,0	-1.28	-0.266	-1.45	-0.465	-1.02	-0.256
chr1	1221435	1221455	-	GGCGCCGTGGATGGTGGCAT	SCNN1D	0,0,0,8,95	0,0,0,0,0,0,0,0,0,0,0,0,0,0,0,0,0,0,0,0	-1.31	-1.75	-1.14	-1.05	-1.17	-0.907
chr1	1221475	1221493	-	GTCTTGAGGCGGTTCCCG	SCNN1D	0,0,0,27,457	0,0,0,0,0,0,0,0,0,0,0,0,0,0,0,0,0,0	-1.3	-0.775	-1.14	-0.392	-0.206	-0.397
chr1	1221525	1221543	-	GCCAGCAGAGCGCGACCA	SCNN1D	0,0,4,79,2173	0,0,0,0,0,0,0,0,0,0,0,0,0,0,0,0,0,0	-1.15	-0.633	-0.501	-0.283	-0.585	-0.951
chr1	1222194	1222212	-	GGGAGTCAATGTTCTCCC	SCNN1D	0,0,9,94,1113	0,0,0,0,0,0,0,0,0,0,0,0,0,0,0,0,0,0	-0.756	-0.73	-0.347	-0.852	-0.0967	-0.403
chr1	1222519	1222537	+	GAGGCTACACGTCAGGCG	SCNN1D	0,0,1,46,586	0,0,0,0,0,0,0,0,0,0,0,0,0,0,0,0,0,0	-0.468	-0.696	-1.12	-1.08	-0.195	-0.247
chr1	1222555	1222573	+	GGTACCACTTCCACTATG	SCNN1D	0,0,5,69,943	0,0,0,0,0,0,0,0,0,0,0,0,0,0,0,0,0,0	-0.688	-1.05	-0.771	-0.65	-1.69	-1.62
chr1	1234008	1234026	-	GACGTGGACGCGCCCAGT	ACAP3	0,0,1,16,323	0,0,0,0,0,0,0,0,0,0,0,0,0,0,0,0,0,0	-1.15	-1.42	-1.35	-0.778	-0.494	-1.22
chr1	1235359	1235377	+	GCCAGCTTCTTCATGTAG	ACAP3	0,0,4,120,1104	0,0,0,0,0,0,0,0,0,0,0,0,0,0,0,0,0,0	-0.23	-0.246	0.186	-0.491	0.213	-0.169
chr1	1235911	1235929	-	GGAAGTGCTTCCGCCACC	ACAP3	0,0,3,106,800	0,0,0,0,0,0,0,0,0,0,0,0,0,0,0,0,0,0	-0.075	-0.57	0.427	-0.0139	1.42	0.951
chr1	1236025	1236045	-	GAAGCAGTTTGACAAGGTGC	ACAP3	0,0,0,11,155	0,0,0,0,0,0,0,0,0,0,0,0,0,0,0,0,0,0,0,0	-0.174	-0.936	-0.535	-0.729	-1.01	-1.13
chr1	1236055	1236072	-	GGATGTGCGGAAGTTCA	ACAP3	0,0,11,304,3211	0,0,0,0,0,0,0,0,0,0,0,0,0,0,0,0,0	-0.885	-1.03	0.364	0.158	-0.534	-0.597
chr1	1237389	1237407	+	GCTGCCGCACGGACCTCT	ACAP3	0,0,2,66,810	0,0,0,0,0,0,0,0,0,0,0,0,0,0,0,0,0,0	-1.76	-1.59	-2.39	-1.82	-1.76	0.531
chr1	1238324	1238344	-	GAGGTTCGCTGACAGCCTAC	ACAP3	0,0,0,5,43	0,0,0,0,0,0,0,0,0,0,0,0,0,0,0,0,0,0,0,0	-0.672	-1.05	-0.77	-0.669	-0.316	-1.34
chr1	1238542	1238560	+	GAGATGACGGTGTCGCCC	ACAP3	0,0,1,71,900	0,0,0,0,0,0,0,0,0,0,0,0,0,0,0,0,0,0	-1.19	-0.227	-0.785	-0.488	0.688	0.151
chr1	1238600	1238618	+	GCCTGCTGGTGCTGACGT	ACAP3	0,0,10,155,1429	0,0,0,0,0,0,0,0,0,0,0,0,0,0,0,0,0,0	-0.972	-1.61	-0.481	-0.739	-0.459	-0.682
chr1	1243168	1243188	+	GACGCACTCCTCGAACTCCA	ACAP3	0,0,0,6,49	0,0,0,0,0,0,0,0,0,0,0,0,0,0,0,0,0,0,0,0	-0.401	-1.53	-0.482	-1.29	-0.456	-1.09
chr1	1244025	1244043	+	GAGTTCGGCGCCGGCCTC	PUSL1	0,0,6,50,490	0,0,0,0,0,0,0,0,0,0,0,0,0,0,0,0,0,0	-2.5	-0.88	-0.514	0.0959	-0.802	-1.04
chr1	1244068	1244085	+	GTGTACTTCCAGTACGT	PUSL1	0,0,16,1175,34980	0,0,0,0,0,0,0,0,0,0,0,0,0,0,0,0,0	-1.2	-1.83	-0.948	-1.26	-3.09	-2.89
chr1	1244329	1244347	-	GGTAGTTCTGGACCCCGA	PUSL1	0,0,1,33,578	0,0,0,0,0,0,0,0,0,0,0,0,0,0,0,0,0,0	-1.12	-1.51	-0.0196	-0.0959	-0.64	-1.47
chr1	1244472	1244489	-	GGAATTCAGCCGCTCGG	PUSL1	0,1,1,114,1427	0,0,0,0,0,0,0,0,0,0,0,1,0,0,0,0,0	-1.25	-0.444	-0.118	0.983	0.211	0.608
chr1	1244498	1244516	-	GGAGATGGTGAACCTGAC	PUSL1	0,0,6,112,1437	0,0,0,0,0,0,0,0,0,0,0,0,0,0,0,0,0,0	-1.4	-0.936	-0.311	-0.627	-1.38	-1.39
chr1	1244544	1244562	-	GGTGCGCCGCGTTGCTCA	PUSL1	0,0,0,18,299	0,0,0,0,0,0,0,0,0,0,0,0,0,0,0,0,0,0	-1.19	-0.845	0.149	-0.184	-2.34	-1.58
chr1	1244563	1244581	+	GGACGTCCAGCGCCGCTC	PUSL1	0,0,0,29,413	0,0,0,0,0,0,0,0,0,0,0,0,0,0,0,0,0,0	-1.7	-2.36	-0.719	-0.28	-2.11	-2.76
chr1	1245085	1245105	+	GAAGCCGCCCAGCACCTCCT	PUSL1	0,0,3,20,232	0,0,0,0,0,0,0,0,0,0,0,0,0,0,0,0,0,0,0,0	-2.08	-1.85	-1.09	-1.42	-1.26	-2.5
chr1	1245159	1245176	-	GGCGCAGCGTTCGCACG	PUSL1	0,0,3,48,746	0,0,0,0,0,0,0,0,0,0,0,0,0,0,0,0,0	-0.135	-1.43	-0.348	-0.478	-1.11	-1.18
chr1	1245203	1245221	+	GCCCCTTGGTCACCCCCG	PUSL1	0,0,4,86,944	0,0,0,0,0,0,0,0,0,0,0,0,0,0,0,0,0,0	-2.6	-2.12	-2.56	-1.37	-3.49	-2.1
chr1	1250274	1250292	+	GGATGGTCGTGGCGTACG	CPSF3L	0,0,1,22,372	0,0,0,0,0,0,0,0,0,0,0,0,0,0,0,0,0,0	-5.41	-4.86	-4.9	-5.57	-4.13	-3.23
chr1	1250952	1250970	+	GCACGTGGCCTGCATAGT	CPSF3L	0,0,4,52,622	0,0,0,0,0,0,0,0,0,0,0,0,0,0,0,0,0,0	-4.94	-4.77	-5.57	-5.48	-5.21	-5
chr1	1254761	1254778	-	GATCGCCGTAGACAAGA	CPSF3L	0,0,1,79,1188	0,0,0,0,0,0,0,0,0,0,0,0,0,0,0,0,0	-1.62	-2.06	-1.84	-2.32	-2.05	-1.99
chr1	1254872	1254892	+	GGAGTGCCCCGCAGTGGTCC	CPSF3L	0,0,0,11,176	0,0,0,0,0,0,0,0,0,0,0,0,0,0,0,0,0,0,0,0	-4.58	-4.4	-4.44	-5.12	-4.84	-4.63
chr1	1255867	1255887	+	GCGGCCGTTCTGGGTGATGT	CPSF3L	0,0,0,4,98	0,0,0,0,0,0,0,0,0,0,0,0,0,0,0,0,0,0,0,0	-1.59	-1.58	-4.22	-3.04	-3.46	-3.19
chr1	1256391	1256409	-	GGACTGTGGAATGCACAT	CPSF3L	0,0,11,144,1519	0,0,0,0,0,0,0,0,0,0,0,0,0,0,0,0,0,0	-2.42	-3.69	-4.75	-3.93	-2.9	-4.77
chr1	1256414	1256431	+	GACATTCTTGCCCGCAA	CPSF3L	0,0,8,182,2076	0,0,0,0,0,0,0,0,0,0,0,0,0,0,0,0,0	-3.99	-3.81	-4.35	-4.53	-3.11	-2.84
chr1	1256447	1256467	+	GCTTCGGCCCACGTCCTGGC	CPSF3L	0,0,0,5,73	0,0,0,0,0,0,0,0,0,0,0,0,0,0,0,0,0,0,0,0	-4.16	-3.99	-3.72	-4.22	-3.16	-3.22
chr1	1258628	1258646	-	GGAACCTGGTCCTTCCAC	CPSF3L	0,0,7,125,1429	0,0,0,0,0,0,0,0,0,0,0,0,0,0,0,0,0,0	-0.689	-0.851	-2.03	-1.92	-1.07	-1.08
chr1	1259964	1259982	+	GGGCGTGACTCTGATCTC	CPSF3L	0,1,9,72,861	0,0,0,0,1,0,0,0,0,0,0,0,0,0,0,0,0,0	-4.68	-5.24	-5.29	-4.65	-6.77	-5.26
chr1	1262331	1262351	-	GACACTGCTTGAAACTGACC	GLTPD1	0,0,0,15,100	0,0,0,0,0,0,0,0,0,0,0,0,0,0,0,0,0,0,0,0	-0.0453	0.0564	-1.74	-1.66	0.883	0.41
chr1	1262343	1262360	+	GCAGTGTCTCGATGAGA	GLTPD1	0,1,22,246,2533	0,0,0,0,0,0,0,0,0,0,0,1,0,0,0,0,0	0.409	-0.201	0.106	0.0512	-0.2	-0.487
chr1	1262356	1262375	+	GAGAAGGAAGAGGTCTTGC	GLTPD1	0,1,7,125,1093	0,0,0,0,0,0,0,0,0,0,0,0,0,0,1,0,0,0,0	-0.525	-0.671	-0.717	-0.472	0.269	0.107
chr1	1262376	1262395	+	GGACCCCTACATTGCCAGC	GLTPD1	0,0,0,20,233	0,0,0,0,0,0,0,0,0,0,0,0,0,0,0,0,0,0,0	0.169	0.302	0.0321	0.0427	-0.0957	0.269
chr1	1262384	1262404	-	GCCCTTCCAGCTGGCAATGT	GLTPD1	0,0,0,8,152	0,0,0,0,0,0,0,0,0,0,0,0,0,0,0,0,0,0,0,0	0.0332	0.33	-0.822	-0.971	-0.451	-0.489
chr1	1262635	1262654	-	GAATGAGAAGATGGTGCCC	GLTPD1	0,1,11,80,764	0,0,0,0,0,0,0,0,1,0,0,0,0,0,0,0,0,0,0	-1.48	-1.95	-3.62	-5.04	-2.02	-2.3
chr1	1262661	1262679	-	GCTTGGAGACCACGTCCT	GLTPD1	0,0,13,88,898	0,0,0,0,0,0,0,0,0,0,0,0,0,0,0,0,0,0	0.536	0.482	0.477	-0.351	0.136	-0.597
chr1	1262711	1262729	-	GCGGTAGTGCTCGCTCTG	GLTPD1	0,0,3,22,424	0,0,0,0,0,0,0,0,0,0,0,0,0,0,0,0,0,0	0.408	0.532	0.305	0.0854	0.528	0.205
chr1	1262758	1262778	+	GAGCAACCGGCTGGTGGACC	GLTPD1	0,0,0,6,90	0,0,0,0,0,0,0,0,0,0,0,0,0,0,0,0,0,0,0,0	-0.544	-0.751	-0.787	-0.786	0.348	-0.983
chr1	1262787	1262806	+	GCTCCCACCACCCGGAGTC	GLTPD1	0,0,1,41,443	0,0,0,0,0,0,0,0,0,0,0,0,0,0,0,0,0,0,0	-0.035	0.162	0.191	0.639	0.0834	0.317
chr1	1266736	1266756	-	GGCTGAGGCCCAGGACAGCA	TAS1R3	0,0,2,64,548	0,0,0,0,0,0,0,0,0,0,0,0,0,0,0,0,0,0,0,0	0.517	0.504	-0.619	-0.617	-0.165	-0.359
chr1	1266760	1266780	+	GGCTCTCCTGCACCCTGGGA	TAS1R3	0,0,1,28,304	0,0,0,0,0,0,0,0,0,0,0,0,0,0,0,0,0,0,0,0	-0.0691	0.138	-0.41	-0.433	-0.265	-0.616
chr1	1266790	1266810	-	GTTGCTGTGACAGGCACAAT	TAS1R3	0,0,0,14,134	0,0,0,0,0,0,0,0,0,0,0,0,0,0,0,0,0,0,0,0	-0.336	0.117	-0.368	-0.422	-1.61	-1.97
chr1	1266872	1266890	+	GGCCTCCGCAGCCGGACA	TAS1R3	0,0,5,92,1113	0,0,0,0,0,0,0,0,0,0,0,0,0,0,0,0,0,0	0.14	0.504	-0.162	0.156	0.311	-0.0159
chr1	1266896	1266914	-	GGTGCACACAGGGCTGCT	TAS1R3	0,0,13,267,2060	0,0,0,0,0,0,0,0,0,0,0,0,0,0,0,0,0,0	1.03	0.822	0.406	0.0388	0.121	0.331
chr1	1267144	1267162	-	GGGCTTCATGGCCACCAC	TAS1R3	0,0,11,135,1333	0,0,0,0,0,0,0,0,0,0,0,0,0,0,0,0,0,0	1.21	0.825	-0.168	0.0891	0.396	0.382
chr1	1267205	1267223	-	GCGTGTAGTTGCAGTAGG	TAS1R3	0,0,1,45,762	0,0,0,0,0,0,0,0,0,0,0,0,0,0,0,0,0,0	0.546	0.975	-0.0506	0.316	0.671	0.567
chr1	1267258	1267276	-	GGCGAGCTCTGACGAGTG	TAS1R3	0,0,1,33,550	0,0,0,0,0,0,0,0,0,0,0,0,0,0,0,0,0,0	0.637	0.504	-0.0398	-0.249	0.213	-0.294
chr1	1267546	1267564	+	GGGCAGCGACGACGAGTA	TAS1R3	0,0,2,24,345	0,0,0,0,0,0,0,0,0,0,0,0,0,0,0,0,0,0	0.759	0.611	0.39	0.0308	-0.374	-0.087
chr1	1267617	1267635	+	GCATCGCGCACGAGGGCC	TAS1R3	0,0,1,43,465	0,0,0,0,0,0,0,0,0,0,0,0,0,0,0,0,0,0	1.13	0.912	0.75	0.544	-0.357	-0.322
chr1	1277065	1277083	-	GCTTTGTGGACTCGGACG	DVL1	0,0,2,60,779	0,0,0,0,0,0,0,0,0,0,0,0,0,0,0,0,0,0	-0.221	-0.625	-0.00462	0.073	-1.24	-1.34
chr1	1277146	1277163	+	GCCGTCGGTCTCCCCTT	DVL1	0,0,0,84,1275	0,0,0,0,0,0,0,0,0,0,0,0,0,0,0,0,0	-1.51	-1.62	-1.04	-0.512	-1.39	-1.53
chr1	1277511	1277529	-	GTGGCCAGCAGCCGTGAC	DVL1	0,1,6,126,1310	0,0,0,0,0,0,0,0,0,0,0,0,0,0,0,0,1,0	-0.226	-0.274	-0.879	-0.487	-0.83	-0.841
chr1	1277771	1277789	+	GCCGCCTGTCCGCTCAAG	DVL1	0,0,0,21,425	0,0,0,0,0,0,0,0,0,0,0,0,0,0,0,0,0,0	-1.23	-1.15	-0.725	-0.741	-0.418	-0.287
chr1	1277832	1277852	-	GAGGGTGCTCACTCGGATGC	DVL1	0,0,0,11,93	0,0,0,0,0,0,0,0,0,0,0,0,0,0,0,0,0,0,0,0	-0.359	-1.37	-0.448	-0.464	-2.07	-1.62
chr1	1278074	1278094	+	GACCACGCGGCCGTTGAAGC	DVL1	0,0,0,1,13	0,0,0,0,0,0,0,0,0,0,0,0,0,0,0,0,0,0,0,0	-0.758	-0.343	-0.289	0.082	-1.71	-0.983
chr1	1284304	1284322	+	GAATTTGTAGGCGTGCAC	DVL1	0,0,0,28,533	0,0,0,0,0,0,0,0,0,0,0,0,0,0,0,0,0,0	-0.584	-0.492	-0.387	-0.0906	-1.31	-1.14
chr1	1284349	1284369	+	GTCGGCCAGCGTGACGCGCT	DVL1	0,0,0,2,28	0,0,0,0,0,0,0,0,0,0,0,0,0,0,0,0,0,0,0,0	-0.551	-0.965	-0.309	-0.841	-1.24	-1.27
chr1	1284379	1284397	+	GGGCAGCTTGACCAGGTA	DVL1	0,0,4,121,1287	0,0,0,0,0,0,0,0,0,0,0,0,0,0,0,0,0,0	-0.27	-0.374	-0.104	0.0157	-1.37	-0.785
chr1	1284412	1284432	+	GTCCATGTGGTAGATAATCT	DVL1	0,0,0,11,98	0,0,0,0,0,0,0,0,0,0,0,0,0,0,0,0,0,0,0,0	-1.99	-1.92	-1.02	-1.29	-1.44	-2.58
chr1	1290284	1290302	+	GCGGTCGCGCAGAAAAAG	MXRA8	0,0,1,13,242	0,0,0,0,0,0,0,0,0,0,0,0,0,0,0,0,0,0	-0.187	0.384	0.351	-0.361	-0.332	-0.146
chr1	1290327	1290345	+	GACGCGTAGAGGTCCAGC	MXRA8	0,0,0,17,360	0,0,0,0,0,0,0,0,0,0,0,0,0,0,0,0,0,0	-0.647	-1.15	-0.346	-0.697	0.176	-2.01
chr1	1290437	1290454	+	GTGCCCGCGGTTCACGC	MXRA8	0,0,2,68,1030	0,0,0,0,0,0,0,0,0,0,0,0,0,0,0,0,0	-0.188	-0.135	-0.119	-0.0186	-0.537	-0.662
chr1	1290653	1290671	-	GCCACCTCTACGAGAGCC	MXRA8	0,0,2,66,764	0,0,0,0,0,0,0,0,0,0,0,0,0,0,0,0,0,0	0.0448	0.123	0.653	0.702	0.917	0.0878
chr1	1290672	1290692	+	GTAGTGATGGTGCAGGTTGC	MXRA8	0,0,1,18,351	0,0,0,0,0,0,0,0,0,0,0,0,0,0,0,0,0,0,0,0	0.15	-0.626	-0.0778	-0.461	-0.284	-0.75
chr1	1290706	1290724	-	GGTGGAGGAGACGGACGC	MXRA8	0,1,13,164,2364	0,0,0,0,0,0,0,0,0,0,0,0,0,0,0,1,0,0	-0.149	0.176	0.105	-0.0732	-0.491	-1.14
chr1	1290855	1290873	-	GGCCTCGGCCTTCGACGA	MXRA8	0,0,1,31,365	0,0,0,0,0,0,0,0,0,0,0,0,0,0,0,0,0,0	-0.223	-0.252	-0.0944	0.69	0.192	-0.117
chr1	1291076	1291095	-	GTCCGAGTCCGCGGTGAGC	MXRA8	0,0,0,13,190	0,0,0,0,0,0,0,0,0,0,0,0,0,0,0,0,0,0,0	-0.42	-0.51	-0.037	-0.357	-0.386	-0.623
chr1	1291099	1291118	-	GCCGCTGCTGGCAGCTCCG	MXRA8	0,0,6,72,657	0,0,0,0,0,0,0,0,0,0,0,0,0,0,0,0,0,0,0	-3.1	-2.11	-3.46	-2.58	0.288	0.124
chr1	1293857	1293876	-	GCCATCCCGAATCCTGCTT	MXRA8	0,0,0,17,260	0,0,0,0,0,0,0,0,0,0,0,0,0,0,0,0,0,0,0	-0.322	-0.363	-0.207	0.0252	-0.517	-0.304
chr1	1309191	1309211	-	GACCCCCAAGATCTACCTGC	AURKAIP1	0,1,0,4,97	0,0,0,0,0,0,0,0,0,0,0,0,0,0,0,0,0,0,0,1	-2.7	-3.04	-1.18	-1.78	-1.83	-1.33
chr1	1309233	1309251	-	GGCTGAAGGCGGGGCTAA	AURKAIP1	0,0,10,156,1512	0,0,0,0,0,0,0,0,0,0,0,0,0,0,0,0,0,0	-2.62	-3.07	-0.945	-0.872	-1.89	-0.0391
chr1	1309554	1309572	-	GTGTCCGCCCAGCCAGAT	AURKAIP1	0,0,5,70,589	0,0,0,0,0,0,0,0,0,0,0,0,0,0,0,0,0,0	-1.62	-2	-1.96	-2.06	-1.18	-1.4
chr1	1309602	1309622	+	GCGGTCCCGGTATCCAGTCT	AURKAIP1	0,0,0,1,24	0,0,0,0,0,0,0,0,0,0,0,0,0,0,0,0,0,0,0,0	-3.13	-2.67	-2.76	-1.81	-2.15	-2.57
chr1	1309636	1309656	+	GGGCCGTGAGCCAGCTCTCC	AURKAIP1	0,0,0,21,410	0,0,0,0,0,0,0,0,0,0,0,0,0,0,0,0,0,0,0,0	-5.04	-5	-4	-3.28	-2.37	-2.25
chr1	1309717	1309737	-	GGCGGCCTCTCTCCCTCGCA	AURKAIP1	0,0,0,7,130	0,0,0,0,0,0,0,0,0,0,0,0,0,0,0,0,0,0,0,0	-2.38	-3.31	-2.34	-2.31	-1.09	-1.25
chr1	1309792	1309810	-	GGCCCGTCTCTGGAGTGC	AURKAIP1	0,0,8,110,1192	0,0,0,0,0,0,0,0,0,0,0,0,0,0,0,0,0,0	-2.9	-3.12	-2.62	-3.18	-2.8	-3.02
chr1	1310090	1310110	-	GCTGTTGAGGGCCGTTCCTT	AURKAIP1	0,0,1,4,79	0,0,0,0,0,0,0,0,0,0,0,0,0,0,0,0,0,0,0,0	-3.86	-2.59	-1.94	-1.63	-1.96	-1.92
chr1	1310092	1310111	+	GGAACGGCCCTCAACAGCT	AURKAIP1	0,0,0,17,214	0,0,0,0,0,0,0,0,0,0,0,0,0,0,0,0,0,0,0	-3.65	-3.48	-3.28	-4.2	-3.92	-3.71
chr1	1310108	1310128	+	GCTGGGAAGTCAGGCGCCCC	AURKAIP1	0,0,1,23,284	0,0,0,0,0,0,0,0,0,0,0,0,0,0,0,0,0,0,0,0	-5.2	-3.71	-5.83	-4.21	-4.7	-3.03
chr1	1326156	1326174	+	GGGCAGCAAGATAAATGC	CCNL2	0,0,5,130,1494	0,0,0,0,0,0,0,0,0,0,0,0,0,0,0,0,0,0	-1.85	-2.17	-0.546	-0.25	-3.53	-3.38
chr1	1330874	1330894	-	GAAGCCCGTGCCTCTACTAC	CCNL2	0,0,0,4,59	0,0,0,0,0,0,0,0,0,0,0,0,0,0,0,0,0,0,0,0	-2.07	-1.87	-1.59	-1.19	-1.69	-1.83
chr1	1333617	1333636	+	GTCTCTCAGCTGTCGAAGG	CCNL2	0,0,0,32,327	0,0,0,0,0,0,0,0,0,0,0,0,0,0,0,0,0,0,0	-0.679	-0.718	0.299	-1.43	-1.5	-1.29
chr1	1333662	1333680	-	GAGGCCCCAAGACGCATA	CCNL2	0,0,6,65,595	0,0,0,0,0,0,0,0,0,0,0,0,0,0,0,0,0,0	-1.6	-2.54	-1.52	-1.04	-2.37	-3.7
chr1	1333697	1333717	-	GTCAATGGCCTGTGTCCACC	CCNL2	0,0,0,17,121	0,0,0,0,0,0,0,0,0,0,0,0,0,0,0,0,0,0,0,0	-3.04	-2.02	-0.529	-0.791	-2.64	-2.82
chr1	1333981	1334001	-	GTCCTTCGTGAAGCACTCCA	CCNL2	0,0,0,8,82	0,0,0,0,0,0,0,0,0,0,0,0,0,0,0,0,0,0,0,0	-1.18	-1.52	-1.42	-1.68	-1.14	-1.76
chr1	1334018	1334036	-	GGGCAGGTGTTGTTCCAG	CCNL2	0,0,10,164,1529	0,0,0,0,0,0,0,0,0,0,0,0,0,0,0,0,0,0	-0.976	-1.34	-0.577	-0.29	-2.49	-2.21
chr1	1334489	1334507	+	GACATGGACGGCGTGAAA	CCNL2	0,0,2,79,1096	0,0,0,0,0,0,0,0,0,0,0,0,0,0,0,0,0,0	-1.71	-1.62	-0.948	-1.15	-0.921	-1.01
chr1	1334597	1334617	+	GAGGGTGCGCCCCCAGATCC	CCNL2	0,0,0,12,149	0,0,0,0,0,0,0,0,0,0,0,0,0,0,0,0,0,0,0,0	-2.56	-1.74	-1.42	-1.14	-2.15	-1.35
chr1	1334637	1334656	-	GCAGGGTCGGCAGCTCCCG	CCNL2	0,0,9,49,645	0,0,0,0,0,0,0,0,0,0,0,0,0,0,0,0,0,0,0	-2.95	-2.01	-2.09	-2.11	-2.45	-2.33
chr1	1334937	1334954	+	GTCCCTAGCGGAGGCGC	RP4-758J18.2	0,0,6,300,2272	0,0,0,0,0,0,0,0,0,0,0,0,0,0,0,0,0	-0.198	-0.489	-0.917	-1.04	-1.41	-1.46
chr1	1334962	1334979	-	GGCAGGCGCTCTCAGCA	RP4-758J18.2	0,1,23,457,3897	0,0,0,0,0,0,0,0,0,0,0,0,0,0,0,0,1	0.689	0.825	-0.407	-0.146	-0.369	-0.233
chr1	1334988	1335006	-	GAGTCCCAGCCCCGCTCG	RP4-758J18.2	0,0,7,147,1576	0,0,0,0,0,0,0,0,0,0,0,0,0,0,0,0,0,0	-0.566	0.424	-0.703	-0.276	-1.19	-0.808
chr1	1335011	1335029	-	GTGCGAACGTGGGCATCT	RP4-758J18.2	0,0,1,42,553	0,0,0,0,0,0,0,0,0,0,0,0,0,0,0,0,0,0	0.274	-0.258	-0.58	-0.872	-0.695	-0.983
chr1	1335020	1335038	-	GGGGTCTCTGTGCGAACG	RP4-758J18.2	0,0,0,54,621	0,0,0,0,0,0,0,0,0,0,0,0,0,0,0,0,0,0	0.771	0.499	0.132	0.0725	-0.26	-0.112
chr1	1335368	1335388	-	GTACTTAGGCCTCCCCACGC	RP4-758J18.2	0,0,0,3,62	0,0,0,0,0,0,0,0,0,0,0,0,0,0,0,0,0,0,0,0	-0.213	-0.187	-0.538	-0.766	-0.62	-0.712
chr1	1335441	1335459	+	GTGTGAAGGAGCTTGGAC	RP4-758J18.2	0,0,9,154,1570	0,0,0,0,0,0,0,0,0,0,0,0,0,0,0,0,0,0	0.827	0.331	0.31	-0.542	-0.374	-0.607
chr1	1335540	1335560	+	GTCTCACGCCCTGCCCGTCC	RP4-758J18.2	0,0,1,16,134	0,0,0,0,0,0,0,0,0,0,0,0,0,0,0,0,0,0,0,0	0.0319	-0.117	-0.836	-1.18	-0.073	-0.161
chr1	1335584	1335604	-	GTCGATCGCAGGACAGCCGC	RP4-758J18.2	0,0,0,1,20	0,0,0,0,0,0,0,0,0,0,0,0,0,0,0,0,0,0,0,0	0.856	0.933	-0.406	-0.569	-0.57	-0.432
chr1	1335644	1335662	+	GTTACCGGAACCTTTGCC	RP4-758J18.2	0,0,0,22,424	0,0,0,0,0,0,0,0,0,0,0,0,0,0,0,0,0,0	0.505	0.758	0.713	-0.0197	0.1	-0.0465
chr1	1337516	1337534	-	GGATTTGCTGCTGCCTTG	MRPL20	0,0,13,176,1810	0,0,0,0,0,0,0,0,0,0,0,0,0,0,0,0,0,0	-1.97	-2.84	-2.9	-3.28	-2.69	-2.39
chr1	1337573	1337593	+	GAAAGTCTTTGGCTCGTAGA	MRPL20	0,0,0,3,91	0,0,0,0,0,0,0,0,0,0,0,0,0,0,0,0,0,0,0,0	-2.16	-1.22	-2.79	-2.7	-2.42	-2.22
chr1	1337599	1337617	-	GGAAAGTCCTAGCGGATC	MRPL20	0,0,1,44,524	0,0,0,0,0,0,0,0,0,0,0,0,0,0,0,0,0,0	-3.82	-3.64	-3.86	-4.36	-4.08	-3.88
chr1	1341147	1341165	+	GATGTCCAGAATTTCAGT	MRPL20	0,0,9,127,1420	0,0,0,0,0,0,0,0,0,0,0,0,0,0,0,0,0,0	-0.673	-0.858	-0.324	-0.41	-1.3	-1.06
chr1	1341204	1341222	-	GAAGTATCCAGCGCTCAT	MRPL20	0,0,0,37,530	0,0,0,0,0,0,0,0,0,0,0,0,0,0,0,0,0,0	-0.438	-0.944	-1.67	-1.52	-0.00202	-0.249
chr1	1341235	1341253	-	GAATTACAGCTGCTAGCC	MRPL20	0,1,7,123,1517	0,0,0,0,0,0,0,0,0,0,0,0,0,0,0,1,0,0	0.627	0.208	0.872	0.567	0.173	0.953
chr1	1342369	1342389	-	GAAGGAAAAATCGCTGCTAC	MRPL20	0,0,0,4,95	0,0,0,0,0,0,0,0,0,0,0,0,0,0,0,0,0,0,0,0	-4.2	-4.03	-4.83	-4.74	-3.4	-3.26
chr1	1342533	1342551	+	GGATCCGAAAGTAGCGGT	MRPL20	0,0,0,21,293	0,0,0,0,0,0,0,0,0,0,0,0,0,0,0,0,0,0	-3.91	-4.11	-4.91	-4.83	-4.55	-4.35
chr1	1342540	1342560	-	GCGTCACCGACCGCTACTTT	MRPL20	0,0,0,2,5	0,0,0,0,0,0,0,0,0,0,0,0,0,0,0,0,0,0,0,0	-1.75	-2.3	-1.28	-1.7	-1.47	-1.37
chr1	1342566	1342586	+	GCAGCCAGAGCTGCGCGGTG	MRPL20	0,1,1,19,199	0,0,0,0,0,0,0,0,0,0,0,0,0,0,0,1,0,0,0,0	-2.83	-2.29	-2.76	-4.18	-3.09	-3.96
chr1	1354808	1354826	+	GGGTGACCAGCAACTGGA	ANKRD65	0,0,8,119,1411	0,0,0,0,0,0,0,0,0,0,0,0,0,0,0,0,0,0	-0.762	-0.489	0.281	0.473	-0.134	-0.139
chr1	1354857	1354875	-	GGCCGCTCTGCGCTGCAC	ANKRD65	0,0,5,89,1029	0,0,0,0,0,0,0,0,0,0,0,0,0,0,0,0,0,0	0.0304	-0.0852	0.0606	-0.154	-0.359	-0.841
chr1	1354887	1354906	+	GATGCCTGGGTCTGCCCCG	ANKRD65	0,0,2,55,556	0,0,0,0,0,0,0,0,0,0,0,0,0,0,0,0,0,0,0	-2.96	-2.54	-2.34	-3.43	-2.87	-2.05
chr1	1355817	1355835	-	GGCACGGACACTCGCGGG	ANKRD65	0,0,0,35,455	0,0,0,0,0,0,0,0,0,0,0,0,0,0,0,0,0,0	0.337	-0.137	-0.58	-0.698	-1.44	-0.296
chr1	1355934	1355952	+	GCACGGCCAGGTGGAGCG	ANKRD65	0,0,7,134,1485	0,0,0,0,0,0,0,0,0,0,0,0,0,0,0,0,0,0	-0.494	-0.427	0.127	0.0347	0.91	0.635
chr1	1356202	1356222	-	GCCTGGTGACGCAGCTGCTG	ANKRD65	0,0,1,41,1171	0,0,0,0,0,0,0,0,0,0,0,0,0,0,0,0,0,0,0,0	-1.17	-1.52	-0.508	0.0597	0.493	-0.471
chr1	1356233	1356251	-	GCTCCAGGCCGTGTGGAG	ANKRD65	0,0,19,280,2439	0,0,0,0,0,0,0,0,0,0,0,0,0,0,0,0,0,0	0.471	0.231	-0.542	0.347	-0.663	-0.643
chr1	1356262	1356282	-	GGCCTAGTGTTGTCCAGGGC	ANKRD65	0,0,0,11,122	0,0,0,0,0,0,0,0,0,0,0,0,0,0,0,0,0,0,0,0	-0.171	-0.651	0.255	0.288	0.336	0.683
chr1	1356299	1356317	-	GGACTCCGAAGAGGCCCT	ANKRD65	0,0,5,103,1137	0,0,0,0,0,0,0,0,0,0,0,0,0,0,0,0,0,0	-1.45	-0.98	-0.0947	0.456	-0.546	-0.378
chr1	1356328	1356347	-	GGAGGAACAGGAACTGCGG	ANKRD65	0,0,1,78,802	0,0,0,0,0,0,0,0,0,0,0,0,0,0,0,0,0,0,0	-0.268	-0.243	0.228	0.728	-0.702	-0.797
chr1	1361515	1361535	+	GCAGGGGAGGGAGACGGAGG	TMEM88B	0,0,32,351,2911	0,0,0,0,0,0,0,0,0,0,0,0,0,0,0,0,0,0,0,0	-3.4	-3.23	-4.03	-3.94	-3.67	-3.46
chr1	1361562	1361582	-	GGGCAGCATGGGCGCTGTGT	TMEM88B	0,0,2,19,204	0,0,0,0,0,0,0,0,0,0,0,0,0,0,0,0,0,0,0,0	-0.807	-1.57	-1.39	-1.33	-0.82	-0.394
chr1	1361583	1361601	+	GGGGACCTCCCGACCACC	TMEM88B	0,0,6,82,888	0,0,0,0,0,0,0,0,0,0,0,0,0,0,0,0,0,0	-0.552	-0.569	-0.405	-0.34	-0.467	-0.172
chr1	1361614	1361632	-	GACCACCCTGGGCACGTC	TMEM88B	0,0,12,144,2378	0,0,0,0,0,0,0,0,0,0,0,0,0,0,0,0,0,0	0.576	0.0592	0.411	0.109	0.226	-0.469
chr1	1361733	1361751	-	GGAATCCCAGGTAGACGA	TMEM88B	0,0,4,85,1154	0,0,0,0,0,0,0,0,0,0,0,0,0,0,0,0,0,0	-0.24	-0.399	-0.869	-0.607	0.694	0.427
chr1	1362956	1362974	-	GAGAACAGCGCGCGGCAC	TMEM88B	0,0,5,73,648	0,0,0,0,0,0,0,0,0,0,0,0,0,0,0,0,0,0	-1.72	0.121	-0.926	0.0931	0.162	0.172
chr1	1363022	1363042	+	GCCGCTGCTGGTGCTCGCCT	TMEM88B	0,0,0,33,200	0,0,0,0,0,0,0,0,0,0,0,0,0,0,0,0,0,0,0,0	-0.548	-0.202	0.27	0.215	-0.104	-0.223
chr1	1363079	1363098	+	GCTGCTGCCTCCGCCCGCT	TMEM88B	0,0,5,179,4586	0,0,0,0,0,0,0,0,0,0,0,0,0,0,0,0,0,0,0	-0.577	-0.479	0.228	0.596	0.931	0.868
chr1	1363134	1363152	-	GAGTTGCTCGTCCTCGTC	TMEM88B	0,0,0,19,316	0,0,0,0,0,0,0,0,0,0,0,0,0,0,0,0,0,0	-0.337	-0.471	-0.232	-0.204	0.226	-0.287
chr1	1371130	1371148	+	GCTCCCCTGGACGGCGCT	VWA1	0,0,4,107,870	0,0,0,0,0,0,0,0,0,0,0,0,0,0,0,0,0,0	0.82	0.925	0.81	1.09	1.27	0.694
chr1	1371159	1371177	-	GCGCCAGCCGCAAGCTCA	VWA1	0,0,4,50,885	0,0,0,0,0,0,0,0,0,0,0,0,0,0,0,0,0,0	-0.138	-0.608	0.103	-0.749	-0.596	-0.198
chr1	1372363	1372383	-	GAACTCGTAGTGAGAGACGC	VWA1	0,0,0,2,38	0,0,0,0,0,0,0,0,0,0,0,0,0,0,0,0,0,0,0,0	-1.37	-1.23	-2.93	-2.49	-2.63	-1.61
chr1	1372388	1372408	-	GCCCCACAAACTCCCGAACC	VWA1	0,0,1,2,72	0,0,0,0,0,0,0,0,0,0,0,0,0,0,0,0,0,0,0,0	-1.48	0.0403	-0.682	-0.266	0.0345	-0.4
chr1	1372453	1372470	-	GCCCACGTGCACCAGAC	VWA1	0,0,12,233,2689	0,0,0,0,0,0,0,0,0,0,0,0,0,0,0,0,0	0.224	-0.471	-0.211	-0.596	-0.105	-0.0195
chr1	1372479	1372497	-	GAAGGGGAACTCGGTGTA	VWA1	0,0,2,71,932	0,0,0,0,0,0,0,0,0,0,0,0,0,0,0,0,0,0	-0.187	0.18	0.225	0.129	-0.185	-0.311
chr1	1372526	1372544	-	GAAGCACGCACCGCATCC	VWA1	0,0,2,39,556	0,0,0,0,0,0,0,0,0,0,0,0,0,0,0,0,0,0	1.08	0.71	0.265	-0.307	0.619	0.0211
chr1	1374470	1374490	+	GCCGCAGCAGCTCCATGCCA	VWA1	0,0,0,24,265	0,0,0,0,0,0,0,0,0,0,0,0,0,0,0,0,0,0,0,0	-0.551	-0.338	-1.08	-0.447	-0.386	-0.404
chr1	1374532	1374552	-	GCCCGAGTCTGCGGTCAGCA	VWA1	0,0,0,4,101	0,0,0,0,0,0,0,0,0,0,0,0,0,0,0,0,0,0,0,0	-0.563	0.342	-0.437	0.322	-0.0724	-0.0821
chr1	1374653	1374670	+	GGACACGGACTACGACG	VWA1	0,0,4,52,886	0,0,0,0,0,0,0,0,0,0,0,0,0,0,0,0,0	0.392	0.35	0.199	0.126	0.269	-0.0735
chr1	1386065	1386085	+	GTCAAAGGACGCCCTGAATC	ATAD3C	0,0,1,8,56	0,0,0,0,0,0,0,0,0,0,0,0,0,0,0,0,0,0,0,0	-1.01	0.0299	-0.706	0.198	0.018	0.329
chr1	1387437	1387456	+	GAGGATTTACGGAAGCAGG	ATAD3C	0,2,0,39,621	0,0,0,2,0,0,0,0,0,0,0,0,0,0,0,0,0,0,0	-3.7	-3.53	-4.33	-4.24	-3.97	-3.76
chr1	1387469	1387489	+	GAAGCACCATCAGACCTTCT	ATAD3C	0,0,1,13,137	0,0,0,0,0,0,0,0,0,0,0,0,0,0,0,0,0,0,0,0	0.269	0.453	-0.365	-0.167	0.482	0.457
chr1	1387745	1387764	+	GCGGCTGGCACCTTGTTTG	ATAD3C	0,2,1,28,417	2,0,0,0,0,0,0,0,0,0,0,0,0,0,0,0,0,0,0	-5.4	-5.36	-4.84	-6.08	-5.54	-4.83
chr1	1389792	1389809	-	GCCGAGCCTCGATGTAG	ATAD3C	0,2,0,84,1083	0,0,0,0,0,0,0,0,0,0,0,0,0,0,2,0,0	0.152	0.127	-0.222	-0.0344	0.107	0.0146
chr1	1391192	1391212	+	GCGACATCGCCATAATGACA	ATAD3C	0,0,0,1,14	0,0,0,0,0,0,0,0,0,0,0,0,0,0,0,0,0,0,0,0	-0.632	-0.517	-0.489	-0.481	-0.208	-0.0503
chr1	1391243	1391260	+	GGCACATCCTGCTGTAC	ATAD3C	0,1,16,328,3983	0,0,0,0,0,0,0,0,0,0,0,0,0,0,0,0,1	0.0504	-0.139	0.237	-0.622	-0.409	-0.96
chr1	1396149	1396169	-	GAACTGCTCGGGGTGGCAGC	ATAD3C	0,0,0,11,129	0,0,0,0,0,0,0,0,0,0,0,0,0,0,0,0,0,0,0,0	0.562	-0.166	-1.55	-1.46	-1.19	-0.983
chr1	1396179	1396196	-	GTCGATGCAGGCATTGA	ATAD3C	0,0,7,220,2979	0,0,0,0,0,0,0,0,0,0,0,0,0,0,0,0,0	0.902	0.595	-0.135	-0.465	0.66	0.348
chr1	1398053	1398071	+	GCCGGAAGATCGCACAGC	ATAD3C	0,0,4,33,569	0,0,0,0,0,0,0,0,0,0,0,0,0,0,0,0,0,0	0.13	0.128	0.453	0.387	-0.159	-0.158
chr1	1407269	1407289	+	GTGGCTCTTCGGCGTTAACA	ATAD3B	0,1,0,0,12	0,0,0,0,0,0,0,0,0,0,0,0,0,1,0,0,0,0,0,0	-1.65	-0.809	-0.631	-0.951	-0.468	-0.526
chr1	1407368	1407386	-	GGCCGGTCTCCCAAACCG	ATAD3B	0,1,3,33,509	0,0,0,0,0,0,0,0,0,0,0,0,0,0,1,0,0,0	-3.01	-3.16	-4.38	-2.12	-1.24	-0.637
chr1	1412658	1412677	+	GCCAAGGAGGCCCTGAATC	ATAD3B	0,1,3,60,516	0,0,0,0,0,0,0,0,1,0,0,0,0,0,0,0,0,0,0	-3.22	-3.05	-2.42	-2.23	-2.64	-1.28
chr1	1417563	1417583	+	GCGAGTGGAGACCGAGGCCC	ATAD3B	0,1,0,16,207	0,0,0,0,0,0,0,0,0,0,1,0,0,0,0,0,0,0,0,0	-3.34	-3.17	-3.97	-2.25	-3.61	-2.56
chr1	1417638	1417658	-	GGTGCTCGGACGCCTTCAGG	ATAD3B	0,1,0,5,56	0,0,0,0,0,0,0,0,0,1,0,0,0,0,0,0,0,0,0,0	-3.44	-3.64	-3.31	-3.43	-1.65	-0.706
chr1	1420452	1420471	+	GTCACTGGCCGCTTCATCG	ATAD3B	0,1,3,9,127	0,0,0,0,0,0,0,0,0,0,0,0,0,1,0,0,0,0,0	-0.19	0.0743	-0.000817	0.796	-0.748	-0.0377
chr1	1420505	1420525	+	GACGTCCCGCATCACGGTGC	ATAD3B	0,0,0,4,107	0,0,0,0,0,0,0,0,0,0,0,0,0,0,0,0,0,0,0,0	0.526	-0.071	0.695	0.529	0.355	0.18
chr1	1421511	1421531	+	GCGACATCGCCATAGCAACC	ATAD3B	0,1,0,1,34	0,0,0,0,0,0,0,0,0,0,0,0,0,0,0,0,0,0,0,1	-0.525	-0.309	0.369	-0.339	0.532	-0.263
chr1	1421562	1421579	+	GGCACATCCTGCTGTAT	ATAD3B	0,1,18,285,3047	0,0,0,0,0,0,0,0,0,0,0,0,0,0,0,0,1	-0.259	-0.675	0.337	0.431	0.177	0.182
chr1	1425686	1425703	-	GTCAATGCGGCTGTTGA	ATAD3B	0,0,5,173,2414	0,0,0,0,0,0,0,0,0,0,0,0,0,0,0,0,0	0.0508	-0.0979	0.404	0.152	0.127	0.183
chr1	1447752	1447770	-	GGCCGGTCTCCCAACCCG	ATAD3A	0,1,3,88,785	0,0,0,0,0,0,0,0,0,0,0,0,0,0,1,0,0,0	-2.05	-2.7	-1.84	-2.56	-2.08	-1.96
chr1	1451396	1451415	+	GCCAAGGACGCCCTGAATC	ATAD3A	0,1,1,22,238	0,0,0,0,0,0,0,0,1,0,0,0,0,0,0,0,0,0,0	-2.34	-2.88	-4.6	-2.55	-4.24	-4.03
chr1	1455554	1455574	+	GAATGAGATGCTGCGAGTGG	ATAD3A	0,0,1,23,202	0,0,0,0,0,0,0,0,0,0,0,0,0,0,0,0,0,0,0,0	-1.08	-1.1	-0.729	-0.789	-1.43	-1.56
chr1	1455630	1455649	+	GAGCAGATCCGCCTGAAGG	ATAD3A	0,0,3,24,303	0,0,0,0,0,0,0,0,0,0,0,0,0,0,0,0,0,0,0	-0.874	-0.745	-0.932	-0.264	-1.06	-0.851
chr1	1455959	1455977	+	GTGCCTTTGTGACAGACT	ATAD3A	0,2,11,111,1424	0,0,0,0,0,0,0,0,0,0,0,0,0,0,0,0,0,2	-0.474	-0.333	-0.313	-0.246	-0.0288	0.128
chr1	1458130	1458150	+	GGCTGACGCTGCTGGCTGTT	ATAD3A	0,2,1,11,165	0,0,0,0,0,0,0,0,0,0,0,0,0,0,0,0,0,0,0,2	-0.363	-0.0787	-0.195	-0.806	0.186	0.0144
chr1	1458167	1458185	+	GAATGCCACGCTTGTCGC	ATAD3A	0,0,0,18,299	0,0,0,0,0,0,0,0,0,0,0,0,0,0,0,0,0,0	-0.605	-0.542	-0.465	-0.507	-1.41	-1.75
chr1	1458909	1458927	+	GTCGACCCCAGGACGCGC	ATAD3A	0,2,2,37,1268	0,0,0,0,0,0,0,0,0,0,0,0,0,0,0,2,0,0	-0.618	-1.11	0.405	0.436	-0.505	0.0593
chr1	1459240	1459260	+	GCGACATCGCCATAGCAACA	ATAD3A	0,1,0,4,35	0,0,0,0,0,0,0,0,0,0,0,0,0,0,0,0,0,0,0,1	-1.24	-1.84	-0.879	-1.08	-1.66	-0.952
chr1	1463094	1463114	-	GAACTGCTCTGGTTGGTTGC	ATAD3A	0,0,0,9,134	0,0,0,0,0,0,0,0,0,0,0,0,0,0,0,0,0,0,0,0	-1.27	-2.25	-1.33	-1.54	-4.07	-3.86
chr1	1470789	1470806	+	GTGTACCATGTTCCCGG	TMEM240	0,0,10,125,1576	0,0,0,0,0,0,0,0,0,0,0,0,0,0,0,0,0	-0.792	-1.36	-0.391	-1.12	-0.987	-1.94
chr1	1470969	1470989	+	GTAGCGCCGTCCGGCTCTCC	TMEM240	0,0,0,1,43	0,0,0,0,0,0,0,0,0,0,0,0,0,0,0,0,0,0,0,0	-1.28	-0.296	-0.324	0.382	0.462	0.457
chr1	1471022	1471040	-	GCTGGTTCCTGGTGTGGA	TMEM240	0,0,13,229,2109	0,0,0,0,0,0,0,0,0,0,0,0,0,0,0,0,0,0	-0.297	-0.407	0.457	0.546	-0.0865	0.0534
chr1	1471071	1471088	+	GAGGTCGATCTCCTGCT	TMEM240	0,0,10,211,2589	0,0,0,0,0,0,0,0,0,0,0,0,0,0,0,0,0	-1	-1.03	-0.558	-0.614	-0.685	-0.0321
chr1	1471102	1471121	+	GTCACAAAGTAGTTCTCGG	TMEM240	0,0,0,10,211	0,0,0,0,0,0,0,0,0,0,0,0,0,0,0,0,0,0,0	-0.46	-0.644	0.32	-0.0707	-0.35	-0.253
chr1	1471135	1471153	+	GACTGGTCCCCGTCGTAC	TMEM240	0,0,0,14,215	0,0,0,0,0,0,0,0,0,0,0,0,0,0,0,0,0,0	-0.501	-0.518	-0.165	-0.299	-0.932	-0.75
chr1	1475069	1475088	-	GCGTCTGCCACTGCAACTG	TMEM240	0,0,3,33,368	0,0,0,0,0,0,0,0,0,0,0,0,0,0,0,0,0,0,0	-0.447	-1.59	-0.242	-0.372	-0.0115	-0.388
chr1	1475109	1475129	+	GGAGGATGTAGTTGTGGAAT	TMEM240	0,0,0,11,189	0,0,0,0,0,0,0,0,0,0,0,0,0,0,0,0,0,0,0,0	-0.645	-0.657	-0.88	-0.817	-0.338	-0.91
chr1	1475149	1475166	+	GTCCATCAAGCACGCGA	TMEM240	0,0,2,45,939	0,0,0,0,0,0,0,0,0,0,0,0,0,0,0,0,0	0.214	-0.825	0.374	-1.98	-0.0835	-0.0565
chr1	1475699	1475719	+	GATCATGGTGTTCGCGCTCA	TMEM240	0,0,0,0,39	0,0,0,0,0,0,0,0,0,0,0,0,0,0,0,0,0,0,0,0	-1.06	-0.455	-0.3	-1.35	-0.981	-1.94
chr1	1480248	1480268	-	GAGAGTGTATGACCAGGTGG	SSU72	0,0,1,18,188	0,0,0,0,0,0,0,0,0,0,0,0,0,0,0,0,0,0,0,0	-3.75	-4.26	-4.29	-4.04	-2.11	-3.11
chr1	1480277	1480295	+	GTGAGGATCAGATCAAAC	SSU72	0,0,9,120,1557	0,0,0,0,0,0,0,0,0,0,0,0,0,0,0,0,0,0	-2.44	-2.27	-3.07	-2.98	-2.7	-2.5
chr1	1480303	1480321	+	GCAGTTCTGGAATCTTTC	SSU72	0,0,11,224,2297	0,0,0,0,0,0,0,0,0,0,0,0,0,0,0,0,0,0	-1.78	-1.56	-2.02	-1.24	-0.61	-0.0162
chr1	1480327	1480347	-	GAAATAAGAGAATCAAGCCC	SSU72	0,1,0,20,260	0,0,0,0,0,0,0,0,0,0,0,0,0,0,0,0,0,0,1,0	-3.36	-3.19	-3.99	-3.91	-3.63	-3.42
chr1	1500086	1500106	+	GCCACACGTAACACCTTCCA	SSU72	0,0,0,6,61	0,0,0,0,0,0,0,0,0,0,0,0,0,0,0,0,0,0,0,0	-2.44	-0.517	-1.05	-1.19	0.144	-0.372
chr1	1500143	1500163	-	GACAAAGAACTGTATCCCAG	SSU72	0,0,0,9,146	0,0,0,0,0,0,0,0,0,0,0,0,0,0,0,0,0,0,0,0	-1.92	-1.68	-2.28	-1.89	-0.405	-1.27
chr1	1500171	1500188	+	GAAGATCATTGTACATC	SSU72	0,0,16,254,4026	0,0,0,0,0,0,0,0,0,0,0,0,0,0,0,0,0	-1.12	-1.21	-2.02	-2.42	-1.5	-1.43
chr1	1500269	1500289	-	GGATTCAGCGTCCGATCCTT	SSU72	0,0,0,2,21	0,0,0,0,0,0,0,0,0,0,0,0,0,0,0,0,0,0,0,0	-1.65	-2.17	-0.966	-1.62	-0.444	-0.356
chr1	1509879	1509899	-	GAGCAACCAGAACCGGAGCA	SSU72	0,0,0,7,118	0,0,0,0,0,0,0,0,0,0,0,0,0,0,0,0,0,0,0,0	-4.14	-3.97	-4.77	-4.68	-2.44	-4.2
chr1	1509886	1509905	-	GTGCTCGAGCAACCAGAAC	SSU72	0,0,1,10,204	0,0,0,0,0,0,0,0,0,0,0,0,0,0,0,0,0,0,0	-3.14	-2.97	-3.77	-3.68	-3.4	-3.2
chr1	1510357	1510375	+	GCGAAACGCCGCGCTTGC	AL645728.1	0,0,0,9,209	0,0,0,0,0,0,0,0,0,0,0,0,0,0,0,0,0,0	0.225	0.372	-0.606	-0.324	0.00608	0.0969
chr1	1510368	1510385	-	GCTATCTCCGGCAAGCG	AL645728.1	0,0,2,71,765	0,0,0,0,0,0,0,0,0,0,0,0,0,0,0,0,0	-0.518	-0.0707	-0.809	-0.718	-0.0803	-0.653
chr1	1510373	1510390	+	GCCGGAGATAGCATTGA	AL645728.1	0,0,7,118,2008	0,0,0,0,0,0,0,0,0,0,0,0,0,0,0,0,0	-1.75	-0.851	-2.44	-1.6	-0.807	-2.01
chr1	1510383	1510401	+	GCATTGAGGGCCCTTCCG	AL645728.1	0,0,8,70,693	0,0,0,0,0,0,0,0,0,0,0,0,0,0,0,0,0,0	-1.02	-0.339	-0.476	-0.591	-0.599	-0.15
chr1	1510397	1510415	-	GAAACGCCGGGCCGCGGA	AL645728.1	0,0,2,20,448	0,0,0,0,0,0,0,0,0,0,0,0,0,0,0,0,0,0	-1.34	-0.145	-1.79	0.111	-0.172	-0.258
chr1	1510433	1510453	+	GTGCGTTCCCTCGGTCCCCG	AL645728.1	0,0,0,8,48	0,0,0,0,0,0,0,0,0,0,0,0,0,0,0,0,0,0,0,0	-0.277	-0.173	-0.849	-0.927	-1.09	-0.675
chr1	1510484	1510502	-	GTGAAGCGCGACGACTCT	AL645728.1	0,0,0,12,169	0,0,0,0,0,0,0,0,0,0,0,0,0,0,0,0,0,0	1.21	1.23	0.962	0.983	0.623	0.376
chr1	1510509	1510528	+	GCTCCCTCCACTGTCCCGG	AL645728.1	0,0,2,56,554	0,0,0,0,0,0,0,0,0,0,0,0,0,0,0,0,0,0,0	-0.871	-1.02	-1.59	-1.48	-0.369	-1.3
chr1	1510534	1510552	-	GAATGCGGGAATGTCTGT	AL645728.1	0,0,7,69,1004	0,0,0,0,0,0,0,0,0,0,0,0,0,0,0,0,0,0	0.25	0.0564	-1.12	-0.734	-1.12	-0.471
chr1	1510567	1510585	-	GGTAACAGCGGCACGGGA	AL645728.1	0,0,0,54,856	0,0,0,0,0,0,0,0,0,0,0,0,0,0,0,0,0,0	0.282	0.308	-0.412	-0.696	-0.722	-0.678
chr1	1534717	1534736	+	GGGGTGTCTGCGCAGGCCG	C1ORF233	0,0,3,59,721	0,0,0,0,0,0,0,0,0,0,0,0,0,0,0,0,0,0,0	-0.903	-0.169	0.591	0.755	0.599	-0.226
chr1	1534846	1534864	+	GATGTCCTGCATGCCGGC	C1ORF233	0,0,3,69,1086	0,0,0,0,0,0,0,0,0,0,0,0,0,0,0,0,0,0	-0.342	-0.467	0.303	0.408	0.466	0.372
chr1	1534896	1534915	-	GCGCCAGAGACCCCCGAGC	C1ORF233	0,0,1,16,311	0,0,0,0,0,0,0,0,0,0,0,0,0,0,0,0,0,0,0	--	-0.266	0.366	0.606	0.619	1.99
chr1	1534992	1535010	+	GCAGGTAGTCGCGGCAGG	C1ORF233	0,0,2,74,1126	0,0,0,0,0,0,0,0,0,0,0,0,0,0,0,0,0,0	-0.461	-0.716	-0.222	-0.249	-0.21	-0.0821
chr1	1535018	1535036	-	GTGCGAGCGCGTGCTCCT	C1ORF233	0,0,2,33,488	0,0,0,0,0,0,0,0,0,0,0,0,0,0,0,0,0,0	-0.524	-0.308	0.182	-0.0764	0.854	0.383
chr1	1535071	1535090	+	GAGCGCGAAGGCGCGCACG	C1ORF233	0,0,1,9,146	0,0,0,0,0,0,0,0,0,0,0,0,0,0,0,0,0,0,0	-1.02	-0.452	0.264	0.758	1.15	0.628
chr1	1535195	1535215	-	GGCTTCCGCTGCCAGGCTCC	C1ORF233	0,0,1,32,257	0,0,0,0,0,0,0,0,0,0,0,0,0,0,0,0,0,0,0,0	-0.706	-0.29	0.412	-0.175	0.037	-0.402
chr1	1535278	1535298	+	GTAGGGGCACCAGGGCGCGT	C1ORF233	0,0,0,5,78	0,0,0,0,0,0,0,0,0,0,0,0,0,0,0,0,0,0,0,0	-0.938	-0.829	-0.0669	-0.5	-0.132	0.0131
chr1	1535360	1535380	+	GCGGCCAGCAGCAGCAGCAG	C1ORF233	0,2,11,119,716	1,0,0,0,1,0,0,0,0,0,0,0,0,0,0,0,0,0,0,0	-3.31	-3.13	-3.93	-3.85	-3.57	-3.37
chr1	1551916	1551934	-	GCCTGGAAACTTTGGGAC	MIB2	0,0,3,136,1346	0,0,0,0,0,0,0,0,0,0,0,0,0,0,0,0,0,0	-0.497	-0.242	-0.261	-0.573	-0.0981	-0.485
chr1	1558862	1558882	+	GTGGGCATGCGGGTGGTGCG	MIB2	0,0,1,24,280	0,0,0,0,0,0,0,0,0,0,0,0,0,0,0,0,0,0,0,0	-0.443	-0.749	-0.18	-0.388	-1.03	-0.941
chr1	1558937	1558957	+	GTGGTGGAGCTTGGCCGCCA	MIB2	0,0,1,23,142	0,0,0,0,0,0,0,0,0,0,0,0,0,0,0,0,0,0,0,0	-1.04	-0.299	-0.46	-0.172	-0.67	-0.957
chr1	1558967	1558984	-	GTGCGGTCGGGTGTCGA	MIB2	0,0,2,82,1303	0,0,0,0,0,0,0,0,0,0,0,0,0,0,0,0,0	-0.775	-0.661	-0.419	-0.435	-1	-1.26
chr1	1559011	1559029	+	GCGCACCAACTACCGCGC	MIB2	0,0,1,12,147	0,0,0,0,0,0,0,0,0,0,0,0,0,0,0,0,0,0	-0.384	-0.49	0.242	-0.153	-1.27	-2.26
chr1	1559167	1559185	-	GCAGTCACAGATGATGTT	MIB2	0,0,5,118,1359	0,0,0,0,0,0,0,0,0,0,0,0,0,0,0,0,0,0	-0.0113	-0.109	0.231	-0.0327	-1.08	-0.778
chr1	1559235	1559255	-	GCGTGCAGAGGTCGTAGTCC	MIB2	0,0,0,1,53	0,0,0,0,0,0,0,0,0,0,0,0,0,0,0,0,0,0,0,0	-0.865	-0.901	-0.647	-1.14	-0.256	-1.04
chr1	1559288	1559305	-	GTAGCGGTCGAAGGCGT	MIB2	0,0,3,59,807	0,0,0,0,0,0,0,0,0,0,0,0,0,0,0,0,0	-0.136	-0.635	-1.38	-1.5	-2.38	-2.79
chr1	1560175	1560195	+	GTCACACTGAGTCCCCGCCA	MIB2	0,0,0,11,132	0,0,0,0,0,0,0,0,0,0,0,0,0,0,0,0,0,0,0,0	-1.36	-1.41	-1.15	-1.12	-1.98	-2.28
chr1	1560704	1560722	+	GCCAGCCCTTCCAGCACG	MIB2	0,0,11,200,1643	0,0,0,0,0,0,0,0,0,0,0,0,0,0,0,0,0,0	-0.385	-0.581	0.351	0.291	-0.206	0.0743
chr1	1567614	1567632	-	GGGGCCTCCGAGGGGACA	MMP23B	0,0,25,262,2371	0,0,0,0,0,0,0,0,0,0,0,0,0,0,0,0,0,0	-1.75	-0.939	-1.33	-0.15	-0.326	-0.978
chr1	1567652	1567670	+	GCTGGCTTGGAGCCGCGC	MMP23B	0,1,2,84,1034	0,0,0,0,0,0,0,0,0,0,0,0,0,0,1,0,0,0	-0.671	-0.499	-1.04	-0.901	-0.697	-0.737
chr1	1567667	1567687	-	GAGGCACAGGGCGACCAGCG	MMP23B	0,0,0,12,148	0,0,0,0,0,0,0,0,0,0,0,0,0,0,0,0,0,0,0,0	-1.31	-1.24	-1.56	-1.54	-0.889	-0.837
chr1	1567679	1567697	-	GCGCGGGGAGGAGGCACA	MMP23B	0,0,18,250,2626	0,0,0,0,0,0,0,0,0,0,0,0,0,0,0,0,0,0	-4.64	-3.6	-4.92	-5.32	-3.41	-2.99
chr1	1567694	1567712	-	GGGCCAGCAGCACCAGCG	MMP23B	0,1,34,276,2267	0,0,0,0,0,0,0,0,0,0,0,0,0,0,0,0,0,1	-2.73	-2.56	-2.22	-1.57	-1.12	-1.13
chr1	1568167	1568186	+	GTCGCTGCGCTGGGCCTCT	MMP23B	1,0,2,47,493	0,0,0,0,0,0,0,0,0,0,0,0,0,0,0,0,0,0,0	-1.58	-1.64	-1.32	-0.754	-1.16	-0.933
chr1	1568228	1568246	-	GCGTGTAGCGGCGTCTGC	MMP23B	1,0,0,27,522	0,0,0,0,0,0,0,0,0,0,0,0,0,0,0,0,0,0	-2.13	-1.27	-2.23	-0.979	-1.82	-1.5
chr1	1568585	1568604	-	GGAGACCAGGCAGTCCGTG	MMP23B	1,0,0,59,488	0,0,0,0,0,0,0,0,0,0,0,0,0,0,0,0,0,0,0	-1.34	-1.13	-0.351	-1.12	-1.53	-1.91
chr1	1568615	1568633	-	GTGGGGCCGTCGAAGCAG	MMP23B	1,0,4,79,862	0,0,0,0,0,0,0,0,0,0,0,0,0,0,0,0,0,0	-1.22	-1.59	-0.777	-1.1	-0.48	-0.744
chr1	1568661	1568679	-	GTGGATGCCGCCGTGCGG	MMP23B	1,0,2,42,609	0,0,0,0,0,0,0,0,0,0,0,0,0,0,0,0,0,0	-2	-1.48	-2.18	-1.96	-1.79	-1.49
chr1	1571790	1571810	+	GCTGGGAGCTCGCTGTAGCC	CDK11B	0,0,2,18,197	0,0,0,0,0,0,0,0,0,0,0,0,0,0,0,0,0,0,0,0	-4.04	-3.11	-5.07	-4.98	-5.84	-3.79
chr1	1571816	1571836	-	GGACCCCTAGTGAGAAAATC	CDK11B	0,1,0,7,78	0,0,0,0,0,0,0,1,0,0,0,0,0,0,0,0,0,0,0,0	-4.49	-4.32	-5.12	-5.03	-2.49	-1.7
chr1	1572063	1572083	+	GATCGATTTCTGACTTCCCG	CDK11B	0,0,1,6,36	0,0,0,0,0,0,0,0,0,0,0,0,0,0,0,0,0,0,0,0	-2.63	-2.4	-1.79	-1.51	-1.25	-0.862
chr1	1572115	1572135	-	GGTCAGTGGGTTGCATCTTC	CDK11B	0,1,0,7,78	0,0,0,0,0,0,0,0,0,0,1,0,0,0,0,0,0,0,0,0	-6.13	-5.95	-5.38	-6.67	-6.39	-5.6
chr1	1572344	1572364	-	GGGTGACTTCGGGCTGGCGC	CDK11B	0,1,1,13,121	0,0,0,0,0,0,0,0,0,0,0,0,0,0,0,0,0,1,0,0	-0.83	-1.15	-0.774	-0.912	-0.321	-0.43
chr1	1572528	1572548	-	GATGATCCAGCTGCTGCGTG	CDK11B	0,1,0,6,92	0,0,0,0,0,0,0,0,0,0,0,0,0,0,0,0,0,0,1,0	-0.703	-1.29	-2.33	-2.8	-4.44	-4.07
chr1	1573129	1573149	+	GGTGACGATGTTGGGATGCT	CDK11B	0,1,0,15,135	0,0,0,0,0,0,1,0,0,0,0,0,0,0,0,0,0,0,0,0	-3.77	-4.36	-5.54	-4.77	-5.17	-3.59
chr1	1573177	1573197	-	GCTTCCCGATCACGTCGCTG	CDK11B	0,1,0,2,24	0,0,0,0,0,0,0,0,0,0,0,0,0,0,0,0,1,0,0,0	-1.23	-1.82	-0.418	-0.511	-0.809	-0.477
chr1	1575669	1575689	+	GCTTGAGCTCGATGGGCGAC	CDK11B	0,1,0,1,34	0,0,0,0,0,0,0,0,0,0,0,0,0,0,0,0,0,1,0,0	-1.16	-1.77	-1.4	-1.49	-1.41	-1.65
chr1	1586877	1586897	-	GGAGCTGAGAGATCACCGCA	CDK11B	0,1,1,3,240	0,0,0,0,0,0,0,0,0,0,0,0,0,0,0,0,1,0,0,0	-1.6	-1.37	-2.06	-2.84	-1.74	-1.73
chr1	1597252	1597272	+	GCGGCTCCACTGTGTCGTCT	SLC35E2B	0,0,0,5,74	0,0,0,0,0,0,0,0,0,0,0,0,0,0,0,0,0,0,0,0	-0.22	-0.266	-0.68	-0.754	-0.135	-0.137
chr1	1597345	1597363	+	GGACCCCAACGGTCACCA	SLC35E2B	0,0,2,44,696	0,0,0,0,0,0,0,0,0,0,0,0,0,0,0,0,0,0	-0.277	0.48	-0.984	-0.312	-0.235	-0.227
chr1	1597368	1597387	+	GTGCCAACGGCCGACAAGC	SLC35E2B	0,0,0,4,92	0,0,0,0,0,0,0,0,0,0,0,0,0,0,0,0,0,0,0	-0.871	-0.933	-1.5	-0.449	0.128	-1.93
chr1	1597424	1597444	+	GATGGACAAGGCATGTTTCA	SLC35E2B	0,0,0,16,151	0,0,0,0,0,0,0,0,0,0,0,0,0,0,0,0,0,0,0,0	-0.197	-0.222	-0.241	-0.776	-1.58	-1.79
chr1	1601103	1601121	+	GTAAAGAAAACCCGGGCC	SLC35E2B	0,0,8,200,2133	0,0,0,0,0,0,0,0,0,0,0,0,0,0,0,0,0,0	-0.407	0.283	-0.397	0.865	0.701	0.809
chr1	1601140	1601160	-	GTTCTACACCAGCGCCGCTG	SLC35E2B	0,0,1,2,35	0,0,0,0,0,0,0,0,0,0,0,0,0,0,0,0,0,0,0,0	-0.075	0.0701	-0.309	0.229	1.01	0.797
chr1	1602954	1602973	-	GCACTGTCCACCAACATCA	SLC35E2B	0,0,2,23,332	0,0,0,0,0,0,0,0,0,0,0,0,0,0,0,0,0,0,0	0.537	0.269	-0.796	-0.314	1.57	1.81
chr1	1602986	1603006	-	GAGATCAGCTTCAATGTCCT	SLC35E2B	0,0,0,7,145	0,0,0,0,0,0,0,0,0,0,0,0,0,0,0,0,0,0,0,0	-0.00934	0.163	0.493	0.108	0.319	-0.133
chr1	1603020	1603040	+	GCGCCAGCCCGCCCATGACT	SLC35E2B	0,0,0,6,199	0,0,0,0,0,0,0,0,0,0,0,0,0,0,0,0,0,0,0,0	-0.229	0.137	-0.175	0.33	0.24	-0.945
chr1	1607569	1607589	+	GATACAAACAGCAAGGAACG	SLC35E2B	0,1,1,12,131	0,0,0,0,1,0,0,0,0,0,0,0,0,0,0,0,0,0,0,0	0.562	0.936	-1.07	-0.979	-0.565	-0.497
chr1	1635747	1635767	-	GATGATCCAGCTGCTGCGGG	CDK11A	0,1,0,8,170	0,0,0,0,0,0,0,0,0,0,0,0,0,0,0,0,0,0,1,0	-1.26	-0.971	-0.776	-0.796	-0.0468	-0.0703
chr1	1636348	1636368	+	GGTGACAATGTTGGGATGCT	CDK11A	0,1,0,9,155	0,0,0,0,0,0,1,0,0,0,0,0,0,0,0,0,0,0,0,0	-3.95	-2.73	-4.93	-4.49	-2.94	-3.01
chr1	1636377	1636397	+	GGATGGTGTTGATCTCCCTC	CDK11A	0,0,0,16,103	0,0,0,0,0,0,0,0,0,0,0,0,0,0,0,0,0,0,0,0	-0.572	-0.969	-0.569	-0.849	-0.706	-0.635
chr1	1638879	1638899	+	GCTTGAGCTCGATGGGCAAC	CDK11A	0,1,0,2,59	0,0,0,0,0,0,0,0,0,0,0,0,0,0,0,0,0,1,0,0	-0.219	-0.591	0.0464	-0.46	-0.689	-0.39
chr1	1647806	1647826	-	GAAGAGAAGGGAAATGGCAA	CDK11A	0,0,9,173,1372	0,0,0,0,0,0,0,0,0,0,0,0,0,0,0,0,0,0,0,0	-2.56	-2.55	-3.05	-3.18	-3.27	-2.55
chr1	1647836	1647856	-	GGATAAAGCTCGCCGGGAAT	CDK11A	0,0,0,1,28	0,0,0,0,0,0,0,0,0,0,0,0,0,0,0,0,0,0,0,0	-2.36	-2.19	-2.99	-2.91	-1.56	-2.42
chr1	1647843	1647861	-	GAACAGGATAAAGCTCGC	CDK11A	0,0,5,46,709	0,0,0,0,0,0,0,0,0,0,0,0,0,0,0,0,0,0	-2.8	-1.91	-1.83	-1.48	-1.83	-1.52
chr1	1647857	1647877	-	GAAACGACATCGAGAAGAAC	CDK11A	0,0,0,4,102	0,0,0,0,0,0,0,0,0,0,0,0,0,0,0,0,0,0,0,0	-1.53	-1.09	-1.19	-1.12	-0.206	-0.61
chr1	1647879	1647897	-	GAAAGAGAGCACGAACGT	CDK11A	0,0,2,77,1358	0,0,0,0,0,0,0,0,0,0,0,0,0,0,0,0,0,0	-2.49	-2.39	-4.12	-2.71	-1.27	-1.32
chr1	1650874	1650893	-	GGAGAAGAAGATGATTCTT	CDK11A	0,0,4,98,1085	0,0,0,0,0,0,0,0,0,0,0,0,0,0,0,0,0,0,0	-3.79	-4.82	-3.24	-3.24	-3.53	-4.57
chr1	1663896	1663916	+	GGACGCAGGAAGCATGGGGC	SLC35E2	0,0,1,48,529	0,0,0,0,0,0,0,0,0,0,0,0,0,0,0,0,0,0,0,0	0.00783	0.191	0.14	-0.141	-1.42	-0.902
chr1	1663936	1663956	+	GCGACTCGGTGCAGGGCCTG	SLC35E2	0,0,0,7,149	0,0,0,0,0,0,0,0,0,0,0,0,0,0,0,0,0,0,0,0	0.407	0.523	-0.247	-0.224	0.569	0.339
chr1	1670416	1670436	-	GTTTATATCAGCACAAGGCC	SLC35E2	0,1,1,8,110	0,0,0,0,1,0,0,0,0,0,0,0,0,0,0,0,0,0,0,0	-0.116	-1.39	-0.417	-0.463	0.485	-0.784
chr1	1670421	1670439	-	GCTGTTTATATCAGCACA	SLC35E2	0,1,13,88,1223	0,0,0,0,0,0,0,1,0,0,0,0,0,0,0,0,0,0	1.08	0.696	-0.338	0.68	0.619	0.731
chr1	1670422	1670440	+	GTGCTGATATAAACAGCA	SLC35E2	0,1,7,173,1536	0,0,0,0,0,0,0,0,0,1,0,0,0,0,0,0,0,0	0.603	0.484	0.598	-0.0376	0.453	0.183
chr1	1670427	1670447	+	GATATAAACAGCAAGGAACG	SLC35E2	0,1,1,13,122	0,0,0,0,1,0,0,0,0,0,0,0,0,0,0,0,0,0,0,0	-0.222	-0.143	-0.266	-0.219	-0.39	-0.138
chr1	1670793	1670811	-	GGTCATCGAGTCAGACTT	SLC35E2	1,0,1,45,561	0,0,0,0,0,0,0,0,0,0,0,0,0,0,0,0,0,0	-0.262	-0.465	-0.585	-0.252	-0.779	0.168
chr1	1670821	1670840	-	GTACTGACCGTCACCATCA	SLC35E2	1,0,0,11,123	0,0,0,0,0,0,0,0,0,0,0,0,0,0,0,0,0,0,0	-0.351	0.0742	-0.529	-0.963	-0.275	-0.101
chr1	1670915	1670933	+	GAGAGGCGACCTGCCTTT	SLC35E2	1,0,4,86,899	0,0,0,0,0,0,0,0,0,0,0,0,0,0,0,0,0,0	-0.181	0.522	-0.378	-0.222	-0.00122	-0.0692
chr1	1670952	1670972	+	GGAACCAGCTCTTCCAGTGC	SLC35E2	1,0,0,16,189	0,0,0,0,0,0,0,0,0,0,0,0,0,0,0,0,0,0,0,0	-0.116	-0.217	-0.386	-0.497	0.316	-0.0422
chr1	1687738	1687756	-	GACTTCATCATCTGCCTG	NADK	0,0,11,166,1889	0,0,0,0,0,0,0,0,0,0,0,0,0,0,0,0,0,0	-1.41	-1.53	-2.74	-1.9	-3.78	-2.34
chr1	1687981	1687998	+	GCTTTCATCGCTGGCGA	NADK	0,0,5,106,1595	0,0,0,0,0,0,0,0,0,0,0,0,0,0,0,0,0	-1.17	-1.12	-0.448	-0.375	-0.374	-0.15
chr1	1688028	1688047	-	GAGAACATGATCGTGTATG	NADK	0,0,4,37,399	0,0,0,0,0,0,0,0,0,0,0,0,0,0,0,0,0,0,0	-2.18	-2	-3.14	-3.8	-5.52	-4.55
chr1	1688630	1688649	+	GCGTGCAGAGCTCCTTGAA	NADK	0,0,0,24,244	0,0,0,0,0,0,0,0,0,0,0,0,0,0,0,0,0,0,0	-3.19	-2.68	-3	-3.94	-5.04	-4.83
chr1	1688682	1688702	+	GATGACAAGGACGCTCTTTG	NADK	0,0,0,13,137	0,0,0,0,0,0,0,0,0,0,0,0,0,0,0,0,0,0,0,0	-1.36	-1.19	-1.99	-1.91	-1.63	-1.42
chr1	1688715	1688733	-	GCGAGCCAGCGGCTGACG	NADK	0,0,0,58,1043	0,0,0,0,0,0,0,0,0,0,0,0,0,0,0,0,0,0	0.0184	-0.547	-0.201	-0.113	-0.174	0.275
chr1	1693419	1693436	+	GGCCTTTGGTCCAAAAG	NADK	0,0,10,273,2850	0,0,0,0,0,0,0,0,0,0,0,0,0,0,0,0,0	-1.35	-1.93	-0.464	0.339	-1.05	-1.13
chr1	1693456	1693474	-	GAGGACACGCTCTCTTCA	NADK	0,0,6,84,898	0,0,0,0,0,0,0,0,0,0,0,0,0,0,0,0,0,0	-1.06	-0.955	-0.468	-1.01	-0.476	-1.12
chr1	1696752	1696769	-	GCCACGGCGATGAGACC	NADK	0,0,10,143,1969	0,0,0,0,0,0,0,0,0,0,0,0,0,0,0,0,0	-0.991	-1.69	-1.4	-1.63	-1.6	-1.24
chr1	1696779	1696797	+	GCAGTAAGCAGCCGCGTC	NADK	0,0,4,66,893	0,0,0,0,0,0,0,0,0,0,0,0,0,0,0,0,0,0	-1.95	-1.64	-1.07	-1.13	-1.99	-1.98
chr1	1735868	1735887	-	GCGTGAGTCGTGAGCTGGC	GNB1	0,0,0,5,176	0,0,0,0,0,0,0,0,0,0,0,0,0,0,0,0,0,0,0	-0.877	-0.768	-0.966	-1.09	-1.56	-2.12
chr1	1735930	1735947	+	GTTATCCAGGCCACCGC	GNB1	0,0,9,155,1898	0,0,0,0,0,0,0,0,0,0,0,0,0,0,0,0,0	-1.29	-2.04	-0.763	-0.477	-2.86	-4.5
chr1	1735987	1736006	+	GACCCAGGAGGAGCGCAGA	GNB1	0,1,8,71,725	0,0,0,0,0,0,0,0,0,0,0,0,0,0,0,0,0,0,1	-2.86	-2.95	-3.46	-3.7	-5.39	-4.42
chr1	1737957	1737977	-	GCTTCTCGTCAGTGCCTCGC	GNB1	0,0,0,3,62	0,0,0,0,0,0,0,0,0,0,0,0,0,0,0,0,0,0,0,0	-1.69	-1.67	-0.789	-0.625	-3.79	-3.73
chr1	1747196	1747216	+	GGAGTCTGTGCCCCAGTGCA	GNB1	0,0,0,27,234	0,0,0,0,0,0,0,0,0,0,0,0,0,0,0,0,0,0,0,0	-1.45	-2.05	-1.18	-1.78	-3.34	-4.21
chr1	1747256	1747276	-	GAAGAATCCAAATGCGCACG	GNB1	0,0,0,1,39	0,0,0,0,0,0,0,0,0,0,0,0,0,0,0,0,0,0,0,0	-1.21	-0.876	-0.639	-0.883	-2.24	-2.03
chr1	1749288	1749307	+	GCATCTGCACATGCTTTCC	GNB1	0,0,4,62,528	0,0,0,0,0,0,0,0,0,0,0,0,0,0,0,0,0,0,0	-1.01	-1.67	-0.392	-0.552	-2.63	-3.62
chr1	1756864	1756884	-	GCTTGACCAGTTACGGCAGG	GNB1	0,0,0,1,44	0,0,0,0,0,0,0,0,0,0,0,0,0,0,0,0,0,0,0,0	-1.33	-1.22	-0.771	-0.929	-2.17	-3.83
chr1	1756867	1756886	-	GAGCTTGACCAGTTACGGC	GNB1	0,0,0,3,90	0,0,0,0,0,0,0,0,0,0,0,0,0,0,0,0,0,0,0	-0.706	-1.45	-1.08	-0.842	-1.46	-3.14
chr1	1756871	1756890	-	GAGTGAGCTTGACCAGTTA	GNB1	0,0,2,16,233	0,0,0,0,0,0,0,0,0,0,0,0,0,0,0,0,0,0,0	-1.65	-2.59	-1.66	-2.12	-2.52	-3.75
chr1	1847154	1847171	-	GTCGGTGGTTGTCTGAC	CALML6	0,0,9,93,1889	0,0,0,0,0,0,0,0,0,0,0,0,0,0,0,0,0	-0.37	-0.811	-0.0363	-0.376	-0.261	-0.167
chr1	1847897	1847917	+	GAGCAGATCAAGGAGTACAA	CALML6	0,0,0,13,161	0,0,0,0,0,0,0,0,0,0,0,0,0,0,0,0,0,0,0,0	0.11	-0.322	-0.934	0.00697	-0.359	-0.39
chr1	1847927	1847944	+	GAGATGTTCGACGAAGA	CALML6	0,0,1,113,1764	0,0,0,0,0,0,0,0,0,0,0,0,0,0,0,0,0	-0.681	-0.619	-0.438	-0.271	0.2	-0.156
chr1	1847932	1847952	+	GTTCGACGAAGAGGGCAACG	CALML6	0,0,0,0,27	0,0,0,0,0,0,0,0,0,0,0,0,0,0,0,0,0,0,0,0	0.0478	-2.27	0.0374	-0.131	-0.00202	-0.961
chr1	1847974	1847994	+	GGAGTGGCTCATGAGCCTGC	CALML6	0,0,1,6,207	0,0,0,0,0,0,0,0,0,0,0,0,0,0,0,0,0,0,0,0	-0.961	-1.06	-0.131	0.266	0.25	-0.213
chr1	1848195	1848212	+	GGGTTCTTCAACTGCGA	CALML6	0,0,7,126,1607	0,0,0,0,0,0,0,0,0,0,0,0,0,0,0,0,0	-0.297	-0.81	-0.216	-0.285	0.526	0.218
chr1	1848253	1848271	-	GCTCGCTCTCCTGGTTCT	CALML6	0,0,13,170,1472	0,0,0,0,0,0,0,0,0,0,0,0,0,0,0,0,0,0	-0.768	-0.14	-0.504	-0.172	-0.219	-1.37
chr1	1848287	1848306	-	GCCCTCTTTGTCAAAGACA	CALML6	0,0,2,42,447	0,0,0,0,0,0,0,0,0,0,0,0,0,0,0,0,0,0,0	0.0562	-0.125	-0.324	0.349	0.705	0.443
chr1	1848440	1848457	-	GCCTCCACCTCGTTGAG	CALML6	0,0,18,174,2304	0,0,0,0,0,0,0,0,0,0,0,0,0,0,0,0,0	-1.08	-0.72	0.0516	0.133	0.463	0.68
chr1	1848586	1848606	+	GTTTGTGGCCATGATGACGG	CALML6	0,0,0,4,124	0,0,0,0,0,0,0,0,0,0,0,0,0,0,0,0,0,0,0,0	-0.222	1.03	-0.215	-0.667	0.0543	0.0141
chr1	1849467	1849485	+	GACAGCTTCATCGTAGGA	TMEM52	0,0,2,42,635	0,0,0,0,0,0,0,0,0,0,0,0,0,0,0,0,0,0	-0.766	-0.689	-0.883	-0.9	-1.92	-1.59
chr1	1849577	1849595	-	GCTCCGTGCAGTACCCAC	TMEM52	0,0,2,65,741	0,0,0,0,0,0,0,0,0,0,0,0,0,0,0,0,0,0	-1.72	-0.341	-0.767	-0.51	-0.496	-1.26
chr1	1849711	1849729	+	GGGCTGTCACTGTCCATA	TMEM52	0,0,4,87,984	0,0,0,0,0,0,0,0,0,0,0,0,0,0,0,0,0,0	-0.433	-0.295	-0.361	-0.302	-0.661	-0.736
chr1	1849834	1849854	-	GTCCTCCTGCTTCTGCTGTG	TMEM52	0,0,2,60,468	0,0,0,0,0,0,0,0,0,0,0,0,0,0,0,0,0,0,0,0	-1.02	-0.524	-0.0462	-0.21	-0.808	-0.399
chr1	1849927	1849945	-	GTGCCACGACATTCCCCA	TMEM52	0,0,2,51,711	0,0,0,0,0,0,0,0,0,0,0,0,0,0,0,0,0,0	-0.363	-0.299	-0.223	-0.255	-0.452	-0.827
chr1	1850335	1850353	-	GGAGCAGCCTGTGGCACG	TMEM52	0,0,13,180,2132	0,0,0,0,0,0,0,0,0,0,0,0,0,0,0,0,0,0	-0.0295	-0.238	-0.934	-0.885	-0.164	0.229
chr1	1850507	1850527	-	GTGGCGCTGGGCTTCGCGGA	TMEM52	0,0,0,7,115	0,0,0,0,0,0,0,0,0,0,0,0,0,0,0,0,0,0,0,0	-2.31	-1.33	-0.797	-1.71	-1.61	-1.01
chr1	1850550	1850570	+	GGAGGGGCGTGGTCCGAGCA	TMEM52	0,0,1,15,291	0,0,0,0,0,0,0,0,0,0,0,0,0,0,0,0,0,0,0,0	-0.789	-0.702	-0.884	-0.29	-0.368	-0.173
chr1	1850614	1850633	-	GCCGCTGCCGCAGGTGGGT	TMEM52	0,0,5,51,471	0,0,0,0,0,0,0,0,0,0,0,0,0,0,0,0,0,0,0	-1.86	-1.29	-0.845	-1.22	-1.8	-1.58
chr1	1850658	1850678	+	GCAGCAGCAGCCGCAGTCCG	TMEM52	0,0,8,62,526	0,0,0,0,0,0,0,0,0,0,0,0,0,0,0,0,0,0,0,0	-1.8	-1.05	-1.71	-0.409	-0.483	0.0441
chr1	1871125	1871143	+	GCCAAAATCCACCTCCGA	C1ORF222	0,0,1,53,623	0,0,0,0,0,0,0,0,0,0,0,0,0,0,0,0,0,0	-1.12	-0.858	-0.555	-0.306	0.186	-0.144
chr1	1871157	1871175	+	GGTCCGAGGTGGTGACAA	C1ORF222	0,0,1,94,1107	0,0,0,0,0,0,0,0,0,0,0,0,0,0,0,0,0,0	-0.866	-0.307	-0.804	-0.823	-1.31	0.206
chr1	1875794	1875811	-	GTATGACCGGCTCTACC	C1ORF222	0,0,2,71,1239	0,0,0,0,0,0,0,0,0,0,0,0,0,0,0,0,0	-0.743	-0.96	-0.509	-0.0727	1.28	1.08
chr1	1875816	1875834	+	GATCTTCAGGTCCACGCT	C1ORF222	0,0,3,67,1497	0,0,0,0,0,0,0,0,0,0,0,0,0,0,0,0,0,0	-0.111	1.15	0.542	-0.292	-1.03	0.334
chr1	1877780	1877798	+	GTGACTTTGAACCTGGCT	C1ORF222	0,0,8,123,1249	0,0,0,0,0,0,0,0,0,0,0,0,0,0,0,0,0,0	1.01	0.202	0.321	0.274	0.952	0.71
chr1	1891422	1891440	+	GCACTTCACAGGACATTC	C1ORF222	0,0,5,106,1128	0,0,0,0,0,0,0,0,0,0,0,0,0,0,0,0,0,0	-0.455	-0.214	-0.0669	-0.582	-1.42	-0.497
chr1	1891478	1891496	+	GTGACCCATAGCACACGG	C1ORF222	0,0,0,46,707	0,0,0,0,0,0,0,0,0,0,0,0,0,0,0,0,0,0	0.627	0.65	0.908	1.25	-0.0121	0.453
chr1	1897917	1897935	+	GACTTCCAGCAACCGAGA	C1ORF222	0,0,2,107,1169	0,0,0,0,0,0,0,0,0,0,0,0,0,0,0,0,0,0	0.706	-0.738	-0.118	0.852	0.729	0.662
chr1	1897948	1897965	-	GACTACGAGGCTGCTGC	C1ORF222	0,0,13,274,3111	0,0,0,0,0,0,0,0,0,0,0,0,0,0,0,0,0	-0.407	-0.589	-0.214	-0.137	0.00315	-0.34
chr1	1922337	1922354	-	GGCCGATGCCCTTCTTT	C1ORF222	0,1,8,193,2015	0,0,0,1,0,0,0,0,0,0,0,0,0,0,0,0,0	-0.28	-0.273	0.218	0.196	0.469	0.503
chr1	1950891	1950911	-	GCGCGCAGAGGAGCAGGAGC	GABRD	0,0,1,49,503	0,0,0,0,0,0,0,0,0,0,0,0,0,0,0,0,0,0,0,0	-1.8	-1.07	-0.661	-0.998	-0.84	-1.52
chr1	1956390	1956407	+	GACATCGGCGACTACGT	GABRD	0,0,2,32,444	0,0,0,0,0,0,0,0,0,0,0,0,0,0,0,0,0	-1.42	-1.91	-2.59	-2.35	-2.18	-1.96
chr1	1956460	1956478	-	GGAAGTTGCGGGCGTAGC	GABRD	0,0,2,58,640	0,0,0,0,0,0,0,0,0,0,0,0,0,0,0,0,0,0	-0.621	0.0929	-0.0244	0.0989	0.202	-0.497
chr1	1956777	1956797	-	GCAAGGGCCACATTCACGGG	GABRD	0,0,0,3,73	0,0,0,0,0,0,0,0,0,0,0,0,0,0,0,0,0,0,0,0	-0.515	-0.362	-0.289	-0.661	0.554	-0.194
chr1	1956811	1956829	+	GCATCGACCACATCTCAG	GABRD	0,0,5,49,620	0,0,0,0,0,0,0,0,0,0,0,0,0,0,0,0,0,0	-0.155	-0.842	-0.603	-0.386	-0.366	-0.371
chr1	1956966	1956984	-	GGTGCAGGAACACCGTCA	GABRD	0,0,4,86,1100	0,0,0,0,0,0,0,0,0,0,0,0,0,0,0,0,0,0	-1.19	-2.16	-1.37	-1.64	-1.33	-0.799
chr1	1957018	1957038	-	GACCCAGGGTCTCGTTGGTG	GABRD	0,0,0,5,104	0,0,0,0,0,0,0,0,0,0,0,0,0,0,0,0,0,0,0,0	-1.04	-1.16	-1.34	-0.758	0.0258	-0.0777
chr1	1957085	1957103	+	GTGAACGCCAAGTCGGCC	GABRD	0,0,0,19,369	0,0,0,0,0,0,0,0,0,0,0,0,0,0,0,0,0,0	-0.815	-0.837	-1.3	-1.66	0.174	-0.324
chr1	1957151	1957169	-	GTACAGGATCACGCCGTC	GABRD	0,0,4,21,283	0,0,0,0,0,0,0,0,0,0,0,0,0,0,0,0,0,0	-0.965	-0.949	-1.24	-1.46	-0.561	-0.966
chr1	1959061	1959079	-	GCACTCCTGCTCGTCCAT	GABRD	0,0,0,46,813	0,0,0,0,0,0,0,0,0,0,0,0,0,0,0,0,0,0	-0.706	-0.824	-0.701	-1.06	-0.405	-0.401
chr1	1982076	1982094	+	GCAGGACCGGCCCCAAGA	PRKCZ	0,0,5,85,1077	0,0,0,0,0,0,0,0,0,0,0,0,0,0,0,0,0,0	-2.27	-2.1	-1.76	-1.67	-1.16	-0.481
chr1	1982113	1982130	-	GCGCCTTGAGGCGGACG	PRKCZ	0,0,10,122,1674	0,0,0,0,0,0,0,0,0,0,0,0,0,0,0,0,0	-1.68	-1.9	-1.49	-1.51	-0.289	-0.445
chr1	1986911	1986928	-	GAGCTCCTCGAAGGTCG	PRKCZ	0,1,13,202,2229	0,0,0,0,0,0,0,0,0,0,0,0,0,0,0,1,0	-1.63	-1.78	-1.43	-2.01	-0.722	-1.15
chr1	1986980	1986997	-	GCTGTCCACCCACTTGA	PRKCZ	0,0,14,259,2773	0,0,0,0,0,0,0,0,0,0,0,0,0,0,0,0,0	-0.895	-0.947	-0.622	-0.705	-0.727	-0.684
chr1	2077492	2077510	-	GTTCTTGTCGTCTACTGG	PRKCZ	0,0,2,27,528	0,0,0,0,0,0,0,0,0,0,0,0,0,0,0,0,0,0	-0.671	-0.823	-0.153	-0.772	0.0217	-0.675
chr1	2077512	2077532	+	GGACGCCGACCTTCCTTCCG	PRKCZ	0,0,0,2,50	0,0,0,0,0,0,0,0,0,0,0,0,0,0,0,0,0,0,0,0	-1.06	-1.29	-0.886	-0.543	-0.552	-0.671
chr1	2080312	2080330	+	GCTTACATTTCCTCATCC	PRKCZ	0,0,6,145,1275	0,0,0,0,0,0,0,0,0,0,0,0,0,0,0,0,0,0	-0.387	-0.535	-0.248	-0.518	-0.879	-0.354
chr1	2082236	2082253	+	GCCAGTTATCGATGGGA	PRKCZ	0,0,3,131,1582	0,0,0,0,0,0,0,0,0,0,0,0,0,0,0,0,0	-0.707	-0.474	-0.695	-0.975	-0.805	-0.733
chr1	2082297	2082315	+	GACCTAATCAGAGTCATC	PRKCZ	0,0,7,104,1201	0,0,0,0,0,0,0,0,0,0,0,0,0,0,0,0,0,0	-1.56	-1.22	-1.38	-1.53	-0.6	-0.936
chr1	2082330	2082348	+	GCCAAGGTTCTCCTGGTG	PRKCZ	0,0,9,132,1193	0,0,0,0,0,0,0,0,0,0,0,0,0,0,0,0,0,0	-0.861	-1.02	-0.229	-0.555	-0.078	-0.317
chr1	2117574	2117592	+	GAGTGAGGCCTGGTGCAC	C1ORF86	0,2,31,444,4069	0,0,0,0,0,0,0,0,0,0,0,0,0,0,0,0,2,0	0.0939	-0.56	-0.782	-0.607	-1.67	-1.11
chr1	2117609	2117629	-	GCCTGGCCAAGAGGGCTGCG	C1ORF86	0,0,1,27,271	0,0,0,0,0,0,0,0,0,0,0,0,0,0,0,0,0,0,0,0	0.279	0.308	-0.745	-1.14	0.272	0.511
chr1	2121511	2121531	+	GCTTGAGAACGCGCTCATCG	AL590822.2	0,0,0,1,22	0,0,0,0,0,0,0,0,0,0,0,0,0,0,0,0,0,0,0,0	0.321	0.664	-0.664	0.0733	-0.728	-0.46
chr1	2121601	2121621	+	GCCGCGGCTGCGTCTACAGG	AL590822.2	0,0,0,4,73	0,0,0,0,0,0,0,0,0,0,0,0,0,0,0,0,0,0,0,0	-0.288	-0.221	-1.41	-1.04	-0.345	-0.825
chr1	2121656	2121675	+	GCAGCTCACGTCAGAGAAT	AL590822.2	0,0,2,20,274	0,0,0,0,0,0,0,0,0,0,0,0,0,0,0,0,0,0,0	0.361	0.211	-1.76	-1.12	-0.665	-1.09
chr1	2121731	2121749	-	GGTTGGCAGCCTGCACGC	AL590822.2	0,0,7,114,1161	0,0,0,0,0,0,0,0,0,0,0,0,0,0,0,0,0,0	-0.181	-0.217	-0.644	-0.533	-1.25	-1.47
chr1	2121754	2121772	-	GCGTGGGGCCTCCCAGAG	AL590822.2	0,0,19,156,1585	0,0,0,0,0,0,0,0,0,0,0,0,0,0,0,0,0,0	0.0255	0.579	-0.376	0.265	0.076	-0.179
chr1	2121779	2121798	+	GCACCTCTCAGGAGGGCGC	AL590822.2	0,0,0,55,488	0,0,0,0,0,0,0,0,0,0,0,0,0,0,0,0,0,0,0	0.436	0.387	-0.694	-0.741	-0.343	0.134
chr1	2121865	2121884	+	GCGCCCTGGGCATCCAGTG	AL590822.2	0,0,1,45,423	0,0,0,0,0,0,0,0,0,0,0,0,0,0,0,0,0,0,0	0.402	-0.114	-0.93	-0.749	-0.255	-0.133
chr1	2121890	2121908	-	GCGCTCAGACACCCCTCC	AL590822.2	0,0,5,101,1107	0,0,0,0,0,0,0,0,0,0,0,0,0,0,0,0,0,0	-0.231	0.652	-0.288	-0.121	-0.248	-0.175
chr1	2121940	2121958	-	GCTCCAGTTGGGCTGATG	AL590822.2	0,0,7,128,1281	0,0,0,0,0,0,0,0,0,0,0,0,0,0,0,0,0,0	0.79	0.313	0.0101	0.299	-0.338	-1.1
chr1	2121963	2121983	+	GAAATGACCATCACCAGGCC	AL590822.2	0,0,0,22,306	0,0,0,0,0,0,0,0,0,0,0,0,0,0,0,0,0,0,0,0	0.438	0.523	-0.636	-0.302	-0.111	-0.177
chr1	2125170	2125190	+	GGATCAGGTGCCGGGCGCTG	C1ORF86	0,0,0,50,425	0,0,0,0,0,0,0,0,0,0,0,0,0,0,0,0,0,0,0,0	-1.84	-0.655	-2.53	-0.572	0.208	-0.0999
chr1	2125280	2125300	+	GGGTGTCCAGGAAAAGGTCT	C1ORF86	0,0,0,17,170	0,0,0,0,0,0,0,0,0,0,0,0,0,0,0,0,0,0,0,0	0.088	-0.298	0.0619	-0.297	-0.751	-0.896
chr1	2125498	2125516	-	GGGCCGAGCTACTGCGCA	C1ORF86	0,0,1,107,2825	0,0,0,0,0,0,0,0,0,0,0,0,0,0,0,0,0,0	-0.0225	0.376	0.243	0.447	-1.32	-0.422
chr1	2125540	2125558	-	GCCCCTGGTTTCTCCTGG	C1ORF86	0,0,12,237,2030	0,0,0,0,0,0,0,0,0,0,0,0,0,0,0,0,0,0	-0.967	-0.19	-1.26	-0.401	-0.388	0.0522
chr1	2126148	2126167	+	GGCGGCTCAACCCCAGCCG	C1ORF86	0,0,0,19,325	0,0,0,0,0,0,0,0,0,0,0,0,0,0,0,0,0,0,0	0.0276	0.0332	-0.0291	0.335	0.0773	-1.15
chr1	2130228	2130246	-	GTTCCTGGCTGCGTCAGA	C1ORF86	0,0,1,92,1054	0,0,0,0,0,0,0,0,0,0,0,0,0,0,0,0,0,0	0.0149	0.119	-0.0406	0.249	0.251	0.33
chr1	2130374	2130394	+	GGAAACATCGCCAGATCTTT	C1ORF86	0,0,0,3,77	0,0,0,0,0,0,0,0,0,0,0,0,0,0,0,0,0,0,0,0	-0.154	0.298	-0.287	-0.353	-0.343	0.319
chr1	2144451	2144469	-	GGAGTTCCGGCCTGGATG	AL590822.1	0,0,1,122,1213	0,0,0,0,0,0,0,0,0,0,0,0,0,0,0,0,0,0	0.498	0.41	-0.37	-0.439	-0.373	-0.31
chr1	2144533	2144553	-	GGGGCAGGAAAAGAGCATTC	AL590822.1	0,0,2,26,343	0,0,0,0,0,0,0,0,0,0,0,0,0,0,0,0,0,0,0,0	0.494	0.603	-0.835	-0.664	1.55	1.3
chr1	2144583	2144603	-	GGGGTGCAGGACGCTTTCTC	AL590822.1	0,0,1,7,116	0,0,0,0,0,0,0,0,0,0,0,0,0,0,0,0,0,0,0,0	-0.289	0.296	-1.17	-0.356	0.301	0.475
chr1	2144604	2144622	+	GTCCTATTCCTCTAGGGG	AL590822.1	0,0,1,56,815	0,0,0,0,0,0,0,0,0,0,0,0,0,0,0,0,0,0	-1.54	-0.0934	-1.33	-1.51	-0.567	-0.457
chr1	2144698	2144716	-	GTGTGTACTGGCGTTTCC	AL590822.1	0,0,4,58,748	0,0,0,0,0,0,0,0,0,0,0,0,0,0,0,0,0,0	0.566	0.463	-0.314	-0.146	0.099	0.533
chr1	2144744	2144764	-	GGGGACCCATTGAGGACACT	AL590822.1	0,0,0,20,196	0,0,0,0,0,0,0,0,0,0,0,0,0,0,0,0,0,0,0,0	0.291	0.256	-0.00801	0.238	-0.209	-0.497
chr1	2144781	2144801	+	GAATACAGCAGGAGGCTCGA	AL590822.1	0,0,2,10,130	0,0,0,0,0,0,0,0,0,0,0,0,0,0,0,0,0,0,0,0	-0.151	0.3	-0.531	-0.231	0.34	-0.0857
chr1	2144839	2144859	+	GAGAAACCCTGTAGCCGCGA	AL590822.1	0,0,0,3,63	0,0,0,0,0,0,0,0,0,0,0,0,0,0,0,0,0,0,0,0	-0.929	-0.351	-1.57	-0.329	-0.0398	-0.163
chr1	2144906	2144924	+	GGCTCTCGGTGTCGCTGG	AL590822.1	0,0,7,88,989	0,0,0,0,0,0,0,0,0,0,0,0,0,0,0,0,0,0	0.375	0.0896	-0.136	0.00404	-0.843	-0.448
chr1	2144991	2145008	-	GCCTAGGCTCGCGCTGC	AL590822.1	0,0,7,166,2282	0,0,0,0,0,0,0,0,0,0,0,0,0,0,0,0,0	0.447	0.0419	-0.837	-1.09	-0.904	-0.649
chr1	2160228	2160248	-	GGTGCGGCTGGAAACAGCCG	SKI	0,0,0,20,136	0,0,0,0,0,0,0,0,0,0,0,0,0,0,0,0,0,0,0,0	-1.77	-1.3	-2.96	-1.94	-3.67	-3.46
chr1	2160279	2160299	-	GCGAGCTCATGGAGCTCAGG	SKI	0,0,0,4,135	0,0,0,0,0,0,0,0,0,0,0,0,0,0,0,0,0,0,0,0	-2.37	-1.69	-0.506	-0.881	0.0345	0.333
chr1	2160310	2160328	-	GCGCGCCGAGAAAGCGGC	SKI	0,0,2,41,441	0,0,0,0,0,0,0,0,0,0,0,0,0,0,0,0,0,0	-1.06	-0.507	-0.729	-0.248	-0.315	-0.665
chr1	2160500	2160518	-	GTACGGTCTCGCAGCGCT	SKI	0,0,0,7,167	0,0,0,0,0,0,0,0,0,0,0,0,0,0,0,0,0,0	-0.0323	-0.851	-0.469	-1.09	-0.347	-0.577
chr1	2160752	2160770	-	GCGCGTTGCACAGGCGCT	SKI	0,0,0,19,382	0,0,0,0,0,0,0,0,0,0,0,0,0,0,0,0,0,0	-0.524	-0.314	0.933	0.557	0.000733	-0.635
chr1	2234431	2234449	-	GGGTCTTATGGAGGCCGG	SKI	0,1,3,110,1216	0,0,0,0,0,0,0,0,0,0,0,0,0,0,0,1,0,0	-1.25	-0.867	-0.151	0.00442	-0.822	-0.869
chr1	2234472	2234492	+	GTCCCCCGCGCCTTCCGAAA	SKI	0,0,0,0,24	0,0,0,0,0,0,0,0,0,0,0,0,0,0,0,0,0,0,0,0	-1.02	-0.508	-1.97	-1.07	0.107	0.0729
chr1	2234503	2234521	-	GGTCCGCAGCCAGCTGGA	SKI	0,0,9,142,1487	0,0,0,0,0,0,0,0,0,0,0,0,0,0,0,0,0,0	-1.38	-1.24	-0.438	-0.256	-0.451	-0.239
chr1	2234743	2234761	-	GCAGAGAGGCGCTGGCGA	SKI	0,1,19,208,1866	0,0,0,0,0,0,0,0,0,0,0,0,0,0,0,1,0,0	-2.02	-0.83	-0.552	-0.465	-0.0769	-0.511
chr1	2235418	2235436	-	GCTTCCGCTTCCGAGGCT	SKI	0,0,5,67,799	0,0,0,0,0,0,0,0,0,0,0,0,0,0,0,0,0,0	-1.43	-1.39	-1.39	-2.04	0.257	-0.741
chr1	2258989	2259007	+	GAAACACTGAAACACAGT	AL589739.1	0,2,19,494,6840	0,0,0,0,0,0,0,0,0,1,0,0,0,0,0,0,0,1	0.905	0.904	-0.26	-0.327	-0.51	0.0175
chr1	2316486	2316504	-	GAACGGTGACAAGTACGA	MORN1	0,0,1,24,426	0,0,0,0,0,0,0,0,0,0,0,0,0,0,0,0,0,0	0.437	0.432	-0.439	-0.351	-0.724	-0.0658
chr1	2317297	2317315	-	GGGATGGACAAGTGTACC	MORN1	0,0,4,105,1206	0,0,0,0,0,0,0,0,0,0,0,0,0,0,0,0,0,0	0.297	1.41	-0.0618	-0.25	-0.632	-0.571
chr1	2318886	2318903	-	GCCGGCGGATGTTATGA	MORN1	0,0,0,50,910	0,0,0,0,0,0,0,0,0,0,0,0,0,0,0,0,0	-0.616	-0.609	-0.808	-0.812	-0.054	-0.506
chr1	2318922	2318940	-	GGGAGAGCCTCAAGGCTA	MORN1	0,1,21,256,1704	0,0,0,0,0,0,0,0,0,0,0,0,0,0,0,0,0,1	0.286	0.378	-0.391	-0.579	0.182	-0.157
chr1	2318941	2318959	+	GAACAAACTGTCCAGAGA	MORN1	0,1,10,162,1846	0,1,0,0,0,0,0,0,0,0,0,0,0,0,0,0,0,0	0.181	0.63	-0.574	0.0622	-0.0307	-0.195
chr1	2319679	2319697	+	GACCAGGCCCAGTGCCGG	MORN1	0,0,9,169,1705	0,0,0,0,0,0,0,0,0,0,0,0,0,0,0,0,0,0	0.669	-0.341	0.04	0.305	0.298	-0.573
chr1	2319710	2319730	-	GTTTGTGGACGGAGAGATCA	MORN1	0,0,0,12,138	0,0,0,0,0,0,0,0,0,0,0,0,0,0,0,0,0,0,0,0	0.214	0.608	-0.116	-0.382	-0.856	-0.933
chr1	2319735	2319753	-	GATGGCAGTTATTACGAA	MORN1	0,0,3,53,699	0,0,0,0,0,0,0,0,0,0,0,0,0,0,0,0,0,0	-0.402	-0.162	-0.612	-0.592	-0.804	-0.316
chr1	2319736	2319753	-	GATGGCAGTTATTACGA	MORN1	0,0,21,178,2155	0,0,0,0,0,0,0,0,0,0,0,0,0,0,0,0,0	-0.493	-0.358	-0.962	-0.991	-0.947	-0.367
chr1	2322911	2322930	+	GCCTAGGCGGGTCCCGACG	MORN1	0,0,0,14,144	0,0,0,0,0,0,0,0,0,0,0,0,0,0,0,0,0,0,0	-0.268	0.289	-0.607	-0.553	-1.7	-0.853
chr1	2327231	2327249	+	GTCTGAAGGGGACAGTGT	RER1	0,1,14,212,2121	1,0,0,0,0,0,0,0,0,0,0,0,0,0,0,0,0,0	-1.99	-2.55	-2.74	-3.38	-1.34	-1.36
chr1	2327245	2327265	+	GTGTGGGAGAATCCGTCCAT	RER1	0,0,0,9,31	0,0,0,0,0,0,0,0,0,0,0,0,0,0,0,0,0,0,0,0	-1.18	-1.28	-2.93	-2.66	-0.843	-1.07
chr1	2327259	2327278	+	GTCCATGGGAAACCTTCGG	RER1	0,0,1,27,315	0,0,0,0,0,0,0,0,0,0,0,0,0,0,0,0,0,0,0	-1.98	-1.86	-2.32	-2.12	-0.328	-1.22
chr1	2328567	2328587	-	GGGTGTGGACTTGTCTAGCC	RER1	0,0,0,7,92	0,0,0,0,0,0,0,0,0,0,0,0,0,0,0,0,0,0,0,0	0.581	0.0279	0.451	0.327	-0.0871	0.551
chr1	2328572	2328591	+	GACAAGTCCACACCCTACA	RER1	0,0,1,26,300	0,0,0,0,0,0,0,0,0,0,0,0,0,0,0,0,0,0,0	-1.65	-1.6	-1.11	-0.491	-1.72	-2.14
chr1	2328622	2328642	-	GAATCATGTAGACAAAGCTC	RER1	0,0,2,8,140	0,0,0,0,0,0,0,0,0,0,0,0,0,0,0,0,0,0,0,0	-1.52	-2.19	-2.99	-2.91	-2.49	-2.16
chr1	2330872	2330890	-	GGTAGATCCCCAAGGCAT	RER1	0,0,4,79,1179	0,0,0,0,0,0,0,0,0,0,0,0,0,0,0,0,0,0	-0.977	-1.08	-4.71	-4.62	-3.28	-3.46
chr1	2332308	2332328	+	GCTACCCACCAAACAGAACG	RER1	0,0,0,9,52	0,0,0,0,0,0,0,0,0,0,0,0,0,0,0,0,0,0,0,0	-2.04	-1.6	-1.59	-1.12	-0.83	-1.16
chr1	2333669	2333687	-	GTACAGACCATAGCCACA	RER1	0,0,5,74,1182	0,0,0,0,0,0,0,0,0,0,0,0,0,0,0,0,0,0	-1.09	-1.61	-4.49	-4.4	-1.89	-1.59
chr1	2333711	2333728	+	GGTGTTCTGGCCGATTC	RER1	0,0,8,164,1875	0,0,0,0,0,0,0,0,0,0,0,0,0,0,0,0,0	0.158	0.198	0.194	0.125	-0.599	-0.205
chr1	2338276	2338294	+	GCAGCCTGTAGCTAACAC	PEX10	0,0,3,63,903	0,0,0,0,0,0,0,0,0,0,0,0,0,0,0,0,0,0	-2.17	-2.23	-0.638	-0.979	-2.33	-2.83
chr1	2340027	2340047	+	GCTCAGTCAGGGTGGCCGTG	PEX10	0,0,0,14,167	0,0,0,0,0,0,0,0,0,0,0,0,0,0,0,0,0,0,0,0	-1.08	-1.26	-0.511	-1.17	-2.07	-2.16
chr1	2340122	2340140	-	GCAGGCTGACCCCGACAG	PEX10	0,0,8,74,999	0,0,0,0,0,0,0,0,0,0,0,0,0,0,0,0,0,0	-1.02	-1.62	-0.772	-0.838	-0.963	-0.654
chr1	2340174	2340193	-	GCCGTCCTGCCCTACCTGC	PEX10	0,0,6,40,497	0,0,0,0,0,0,0,0,0,0,0,0,0,0,0,0,0,0,0	-2.78	-3.09	-2.93	-3.07	-2.39	-2.25
chr1	2340211	2340229	+	GCCACGGCGCAGCGAGGA	PEX10	0,0,5,81,1039	0,0,0,0,0,0,0,0,0,0,0,0,0,0,0,0,0,0	-1.3	-1.39	-0.559	-0.568	-1.74	-1.36
chr1	2340258	2340278	-	GGAGTACGTCAGCATCATCC	PEX10	0,0,0,10,125	0,0,0,0,0,0,0,0,0,0,0,0,0,0,0,0,0,0,0,0	-2.91	-2.95	-0.989	-1.22	-2.59	-2.72
chr1	2341839	2341859	-	GGTTGAGCTGCTCTCAGATG	PEX10	0,0,3,45,160	0,0,0,0,0,0,0,0,0,0,0,0,0,0,0,0,0,0,0,0	-3.57	-4.16	-3.38	-3.67	-2.17	-1.63
chr1	2341870	2341890	-	GTGCGAGGAAGTGGCTGGAG	PEX10	0,0,1,35,343	0,0,0,0,0,0,0,0,0,0,0,0,0,0,0,0,0,0,0,0	-0.509	-0.816	0.175	-0.635	-2.05	-1.88
chr1	2343876	2343894	-	GAAGGACGAGTACTACCG	PEX10	0,0,0,14,238	0,0,0,0,0,0,0,0,0,0,0,0,0,0,0,0,0,0	-0.541	-1.5	-0.243	-0.602	-1.9	-1.85
chr1	2343900	2343918	+	GCGCGGATCACCTCCGGG	PEX10	0,0,1,125,4812	0,0,0,0,0,0,0,0,0,0,0,0,0,0,0,0,0,0	-2.56	-2.72	-0.469	-0.788	-1.39	-2.35
chr1	2409923	2409943	+	GCATGGGTGCCATGCAAGAG	PLCH2	0,0,0,11,134	0,0,0,0,0,0,0,0,0,0,0,0,0,0,0,0,0,0,0,0	-1.32	-0.955	0.0387	-0.249	-0.124	-0.409
chr1	2409948	2409966	+	GCAGATGGTGAAGCTGCG	PLCH2	0,0,11,161,1659	0,0,0,0,0,0,0,0,0,0,0,0,0,0,0,0,0,0	-0.0225	-0.356	0.969	0.718	0.192	0.249
chr1	2409984	2410001	+	GGTCCGCTTCTACTACC	PLCH2	0,0,3,98,1182	0,0,0,0,0,0,0,0,0,0,0,0,0,0,0,0,0	-0.167	-0.387	-0.000528	0.0686	-0.299	-0.743
chr1	2410032	2410052	+	GCCCTCACGCAAGAACGAGA	PLCH2	0,0,0,5,42	0,0,0,0,0,0,0,0,0,0,0,0,0,0,0,0,0,0,0,0	-0.0553	0.117	-0.203	-0.713	0.162	0.313
chr1	2411197	2411217	+	GAGTGAGGGGCGGCAGTCGG	PLCH2	0,0,0,33,224	0,0,0,0,0,0,0,0,0,0,0,0,0,0,0,0,0,0,0,0	-1.09	-0.337	-0.902	-0.499	0.332	0.698
chr1	2411237	2411255	-	GGGGTCGAAGCTGCCGTC	PLCH2	0,0,2,53,670	0,0,0,0,0,0,0,0,0,0,0,0,0,0,0,0,0,0	-0.644	-0.456	-0.477	-0.465	0.0262	-0.539
chr1	2411287	2411304	-	GGTCCAGCGACTCGCGG	PLCH2	0,0,2,127,1499	0,0,0,0,0,0,0,0,0,0,0,0,0,0,0,0,0	-0.239	0.116	-0.0484	0.378	0.26	0.529
chr1	2411327	2411344	+	GCGCGCACCTGGGTCAC	PLCH2	0,0,9,169,2509	0,0,0,0,0,0,0,0,0,0,0,0,0,0,0,0,0	-0.0982	-0.403	-0.258	-0.49	0.194	-0.108
chr1	2411362	2411379	+	GGCCGGCATCAGCGACG	PLCH2	0,0,5,122,1568	0,0,0,0,0,0,0,0,0,0,0,0,0,0,0,0,0	-0.0652	-0.418	-0.195	-0.296	-0.275	-0.299
chr1	2415948	2415965	+	GATGATGTCCACCCGCC	PLCH2	0,0,7,175,1897	0,0,0,0,0,0,0,0,0,0,0,0,0,0,0,0,0	-0.192	-0.45	0.228	0.247	-0.0482	-0.218
chr1	2450651	2450669	-	GGACCGCGTGTACTTTGG	PANK4	0,0,1,39,559	0,0,0,0,0,0,0,0,0,0,0,0,0,0,0,0,0,0	-1	-1.16	-1.02	-1.48	-1.3	-1.4
chr1	2450700	2450718	-	GCAACGACATTGGGCAGC	PANK4	0,0,2,72,862	0,0,0,0,0,0,0,0,0,0,0,0,0,0,0,0,0,0	-0.23	-0.892	-1.4	-1.65	-1.28	-0.371
chr1	2451319	2451337	-	GCTGGTGCGGGACGTCTA	PANK4	0,0,1,47,454	0,0,0,0,0,0,0,0,0,0,0,0,0,0,0,0,0,0	-1.16	-0.948	-2.33	-1.63	-0.359	-0.0276
chr1	2451793	2451810	+	GAAGGTGCCGCCTCCAA	PANK4	0,0,11,206,2346	0,0,0,0,0,0,0,0,0,0,0,0,0,0,0,0,0	-1.3	-0.365	-1.12	-0.638	-0.413	-0.78
chr1	2452229	2452247	+	GGAACCGGAACTCAGGGT	PANK4	0,0,8,69,997	0,0,0,0,0,0,0,0,0,0,0,0,0,0,0,0,0,0	-0.00759	-0.327	-0.682	-0.901	-0.381	-0.382
chr1	2452590	2452608	-	GGTCATCCAGGCGACCGG	PANK4	0,0,0,23,435	0,0,0,0,0,0,0,0,0,0,0,0,0,0,0,0,0,0	-1.67	-1.35	-2.27	-1.64	-0.616	-0.866
chr1	2453221	2453239	-	GCGGGTCGTTAACCAAGC	PANK4	0,0,0,10,162	0,0,0,0,0,0,0,0,0,0,0,0,0,0,0,0,0,0	-1.58	-1.09	-0.856	-0.636	-0.965	-1.3
chr1	2457939	2457957	+	GCGGAAGATCTCGTCGGG	PANK4	0,0,1,13,172	0,0,0,0,0,0,0,0,0,0,0,0,0,0,0,0,0,0	-1.77	-1.73	-0.65	-1.26	-1.22	-1.24
chr1	2457980	2457999	-	GGGAGCAGCGGGGACAGTC	PANK4	0,0,7,109,1047	0,0,0,0,0,0,0,0,0,0,0,0,0,0,0,0,0,0,0	-2.21	-2.66	-4.46	-4.37	-1.73	-1.86
chr1	2458006	2458024	-	GGCGGAGTGTGGAGCGAG	PANK4	0,0,8,444,6619	0,0,0,0,0,0,0,0,0,0,0,0,0,0,0,0,0,0	-0.111	-0.363	-0.588	-0.7	-0.473	-0.462
chr1	2460962	2460982	+	GTGGCCTTGGCGGAGAGCGC	HES5	0,0,2,15,161	0,0,0,0,0,0,0,0,0,0,0,0,0,0,0,0,0,0,0,0	-1.67	-1.31	-0.851	-1.59	-0.284	-0.633
chr1	2461001	2461021	-	GCCAAGGAGCCCAAGGCGCC	HES5	0,0,1,17,241	0,0,0,0,0,0,0,0,0,0,0,0,0,0,0,0,0,0,0,0	-1.29	-0.348	-2.24	-0.449	0.337	1.03
chr1	2461041	2461061	-	GTACCACTTCCAGCGGCCCC	HES5	0,0,0,11,106	0,0,0,0,0,0,0,0,0,0,0,0,0,0,0,0,0,0,0,0	-0.57	-0.929	-0.525	-0.683	0.759	0.946
chr1	2461065	2461083	+	GCTTCATCTGCGTGTCGC	HES5	0,0,4,28,500	0,0,0,0,0,0,0,0,0,0,0,0,0,0,0,0,0,0	-1.58	-0.681	-0.745	-0.915	0.453	0.0658
chr1	2461139	2461157	-	GCACCAGGACTACAGCGA	HES5	0,0,3,74,918	0,0,0,0,0,0,0,0,0,0,0,0,0,0,0,0,0,0	-1.09	-1.62	-0.643	-0.636	-0.475	-1.05
chr1	2461328	2461348	+	GCCTTCTCCAGCTTGGAGTT	HES5	0,0,2,25,201	0,0,0,0,0,0,0,0,0,0,0,0,0,0,0,0,0,0,0,0	-0.222	-1.02	0.26	0.155	-0.435	0.0797
chr1	2461360	2461379	-	GCTGGAGCAGGAGTTCGCG	HES5	0,0,0,54,506	0,0,0,0,0,0,0,0,0,0,0,0,0,0,0,0,0,0,0	-1.38	-0.603	-0.523	0.378	-0.333	-0.224
chr1	2461392	2461412	+	GCTCGATGCTGCTGTTGATG	HES5	0,0,0,13,106	0,0,0,0,0,0,0,0,0,0,0,0,0,0,0,0,0,0,0,0	-0.363	-0.851	-1.05	-1.32	0.0345	0.0814
chr1	2461399	2461418	+	GCTGCTGTTGATGCGGTCG	HES5	0,0,3,24,349	0,0,0,0,0,0,0,0,0,0,0,0,0,0,0,0,0,0,0	0.182	-0.0453	0.609	0.738	0.0727	0.671
chr1	2461419	2461438	+	GGCGCATCTTCTCCACCAC	HES5	0,0,0,33,481	0,0,0,0,0,0,0,0,0,0,0,0,0,0,0,0,0,0,0	-0.501	-0.739	-0.0825	-0.53	0.234	-0.308
chr1	2488112	2488132	-	GGAGGCCCCCAGTCTCCAGG	TNFRSF14	0,0,2,37,283	0,0,0,0,0,0,0,0,0,0,0,0,0,0,0,0,0,0,0,0	-0.849	-0.316	-2.81	-1.06	0.68	0.319
chr1	2488152	2488170	-	GCCTCAAGACGTCGGTTT	TNFRSF14	0,0,0,17,392	0,0,0,0,0,0,0,0,0,0,0,0,0,0,0,0,0,0	0.481	0.426	0.0977	0.0209	-0.581	-0.224
chr1	2489193	2489213	-	GCAGAGCTGGGGCGTAGCAG	TNFRSF14	0,0,1,34,379	0,0,0,0,0,0,0,0,0,0,0,0,0,0,0,0,0,0,0,0	-1.04	-0.0481	-2.03	-1.34	-0.226	0.0105
chr1	2489223	2489241	+	GGAGGACGAGTACCCAGT	TNFRSF14	0,0,3,58,726	0,0,0,0,0,0,0,0,0,0,0,0,0,0,0,0,0,0	0.147	-0.309	-0.133	-0.114	-0.571	-0.781
chr1	2489787	2489805	+	GTGTGAAGGAGGCCTGCG	TNFRSF14	0,0,13,185,1773	0,0,0,0,0,0,0,0,0,0,0,0,0,0,0,0,0,0	0.115	-0.0531	-0.354	-0.184	-0.682	-0.346
chr1	2489822	2489842	+	GTGTGTGAACCCTGCCCTCC	TNFRSF14	0,0,1,28,242	0,0,0,0,0,0,0,0,0,0,0,0,0,0,0,0,0,0,0,0	0.00119	-0.409	-0.358	-0.392	-0.869	-0.718
chr1	2491271	2491290	-	GCAGTTCCGGCTCGCGCGC	TNFRSF14	0,0,0,5,91	0,0,0,0,0,0,0,0,0,0,0,0,0,0,0,0,0,0,0	0.562	0.547	0.565	0.682	0.906	0.892
chr1	2491325	2491345	-	GGACGATGCAGAAGTGGCCT	TNFRSF14	0,0,0,6,145	0,0,0,0,0,0,0,0,0,0,0,0,0,0,0,0,0,0,0,0	1.17	0.764	0.0447	0.0558	0.257	0.0573
chr1	2491373	2491393	-	GGCTGGAGGTGGCGTAAGCG	TNFRSF14	0,0,1,23,175	0,0,0,0,0,0,0,0,0,0,0,0,0,0,0,0,0,0,0,0	0.077	0.345	0.337	-0.104	-0.5	-0.454
chr1	2492100	2492118	-	GGGAGAGAAGGTCCCCGG	TNFRSF14	0,0,11,188,1736	0,0,0,0,0,0,0,0,0,0,0,0,0,0,0,0,0,0	-0.151	-0.0514	-2.01	-0.646	0.161	0.126
chr1	2518242	2518261	-	GCTCCTGGATCCCCGCTCC	FAM213B	0,0,1,85,646	0,0,0,0,0,0,0,0,0,0,0,0,0,0,0,0,0,0,0	-1.21	-0.38	-0.73	-0.204	-0.228	-0.888
chr1	2518273	2518291	+	GCGGGGAACAGGGAGTCG	FAM213B	0,0,6,144,1834	0,0,0,0,0,0,0,0,0,0,0,0,0,0,0,0,0,0	-0.0839	-0.0432	0.255	-0.394	-0.117	-0.382
chr1	2518332	2518350	+	GGTGGACCTTGCTCGCGT	FAM213B	0,0,0,19,269	0,0,0,0,0,0,0,0,0,0,0,0,0,0,0,0,0,0	0.124	-0.751	-3.14	-0.699	0.444	-0.189
chr1	2518365	2518382	+	GAAGCATGCGGTGACCG	FAM213B	0,0,3,164,2046	0,0,0,0,0,0,0,0,0,0,0,0,0,0,0,0,0	0.175	0.0246	0.374	0.125	0.0974	-0.282
chr1	2518534	2518554	+	GGAGCTGCGGAGCCTGTGGC	FAM213B	0,0,0,49,553	0,0,0,0,0,0,0,0,0,0,0,0,0,0,0,0,0,0,0,0	-0.461	-0.573	-0.863	-0.623	-0.613	-0.168
chr1	2518592	2518610	+	GGGTGCGTGGTGTGCCGC	FAM213B	0,1,2,96,1018	0,0,0,0,0,0,0,0,0,0,0,0,0,0,0,0,1,0	0.298	0.162	0.35	-0.304	-0.796	-0.7
chr1	2518648	2518668	-	GGCGCACGCCGTGTTGGTCC	FAM213B	0,0,0,3,32	0,0,0,0,0,0,0,0,0,0,0,0,0,0,0,0,0,0,0,0	-0.268	-0.708	-0.171	-1.06	-0.091	-0.191
chr1	2518711	2518729	+	GGACGGCGACTACTTCGC	FAM213B	0,0,0,9,142	0,0,0,0,0,0,0,0,0,0,0,0,0,0,0,0,0,0	-0.204	-0.572	-0.187	-0.261	0.0524	-0.259
chr1	2519201	2519219	+	GCAGCTTTACAAGGAGCT	FAM213B	0,0,15,796,17941	0,0,0,0,0,0,0,0,0,0,0,0,0,0,0,0,0,0	0.646	1.23	0.425	0.946	0.781	0.878
chr1	2519871	2519889	-	GGCAGCCACATCACGCAC	FAM213B	0,0,8,90,896	0,0,0,0,0,0,0,0,0,0,0,0,0,0,0,0,0,0	0.4	0.117	-0.0191	-0.524	-0.0854	-0.211
chr1	2535364	2535382	-	GTCATCGCCTTGTACCAC	MMEL1	0,0,3,17,409	0,0,0,0,0,0,0,0,0,0,0,0,0,0,0,0,0,0	0.369	-0.26	-0.656	-0.294	-1.67	-1.83
chr1	2541126	2541145	-	GACGTCCTCCGCGACGAGC	MMEL1	0,0,0,5,59	0,0,0,0,0,0,0,0,0,0,0,0,0,0,0,0,0,0,0	-0.38	-0.726	-0.511	-0.687	-1.63	-1.08
chr1	2541154	2541173	+	GTATCTTGAGTTGGTCTCA	MMEL1	0,0,0,31,337	0,0,0,0,0,0,0,0,0,0,0,0,0,0,0,0,0,0,0	-0.408	-0.525	-0.0279	-0.152	-0.171	-0.252
chr1	2541192	2541212	+	GCCAGCCTCCGCATGCAAAC	MMEL1	0,0,0,7,72	0,0,0,0,0,0,0,0,0,0,0,0,0,0,0,0,0,0,0,0	-0.851	-0.64	-1.37	-1.44	-1.34	-0.991
chr1	2541236	2541254	+	GTGGTCGGGTCCATGTTC	MMEL1	0,0,2,39,585	0,0,0,0,0,0,0,0,0,0,0,0,0,0,0,0,0,0	-0.104	-0.208	0.267	-0.683	-0.568	-1.33
chr1	2542761	2542779	-	GGATCCCAGAGGCCCAAG	MMEL1	0,0,16,221,2359	0,0,0,0,0,0,0,0,0,0,0,0,0,0,0,0,0,0	-1.67	-0.996	-1.19	-0.427	-0.307	-1.4
chr1	2543601	2543619	-	GCCGGCTGTGCTTCTTAC	MMEL1	0,1,5,88,822	0,0,0,0,0,0,0,0,0,0,0,0,0,0,0,1,0,0	-1.3	-0.361	-1.05	-0.499	-1.34	-1.18
chr1	2560776	2560796	+	GTCGGCGTAGAGGACACCCA	MMEL1	0,0,0,4,51	0,0,0,0,0,0,0,0,0,0,0,0,0,0,0,0,0,0,0,0	-2.15	-2.56	-2.36	-1.35	-2.15	-2.79
chr1	2560846	2560864	-	GCGCCCGGGGTTCCTGGA	MMEL1	0,0,8,100,1138	0,0,0,0,0,0,0,0,0,0,0,0,0,0,0,0,0,0	-2	-0.725	-1.49	-0.789	-0.154	0.0918
chr1	2560900	2560920	-	GGGAAGTCCGAAGGCCCAGT	MMEL1	0,0,0,10,91	0,0,0,0,0,0,0,0,0,0,0,0,0,0,0,0,0,0,0,0	-0.415	0.213	-0.0726	0.454	-0.334	-0.0429
chr1	2576768	2576786	-	GACTCAGGGCAACCGCAC	TTC34	0,0,4,57,833	0,0,0,0,0,0,0,0,0,0,0,0,0,0,0,0,0,0	0.68	0.273	0.0507	-0.122	-0.021	-0.342
chr1	2576960	2576978	-	GCTCTGAAGCTCGGCCCC	TTC34	0,0,5,118,1171	0,0,0,0,0,0,0,0,0,0,0,0,0,0,0,0,0,0	-1.11	-0.446	-0.2	0.724	0.21	-0.337
chr1	2700193	2700213	-	GGGAACGTGCAGGCACTGTG	TTC34	0,0,0,13,173	0,0,0,0,0,0,0,0,0,0,0,0,0,0,0,0,0,0,0,0	0.193	-0.277	0.208	-0.466	0.377	0.394
chr1	2700224	2700243	-	GACTTCAACACAGTGCTGC	TTC34	0,0,0,46,639	0,0,0,0,0,0,0,0,0,0,0,0,0,0,0,0,0,0,0	-0.178	-0.21	0.386	0.0859	-0.336	-0.887
chr1	2704087	2704107	+	GGCCAGTCGTGCCAGCACAG	TTC34	0,0,0,6,163	0,0,0,0,0,0,0,0,0,0,0,0,0,0,0,0,0,0,0,0	-0.184	-0.741	-1.12	-1.23	0.905	0.279
chr1	2704125	2704143	+	GGGATAGGGCCACCAGCA	TTC34	0,0,9,161,1428	0,0,0,0,0,0,0,0,0,0,0,0,0,0,0,0,0,0	-0.408	-0.495	-0.563	-0.336	0.278	0.101
chr1	2704164	2704182	+	GGCGGCCCAGGCGGTACA	TTC34	0,0,2,63,821	0,0,0,0,0,0,0,0,0,0,0,0,0,0,0,0,0,0	0.425	0.245	-0.0452	0.907	0.645	0.316
chr1	2704248	2704267	-	GCCTGCGGCGTGCACCAGC	TTC34	0,0,0,30,282	0,0,0,0,0,0,0,0,0,0,0,0,0,0,0,0,0,0,0	-0.644	-0.803	-0.144	-0.229	-0.32	0.321
chr1	2706107	2706127	-	GTCCAGAGCGCAGGGCCGGA	TTC34	0,0,0,19,174	0,0,0,0,0,0,0,0,0,0,0,0,0,0,0,0,0,0,0,0	-0.916	-0.561	-0.358	-0.143	0.149	0.206
chr1	2706133	2706151	-	GCAGCGATCTCCACGCGC	TTC34	0,0,0,24,411	0,0,0,0,0,0,0,0,0,0,0,0,0,0,0,0,0,0	-0.438	-0.219	-0.173	-0.236	0.0594	-0.306
chr1	2938278	2938295	-	GTCAAAAATCACAGCCG	ACTRT2	0,0,16,261,2986	0,0,0,0,0,0,0,0,0,0,0,0,0,0,0,0,0	-1.23	-0.0474	-0.415	-0.0663	-0.51	-0.604
chr1	2938311	2938329	+	GCAAAGCGGGCCTGTCTG	ACTRT2	0,0,9,120,1218	0,0,0,0,0,0,0,0,0,0,0,0,0,0,0,0,0,0	-0.22	0.881	0.442	0.736	0.427	0.164
chr1	2938343	2938361	-	GGAGCTGACCATGTGCCG	ACTRT2	0,0,4,108,1336	0,0,0,0,0,0,0,0,0,0,0,0,0,0,0,0,0,0	0.153	0.0811	0.464	0.228	0.102	-0.298
chr1	2938437	2938455	-	GGGCCTCCTGCTTGTACA	ACTRT2	0,0,16,165,1441	0,0,0,0,0,0,0,0,0,0,0,0,0,0,0,0,0,0	0.0112	0.536	0.718	0.566	0.921	0.57
chr1	2938462	2938480	+	GCACTCCCCTTTCGAGCG	ACTRT2	0,0,1,22,285	0,0,0,0,0,0,0,0,0,0,0,0,0,0,0,0,0,0	0.547	0.757	-0.569	-0.178	0.0375	0.103
chr1	2938528	2938547	-	GCCTAGCTCCCACTCAAAG	ACTRT2	0,0,4,40,355	0,0,0,0,0,0,0,0,0,0,0,0,0,0,0,0,0,0,0	-0.467	0.12	-0.453	-1.64	0.222	-0.181
chr1	2938556	2938576	-	GCAAGCAGGGGCTGGTCGCT	ACTRT2	0,0,0,14,159	0,0,0,0,0,0,0,0,0,0,0,0,0,0,0,0,0,0,0,0	0.413	0.343	0.121	0.0675	0.389	0.921
chr1	2938622	2938642	+	GAAGTCATGTTCGAGAACTT	ACTRT2	0,0,1,8,67	0,0,0,0,0,0,0,0,0,0,0,0,0,0,0,0,0,0,0,0	-0.444	-0.485	-0.418	-0.0462	-0.144	-0.592
chr1	2938663	2938680	-	GCACCGCCTGGTCCGAC	ACTRT2	0,0,4,99,1398	0,0,0,0,0,0,0,0,0,0,0,0,0,0,0,0,0	-0.221	-0.307	-0.171	-0.645	-0.274	-0.497
chr1	2938708	2938728	+	GGGCCTGGTGGTGGACAGCG	ACTRT2	0,0,1,34,337	0,0,0,0,0,0,0,0,0,0,0,0,0,0,0,0,0,0,0,0	-0.34	0.381	-0.165	0.0398	0.189	0.435
chr1	2985833	2985851	-	GCTTCCTCGCCCTCGCCT	PRDM16	0,0,4,136,1199	0,0,0,0,0,0,0,0,0,0,0,0,0,0,0,0,0,0	0.746	0.398	0.164	-0.0963	-0.621	-0.274
chr1	3102723	3102741	-	GGCCAGCAGGTCCCGGTT	PRDM16	0,0,5,99,1066	0,0,0,0,0,0,0,0,0,0,0,0,0,0,0,0,0,0	0.0754	0.0296	-0.947	-0.225	-0.452	-0.489
chr1	3102742	3102760	+	GCCACAGCGCGGAGGACG	PRDM16	0,0,14,87,1103	0,0,0,0,0,0,0,0,0,0,0,0,0,0,0,0,0,0	0.672	0.543	0.501	0.581	-0.0253	0.0508
chr1	3102839	3102856	+	GGAGGGCTCGCCGTACG	PRDM16	0,0,1,70,1111	0,0,0,0,0,0,0,0,0,0,0,0,0,0,0,0,0	0.151	-0.067	-0.667	-0.606	0.24	0.363
chr1	3103004	3103022	-	GTCTCCTTTGCCGCCGCC	PRDM16	0,0,8,58,744	0,0,0,0,0,0,0,0,0,0,0,0,0,0,0,0,0,0	0.0587	0.278	0.19	0.405	-0.402	-0.319
chr1	3301779	3301797	+	GGCTCAAGTACATCCGTG	PRDM16	0,0,0,38,474	0,0,0,0,0,0,0,0,0,0,0,0,0,0,0,0,0,0	0.504	0.478	-0.0784	-0.277	-0.133	-1.23
chr1	3301830	3301848	-	GCTCACTGATCTGACACA	PRDM16	0,0,7,92,1473	0,0,0,0,0,0,0,0,0,0,0,0,0,0,0,0,0,0	-0.102	-0.408	0.306	-0.127	-1.31	-0.431
chr1	3313113	3313131	+	GGAAGGCGTCTACCCCCT	PRDM16	0,0,1,41,608	0,0,0,0,0,0,0,0,0,0,0,0,0,0,0,0,0,0	0.484	0.453	-0.13	0.0513	-0.326	-0.868
chr1	3319402	3319420	-	GGCGCCGCAGGTCCAGCT	PRDM16	0,0,4,105,1019	0,0,0,0,0,0,0,0,0,0,0,0,0,0,0,0,0,0	-0.0289	0.406	0.878	1.21	0.128	-0.00442
chr1	3319521	3319539	+	GAGTGCAAGGACTGCGAG	PRDM16	0,0,3,84,1161	0,0,0,0,0,0,0,0,0,0,0,0,0,0,0,0,0,0	1.32	0.565	0.892	0.62	0.406	0.0408
chr1	3386001	3386018	+	GTTCGAGATCCTCACGT	ARHGEF16	0,0,3,37,822	0,0,0,0,0,0,0,0,0,0,0,0,0,0,0,0,0	-0.64	-0.586	-0.379	-0.3	-0.418	-0.288
chr1	3386039	3386057	+	GCCTGAGCATCCTGGTGG	ARHGEF16	0,0,15,266,2164	0,0,0,0,0,0,0,0,0,0,0,0,0,0,0,0,0,0	0.662	0.0859	-0.14	-0.161	-0.34	-0.504
chr1	3386082	3386102	+	GCGGGCGACCGTGACCCAGA	ARHGEF16	0,0,0,3,45	0,0,0,0,0,0,0,0,0,0,0,0,0,0,0,0,0,0,0,0	-1.21	-0.212	-0.225	-0.107	-0.476	-0.833
chr1	3389662	3389682	+	GCGGCACAAGGCCCAGGTGC	ARHGEF16	0,0,1,9,230	0,0,0,0,0,0,0,0,0,0,0,0,0,0,0,0,0,0,0,0	-1.06	-0.347	-0.213	-0.111	0.195	0.442
chr1	3389738	3389756	-	GGAGCAGTAGGCGATGTA	ARHGEF16	0,0,5,41,841	0,0,0,0,0,0,0,0,0,0,0,0,0,0,0,0,0,0	0.471	0.391	0.501	0.349	0.0837	0.15
chr1	3389961	3389979	+	GCAACGCCGCCTTCCGAG	ARHGEF16	0,0,0,24,387	0,0,0,0,0,0,0,0,0,0,0,0,0,0,0,0,0,0	-0.0652	-0.189	-0.169	0.424	0.496	0.621
chr1	3389986	3390006	-	GCCGCCTCTCAATCTCTCTC	ARHGEF16	0,0,0,17,150	0,0,0,0,0,0,0,0,0,0,0,0,0,0,0,0,0,0,0,0	-1.23	-0.276	-0.88	0.172	-0.305	-0.0117
chr1	3390046	3390066	-	GGGTCACCCGCTGCATGGGG	ARHGEF16	0,0,1,15,134	0,0,0,0,0,0,0,0,0,0,0,0,0,0,0,0,0,0,0,0	-1.03	-1.42	-1.59	-1.18	-0.802	-0.282
chr1	3391297	3391315	-	GCCTTGTACCTTTCGGAG	ARHGEF16	0,0,4,39,481	0,0,0,0,0,0,0,0,0,0,0,0,0,0,0,0,0,0	-0.199	-0.193	-0.33	-0.287	0.316	-0.695
chr1	3392556	3392576	+	GGCCCACAGGATGGAGCGCA	ARHGEF16	0,0,0,25,350	0,0,0,0,0,0,0,0,0,0,0,0,0,0,0,0,0,0,0,0	0.247	0.177	-0.123	-0.75	-0.0622	0.0577
chr1	3426445	3426463	-	GGCTGCACGAGGACCGTA	MEGF6	0,0,2,24,386	0,0,0,0,0,0,0,0,0,0,0,0,0,0,0,0,0,0	-0.192	-0.613	1.24	0.725	0.0386	-0.744
chr1	3427384	3427401	-	GAGTGCGGCTGCTACGC	MEGF6	0,1,2,149,1576	0,0,0,0,0,0,0,0,0,0,0,0,0,0,1,0,0	-1.28	-0.969	-0.528	-0.634	-0.522	-0.931
chr1	3428140	3428158	-	GTCCCCGCGGCTACGAGC	MEGF6	0,0,1,21,351	0,0,0,0,0,0,0,0,0,0,0,0,0,0,0,0,0,0	-1.65	-1.23	-0.00278	0.561	1.16	0.173
chr1	3428197	3428215	+	GGGAGCAGCCGCCGTTGT	MEGF6	0,0,3,60,786	0,0,0,0,0,0,0,0,0,0,0,0,0,0,0,0,0,0	-1.28	-0.455	-0.39	0.354	-0.64	-0.459
chr1	3428582	3428600	-	GAGCTGGGCGCCGATGGC	MEGF6	0,0,5,131,1311	0,0,0,0,0,0,0,0,0,0,0,0,0,0,0,0,0,0	-0.932	0.395	-0.0136	1.25	1.23	0.93
chr1	3428672	3428690	-	GTGGACGAATGTGCCGCA	MEGF6	0,0,3,15,327	0,0,0,0,0,0,0,0,0,0,0,0,0,0,0,0,0,0	-0.385	-0.837	0.152	-0.676	-0.444	-0.0687
chr1	3431136	3431154	+	GCTAGCTGATAGCCCACG	MEGF6	0,0,2,30,384	0,0,0,0,0,0,0,0,0,0,0,0,0,0,0,0,0,0	0.176	0.114	0.949	0.748	-0.136	-0.278
chr1	3431188	3431206	-	GCTGCATGCACAGGTGCC	MEGF6	0,0,12,262,2384	0,0,0,0,0,0,0,0,0,0,0,0,0,0,0,0,0,0	0.547	0.0868	0.364	0.208	0.474	0.752
chr1	3432008	3432025	-	GGCATCGCTGCCAGTGC	MEGF6	0,0,13,315,3222	0,0,0,0,0,0,0,0,0,0,0,0,0,0,0,0,0	0.362	0.193	0.257	0.602	0.0366	0.21
chr1	3440782	3440802	-	GAATGCCGAACCCACAACGG	MEGF6	0,0,0,1,24	0,0,0,0,0,0,0,0,0,0,0,0,0,0,0,0,0,0,0,0	-0.902	-0.0956	0.0541	0.828	0.185	-0.175
chr1	3541638	3541658	+	GCTGCAACTGCGGGACTCGG	TPRG1L	0,0,2,4,69	0,0,0,0,0,0,0,0,0,0,0,0,0,0,0,0,0,0,0,0	-1.29	-0.324	-1.11	-0.136	-0.253	-0.345
chr1	3541759	3541779	-	GGCCAGAGTGTCTGGCGCAG	TPRG1L	0,0,1,44,319	0,0,0,0,0,0,0,0,0,0,0,0,0,0,0,0,0,0,0,0	0.273	0.546	-0.678	-1.02	-0.77	0.0966
chr1	3541811	3541828	-	GAAGTACTCCTTGACGC	TPRG1L	0,0,5,154,2466	0,0,0,0,0,0,0,0,0,0,0,0,0,0,0,0,0	-0.274	-0.675	-1.36	-1.48	-1.73	-1.13
chr1	3541994	3542012	+	GCATCGAGCAGGCAGTGG	TPRG1L	0,0,8,148,1610	0,0,0,0,0,0,0,0,0,0,0,0,0,0,0,0,0,0	0.496	0.498	0.649	0.295	-0.817	-0.633
chr1	3542047	3542065	+	GGCGAGATCCAGGGAGTG	TPRG1L	0,0,13,192,2016	0,0,0,0,0,0,0,0,0,0,0,0,0,0,0,0,0,0	0.0416	0.0938	0.108	-0.031	0.362	-0.534
chr1	3544137	3544154	-	GGGCACGTTGGTAGACC	TPRG1L	0,0,9,158,1967	0,0,0,0,0,0,0,0,0,0,0,0,0,0,0,0,0	0.911	0.535	0.476	0.216	0.492	0.14
chr1	3545043	3545063	+	GGCGAATGGCGTGCTGATCC	TPRG1L	0,0,1,8,28	0,0,0,0,0,0,0,0,0,0,0,0,0,0,0,0,0,0,0,0	0.523	-0.28	0.189	0.17	-0.383	-0.435
chr1	3545076	3545094	+	GCTCATCGAGACCTACGT	TPRG1L	0,0,0,15,299	0,0,0,0,0,0,0,0,0,0,0,0,0,0,0,0,0,0	0.267	0.172	-0.0508	-0.0798	-0.911	-0.434
chr1	3545103	3545120	+	GTCCTTCATTAACAACG	TPRG1L	0,1,10,166,1849	0,0,0,0,0,0,0,0,0,0,0,0,0,0,0,1,0	0.377	-0.0274	-0.0893	0.0429	-0.0714	-0.24
chr1	3545130	3545148	+	GGGCTACTCCATGACCAG	TPRG1L	0,0,4,75,951	0,0,0,0,0,0,0,0,0,0,0,0,0,0,0,0,0,0	0.316	0.387	0.132	0.126	-0.308	-0.342
chr1	3553633	3553653	+	GTAGCGGCCGTCCCTGGTGA	WRAP73	0,0,0,3,81	0,0,0,0,0,0,0,0,0,0,0,0,0,0,0,0,0,0,0,0	-3.8	-3.63	-1.2	-0.807	-0.082	0.338
chr1	3555330	3555349	+	GGGTATTTGATGTAAGACA	WRAP73	0,0,0,34,530	0,0,0,0,0,0,0,0,0,0,0,0,0,0,0,0,0,0,0	-2.38	-1.46	0.11	0.116	0.542	0.671
chr1	3563262	3563279	+	GTCCGGGCTCCAGCACG	WRAP73	0,0,11,234,2741	0,0,0,0,0,0,0,0,0,0,0,0,0,0,0,0,0	-4.07	-3.9	-0.578	-0.145	-0.657	-0.312
chr1	3563303	3563321	-	GGCACTGCAAAATAGACG	WRAP73	0,0,2,58,631	0,0,0,0,0,0,0,0,0,0,0,0,0,0,0,0,0,0	-3.01	-3.12	-0.799	-0.651	0.0883	0.14
chr1	3563984	3564002	-	GTGCGCCATGTACAAGCG	WRAP73	0,0,0,11,260	0,0,0,0,0,0,0,0,0,0,0,0,0,0,0,0,0,0	-0.961	-1.88	-0.0359	-0.163	-0.978	0.208
chr1	3564020	3564038	+	GCCGACCACTCGATGTGC	WRAP73	0,0,2,27,357	0,0,0,0,0,0,0,0,0,0,0,0,0,0,0,0,0,0	-1.9	-2.97	0.535	0.086	0.32	-0.343
chr1	3564051	3564068	+	GGCACGTGTACAGCTGA	WRAP73	0,0,9,184,2205	0,0,0,0,0,0,0,0,0,0,0,0,0,0,0,0,0	0.452	-0.0837	0.414	-0.039	0.52	0.329
chr1	3564099	3564117	-	GTGTCCAGTACCGGTTAG	WRAP73	0,0,0,28,349	0,0,0,0,0,0,0,0,0,0,0,0,0,0,0,0,0,0	0.477	0.421	-0.179	-0.48	-0.168	-0.146
chr1	3566530	3566550	+	GCTGGAGAGCTTGAATACCT	WRAP73	0,0,0,4,118	0,0,0,0,0,0,0,0,0,0,0,0,0,0,0,0,0,0,0,0	-2.08	-1.87	-1.16	-0.429	-0.444	-0.12
chr1	3624141	3624161	+	GGACCAGATGAGCAGCCGCG	TP73	0,0,0,8,90	0,0,0,0,0,0,0,0,0,0,0,0,0,0,0,0,0,0,0,0	-0.648	0.277	-0.476	0.212	0.528	0.42
chr1	3624178	3624198	-	GCGGCGTGCTCTGGGGTGTA	TP73	0,0,1,9,74	0,0,0,0,0,0,0,0,0,0,0,0,0,0,0,0,0,0,0,0	0.722	0.581	0.384	0.174	0.161	-0.452
chr1	3624209	3624227	-	GTGCGTAGGGCGAGTGGG	TP73	0,0,1,99,1363	0,0,0,0,0,0,0,0,0,0,0,0,0,0,0,0,0,0	0.85	0.908	1.18	-0.013	-0.825	-0.993
chr1	3624232	3624250	-	GGTGTCGAAGGTGGAGCT	TP73	0,0,8,178,1900	0,0,0,0,0,0,0,0,0,0,0,0,0,0,0,0,0,0	0.395	0.583	0.249	0.121	-0.474	-0.397
chr1	3624259	3624277	-	GGAGGGGATGACAGGCGC	TP73	0,0,20,334,3810	0,0,0,0,0,0,0,0,0,0,0,0,0,0,0,0,0,0	-0.000516	-0.273	0.0469	-0.526	-0.616	-0.935
chr1	3638593	3638611	-	GTAGAGTTTCTTCAAGAG	TP73	0,0,7,127,1350	0,0,0,0,0,0,0,0,0,0,0,0,0,0,0,0,0,0	0.247	0.915	-0.0964	0.588	0.16	-0.0968
chr1	3638616	3638635	-	GGGGCATGTCTTGGCGATC	TP73	0,0,0,25,226	0,0,0,0,0,0,0,0,0,0,0,0,0,0,0,0,0,0,0	0.276	-0.127	-0.391	-0.979	-0.517	-0.676
chr1	3638678	3638698	-	GTAAACAGGCATGGCCCGGA	TP73	0,0,2,18,226	0,0,0,0,0,0,0,0,0,0,0,0,0,0,0,0,0,0,0,0	0.609	0.354	-0.762	0.228	0.117	0.292
chr1	3639988	3640006	-	GCTCTGCCTGCCGGTGAC	TP73	0,0,5,149,1497	0,0,0,0,0,0,0,0,0,0,0,0,0,0,0,0,0,0	0.968	0.666	1.41	1.51	0.0464	0.969
chr1	3644203	3644221	+	GGGCCGCCGGTCCTTTGA	TP73	0,0,2,61,804	0,0,0,0,0,0,0,0,0,0,0,0,0,0,0,0,0,0	-1.49	-0.249	-1.3	-0.367	0.00435	-0.0946
chr1	3669082	3669100	-	GTGGATCTCTCTTCAGCC	CCDC27	0,1,7,126,1226	0,0,0,0,0,0,0,0,0,0,0,0,0,0,0,0,0,1	-0.0568	0.127	0.42	0.833	0.494	0.907
chr1	3669172	3669190	+	GCCTCATGTTACCTAAGG	CCDC27	0,0,3,67,785	0,0,0,0,0,0,0,0,0,0,0,0,0,0,0,0,0,0	0.162	0.092	0.983	0.16	1.15	1.4
chr1	3669214	3669232	+	GTTCGATGTCCAGCTCGA	CCDC27	0,0,0,20,283	0,0,0,0,0,0,0,0,0,0,0,0,0,0,0,0,0,0	0.163	-0.723	0.433	-0.195	0.993	1.04
chr1	3669287	3669304	-	GGTGCGGTTTCCATTCT	CCDC27	0,0,7,211,2734	0,0,0,0,0,0,0,0,0,0,0,0,0,0,0,0,0	-0.126	-0.403	0.24	0.0932	0.236	0.35
chr1	3669335	3669354	-	GTAGTAGCGGCTGATGGTC	CCDC27	0,0,0,18,196	0,0,0,0,0,0,0,0,0,0,0,0,0,0,0,0,0,0,0	-0.135	-0.608	0.48	0.0526	0.273	0.64
chr1	3670690	3670710	-	GTGAGGCTGGCGGCATCCTT	CCDC27	0,0,0,6,133	0,0,0,0,0,0,0,0,0,0,0,0,0,0,0,0,0,0,0,0	-0.645	-0.538	-0.157	-0.192	-0.164	-0.612
chr1	3670759	3670779	-	GTGCTGAACTGGGGGCAGTC	CCDC27	0,0,0,14,171	0,0,0,0,0,0,0,0,0,0,0,0,0,0,0,0,0,0,0,0	-0.914	-0.511	-0.769	-0.279	-0.559	-0.995
chr1	3672028	3672046	-	GGACAAATCGGCCTCAGT	CCDC27	0,0,1,41,527	0,0,0,0,0,0,0,0,0,0,0,0,0,0,0,0,0,0	-0.166	-0.396	0.0863	0.313	-0.63	-0.683
chr1	3672104	3672124	-	GTTCGTGTCTGAGCCCCGCC	CCDC27	0,0,0,11,76	0,0,0,0,0,0,0,0,0,0,0,0,0,0,0,0,0,0,0,0	-0.981	-0.746	-0.383	-0.567	0.493	0.291
chr1	3673326	3673343	+	GCGAGTTCGATTACTTG	CCDC27	0,0,1,74,2007	0,0,0,0,0,0,0,0,0,0,0,0,0,0,0,0,0	0.0478	0.329	0.498	0.566	0.593	1.01
chr1	3691946	3691964	-	GTGGACGTGGCTCTCCTG	SMIM1	0,0,8,147,1533	0,0,0,0,0,0,0,0,0,0,0,0,0,0,0,0,0,0	-0.853	-0.418	-2.07	-0.716	-1.7	0.225
chr1	3691951	3691970	+	GAGCCACGTCCACTATAGT	SMIM1	0,0,0,8,94	0,0,0,0,0,0,0,0,0,0,0,0,0,0,0,0,0,0,0	0.181	-0.372	-0.517	-1.46	-0.224	-1.13
chr1	3691953	3691973	+	GCCACGTCCACTATAGTAGG	SMIM1	0,0,0,3,25	0,0,0,0,0,0,0,0,0,0,0,0,0,0,0,0,0,0,0,0	-0.249	0.108	-0.177	-0.509	0.181	0.379
chr1	3691989	3692007	+	GGGACGGAGTCAGCCTAG	SMIM1	0,0,6,100,1000	0,0,0,0,0,0,0,0,0,0,0,0,0,0,0,0,0,0	-0.641	-0.278	-1.29	-0.703	-0.513	-0.701
chr1	3692019	3692039	-	GCGTGAGGCCTCTTCTGTGC	SMIM1	0,0,0,11,126	0,0,0,0,0,0,0,0,0,0,0,0,0,0,0,0,0,0,0,0	0.537	0.683	0.29	0.563	1.19	0.955
chr1	3692367	3692387	+	GAGGCTGTGCACGGGCAAGC	SMIM1	0,0,2,15,202	0,0,0,0,0,0,0,0,0,0,0,0,0,0,0,0,0,0,0,0	0.94	0.835	0.391	0.196	0.374	0.322
chr1	3692367	3692387	-	GCTTGCCCGTGCACAGCCTC	SMIM1	0,0,1,18,123	0,0,0,0,0,0,0,0,0,0,0,0,0,0,0,0,0,0,0,0	0.656	0.268	-0.504	0.0633	0.0516	-0.154
chr1	3692369	3692388	+	GGCTGTGCACGGGCAAGCT	SMIM1	0,0,1,30,372	0,0,0,0,0,0,0,0,0,0,0,0,0,0,0,0,0,0,0	0.887	0.71	0.287	0.217	0.552	0.619
chr1	3692388	3692408	+	GGGCATCGCCATGAAGGTGC	SMIM1	0,0,0,6,138	0,0,0,0,0,0,0,0,0,0,0,0,0,0,0,0,0,0,0,0	0.522	0.406	0.281	-0.142	0.361	-0.42
chr1	3692454	3692473	-	GTGCACATAGTAGCCTGTG	SMIM1	0,0,1,24,341	0,0,0,0,0,0,0,0,0,0,0,0,0,0,0,0,0,0,0	1.27	0.0631	0.136	-1.12	1.39	0.935
chr1	3700572	3700592	-	GAAGAAGCGGCAGAGTGTGT	LRRC47	0,0,1,20,254	0,0,0,0,0,0,0,0,0,0,0,0,0,0,0,0,0,0,0,0	-1.63	-1.37	-1.48	-1.54	-0.656	-0.4
chr1	3703478	3703496	-	GTGCGGCCCTACATTGTG	LRRC47	0,0,2,25,447	0,0,0,0,0,0,0,0,0,0,0,0,0,0,0,0,0,0	-0.735	-0.575	0.036	-0.215	-0.421	-0.539
chr1	3703671	3703689	-	GGGCAAGGGCCGTGCCGA	LRRC47	0,0,2,118,1427	0,0,0,0,0,0,0,0,0,0,0,0,0,0,0,0,0,0	-0.396	-1.06	0.103	0.255	-0.205	0.342
chr1	3703707	3703725	-	GGAGTACCTGCGCGTCGG	LRRC47	0,0,0,38,646	0,0,0,0,0,0,0,0,0,0,0,0,0,0,0,0,0,0	-0.835	-0.887	-0.148	-0.206	-0.847	-0.606
chr1	3703793	3703813	+	GAAATTGATCTCCTTGAGCT	LRRC47	0,0,0,12,142	0,0,0,0,0,0,0,0,0,0,0,0,0,0,0,0,0,0,0,0	-0.746	-0.247	-0.73	-0.83	-0.226	0.278
chr1	3712737	3712755	-	GGGCCGCTGCCTGCCCTT	LRRC47	0,0,7,216,1744	0,0,0,0,0,0,0,0,0,0,0,0,0,0,0,0,0,0	-0.343	0.207	0.124	-0.0487	0.621	1.02
chr1	3712867	3712885	-	GCACTACTTGGAAGTGAG	LRRC47	0,0,8,101,1150	0,0,0,0,0,0,0,0,0,0,0,0,0,0,0,0,0,0	-0.544	-0.553	0.0874	0.128	-0.519	-0.416
chr1	3712931	3712951	-	GCTGGAGGAGCGAGTGCGGG	LRRC47	0,0,3,52,433	0,0,0,0,0,0,0,0,0,0,0,0,0,0,0,0,0,0,0,0	-1.18	-0.371	-0.49	-1.32	0.165	-0.376
chr1	3712959	3712979	-	GGCGGGAGCTGCTGCTGACG	LRRC47	0,0,1,26,292	0,0,0,0,0,0,0,0,0,0,0,0,0,0,0,0,0,0,0,0	-0.317	-0.956	-1.92	-0.995	0.0959	0.0878
chr1	3713009	3713028	-	GCGGTGTCAGAGTCTTGGC	LRRC47	0,0,0,30,406	0,0,0,0,0,0,0,0,0,0,0,0,0,0,0,0,0,0,0	-2.24	-1.34	0.386	-0.0495	-1.85	-1.72
chr1	3742366	3742384	-	GGTCTGGATCTCCACTAC	CEP104	0,0,1,63,785	0,0,0,0,0,0,0,0,0,0,0,0,0,0,0,0,0,0	-0.0424	0.217	0.259	-0.0815	0.384	0.183
chr1	3742956	3742976	+	GATTCCCAGAGCTTCAGCAG	CEP104	0,0,1,21,194	0,0,0,0,0,0,0,0,0,0,0,0,0,0,0,0,0,0,0,0	-1.15	-1.15	-1.14	-0.463	-0.478	-0.879
chr1	3745843	3745863	-	GGCAGCACTGAAAGAAATTC	CEP104	0,0,1,24,213	0,0,0,0,0,0,0,0,0,0,0,0,0,0,0,0,0,0,0,0	-0.736	-0.695	-0.59	-0.149	0.22	0.265
chr1	3755637	3755657	-	GGTAGAGAAACGCTGTGCCG	CEP104	0,0,0,1,69	0,0,0,0,0,0,0,0,0,0,0,0,0,0,0,0,0,0,0,0	-1.76	-0.721	-0.749	-0.923	-0.66	-0.753
chr1	3761889	3761907	-	GGTTGCCATAAATATCAT	CEP104	0,0,2,72,996	0,0,0,0,0,0,0,0,0,0,0,0,0,0,0,0,0,0	-0.321	-1.21	-1.71	-1.19	-0.503	-0.728
chr1	3764112	3764132	-	GGAACTAAAATCAGTTTATG	CEP104	0,0,0,20,198	0,0,0,0,0,0,0,0,0,0,0,0,0,0,0,0,0,0,0,0	-0.668	-1.09	-1.18	-1.08	-1.43	-0.777
chr1	3765188	3765206	-	GCACCCTATCAAGCAGAG	CEP104	0,0,5,78,794	0,0,0,0,0,0,0,0,0,0,0,0,0,0,0,0,0,0	0.506	0.426	-0.213	0.45	-2.08	-0.153
chr1	3765316	3765336	+	GGACAATTTCTTGTGGAAAC	CEP104	0,0,1,16,228	0,0,0,0,0,0,0,0,0,0,0,0,0,0,0,0,0,0,0,0	-0.995	-0.551	-0.543	-0.44	-0.573	0.514
chr1	3768872	3768890	-	GCGCCAACTGTCAGTGGG	CEP104	0,0,2,46,595	0,0,0,0,0,0,0,0,0,0,0,0,0,0,0,0,0,0	-0.243	0.278	-0.185	0.498	0.235	0.62
chr1	3768933	3768950	-	GTAGTCGTCAGCTCATC	CEP104	0,0,5,73,1340	0,0,0,0,0,0,0,0,0,0,0,0,0,0,0,0,0	-0.219	-0.558	0.261	-0.663	-0.0692	-0.527
chr1	3774175	3774195	-	GCTTCACGCTCTTGGGCTTC	DFFB	0,0,1,10,139	0,0,0,0,0,0,0,0,0,0,0,0,0,0,0,0,0,0,0,0	0.676	-0.0291	0.0742	-0.468	-0.0468	-0.439
chr1	3774178	3774198	+	GCCCAAGAGCGTGAAGCTGC	DFFB	0,0,3,48,374	0,0,0,0,0,0,0,0,0,0,0,0,0,0,0,0,0,0,0,0	-0.0608	-0.375	-0.863	-1.39	-0.636	-0.505
chr1	3774182	3774202	-	GCCCGCAGCTTCACGCTCTT	DFFB	0,0,0,5,70	0,0,0,0,0,0,0,0,0,0,0,0,0,0,0,0,0,0,0,0	0.446	0.762	0.103	0.38	0.264	0.706
chr1	3774183	3774203	-	GGCCCGCAGCTTCACGCTCT	DFFB	0,0,0,6,80	0,0,0,0,0,0,0,0,0,0,0,0,0,0,0,0,0,0,0,0	0.542	0.912	0.11	0.296	0.887	1.13
chr1	3774214	3774232	+	GAGGAAGTTCGGCGTGGC	DFFB	0,0,8,57,887	0,0,0,0,0,0,0,0,0,0,0,0,0,0,0,0,0,0	0.597	0.614	0.906	0.884	-0.0972	-0.00186
chr1	3775286	3775303	-	GCCGGGAACCGCGCTCA	DFFB	0,0,9,99,1443	0,0,0,0,0,0,0,0,0,0,0,0,0,0,0,0,0	-1.09	-0.0833	-1.41	-1.53	-0.213	0.0971
chr1	3775350	3775368	-	GGCGTTGTCGGGAACACT	DFFB	0,0,1,15,347	0,0,0,0,0,0,0,0,0,0,0,0,0,0,0,0,0,0	0.569	0.315	0.0124	-0.512	0.304	-0.048
chr1	3782402	3782420	+	GTGCATTTCACGAGCCAC	DFFB	0,0,3,44,589	0,0,0,0,0,0,0,0,0,0,0,0,0,0,0,0,0,0	1.47	0.968	0.561	0.409	-0.29	0.381
chr1	3782456	3782476	+	GTGATGAGCAGGCCCCACAG	DFFB	0,0,3,16,168	0,0,0,0,0,0,0,0,0,0,0,0,0,0,0,0,0,0,0,0	-1.55	-1.38	-1.47	-1.31	-0.686	-0.35
chr1	3784594	3784612	+	GGATCCGGAGTTACCTGA	DFFB	0,0,2,50,552	0,0,0,0,0,0,0,0,0,0,0,0,0,0,0,0,0,0	0.995	0.589	-0.26	-0.124	0.31	-0.349
chr1	3806544	3806564	+	GTCGTCATCATCATCATCTT	C1ORF174	0,0,20,66,245	0,0,0,0,0,0,0,0,0,0,0,0,0,0,0,0,0,0,0,0	0.0414	-0.291	-0.748	-1.42	-1.28	-1.28
chr1	3807306	3807324	+	GGACCCGGCACTGTGTTT	C1ORF174	0,0,3,70,868	0,0,0,0,0,0,0,0,0,0,0,0,0,0,0,0,0,0	0.383	-0.172	-0.323	0.259	-0.841	-1.03
chr1	3807431	3807450	-	GCCTTGCTTCCAGGCAGCG	C1ORF174	0,0,1,41,433	0,0,0,0,0,0,0,0,0,0,0,0,0,0,0,0,0,0,0	0.408	-0.313	-0.432	-0.636	0.0415	0.123
chr1	3807478	3807498	+	GGGGTCTCAGGTGTCACTTT	C1ORF174	0,0,0,11,144	0,0,0,0,0,0,0,0,0,0,0,0,0,0,0,0,0,0,0,0	-0.286	0.352	-0.102	0.0133	-0.226	-0.177
chr1	3807505	3807523	+	GAAGCGCTGTCATTCTTA	C1ORF174	0,0,4,73,768	0,0,0,0,0,0,0,0,0,0,0,0,0,0,0,0,0,0	-0.272	1.97	0.36	0.0594	-0.503	-1.01
chr1	3807582	3807599	+	GGACGTTCGCGTGTCTG	C1ORF174	0,0,1,46,970	0,0,0,0,0,0,0,0,0,0,0,0,0,0,0,0,0	0.224	0.204	0.115	0.0522	-0.0557	0.0515
chr1	3809477	3809497	-	GCCTCTGCCCAGGAAGTTGC	C1ORF174	0,0,1,36,499	0,0,0,0,0,0,0,0,0,0,0,0,0,0,0,0,0,0,0,0	0.269	0.00455	-0.247	-0.674	0.55	0.322
chr1	3809499	3809517	-	GTTGTTCGGCAGCCAGGT	C1ORF174	0,0,2,63,776	0,0,0,0,0,0,0,0,0,0,0,0,0,0,0,0,0,0	0.504	0.332	0.648	0.245	0.549	0.183
chr1	3809503	3809520	-	GAAGTTGTTCGGCAGCC	C1ORF174	0,0,11,143,2317	0,0,0,0,0,0,0,0,0,0,0,0,0,0,0,0,0	0.937	1.05	0.201	0.105	0.593	0.355
chr1	3809511	3809528	-	GAAAGCACGAAGTTGTT	C1ORF174	0,1,14,265,3364	0,0,0,0,0,0,0,0,0,0,0,0,0,0,1,0,0	0.313	0.269	-0.239	-0.278	0.0479	0.0188
chr1	4771964	4771984	-	GCCCGGCCAGCGGATGGACA	AJAP1	0,0,0,9,99	0,0,0,0,0,0,0,0,0,0,0,0,0,0,0,0,0,0,0,0	-0.0698	-0.242	-0.436	0.247	1.77	1.76
chr1	4771992	4772012	-	GTATCCAGGCATGGCTTCCG	AJAP1	0,0,1,10,99	0,0,0,0,0,0,0,0,0,0,0,0,0,0,0,0,0,0,0,0	-0.409	-0.708	-0.271	-0.208	-0.896	-0.596
chr1	4772129	4772147	+	GGAGTGGACAGCCAGCGC	AJAP1	0,0,10,183,1545	0,0,0,0,0,0,0,0,0,0,0,0,0,0,0,0,0,0	-0.23	-0.208	-0.643	-0.609	-0.153	-0.374
chr1	4772182	4772200	-	GTGGATCCGCTCCACTCG	AJAP1	0,0,0,18,307	0,0,0,0,0,0,0,0,0,0,0,0,0,0,0,0,0,0	-0.287	-0.379	-0.141	-0.312	0.601	0.465
chr1	4772218	4772236	-	GTGGGCCCGTCTGGCTCG	AJAP1	0,0,1,58,848	0,0,0,0,0,0,0,0,0,0,0,0,0,0,0,0,0,0	-0.548	-0.353	-0.0251	0.113	0.694	0.0736
chr1	4829952	4829972	-	GAGCAGCTATGACCATGATG	AJAP1	0,0,0,6,103	0,0,0,0,0,0,0,0,0,0,0,0,0,0,0,0,0,0,0,0	-0.368	-0.582	-0.00329	-0.801	-0.702	-0.533
chr1	4832347	4832365	-	GACGAGTGTTCCCGCTTT	AJAP1	0,0,0,16,319	0,0,0,0,0,0,0,0,0,0,0,0,0,0,0,0,0,0	-0.256	-0.577	0.508	0.493	0.28	-0.262
chr1	4832399	4832419	+	GGAGAGCTGCCAGAACCTCA	AJAP1	0,0,0,28,209	0,0,0,0,0,0,0,0,0,0,0,0,0,0,0,0,0,0,0,0	-0.857	-0.695	-0.583	-0.357	0.781	0.348
chr1	4832446	4832464	+	GCAGCCTGGACATATTCA	AJAP1	0,0,7,119,1379	0,0,0,0,0,0,0,0,0,0,0,0,0,0,0,0,0,0	-0.121	-0.131	-0.116	0.107	0.298	0.0207
chr1	4832521	4832539	-	GCGTCTCATCGGTGTACA	AJAP1	0,0,0,10,286	0,0,0,0,0,0,0,0,0,0,0,0,0,0,0,0,0,0	0.147	-0.284	1.14	0.771	0.678	0.455
chr1	6008243	6008261	-	GCGTGTGGGCGTGCACAA	NPHP4	0,0,6,62,929	0,0,0,0,0,0,0,0,0,0,0,0,0,0,0,0,0,0	0.201	0.0488	0.237	-0.174	-0.147	-0.255
chr1	6029180	6029198	-	GGATCTTCAGCAACCAGC	NPHP4	0,0,6,101,1090	0,0,0,0,0,0,0,0,0,0,0,0,0,0,0,0,0,0	0.224	0.358	0.753	0.525	0.0227	-0.0674
chr1	6029209	6029227	-	GACATTGTCCTGTGGGTT	NPHP4	0,0,13,198,1557	0,0,0,0,0,0,0,0,0,0,0,0,0,0,0,0,0,0	0.736	0.551	0.794	0.854	0.352	0.156
chr1	6029243	6029263	-	GGTCGCTGAGGGCAAGAAAC	NPHP4	0,0,0,9,132	0,0,0,0,0,0,0,0,0,0,0,0,0,0,0,0,0,0,0,0	-1.18	-0.786	-1.55	-1.17	0.0383	-0.0797
chr1	6038347	6038365	+	GGACGGCGGTCTCTTCGT	NPHP4	0,0,0,12,219	0,0,0,0,0,0,0,0,0,0,0,0,0,0,0,0,0,0	-0.591	-0.464	-0.928	-0.147	-1.01	-1.02
chr1	6038396	6038416	-	GTCACCTACCGGCACTTCTT	NPHP4	0,0,0,3,40	0,0,0,0,0,0,0,0,0,0,0,0,0,0,0,0,0,0,0,0	-0.501	-0.231	-0.265	0.179	0.436	0.988
chr1	6038451	6038470	-	GTGCTGGAGGTACTGTCAG	NPHP4	0,0,7,47,556	0,0,0,0,0,0,0,0,0,0,0,0,0,0,0,0,0,0,0	-0.45	-0.569	-1.17	-1.49	-0.843	-0.769
chr1	6046220	6046240	-	GGCTGGACGGACCGGTAATT	NPHP4	0,0,0,1,29	0,0,0,0,0,0,0,0,0,0,0,0,0,0,0,0,0,0,0,0	0.000394	-0.0222	-0.226	-0.374	-0.085	-0.124
chr1	6046278	6046296	+	GGCTGGCGCGCTCTCTGT	NPHP4	0,0,1,62,726	0,0,0,0,0,0,0,0,0,0,0,0,0,0,0,0,0,0	--	--	-0.581	-0.842	0.883	--
chr1	6046300	6046320	+	GGGGAGGGACAAGCACGTTT	NPHP4	0,0,0,11,134	0,0,0,0,0,0,0,0,0,0,0,0,0,0,0,0,0,0,0,0	-0.277	-0.203	0.408	0.0832	-0.0895	0.0878
chr1	6100630	6100648	+	GTATCCAGAATCAACGAC	KCNAB2	0,0,2,31,456	0,0,0,0,0,0,0,0,0,0,0,0,0,0,0,0,0,0	0.122	0.0205	-0.33	-0.527	0.459	0.00984
chr1	6100637	6100656	+	GAATCAACGACGGGCTCCC	AL035406.1	0,0,0,8,91	0,0,0,0,0,0,0,0,0,0,0,0,0,0,0,0,0,0,0	-0.736	0.253	-1.07	-0.2	1.01	0.512
chr1	6100637	6100657	-	GGGGAGCCCGTCGTTGATTC	AL035406.1	0,0,0,3,34	0,0,0,0,0,0,0,0,0,0,0,0,0,0,0,0,0,0,0,0	0.161	0.534	-0.306	0.275	0.204	0.671
chr1	6100656	6100674	-	GCAGCGAGAGCCGAGCCG	KCNAB2	0,0,4,104,1126	0,0,0,0,0,0,0,0,0,0,0,0,0,0,0,0,0,0	0.282	0.571	-0.133	0.261	0.0227	0.0559
chr1	6100657	6100677	-	GCCGCAGCGAGAGCCGAGCC	AL035406.1	0,0,0,20,160	0,0,0,0,0,0,0,0,0,0,0,0,0,0,0,0,0,0,0,0	0.0601	0.496	-0.641	0.0443	-0.121	0.106
chr1	6100658	6100677	-	GCCGCAGCGAGAGCCGAGC	AL035406.1	0,0,1,35,363	0,0,0,0,0,0,0,0,0,0,0,0,0,0,0,0,0,0,0	0.0734	0.497	-0.515	0.254	-0.263	0.279
chr1	6100662	6100681	+	GGCTCTCGCTGCGGCAGAC	AL035406.1	0,0,1,26,264	0,0,0,0,0,0,0,0,0,0,0,0,0,0,0,0,0,0,0	0.495	0.349	-0.193	-0.31	0.349	0.332
chr1	6101910	6101930	-	GTAAAACTGGAGCTGTCTTT	KCNAB2	0,0,0,12,176	0,0,0,0,0,0,0,0,0,0,0,0,0,0,0,0,0,0,0,0	-0.298	0.334	-0.474	-0.321	-0.11	-0.475
chr1	6132835	6132855	-	GTCCCAGGCAGGAGACCCGC	KCNAB2	0,0,1,25,335	0,0,0,0,0,0,0,0,0,0,0,0,0,0,0,0,0,0,0,0	-1.7	-1.42	-2.54	-2.43	-1.13	-1.49
chr1	6133807	6133824	-	GGTGATCTGGCCTCCGA	KCNAB2	0,1,17,248,2706	0,0,0,0,0,0,0,0,0,0,0,0,1,0,0,0,0	1.02	0.854	0.365	0.204	0.558	0.646
chr1	6142271	6142289	+	GACCTTGGCCTATGATAA	KCNAB2	0,0,3,55,842	0,0,0,0,0,0,0,0,0,0,0,0,0,0,0,0,0,0	1.01	1.38	0.269	0.0913	-1.56	-0.534
chr1	6145279	6145299	+	GGAAACATCATTAAGAAGAA	KCNAB2	0,0,3,47,413	0,0,0,0,0,0,0,0,0,0,0,0,0,0,0,0,0,0,0,0	-0.261	0.716	-0.225	0.129	0.25	-0.149
chr1	6150512	6150529	+	GGACCCCAACACCCCGA	KCNAB2	0,0,14,241,2394	0,0,0,0,0,0,0,0,0,0,0,0,0,0,0,0,0	-0.863	-0.535	-1.43	-0.556	-0.502	-0.497
chr1	6154474	6154492	-	GGTTGATGACGTGGGTCA	KCNAB2	0,0,3,71,1008	0,0,0,0,0,0,0,0,0,0,0,0,0,0,0,0,0,0	1.02	0.8	0.524	0.323	0.698	-0.464
chr1	6154493	6154511	+	GGGGATGGCCATGTACTG	KCNAB2	0,0,3,145,1646	0,0,0,0,0,0,0,0,0,0,0,0,0,0,0,0,0,0	0.336	0.502	0.177	-0.526	-0.0738	0.703
chr1	6188200	6188218	+	GGTTCCGGTCCAGCAGCT	CHD5	0,0,5,76,818	0,0,0,0,0,0,0,0,0,0,0,0,0,0,0,0,0,0	0.0628	-0.139	0.205	0.296	-0.183	-0.506
chr1	6188260	6188278	-	GTGACAACAAGGACGTGG	CHD5	0,0,5,82,1041	0,0,0,0,0,0,0,0,0,0,0,0,0,0,0,0,0,0	0.00355	-0.106	-0.478	-0.755	-2.13	-1.33
chr1	6191748	6191766	-	GAAGGCTACAAGTATGAG	CHD5	0,0,2,93,1105	0,0,0,0,0,0,0,0,0,0,0,0,0,0,0,0,0,0	0.147	0.238	0.00656	-0.297	-0.948	-0.963
chr1	6202286	6202304	+	GGTGACCACGTAGAAGTC	CHD5	0,0,3,63,831	0,0,0,0,0,0,0,0,0,0,0,0,0,0,0,0,0,0	-0.745	-1.17	-0.777	-1.17	-1.47	-1.22
chr1	6209379	6209396	-	GTGCGACACCTGCCCGA	CHD5	0,0,1,91,1256	0,0,0,0,0,0,0,0,0,0,0,0,0,0,0,0,0	-0.433	-0.439	-0.563	-0.302	-0.837	-0.542
chr1	6214744	6214762	+	GCGGATAGGCACAGGCTG	CHD5	0,0,5,126,1404	0,0,0,0,0,0,0,0,0,0,0,0,0,0,0,0,0,0	-0.955	-0.573	-1.09	-1.65	-1.85	-1.88
chr1	6215719	6215736	+	GGTAGTCCACGTCGTCC	CHD5	0,0,5,80,1107	0,0,0,0,0,0,0,0,0,0,0,0,0,0,0,0,0	-0.175	-0.28	-0.276	-0.292	-1.51	-1.14
chr1	6215753	6215771	+	GAGCTGCCCCGAGGACTT	CHD5	0,0,7,101,1086	0,0,0,0,0,0,0,0,0,0,0,0,0,0,0,0,0,0	-0.543	-0.222	-0.889	-0.553	-0.732	-0.805
chr1	6228274	6228294	+	GAAGGCTCACGGGCTCCACA	CHD5	0,0,0,7,115	0,0,0,0,0,0,0,0,0,0,0,0,0,0,0,0,0,0,0,0	-2.85	-0.923	-1.23	-1.01	0.0293	-0.618
chr1	6240052	6240072	+	GCTCCTCCTCGGTGCCCACT	CHD5	0,0,0,14,187	0,0,0,0,0,0,0,0,0,0,0,0,0,0,0,0,0,0,0,0	-0.899	-0.204	-1.12	-1.03	-0.933	-0.365
chr1	6246751	6246771	-	GATTAACCAGGACGAAGAAG	RPL22	1,4,5,11,138	2,0,0,0,0,0,0,0,0,0,0,0,1,1,0,0,0,0,0,0	-2.56	-1.99	-4.51	-4.43	-3.15	-2.22
chr1	6246763	6246781	-	GTTACTTCCAGATTAACC	RPL22	2,9,23,70,848	1,0,0,0,1,0,0,0,0,0,7,0,0,0,0,0,0,0	-4.42	-4.63	-2.64	-2.44	-3.93	-4.48
chr1	6246824	6246843	-	GAAGAATAATCTACGTGAC	RPL22	1,1,8,25,236	0,0,0,0,0,0,0,0,0,0,0,0,0,0,0,0,0,0,1	-0.979	-1.22	-0.579	-0.91	-1.99	-1.77
chr1	6252991	6253009	-	GAGGTGCCTTTCTCCAAA	RPL22	2,3,17,127,1243	0,0,0,0,0,0,0,0,0,0,0,3,0,0,0,0,0,0	-1.09	-0.867	-0.0337	0.485	-0.0342	-0.242
chr1	6252997	6253017	+	GAAAGGCACCTCGGATGTCA	RPL22	1,0,3,9,77	0,0,0,0,0,0,0,0,0,0,0,0,0,0,0,0,0,0,0,0	-0.931	-0.623	-1.03	-0.593	-0.754	-1.9
chr1	6253008	6253025	-	GATCACCGTGACATCCG	RPL22	1,6,6,97,1094	0,0,0,0,0,1,1,0,0,0,0,0,0,0,0,0,4	-3.17	-3.41	-3.77	-2.68	-2.06	-3.6
chr1	6253056	6253075	-	GCTGGGAACCTTGGTGGAG	RPL22	3,5,14,83,787	0,2,0,0,0,0,0,0,2,1,0,0,0,0,0,0,0,0,0	-3.56	-2.46	-4.19	-4.1	-3.82	-1.03
chr1	6253061	6253081	-	GGAAAAGCTGGGAACCTTGG	RPL22	3,6,3,20,235	0,0,0,0,0,0,0,2,0,0,1,0,0,0,2,1,0,0,0,0	-3.7	-3.53	-4.33	-4.24	-2.33	-1.69
chr1	6257729	6257749	+	GATTCCATCTTCTACAGGGT	RPL22	1,4,8,8,125	0,0,0,0,0,0,0,0,0,0,0,0,1,0,0,2,0,1,0,0	-3.27	-3.65	-2.06	-1.85	-1.23	-1.05
chr1	6257736	6257755	-	GCACCCACCCTGTAGAAGA	RPL22	1,4,12,53,465	0,0,0,0,0,0,0,0,1,0,2,0,0,1,0,0,0,0,0	-1.32	-1.61	-4.25	-2.84	-1.67	-1.6
chr1	6266600	6266620	+	GGGAGCTATCTTCGGGCCCC	RNF207	0,0,0,4,83	0,0,0,0,0,0,0,0,0,0,0,0,0,0,0,0,0,0,0,0	-0.713	-0.654	-0.93	-0.589	-0.946	-1.74
chr1	6266638	6266658	-	GTGGATGCTCGGGGCATCCA	RNF207	0,0,0,13,103	0,0,0,0,0,0,0,0,0,0,0,0,0,0,0,0,0,0,0,0	0.233	0.0657	0.0521	0.58	-0.384	-0.561
chr1	6266681	6266699	-	GGGCGCTCGTACTGCACG	RNF207	0,0,1,15,273	0,0,0,0,0,0,0,0,0,0,0,0,0,0,0,0,0,0	0.226	-0.186	-0.39	0.0806	-0.91	-0.399
chr1	6268954	6268972	+	GTACTTCTGCAACACGTG	RNF207	0,0,4,39,593	0,0,0,0,0,0,0,0,0,0,0,0,0,0,0,0,0,0	0.131	-0.189	0.44	-0.114	-0.832	-0.542
chr1	6268982	6269000	-	GCGGCAGCGCGCGCATAG	RNF207	0,0,0,24,316	0,0,0,0,0,0,0,0,0,0,0,0,0,0,0,0,0,0	-0.365	-0.423	-0.504	-0.0712	-0.693	-0.671
chr1	6269555	6269575	-	GATAGCGTCCTCCTCCTCGG	RNF207	0,0,0,3,60	0,0,0,0,0,0,0,0,0,0,0,0,0,0,0,0,0,0,0,0	-0.446	-0.945	-0.825	-1.35	-0.389	0.246
chr1	6269997	6270017	+	GAGGAAAGCGCTGCTGCTGC	RNF207	0,0,2,18,296	0,0,0,0,0,0,0,0,0,0,0,0,0,0,0,0,0,0,0,0	-0.707	-0.336	-0.48	-0.392	-1.17	-0.742
chr1	6270308	6270328	-	GTGAGAGAGCTGCTCCTTGA	RNF207	0,0,0,15,169	0,0,0,0,0,0,0,0,0,0,0,0,0,0,0,0,0,0,0,0	-1.95	-0.643	-1.64	-1.74	-2.18	-1.07
chr1	6270437	6270457	-	GGAAGGAGGAGCAGATGACC	RNF207	0,0,2,49,521	0,0,0,0,0,0,0,0,0,0,0,0,0,0,0,0,0,0,0,0	-0.417	-0.788	-0.654	-0.649	-1.35	-1.55
chr1	6271942	6271960	+	GGCCCCAAGGCGCTGACG	RNF207	0,0,4,73,748	0,0,0,0,0,0,0,0,0,0,0,0,0,0,0,0,0,0	-1.04	-0.6	-0.892	-0.577	-1.16	-1.4
chr1	6292065	6292083	+	GTACCACGTGGTTGAAAT	ICMT	0,0,4,50,582	0,0,0,0,0,0,0,0,0,0,0,0,0,0,0,0,0,0	-0.0225	-0.0947	0.777	0.763	-0.687	-0.505
chr1	6293578	6293598	+	GAGCAGCTACTGTATACTCC	ICMT	0,0,1,15,99	0,0,0,0,0,0,0,0,0,0,0,0,0,0,0,0,0,0,0,0	-1.52	-1.57	-1.75	-1.74	-3.71	-3.24
chr1	6293618	6293638	+	GGAATCCAAGGACAGACTTT	ICMT	0,0,1,23,219	0,0,0,0,0,0,0,0,0,0,0,0,0,0,0,0,0,0,0,0	-1.2	-0.463	-0.606	-0.483	-4.25	-4.05
chr1	6293662	6293682	-	GTTCCACTATTCTGAATACT	ICMT	0,0,1,11,94	0,0,0,0,0,0,0,0,0,0,0,0,0,0,0,0,0,0,0,0	-1.92	-1.5	-0.993	-1.73	-4.81	-3.75
chr1	6294993	6295011	-	GGGGTTTGTGTTCGGCTG	ICMT	0,0,3,108,1578	0,0,0,0,0,0,0,0,0,0,0,0,0,0,0,0,0,0	-1.68	-1.13	-1.81	-1.38	-2.7	-2.76
chr1	6295805	6295823	+	GCAGCAGCGCGTTGAGCC	ICMT	0,0,5,68,1078	0,0,0,0,0,0,0,0,0,0,0,0,0,0,0,0,0,0	-0.493	-0.935	-0.201	-0.156	-1.62	-1.72
chr1	6295887	6295906	+	GAGCACCGAGGCGCCCAGC	ICMT	0,0,2,35,378	0,0,0,0,0,0,0,0,0,0,0,0,0,0,0,0,0,0,0	-2.11	-1.06	-1.06	-0.819	-2.74	-2.82
chr1	6295903	6295922	-	GCCTCGCCACCTTCCTGCT	ICMT	0,0,3,78,544	0,0,0,0,0,0,0,0,0,0,0,0,0,0,0,0,0,0,0	-1.36	-1.29	-1.06	-0.65	-2.1	-3.36
chr1	6295923	6295941	+	GAGACGCGCCTCAGAGCC	ICMT	0,0,2,197,1076	0,0,0,0,0,0,0,0,0,0,0,0,0,0,0,0,0,0	-0.341	-0.733	-0.301	0.387	-0.892	-1.01
chr1	6295925	6295944	+	GACGCGCCTCAGAGCCCGG	ICMT	0,0,0,6,217	0,0,0,0,0,0,0,0,0,0,0,0,0,0,0,0,0,0,0	-2.55	-1.54	-0.971	-0.9	-2.85	-1.75
chr1	6304442	6304462	+	GGCACGCATCAATGTGTCAC	HES3	0,0,0,5,38	0,0,0,0,0,0,0,0,0,0,0,0,0,0,0,0,0,0,0,0	-0.704	0.0894	-0.544	-0.927	-0.71	-0.958
chr1	6304442	6304462	-	GTGACACATTGATGCGTGCC	HES3	0,0,0,4,46	0,0,0,0,0,0,0,0,0,0,0,0,0,0,0,0,0,0,0,0	-0.0023	-0.504	-0.212	-0.247	-1.09	-0.78
chr1	6304463	6304483	+	GGAGCAGCTCAAGTCGCTGC	HES3	0,0,0,10,164	0,0,0,0,0,0,0,0,0,0,0,0,0,0,0,0,0,0,0,0	-1.26	-1.05	-0.837	-0.745	-0.373	-0.53
chr1	6304611	6304629	+	GGAAGCGCAAATTGGAGA	HES3	0,0,5,112,1374	0,0,0,0,0,0,0,0,0,0,0,0,0,0,0,0,0,0	-1.08	-1.29	-0.343	-2.01	-0.664	0.122
chr1	6304642	6304661	-	GTACTTCACGCTCAACTCC	HES3	0,0,0,9,201	0,0,0,0,0,0,0,0,0,0,0,0,0,0,0,0,0,0,0	-1.39	0.995	-0.837	-0.0557	0.743	0.104
chr1	6305186	6305206	-	GACGGTTGCTCGGCTCCCCT	HES3	0,0,0,0,50	0,0,0,0,0,0,0,0,0,0,0,0,0,0,0,0,0,0,0,0	-3.07	-2.27	-1.61	-1.54	-3.01	-3.64
chr1	6305229	6305247	-	GAAGGAGCTGGCTCACGC	HES3	0,2,22,148,1299	0,0,0,0,0,0,0,0,0,0,0,0,0,0,0,0,2,0	-0.51	-1.29	-0.152	0.27	0.025	0.0799
chr1	6305284	6305303	-	GGCGCTCTCGGGCACCAGG	HES3	0,0,1,36,357	0,0,0,0,0,0,0,0,0,0,0,0,0,0,0,0,0,0,0	-1.86	-0.377	-0.707	0.203	-0.619	-0.808
chr1	6305316	6305336	-	GCCCAACCCGGCGCTGTCCA	HES3	0,0,0,7,94	0,0,0,0,0,0,0,0,0,0,0,0,0,0,0,0,0,0,0,0	-1.5	-0.982	-1.59	-0.36	-0.419	-0.561
chr1	6305348	6305368	-	GTGCAAGGGCGGAACAGCGC	HES3	0,0,0,7,58	0,0,0,0,0,0,0,0,0,0,0,0,0,0,0,0,0,0,0,0	-2.42	-1.85	-0.8	-0.898	-0.845	-1.67
chr1	6313871	6313889	-	GCGGCGCTCCTCCATCGA	GPR153	0,0,1,9,306	0,0,0,0,0,0,0,0,0,0,0,0,0,0,0,0,0,0	-0.649	-0.596	-0.134	-1.23	-0.914	-0.635
chr1	6313896	6313914	+	GCGCGTCCTCCACCACGA	GPR153	0,0,0,31,476	0,0,0,0,0,0,0,0,0,0,0,0,0,0,0,0,0,0	-0.503	-0.00251	-0.858	-0.799	-0.946	-1.18
chr1	6314088	6314106	+	GGGTGTAGAAGCGCTCGC	GPR153	0,0,1,21,487	0,0,0,0,0,0,0,0,0,0,0,0,0,0,0,0,0,0	-0.657	-0.0602	-0.0627	0.409	-0.0566	-0.22
chr1	6314123	6314141	-	GTCGGCCCTGCCTGCCGT	GPR153	0,0,5,110,1241	0,0,0,0,0,0,0,0,0,0,0,0,0,0,0,0,0,0	-0.248	-0.673	0.222	-0.123	-0.77	-0.82
chr1	6314168	6314186	-	GGCGGTGCACACAGTCAT	GPR153	0,0,1,65,704	0,0,0,0,0,0,0,0,0,0,0,0,0,0,0,0,0,0	-0.255	-1.01	-0.00679	-0.267	-1.56	-0.614
chr1	6314668	6314688	+	GAAACAGGTGGCCAGGGTGA	GPR153	0,0,1,47,423	0,0,0,0,0,0,0,0,0,0,0,0,0,0,0,0,0,0,0,0	-1.51	-1.22	-0.925	-0.68	-0.885	-1.75
chr1	6314734	6314754	-	GGCAGCGCCCCGACTTCGAG	GPR153	0,0,0,3,50	0,0,0,0,0,0,0,0,0,0,0,0,0,0,0,0,0,0,0,0	-0.398	-0.266	-0.502	0.0708	0.00578	0.319
chr1	6314760	6314778	+	GCTGCACCACGGAGTAGG	GPR153	0,0,5,105,1125	0,0,0,0,0,0,0,0,0,0,0,0,0,0,0,0,0,0	-0.234	-0.406	-0.725	-0.598	-1.2	-0.384
chr1	6314859	6314876	+	GCTTGGCGCCAACGCTG	GPR153	0,0,7,150,1932	0,0,0,0,0,0,0,0,0,0,0,0,0,0,0,0,0	-1.44	-1.27	-0.612	-0.242	-1.33	-1.21
chr1	6314914	6314932	-	GTGGGCTGGCTGGTATGT	GPR153	0,0,7,173,1850	0,0,0,0,0,0,0,0,0,0,0,0,0,0,0,0,0,0	-0.0897	-0.434	0.158	-0.218	0.0308	-0.479
chr1	6355009	6355027	-	GCTCATGGATGAGGTCGC	ACOT7	0,0,1,61,905	0,0,0,0,0,0,0,0,0,0,0,0,0,0,0,0,0,0	-0.332	-0.883	-0.405	-0.988	-1.22	-1.25
chr1	6387380	6387400	+	GATGTCCCCGTTCCTCCACT	ACOT7	0,1,1,13,82	0,0,0,0,0,0,0,0,0,0,0,0,0,0,0,0,0,0,1,0	-1.28	-0.971	-0.459	-0.18	-0.649	-0.294
chr1	6387424	6387441	+	GGGCTTCATACCGCTTC	ACOT7	0,0,6,108,1496	0,0,0,0,0,0,0,0,0,0,0,0,0,0,0,0,0	-0.349	-0.813	0.00107	-0.105	-0.751	-0.734
chr1	6393577	6393597	+	GCGACAGGGGCACATACCAC	ACOT7	0,0,1,3,73	0,0,0,0,0,0,0,0,0,0,0,0,0,0,0,0,0,0,0,0	-1.09	-0.37	-0.437	-0.195	-0.678	-0.412
chr1	6399564	6399583	-	GAGGTGGCGCATGTCAGCG	ACOT7	0,0,3,28,310	0,0,0,0,0,0,0,0,0,0,0,0,0,0,0,0,0,0,0	-0.0868	-0.703	-0.149	0.0242	-0.963	-0.426
chr1	6399613	6399633	+	GCGCTCGACACGAGCCAGGG	ACOT7	0,0,0,5,44	0,0,0,0,0,0,0,0,0,0,0,0,0,0,0,0,0,0,0,0	0.254	-0.131	-0.014	-0.0169	-1.18	-0.409
chr1	6409811	6409831	+	GTTCTGGCTGTTGCAATGCC	ACOT7	0,0,0,13,212	0,0,0,0,0,0,0,0,0,0,0,0,0,0,0,0,0,0,0,0	-0.506	-0.427	-0.0954	-0.399	-1.13	-0.413
chr1	6409851	6409869	+	GCCTCCTCGATCATCTTC	ACOT7	0,0,4,70,784	0,0,0,0,0,0,0,0,0,0,0,0,0,0,0,0,0,0	-0.22	-0.576	-0.0958	-0.0309	-0.815	-0.542
chr1	6409895	6409913	+	GGCCACGTTGGCATCATC	ACOT7	0,0,5,61,716	0,0,0,0,0,0,0,0,0,0,0,0,0,0,0,0,0,0	0.0506	-0.0418	0.173	-0.764	-0.702	-0.728
chr1	6453333	6453352	+	GGACGGCGTCTCGACGTCT	ACOT7	0,0,0,3,58	0,0,0,0,0,0,0,0,0,0,0,0,0,0,0,0,0,0,0	0.544	-0.389	-0.494	0.00715	0.316	1.05
chr1	6473294	6473312	+	GCAGTTCTGAGCATGGAG	HES2	0,0,13,264,2173	0,0,0,0,0,0,0,0,0,0,0,0,0,0,0,0,0,0	-0.198	-0.464	0.258	-0.353	0.0138	0.0878
chr1	6473321	6473339	-	GCTTCTGGCTGGCACACC	HES2	0,0,14,162,1737	0,0,0,0,0,0,0,0,0,0,0,0,0,0,0,0,0,0	-0.313	-0.475	-0.0221	-0.211	-0.357	-0.132
chr1	6479128	6479148	+	GGCTCCAGGACACGGCAGGC	HES2	0,0,0,26,305	0,0,0,0,0,0,0,0,0,0,0,0,0,0,0,0,0,0,0,0	-1.58	-0.477	-1.28	-1.44	-0.355	-1.63
chr1	6479192	6479212	-	GCCTTGCGACAGCTACCGCG	HES2	0,0,0,1,23	0,0,0,0,0,0,0,0,0,0,0,0,0,0,0,0,0,0,0,0	-0.438	0.0174	0.145	0.18	-0.609	-1.05
chr1	6479312	6479332	-	GCCTGCGTCCTCATGGCCCA	HES2	0,0,1,17,189	0,0,0,0,0,0,0,0,0,0,0,0,0,0,0,0,0,0,0,0	-0.191	-0.563	-0.498	-0.595	-0.0229	-0.113
chr1	6479363	6479383	-	GCTAGAGAAGGCAGACGTCC	HES2	0,0,0,11,98	0,0,0,0,0,0,0,0,0,0,0,0,0,0,0,0,0,0,0,0	-1.42	-0.922	-1.18	-1.5	-0.186	0.113
chr1	6479697	6479715	-	GAGCCTGAGCCAGCTTAA	HES2	0,1,6,127,3181	0,0,0,0,0,0,0,0,0,0,0,0,0,0,0,0,1,0	-0.54	-0.266	-0.0279	-0.226	-0.625	0.171
chr1	6479716	6479733	+	GGTTGATGCGCGCGCGC	HES2	0,0,3,58,686	0,0,0,0,0,0,0,0,0,0,0,0,0,0,0,0,0	-0.308	-0.412	0.0525	-0.0427	0.23	0.294
chr1	6479731	6479750	+	GCCGGCGCTTCTCCAGCAG	HES2	0,0,0,28,366	0,0,0,0,0,0,0,0,0,0,0,0,0,0,0,0,0,0,0	-1.03	-0.459	-0.32	0.221	0.411	0.187
chr1	6479735	6479754	-	GCCGCTGCTGGAGAAGCGC	HES2	0,0,5,45,630	0,0,0,0,0,0,0,0,0,0,0,0,0,0,0,0,0,0,0	-0.961	-0.815	-0.274	0.0994	-0.239	-0.762
chr1	6485068	6485086	+	GAGGTCGCTGCACGCCGC	ESPN	0,0,4,39,497	0,0,0,0,0,0,0,0,0,0,0,0,0,0,0,0,0,0	0.0283	-0.208	-0.00672	-0.222	0.494	0.186
chr1	6488328	6488346	+	GCTTCGGCCACCCCGAGG	ESPN	0,0,2,77,724	0,0,0,0,0,0,0,0,0,0,0,0,0,0,0,0,0,0	-0.848	-0.554	-1.07	-0.671	0.466	0.461
chr1	6508967	6508985	-	GTTAGGAACATGGTTCCC	ESPN	0,0,8,69,1027	0,0,0,0,0,0,0,0,0,0,0,0,0,0,0,0,0,0	0.235	0.186	0.786	0.813	-1	-1.58
chr1	6509003	6509023	-	GGCAGCTCCCTGGACGCCTT	ESPN	0,0,1,18,189	0,0,0,0,0,0,0,0,0,0,0,0,0,0,0,0,0,0,0,0	-0.175	-0.165	0.03	0.512	0.567	0.838
chr1	6509051	6509071	-	GAACTCGCGGCCTCCGGCAG	ESPN	0,1,0,4,53	0,0,0,0,0,0,0,0,0,0,0,0,0,0,1,0,0,0,0,0	-0.584	0.0327	-1.25	-0.113	-0.522	0.227
chr1	6509085	6509105	-	GCTCTCGAGGGGCAGAGGCG	ESPN	0,0,1,16,218	0,0,0,0,0,0,0,0,0,0,0,0,0,0,0,0,0,0,0,0	-0.664	-1.09	-1.54	-1.15	-0.461	-0.372
chr1	6511668	6511688	-	GGACATCATGTTGAAAGACT	ESPN	0,0,1,14,132	0,0,0,0,0,0,0,0,0,0,0,0,0,0,0,0,0,0,0,0	-0.139	-0.255	-0.278	-0.548	-0.891	-1.14
chr1	6511756	6511774	-	GTGGTCAGCCCCTTGCTC	ESPN	0,0,7,149,1312	0,0,0,0,0,0,0,0,0,0,0,0,0,0,0,0,0,0	0.214	-0.18	-0.255	-0.0546	0.853	0.643
chr1	6511777	6511797	+	GTTCTCAGGCATCGGGCAGC	ESPN	0,0,3,12,119	0,0,0,0,0,0,0,0,0,0,0,0,0,0,0,0,0,0,0,0	-0.351	0.0589	0.141	0.146	-0.187	0.027
chr1	6512079	6512097	-	GGCGCTTCCACTCGGGGA	ESPN	0,0,5,51,668	0,0,0,0,0,0,0,0,0,0,0,0,0,0,0,0,0,0	-1.1	-1.42	-1.51	0.107	-1.67	0.602
chr1	6524461	6524479	-	GCCTGGCTTCTATGAACA	TNFRSF25	0,0,6,118,1337	0,0,0,0,0,0,0,0,0,0,0,0,0,0,0,0,0,0	0.269	-0.054	0.86	0.815	-0.257	-1.03
chr1	6524642	6524662	-	GCCAACCATGCCTAGACTGC	TNFRSF25	0,0,0,5,83	0,0,0,0,0,0,0,0,0,0,0,0,0,0,0,0,0,0,0,0	0.0243	0.014	-0.118	-0.745	-0.721	-1.06
chr1	6524678	6524697	+	GCTGACACATTGGCTGACC	TNFRSF25	0,0,4,20,300	0,0,0,0,0,0,0,0,0,0,0,0,0,0,0,0,0,0,0	0.429	0.492	0.341	-0.166	-0.702	0.17
chr1	6524707	6524725	-	GTAAGCCAGGCTGGTTTG	TNFRSF25	0,0,8,273,5375	0,0,0,0,0,0,0,0,0,0,0,0,0,0,0,0,0,0	0.0842	0.00178	-0.111	-0.169	-0.505	-1.04
chr1	6524730	6524750	-	GCAGTGGCCGACACCCGCTG	TNFRSF25	0,0,0,5,83	0,0,0,0,0,0,0,0,0,0,0,0,0,0,0,0,0,0,0,0	0.0929	0.149	-0.819	-0.496	-1.14	-0.16
chr1	6524756	6524776	+	GTTCTCCAGCGCCACCTGGG	TNFRSF25	0,0,3,28,120	0,0,0,0,0,0,0,0,0,0,0,0,0,0,0,0,0,0,0,0	-3.14	-3.15	-2.53	-1.94	-0.835	-0.707
chr1	6525202	6525220	+	GGCCAAGAAGGTGTCTTG	TNFRSF25	0,1,12,154,1519	0,0,0,0,0,0,0,0,0,0,0,0,0,0,0,1,0,0	-0.184	-0.196	-0.3	-0.617	-0.925	-0.497
chr1	6525252	6525272	+	GCTCCGTGCAAGGGGCCTTC	TNFRSF25	0,0,0,10,101	0,0,0,0,0,0,0,0,0,0,0,0,0,0,0,0,0,0,0,0	0.191	0.0172	-1.54	-0.248	0.432	0.697
chr1	6525566	6525586	+	GGGGCTACGAGTGCCGCCCT	TNFRSF25	0,0,0,6,48	0,0,0,0,0,0,0,0,0,0,0,0,0,0,0,0,0,0,0,0	0.152	0.324	0.142	-0.247	-0.122	0.144
chr1	6525600	6525620	-	GCGCTCCTCCTGGTGCTGCT	TNFRSF25	0,0,3,24,240	0,0,0,0,0,0,0,0,0,0,0,0,0,0,0,0,0,0,0,0	0.249	0.421	-0.287	-0.059	0.212	0.068
chr1	6533486	6533504	-	GCCGCCGCAAGAACATGT	PLEKHG5	0,0,0,11,303	0,0,0,0,0,0,0,0,0,0,0,0,0,0,0,0,0,0	-0.232	-0.151	-0.219	0.211	-0.808	-1.35
chr1	6534101	6534119	+	GGGCGTCCACACGCTCCA	PLEKHG5	0,0,3,64,636	0,0,0,0,0,0,0,0,0,0,0,0,0,0,0,0,0,0	0.399	0.541	0.724	0.489	0.148	0.705
chr1	6534139	6534157	-	GCCGATTCTGCGGCCAGC	PLEKHG5	0,0,0,37,599	0,0,0,0,0,0,0,0,0,0,0,0,0,0,0,0,0,0	0.254	0.767	0.14	-0.247	1.06	0.514
chr1	6534535	6534552	+	GAACCTGTAGGCCTCGA	PLEKHG5	0,0,14,140,2036	0,0,0,0,0,0,0,0,0,0,0,0,0,0,0,0,0	0.196	0.532	0.0677	0.167	0.506	0.0598
chr1	6534613	6534631	+	GCCCTTCCTTTCAAATAC	PLEKHG5	0,0,4,108,1171	0,0,0,0,0,0,0,0,0,0,0,0,0,0,0,0,0,0	-0.183	0.29	-0.157	-0.599	0.671	0.172
chr1	6535110	6535130	+	GTGACTTCTTCTTCATGGCT	PLEKHG5	0,0,1,12,168	0,0,0,0,0,0,0,0,0,0,0,0,0,0,0,0,0,0,0,0	-0.325	-0.22	-0.204	-0.444	-0.194	-0.41
chr1	6535142	6535160	+	GTCTCAATGTCCACATTC	PLEKHG5	0,0,10,140,1261	0,0,0,0,0,0,0,0,0,0,0,0,0,0,0,0,0,0	0.572	0.445	-0.654	-0.382	-0.638	-0.372
chr1	6535173	6535193	+	GAGTGAAGCATTCCTTGCTT	PLEKHG5	0,0,0,30,152	0,0,0,0,0,0,0,0,0,0,0,0,0,0,0,0,0,0,0,0	0.549	0.0811	-0.227	-0.359	-0.147	-0.524
chr1	6535556	6535576	+	GTTTCAGGCCTGTGCTCTTC	PLEKHG5	0,0,3,11,187	0,0,0,0,0,0,0,0,0,0,0,0,0,0,0,0,0,0,0,0	0.24	-0.0765	-0.7	-0.301	0.193	-0.617
chr1	6536062	6536081	+	GACCGGGTGGACACGTTCC	PLEKHG5	0,0,0,14,109	0,0,0,0,0,0,0,0,0,0,0,0,0,0,0,0,0,0,0	-0.162	-0.929	-0.0294	0.704	-0.427	1.11
chr1	6609695	6609713	+	GATGTTCTAGCAACACAA	NOL9	0,0,5,106,1287	0,0,0,0,0,0,0,0,0,0,0,0,0,0,0,0,0,0	-4.65	-4.48	-5.28	-5.2	-3.99	-4.71
chr1	6610464	6610484	+	GATGAGATTTGAGCAAATTC	NOL9	0,0,2,24,198	0,0,0,0,0,0,0,0,0,0,0,0,0,0,0,0,0,0,0,0	-2.59	-1.96	-3.67	-3.62	-1.76	-2.62
chr1	6610542	6610560	+	GGATACTCAAGCAAGAGT	NOL9	0,0,4,88,1160	0,0,0,0,0,0,0,0,0,0,0,0,0,0,0,0,0,0	-4.32	-4.14	-4.94	-4.86	-4.58	-4.37
chr1	6610585	6610605	+	GGCAGGCTGGCCTTGGCTGA	NOL9	0,0,5,50,385	0,0,0,0,0,0,0,0,0,0,0,0,0,0,0,0,0,0,0,0	0.463	0.104	-0.227	-0.751	-0.561	-0.109
chr1	6610634	6610653	-	GTCGTGTGACTTGCCTCTA	NOL9	0,0,0,7,130	0,0,0,0,0,0,0,0,0,0,0,0,0,0,0,0,0,0,0	-2.2	-3.8	-3.79	-3.78	-4.5	-4.29
chr1	6614259	6614277	+	GAGTTCGGGTTCGGACTC	NOL9	0,0,1,65,614	0,0,0,0,0,0,0,0,0,0,0,0,0,0,0,0,0,0	0.957	0.594	0.575	0.528	-0.0116	0.298
chr1	6614379	6614396	+	GTCCACGCCGGACGCCT	NOL9	0,0,3,114,1370	0,0,0,0,0,0,0,0,0,0,0,0,0,0,0,0,0	0.434	0.392	-0.67	-0.00872	0.622	1.08
chr1	6614402	6614419	+	GCAGTAACCGCCACCGT	NOL9	0,0,2,74,953	0,0,0,0,0,0,0,0,0,0,0,0,0,0,0,0,0	-0.466	-0.266	-0.832	-0.839	-0.112	-0.691
chr1	6614507	6614525	-	GCCGTTCCACTTGGCTGC	NOL9	0,0,3,98,1009	0,0,0,0,0,0,0,0,0,0,0,0,0,0,0,0,0,0	-0.813	-0.505	-0.306	-0.491	-0.624	-0.538
chr1	6614533	6614551	-	GGGACTGCTGCTAAAGCG	NOL9	0,0,1,43,616	0,0,0,0,0,0,0,0,0,0,0,0,0,0,0,0,0,0	-0.774	-0.915	-0.973	-0.904	-0.792	-1.57
chr1	6615435	6615455	+	GCTGCTCTGCACGGCTCGCC	TAS1R1	0,0,0,10,121	0,0,0,0,0,0,0,0,0,0,0,0,0,0,0,0,0,0,0,0	-0.438	-0.681	0.355	-0.429	0.66	1.07
chr1	6615489	6615509	+	GGCCTTTGCCTGCCATAGCA	TAS1R1	0,0,0,8,174	0,0,0,0,0,0,0,0,0,0,0,0,0,0,0,0,0,0,0,0	0.011	-0.525	-0.891	-0.716	0.404	-0.0485
chr1	6615537	6615555	-	GCCAGGAGGTAATCTCCG	TAS1R1	0,0,2,58,735	0,0,0,0,0,0,0,0,0,0,0,0,0,0,0,0,0,0	-0.532	-0.296	-0.659	-0.264	0.111	-0.326
chr1	6615604	6615622	-	GTCACACAGGGTCACCTC	TAS1R1	0,1,14,142,1407	0,0,0,0,0,0,0,0,0,0,0,0,0,0,0,0,1,0	0.29	0.196	-0.658	-0.643	-0.329	-1.73
chr1	6631007	6631027	+	GGCTATGCGGCTTGGGGTTG	TAS1R1	0,0,1,39,283	0,0,0,0,0,0,0,0,0,0,0,0,0,0,0,0,0,0,0,0	-0.387	-0.465	-0.746	-1.17	-0.231	-0.711
chr1	6631045	6631065	-	GATGTTGGGCAGCAGGGCCG	TAS1R1	0,0,1,56,372	0,0,0,0,0,0,0,0,0,0,0,0,0,0,0,0,0,0,0,0	-0.935	-1.15	-1.16	-1.04	-1.9	-0.76
chr1	6631079	6631097	-	GAACACACATCATACAGC	TAS1R1	0,0,4,109,1273	0,0,0,0,0,0,0,0,0,0,0,0,0,0,0,0,0,0	0.252	-0.132	0.22	0.453	0.0252	-0.769
chr1	6631120	6631138	-	GGGAGAGCACTCTCAGCG	TAS1R1	0,1,5,67,983	0,0,0,0,0,0,0,0,0,0,0,0,0,0,0,0,0,1	-0.992	-1.15	-0.425	-0.887	-0.959	-0.405
chr1	6631181	6631198	-	GCACCGTAGGGGAATAG	TAS1R1	0,0,7,153,1714	0,0,0,0,0,0,0,0,0,0,0,0,0,0,0,0,0	-0.64	-0.185	-0.466	-0.526	-0.414	-1.28
chr1	6634834	6634852	+	GGCAGCAGTGACGACTAT	TAS1R1	0,0,4,80,920	0,0,0,0,0,0,0,0,0,0,0,0,0,0,0,0,0,0	-0.11	0.255	0.0524	0.0794	-0.343	-0.711
chr1	6640689	6640709	-	GCAGAACCCTCACACTGTGC	ZBTB48	0,0,1,34,248	0,0,0,0,0,0,0,0,0,0,0,0,0,0,0,0,0,0,0,0	-0.242	-0.477	0.1	-0.503	0.271	0.835
chr1	6640713	6640733	+	GCTCAACAAGCAGCGGGAGA	ZBTB48	0,0,2,4,155	0,0,0,0,0,0,0,0,0,0,0,0,0,0,0,0,0,0,0,0	-1.37	-1.22	-0.349	-0.226	-1.04	-0.837
chr1	6640740	6640757	-	GAGTGGCGTCGCAGTAC	ZBTB48	0,0,1,54,1012	0,0,0,0,0,0,0,0,0,0,0,0,0,0,0,0,0	-0.347	-1.34	-0.756	-0.0561	-1.12	-0.624
chr1	6640867	6640885	-	GATCTCAGCGAAGCCAGC	ZBTB48	0,0,9,97,1091	0,0,0,0,0,0,0,0,0,0,0,0,0,0,0,0,0,0	-1.1	-0.769	0.341	0.67	0.0852	-0.197
chr1	6640944	6640962	-	GCCAGGAGCACCTGATCC	ZBTB48	0,0,12,295,4607	0,0,0,0,0,0,0,0,0,0,0,0,0,0,0,0,0,0	-2.4	-2.09	-2.54	-1.56	-2.4	-2.46
chr1	6642190	6642210	-	GATTACATTTGACTTCCTCC	ZBTB48	0,0,0,15,209	0,0,0,0,0,0,0,0,0,0,0,0,0,0,0,0,0,0,0,0	-0.85	-0.997	-0.0749	-0.171	-0.202	-0.145
chr1	6642239	6642257	-	GCTAGGGAGCCCGCGCTC	ZBTB48	0,0,2,65,663	0,0,0,0,0,0,0,0,0,0,0,0,0,0,0,0,0,0	-2.1	-0.29	-0.344	-0.564	0.236	0.0554
chr1	6642277	6642295	+	GAAAAGGTACAGCGGTGC	ZBTB48	0,0,3,65,890	0,0,0,0,0,0,0,0,0,0,0,0,0,0,0,0,0,0	-0.269	-0.41	0.227	0.2	-0.0723	-0.0124
chr1	6647588	6647605	+	GAAGCTTTCAAGCACCG	ZBTB48	0,0,17,286,3485	0,0,0,0,0,0,0,0,0,0,0,0,0,0,0,0,0	-0.783	-0.428	0.207	0.0617	0.506	0.273
chr1	6647649	6647667	-	GCAGGCCATTCCGGCTCG	ZBTB48	0,0,1,36,499	0,0,0,0,0,0,0,0,0,0,0,0,0,0,0,0,0,0	0.366	0.097	1.47	1.02	-0.0215	0.0955
chr1	6659192	6659210	-	GACCCGGACACCGACCTG	KLHL21	0,0,4,45,569	0,0,0,0,0,0,0,0,0,0,0,0,0,0,0,0,0,0	-0.981	-0.979	-1.01	-0.136	-2.09	-2.74
chr1	6659266	6659284	+	GGCCACGGCACGCAGTGG	KLHL21	0,0,9,84,1032	0,0,0,0,0,0,0,0,0,0,0,0,0,0,0,0,0,0	-1.95	-1.43	-2.01	-1.93	-2.08	-2.5
chr1	6659294	6659312	+	GTCCATGGGGTAGGTCAT	KLHL21	0,0,5,62,801	0,0,0,0,0,0,0,0,0,0,0,0,0,0,0,0,0,0	-0.733	-1.31	-0.515	-1.14	-0.757	-1.51
chr1	6659351	6659368	+	GCGCTCGGTGCTGTCGG	KLHL21	0,0,7,171,1923	0,0,0,0,0,0,0,0,0,0,0,0,0,0,0,0,0	-0.903	-0.408	-0.523	-0.456	-0.405	-0.455
chr1	6659383	6659401	+	GCAGTCCGTCCAGCACAG	KLHL21	0,0,5,79,947	0,0,0,0,0,0,0,0,0,0,0,0,0,0,0,0,0,0	-0.0506	-0.166	-0.162	-0.203	-0.299	-0.756
chr1	6662579	6662597	-	GCTACACGGGCCGCGTGG	KLHL21	0,0,1,36,459	0,0,0,0,0,0,0,0,0,0,0,0,0,0,0,0,0,0	-0.888	-0.327	-0.469	-0.34	-1.46	-1.05
chr1	6662637	6662654	+	GTGCAGGCGCACCCGCT	KLHL21	0,0,10,224,6920	0,0,0,0,0,0,0,0,0,0,0,0,0,0,0,0,0	-0.341	-0.757	-0.614	-0.402	-0.605	-0.568
chr1	6662723	6662742	-	GACTTCCCGGCGCACCGTG	KLHL21	0,0,0,9,120	0,0,0,0,0,0,0,0,0,0,0,0,0,0,0,0,0,0,0	-0.309	-0.146	0.0478	-0.12	-0.452	-0.066
chr1	6662769	6662786	+	GTCCAGGAACTTGCGCT	KLHL21	0,0,15,293,3285	0,0,0,0,0,0,0,0,0,0,0,0,0,0,0,0,0	-0.0499	0.0101	-0.209	-0.686	-1.76	-1.06
chr1	6662839	6662859	+	GAGAAGGGAAGCACGGCCAG	KLHL21	0,0,0,31,328	0,0,0,0,0,0,0,0,0,0,0,0,0,0,0,0,0,0,0,0	-1.37	-0.933	-0.546	-0.716	-1.2	-2.18
chr1	6676832	6676850	+	GCAAGAGGCGCAGGACCG	PHF13	0,0,2,93,1157	0,0,0,0,0,0,0,0,0,0,0,0,0,0,0,0,0,0	-0.177	0.914	-0.292	0.085	-1.09	-0.48
chr1	6676877	6676897	-	GCCAGCATAGGCCAAGACAA	PHF13	0,0,1,22,188	0,0,0,0,0,0,0,0,0,0,0,0,0,0,0,0,0,0,0,0	-0.438	-0.0989	-0.981	-0.594	-0.459	-1.59
chr1	6679870	6679890	-	GGCTGGGGCTGCTCCTTAAA	PHF13	0,0,3,23,183	0,0,0,0,0,0,0,0,0,0,0,0,0,0,0,0,0,0,0,0	-0.839	-1.04	-1.55	-1.06	-1.97	-1.07
chr1	6679904	6679924	+	GCTGGTACCATTGACAGCGA	PHF13	0,0,1,12,82	0,0,0,0,0,0,0,0,0,0,0,0,0,0,0,0,0,0,0,0	-0.0117	-0.356	0.0111	-0.801	-1.69	-1.43
chr1	6679967	6679985	-	GCGGTCAGAGACTGGCAA	PHF13	0,0,6,104,1104	0,0,0,0,0,0,0,0,0,0,0,0,0,0,0,0,0,0	0.653	0.339	0.153	0.266	-0.971	-0.783
chr1	6680006	6680024	-	GGCTCGCTGCAAGAGAGT	PHF13	0,0,2,52,713	0,0,0,0,0,0,0,0,0,0,0,0,0,0,0,0,0,0	-1.05	-0.812	-0.631	-0.343	-1.38	-1.9
chr1	6680030	6680048	-	GTCCAGCAGGAAGTTACT	PHF13	0,0,5,96,1098	0,0,0,0,0,0,0,0,0,0,0,0,0,0,0,0,0,0	0.344	0.35	0.181	0.498	-0.826	-1.13
chr1	6681482	6681502	-	GAAGCAGGTCACGAGGTCCC	PHF13	0,0,0,10,165	0,0,0,0,0,0,0,0,0,0,0,0,0,0,0,0,0,0,0,0	-1.03	-1.39	-0.841	-1.03	-1.38	-1.25
chr1	6681530	6681550	-	GCACTCATTACACTCGATCA	PHF13	0,0,0,1,34	0,0,0,0,0,0,0,0,0,0,0,0,0,0,0,0,0,0,0,0	0.271	0.0347	-0.0297	-0.498	-0.923	-1.15
chr1	6681651	6681669	-	GTCCGCGAGCGGTTGGAA	PHF13	0,0,0,10,249	0,0,0,0,0,0,0,0,0,0,0,0,0,0,0,0,0,0	-0.26	0.0767	-0.623	0.283	-1.07	-1.12
chr1	6685301	6685320	-	GTAGCGGTTGCAGCACTGC	THAP3	0,0,0,16,228	0,0,0,0,0,0,0,0,0,0,0,0,0,0,0,0,0,0,0	0.147	0.179	-0.509	-2.15	0.0584	-0.419
chr1	6688588	6688606	+	GGAATGGGTGCTGAACAT	THAP3	0,0,11,279,1897	0,0,0,0,0,0,0,0,0,0,0,0,0,0,0,0,0,0	-0.808	-0.977	-1.92	-1.58	-1.61	-1.16
chr1	6688628	6688646	-	GATGACCGTGTGCTGCTT	THAP3	0,0,1,48,728	0,0,0,0,0,0,0,0,0,0,0,0,0,0,0,0,0,0	0.476	-0.408	-1.44	-1.45	-0.197	-0.992
chr1	6688653	6688673	-	GCACTCTGGCCGGAAGTGCT	THAP3	0,0,2,8,123	0,0,0,0,0,0,0,0,0,0,0,0,0,0,0,0,0,0,0,0	-0.923	-0.859	-0.535	-0.517	0.173	0.0232
chr1	6688683	6688701	-	GGTTCTTGCGGTTTCCAA	THAP3	0,0,4,59,677	0,0,0,0,0,0,0,0,0,0,0,0,0,0,0,0,0,0	-1.8	-0.569	-2.68	-1.72	0.162	-0.113
chr1	6688717	6688737	+	GCCCACGGTGTTCGCCTTTC	THAP3	0,0,0,1,40	0,0,0,0,0,0,0,0,0,0,0,0,0,0,0,0,0,0,0,0	-0.913	-0.643	-0.662	-0.723	0.0855	-0.561
chr1	6690371	6690391	-	GCATTTCCTCTCTCACTGGC	THAP3	0,0,2,10,216	0,0,0,0,0,0,0,0,0,0,0,0,0,0,0,0,0,0,0,0	-0.533	-0.661	-0.766	-0.258	-0.106	0.598
chr1	6692465	6692485	+	GGGGCCGGAGAGGACAGTCC	THAP3	0,1,1,19,306	0,0,0,0,0,0,0,0,0,0,0,0,0,0,0,0,0,1,0,0	-1.99	-2.6	-1.23	-0.872	0.257	-0.435
chr1	6692529	6692546	-	GTGGCCTTCGGCATTTG	THAP3	0,1,8,206,2462	0,0,0,0,0,0,0,0,0,0,0,0,0,0,0,1,0	-0.231	-0.453	-0.696	-0.593	0.424	0.434
chr1	6692864	6692881	-	GTTGCTTGCGGCCTCCG	THAP3	0,0,5,134,1917	0,0,0,0,0,0,0,0,0,0,0,0,0,0,0,0,0	-1.96	-1.31	-2.48	-1.39	-0.337	-0.474
chr1	6705958	6705976	+	GGTTCCGAGCTAGGACAG	DNAJC11	0,0,3,51,715	0,0,0,0,0,0,0,0,0,0,0,0,0,0,0,0,0,0	-5.07	-4.52	-5.32	-3.69	-3.53	-3.5
chr1	6705982	6706000	+	GGCCGGGTCGGATTCCAC	DNAJC11	0,0,2,35,460	0,0,0,0,0,0,0,0,0,0,0,0,0,0,0,0,0,0	-2.34	-2.94	-4	-2.99	-4.64	-4.43
chr1	6712917	6712935	+	GTCTGAGCGCAAAGTTAA	DNAJC11	0,0,0,45,741	0,0,0,0,0,0,0,0,0,0,0,0,0,0,0,0,0,0	0.255	0.237	-1.58	-1	-1.91	-2.82
chr1	6712959	6712979	+	GGGTTGAGAGGCTTCCAGAG	DNAJC11	0,0,2,22,222	0,0,0,0,0,0,0,0,0,0,0,0,0,0,0,0,0,0,0,0	-4.33	-3.4	-3.83	-3.03	-4.6	-4.39
chr1	6712985	6713005	+	GCTGTGTCTGTCGCTGTCAA	DNAJC11	0,0,0,11,144	0,0,0,0,0,0,0,0,0,0,0,0,0,0,0,0,0,0,0,0	-4.77	-4.59	-5.4	-5.31	-5.03	-4.83
chr1	6714028	6714048	-	GAGGAGTATGAAGATGTGTC	DNAJC11	0,0,3,27,229	0,0,0,0,0,0,0,0,0,0,0,0,0,0,0,0,0,0,0,0	-2.35	-2.39	-4.67	-3.94	-5.15	-4.18
chr1	6714054	6714071	+	GCGATCAAAAAGGTCGG	DNAJC11	0,0,2,75,1027	0,0,0,0,0,0,0,0,0,0,0,0,0,0,0,0,0	-3.7	-3.53	-4.19	-2.32	-3.97	-3.76
chr1	6738506	6738526	-	GCTTAGTGACCCCCAAACCA	DNAJC11	0,0,1,11,97	0,0,0,0,0,0,0,0,0,0,0,0,0,0,0,0,0,0,0,0	-4.34	-4.17	-4.97	-4.89	-4.61	-4.4
chr1	6741024	6741044	+	GGTCTCTGTGCTTGTCTGGA	DNAJC11	0,0,1,19,230	0,0,0,0,0,0,0,0,0,0,0,0,0,0,0,0,0,0,0,0	-2.72	-2.24	-1.64	-1.25	-1.85	-2.1
chr1	6741067	6741085	-	GAGCTGAAAGCTGCCTAC	DNAJC11	0,0,12,125,1304	0,0,0,0,0,0,0,0,0,0,0,0,0,0,0,0,0,0	-1.27	-1.32	-0.706	-0.711	-2.74	-2.91
chr1	6845612	6845629	+	GGCTGCCGAAAACAAGC	CAMTA1	0,0,10,254,2839	0,0,0,0,0,0,0,0,0,0,0,0,0,0,0,0,0	0.361	0.116	0.693	0.744	-0.122	0.641
chr1	6880250	6880269	-	GTTCCGCAGAATACACTTT	CAMTA1	0,0,15,63,340	0,0,0,0,0,0,0,0,0,0,0,0,0,0,0,0,0,0,0	-1.92	-2.25	-2.33	-2.22	-1.69	-1.73
chr1	7309608	7309626	+	GGGTATTGCTGGAAAAAG	CAMTA1	0,0,10,207,2171	0,0,0,0,0,0,0,0,0,0,0,0,0,0,0,0,0,0	0.299	0.768	0.616	0.414	1.18	1.12
chr1	7527928	7527946	-	GCACCTCCGGTGGAAGGT	CAMTA1	0,0,1,68,819	0,0,0,0,0,0,0,0,0,0,0,0,0,0,0,0,0,0	0.377	0.622	-0.116	-0.46	0.285	-0.00313
chr1	7700488	7700505	+	GAACGTGCCGGCCATCG	CAMTA1	0,0,3,81,1451	0,0,0,0,0,0,0,0,0,0,0,0,0,0,0,0,0	0.376	0.439	0.129	0.0831	-0.31	-0.184
chr1	7721821	7721839	+	GCAGCTCAGGCTTCTCGG	CAMTA1	0,1,11,206,1575	0,0,0,0,0,0,0,0,0,0,0,0,0,0,0,1,0,0	-0.934	-0.347	-0.906	-0.655	0.0162	0.341
chr1	7721886	7721904	-	GTTGTGGGTCCGCGGCTG	CAMTA1	0,0,1,71,978	0,0,0,0,0,0,0,0,0,0,0,0,0,0,0,0,0,0	0.136	0.119	0.495	0.308	-0.391	0.379
chr1	7723518	7723536	+	GCACAATGACGTGTCGGA	CAMTA1	0,0,0,18,266	0,0,0,0,0,0,0,0,0,0,0,0,0,0,0,0,0,0	0.378	-0.0978	-0.399	-0.362	-0.683	-1.26
chr1	7723697	7723715	+	GCGGGCTCAACAGCGACC	CAMTA1	0,0,1,41,438	0,0,0,0,0,0,0,0,0,0,0,0,0,0,0,0,0,0	0.581	0.645	0.255	0.489	-0.151	-0.627
chr1	7723979	7723997	-	GCTCTTCGGACACGTTGG	CAMTA1	0,0,0,22,396	0,0,0,0,0,0,0,0,0,0,0,0,0,0,0,0,0,0	0.578	0.399	-0.249	-0.119	-0.985	-1.36
chr1	7833508	7833525	+	GGTCCAACTGCTGCCAC	VAMP3	0,1,25,378,3749	0,0,1,0,0,0,0,0,0,0,0,0,0,0,0,0,0	0.218	0.258	0.0723	-0.00766	-3.64	-4.3
chr1	7837224	7837244	+	GGACATAATGCGAGTTAACG	VAMP3	0,0,0,1,24	0,0,0,0,0,0,0,0,0,0,0,0,0,0,0,0,0,0,0,0	-0.438	-0.569	-0.465	-0.687	-1.98	-0.998
chr1	7837233	7837250	+	GCGAGTTAACGTGGACA	VAMP3	0,0,5,59,1025	0,0,0,0,0,0,0,0,0,0,0,0,0,0,0,0,0	-1.44	-0.182	0.275	-0.417	0.776	-0.231
chr1	7837237	7837256	+	GTTAACGTGGACAAGGTTC	VAMP3	0,0,2,13,162	0,0,0,0,0,0,0,0,0,0,0,0,0,0,0,0,0,0,0	0.0837	0.0489	0.0445	-0.305	-0.733	-0.68
chr1	7837269	7837288	-	GTCTAACTCAGAGAGCTTC	VAMP3	0,0,0,27,339	0,0,0,0,0,0,0,0,0,0,0,0,0,0,0,0,0,0,0	0.243	-0.596	0.0283	-0.0898	0.133	0.12
chr1	7837288	7837307	+	GACCGTGCAGACGCACTGC	VAMP3	0,0,1,13,185	0,0,0,0,0,0,0,0,0,0,0,0,0,0,0,0,0,0,0	-0.153	-0.241	-0.359	-0.268	-0.597	-0.337
chr1	7837332	7837351	+	GAGCGCAGCCAAGTTGAAG	VAMP3	0,0,0,16,287	0,0,0,0,0,0,0,0,0,0,0,0,0,0,0,0,0,0,0	-0.0994	0.49	-0.784	-0.62	0.117	0.184
chr1	7837344	7837363	+	GTTGAAGAGGAAATATTGG	VAMP3	0,0,5,74,901	0,0,0,0,0,0,0,0,0,0,0,0,0,0,0,0,0,0,0	-0.227	-0.128	0.247	0.383	1.29	0.622
chr1	7838182	7838202	+	GGCAATCGGGATTACTGTTC	VAMP3	0,0,0,0,28	0,0,0,0,0,0,0,0,0,0,0,0,0,0,0,0,0,0,0,0	-0.318	-1.08	-0.534	-0.401	-0.762	-1.87
chr1	7844966	7844986	+	GAGACGGGGGGCTAAGGACG	PER3	0,0,0,4,139	0,0,0,0,0,0,0,0,0,0,0,0,0,0,0,0,0,0,0,0	0.147	-0.266	-1.07	-0.657	-0.381	1.41
chr1	7845522	7845541	+	GTTTCTGAAGAACTTATCA	PER3	0,0,5,60,716	0,0,0,0,0,0,0,0,0,0,0,0,0,0,0,0,0,0,0	-1.43	-0.611	-1.16	-0.498	0.328	0.28
chr1	7845594	7845612	-	GAGGGCATCTAGAGTGCT	PER3	0,0,5,90,1185	0,0,0,0,0,0,0,0,0,0,0,0,0,0,0,0,0,0	0.57	0.121	0.436	0.416	0.385	0.473
chr1	7846807	7846825	+	GTCAGAATGGAGCACCTC	PER3	0,0,5,88,1117	0,0,0,0,0,0,0,0,0,0,0,0,0,0,0,0,0,0	-0.221	-0.237	1.02	0.611	0.526	0.706
chr1	7846833	7846852	+	GTGAGCATGTACAGTCTTG	PER3	0,0,2,21,354	0,0,0,0,0,0,0,0,0,0,0,0,0,0,0,0,0,0,0	-0.704	-0.337	-0.412	-0.328	0.343	-0.113
chr1	7846864	7846883	-	GTGTGTTCTGAAGCGATAG	PER3	0,0,0,15,244	0,0,0,0,0,0,0,0,0,0,0,0,0,0,0,0,0,0,0	0.0173	-0.425	-0.485	-0.615	-0.559	-0.248
chr1	7848142	7848162	+	GTTAGTGCACATTTCTGAAC	PER3	0,0,2,4,103	0,0,0,0,0,0,0,0,0,0,0,0,0,0,0,0,0,0,0,0	-0.216	-0.803	-0.216	-0.447	-0.553	-0.263
chr1	7848178	7848198	-	GGACATCTTTCTTACGATTC	PER3	0,0,0,7,76	0,0,0,0,0,0,0,0,0,0,0,0,0,0,0,0,0,0,0,0	-0.317	-0.681	-0.343	-0.373	-0.851	-1.09
chr1	7848233	7848251	-	GAATACCCTCATGTCTTG	PER3	0,0,2,84,951	0,0,0,0,0,0,0,0,0,0,0,0,0,0,0,0,0,0	0.0143	0.0464	-0.658	-0.764	0.722	0.126
chr1	7858622	7858639	-	GGGGATGATCCGGAATG	PER3	0,0,9,231,2678	0,0,0,0,0,0,0,0,0,0,0,0,0,0,0,0,0	-0.601	-0.792	-0.773	-0.465	-0.0472	-0.66
chr1	7907834	7907852	+	GTATTTCCAGAAGCAATC	UTS2	0,0,12,168,1969	0,0,0,0,0,0,0,0,0,0,0,0,0,0,0,0,0,0	0.19	0.0111	0.59	0.509	1.09	1.37
chr1	7907896	7907915	+	GATGACTCAGTAAAATGTT	UTS2	0,0,3,48,566	0,0,0,0,0,0,0,0,0,0,0,0,0,0,0,0,0,0,0	-0.438	-0.0352	-0.153	-0.304	0.7	0.318
chr1	7910894	7910914	-	GAGATGCTGGGTGCAGAAAG	UTS2	0,0,4,30,343	0,0,0,0,0,0,0,0,0,0,0,0,0,0,0,0,0,0,0,0	-0.286	-0.138	-2.24	-1.15	0.0662	-0.00408
chr1	7910906	7910924	-	GATACTGCCAGAGATGCT	UTS2	0,0,13,119,1259	0,0,0,0,0,0,0,0,0,0,0,0,0,0,0,0,0,0	0.753	0.327	0.44	0.408	0.26	-0.272
chr1	7910933	7910953	+	GAAGCTCTTTCTAGCTCCTC	UTS2	0,0,2,6,195	0,0,0,0,0,0,0,0,0,0,0,0,0,0,0,0,0,0,0,0	-1.95	-1	-0.494	-0.301	-0.31	0.4
chr1	7910952	7910971	-	GACGCGCGCTTAACTCCGG	UTS2	0,0,0,2,18	0,0,0,0,0,0,0,0,0,0,0,0,0,0,0,0,0,0,0	-1.06	-0.00251	-1.14	-0.494	0.298	0.181
chr1	7913367	7913386	+	GCAATAAATCATGAATTAA	UTS2	0,0,5,79,1205	0,0,0,0,0,0,0,0,0,0,0,0,0,0,0,0,0,0,0	-0.241	-0.0995	0.303	0.263	0.464	0.94
chr1	7913410	7913430	+	GTGGCCAAAGCAAAGAGACG	UTS2	0,0,2,5,185	0,0,0,0,0,0,0,0,0,0,0,0,0,0,0,0,0,0,0,0	-0.268	0.435	-0.782	-0.52	-0.117	-2.18
chr1	7913461	7913481	+	GAGCATAAGATGAAATACGT	UTS2	0,0,0,9,104	0,0,0,0,0,0,0,0,0,0,0,0,0,0,0,0,0,0,0,0	-0.674	-0.484	-0.81	-1.07	-0.664	-0.671
chr1	7993257	7993275	-	GTTTCTCTGTTGTTAAAC	TNFRSF9	0,0,13,353,5453	0,0,0,0,0,0,0,0,0,0,0,0,0,0,0,0,0,0	0.74	0.655	1.59	2.07	1.2	0.825
chr1	7993313	7993332	+	GACGTCAGCGCAAGAAAGA	TNFRSF9	0,0,0,14,257	0,0,0,0,0,0,0,0,0,0,0,0,0,0,0,0,0,0,0	0.379	0.23	-0.777	-0.466	0.482	0.24
chr1	7995104	7995122	+	GAGGATGCTCCCGGAGAG	TNFRSF9	0,0,4,141,1446	0,0,0,0,0,0,0,0,0,0,0,0,0,0,0,0,0,0	0.195	0.534	0.474	0.861	0.224	-0.141
chr1	7997757	7997774	-	GTGGCATCTGTCGACCC	TNFRSF9	0,0,6,225,2385	0,0,0,0,0,0,0,0,0,0,0,0,0,0,0,0,0	0.431	-0.207	-0.69	-0.523	-0.558	-0.934
chr1	7998334	7998354	+	GCAGTCACACTCTGCATTGC	TNFRSF9	0,0,0,17,158	0,0,0,0,0,0,0,0,0,0,0,0,0,0,0,0,0,0,0,0	0.432	0.761	1.56	0.871	0.686	0.42
chr1	7998826	7998846	+	GGAGAAACTATTTGGAGGAC	TNFRSF9	0,0,0,10,188	0,0,0,0,0,0,0,0,0,0,0,0,0,0,0,0,0,0,0,0	-0.475	-0.604	-0.733	-0.332	-0.977	0.0123
chr1	7998868	7998888	-	GTACATTCTGTGATAATAAC	TNFRSF9	0,0,1,12,136	0,0,0,0,0,0,0,0,0,0,0,0,0,0,0,0,0,0,0,0	0.354	-0.0522	-0.456	-0.527	-0.315	-0.579
chr1	7999956	7999973	+	GCTGGGCAGTTACTACA	TNFRSF9	0,0,19,316,3172	0,0,0,0,0,0,0,0,0,0,0,0,0,0,0,0,0	0.0897	-0.255	-1.21	-0.543	-0.468	-0.109
chr1	7999981	8000000	-	GAGAGGACAAGATCATTGC	TNFRSF9	0,0,1,58,524	0,0,0,0,0,0,0,0,0,0,0,0,0,0,0,0,0,0,0	0.555	0.464	-0.75	-0.471	-0.488	-0.0725
chr1	8000003	8000023	+	GTTGAGGACCAGCAACAGAG	TNFRSF9	0,0,1,27,158	0,0,0,0,0,0,0,0,0,0,0,0,0,0,0,0,0,0,0,0	-0.987	-1.33	-0.85	-0.719	-1.83	-1.38
chr1	8022855	8022873	-	GGATGACCAGAGCTCTTT	PARK7	0,0,6,93,1073	0,0,0,0,0,0,0,0,0,0,0,0,0,0,0,0,0,0	-0.816	-0.966	-3.03	-1.36	-1.08	0.172
chr1	8022914	8022932	+	GATGTCATGAGGCGAGCT	PARK7	0,1,1,51,843	0,0,0,0,0,0,0,0,0,0,0,0,0,1,0,0,0,0	-0.58	-0.363	0.428	0.00514	0.0778	-0.426
chr1	8025389	8025409	+	GTCACCGTTGCAGGCCTGGC	PARK7	0,0,2,8,109	0,0,0,0,0,0,0,0,0,0,0,0,0,0,0,0,0,0,0,0	-0.588	-0.658	-0.18	-0.233	-0.324	-0.42
chr1	8025422	8025441	+	GTACAGTGTAGCCGTGATG	PARK7	0,0,0,12,154	0,0,0,0,0,0,0,0,0,0,0,0,0,0,0,0,0,0,0	-0.8	-1.37	-1.67	-1.59	-0.663	-0.935
chr1	8029413	8029433	+	GATGTGGTGGTTCTACCAGG	PARK7	0,0,0,11,191	0,0,0,0,0,0,0,0,0,0,0,0,0,0,0,0,0,0,0,0	-0.611	-0.486	-3.04	-2.06	-0.955	-1.06
chr1	8030976	8030996	+	GAAGGAGCAGGAAAACCGGA	PARK7	0,0,3,37,495	0,0,0,0,0,0,0,0,0,0,0,0,0,0,0,0,0,0,0,0	-1.77	-0.765	-1.82	-1.56	-0.702	-0.903
chr1	8031003	8031021	-	GCACAGATGGCGGCTATC	PARK7	0,0,1,51,566	0,0,0,0,0,0,0,0,0,0,0,0,0,0,0,0,0,0	-1.19	-0.475	-1.13	-0.712	-1.19	-1.11
chr1	8037719	8037739	+	GCTCTGTTGGCTCATGAAAT	PARK7	0,1,0,20,149	0,1,0,0,0,0,0,0,0,0,0,0,0,0,0,0,0,0,0,0	-1.6	-1.97	-3.28	-2.91	-1.05	-1.39
chr1	8044970	8044990	+	GAGAATCGTGTGGAAAAAGA	PARK7	0,1,1,13,249	0,0,0,0,0,0,0,0,0,0,0,0,0,0,0,0,0,1,0,0	-2	-1.43	-3.48	-2.11	-2.08	-1.28
chr1	8045059	8045077	-	GCCACCTCCTTGCCATTC	PARK7	0,0,11,169,1466	0,0,0,0,0,0,0,0,0,0,0,0,0,0,0,0,0,0	-0.703	-0.645	-0.515	-0.762	-1.02	-0.891
chr1	8064592	8064610	-	GAAAACTACCTGGCACTG	ERRFI1	0,0,8,180,1861	0,0,0,0,0,0,0,0,0,0,0,0,0,0,0,0,0,0	0.59	0.762	0.666	0.773	0.588	0.464
chr1	8073860	8073878	+	GTTGGATATCCTTATGGC	ERRFI1	0,0,1,33,660	0,0,0,0,0,0,0,0,0,0,0,0,0,0,0,0,0,0	-0.263	-0.584	-1.01	-0.389	-0.934	-0.526
chr1	8074071	8074091	-	GATTTCAAATATGATGTTCC	ERRFI1	0,0,1,20,217	0,0,0,0,0,0,0,0,0,0,0,0,0,0,0,0,0,0,0,0	-0.0905	0.00708	-0.346	-0.15	-0.726	-0.643
chr1	8074176	8074196	+	GCTTCAGAGATTGGCAACGG	ERRFI1	0,0,0,6,62	0,0,0,0,0,0,0,0,0,0,0,0,0,0,0,0,0,0,0,0	0.159	-0.488	-0.448	-0.0585	-0.164	0.198
chr1	8074216	8074234	-	GTGCCCCTCTTTGTGAAC	ERRFI1	0,0,3,98,969	0,0,0,0,0,0,0,0,0,0,0,0,0,0,0,0,0,0	-0.211	-0.228	0.0333	-0.198	-0.309	-0.433
chr1	8074320	8074340	-	GAAGAGGATCAAGTTGTATG	ERRFI1	0,0,2,9,154	0,0,0,0,0,0,0,0,0,0,0,0,0,0,0,0,0,0,0,0	0.677	0.328	0.211	0.443	-0.868	-0.231
chr1	8074413	8074433	+	GCAAAGCAGTGGCCATTCAT	ERRFI1	0,0,3,38,389	0,0,0,0,0,0,0,0,0,0,0,0,0,0,0,0,0,0,0,0	0.198	-0.0268	-0.214	-0.289	-0.6	-0.25
chr1	8074424	8074444	+	GCCATTCATCGGAGCAGATT	ERRFI1	0,0,0,3,47	0,0,0,0,0,0,0,0,0,0,0,0,0,0,0,0,0,0,0,0	-0.212	0.448	-0.663	-0.581	-0.364	-0.304
chr1	8075403	8075423	+	GACTGTAGGCCATGGTTATC	ERRFI1	0,0,0,3,74	0,0,0,0,0,0,0,0,0,0,0,0,0,0,0,0,0,0,0,0	-0.681	-0.211	-0.046	-0.0957	0.332	-0.614
chr1	8075592	8075612	-	GCCGAGCCATGGGGAATATG	ERRFI1	0,0,0,15,227	0,0,0,0,0,0,0,0,0,0,0,0,0,0,0,0,0,0,0,0	-0.27	-0.546	-1.04	-0.231	-0.423	-0.459
chr1	8384414	8384434	-	GAAGAGGGCATCTCCCGGCG	SLC45A1	0,0,0,3,85	0,0,0,0,0,0,0,0,0,0,0,0,0,0,0,0,0,0,0,0	-1.57	-0.95	-0.116	-0.0447	-0.361	0.746
chr1	8384437	8384455	-	GTCCTGTGGGGCCACGCT	SLC45A1	0,0,5,144,1226	0,0,0,0,0,0,0,0,0,0,0,0,0,0,0,0,0,0	0.284	-0.117	-0.21	-0.407	-0.00502	0.36
chr1	8384492	8384512	-	GTGACTGAGGTGTCGTGTCA	SLC45A1	0,0,0,3,69	0,0,0,0,0,0,0,0,0,0,0,0,0,0,0,0,0,0,0,0	-0.56	-0.55	-0.51	-0.43	-0.526	-0.932
chr1	8384596	8384614	-	GAAGTCCACCAGCTCAAG	SLC45A1	0,0,7,89,938	0,0,0,0,0,0,0,0,0,0,0,0,0,0,0,0,0,0	0.153	0.567	1.38	1.35	0.732	0.326
chr1	8384628	8384648	-	GCTCCCGGAAGGACCTCTGG	SLC45A1	0,0,0,4,113	0,0,0,0,0,0,0,0,0,0,0,0,0,0,0,0,0,0,0,0	-1.17	0.149	0.0486	-0.638	1.51	0.786
chr1	8385387	8385407	+	GGAGTGACCGGTGTACCTCA	SLC45A1	0,0,0,2,54	0,0,0,0,0,0,0,0,0,0,0,0,0,0,0,0,0,0,0,0	-0.46	-0.539	-0.39	-0.117	-0.0391	0.282
chr1	8385423	8385441	+	GCCCTTTCATTCTTGTCC	SLC45A1	0,0,10,192,1585	0,0,0,0,0,0,0,0,0,0,0,0,0,0,0,0,0,0	-0.955	-0.783	0.471	0.177	0.438	0.72
chr1	8385902	8385920	+	GCTGAATGGCCGGGACAT	SLC45A1	0,0,4,67,906	0,0,0,0,0,0,0,0,0,0,0,0,0,0,0,0,0,0	-0.393	-0.251	-0.63	-0.864	0.356	0.872
chr1	8390382	8390400	-	GGACGGTGGTGACGCTCA	SLC45A1	0,0,1,72,724	0,0,0,0,0,0,0,0,0,0,0,0,0,0,0,0,0,0	0.414	0.454	1.3	0.941	-0.674	-0.415
chr1	8390441	8390459	-	GGCTGCCCGCTTCTCACT	SLC45A1	0,0,4,128,1216	0,0,0,0,0,0,0,0,0,0,0,0,0,0,0,0,0,0	-0.18	-0.646	-0.316	-0.43	-1.97	-0.27
chr1	8422814	8422832	-	GACATCCGCTCCAGCGGC	RERE	0,0,0,52,596	0,0,0,0,0,0,0,0,0,0,0,0,0,0,0,0,0,0	-0.369	0.064	-0.329	-0.0377	-0.393	-0.74
chr1	8424122	8424140	-	GAGGACACGGCGGAGTCG	RERE	0,0,1,93,935	0,0,0,0,0,0,0,0,0,0,0,0,0,0,0,0,0,0	-0.495	-0.779	-0.678	-0.148	0.0826	-0.228
chr1	8425952	8425970	+	GCCTGCGGTGCCTACGAT	RERE	0,0,0,15,305	0,0,0,0,0,0,0,0,0,0,0,0,0,0,0,0,0,0	0.192	0.176	-0.137	0.106	-0.312	-0.231
chr1	8526002	8526020	+	GCACTTCTCGATGAGCTT	RERE	0,0,2,65,1323	0,0,0,0,0,0,0,0,0,0,0,0,0,0,0,0,0,0	-0.0225	-0.868	-0.302	-0.438	-0.465	-0.0646
chr1	8526060	8526077	-	GAAAGCGGTTACGATGC	RERE	0,0,3,69,1220	0,0,0,0,0,0,0,0,0,0,0,0,0,0,0,0,0	-2.81	-1.89	-1.21	-0.966	-1.7	-1.84
chr1	8555204	8555222	-	GAGCATGGCGGCATTTGC	RERE	0,0,8,106,988	0,0,0,0,0,0,0,0,0,0,0,0,0,0,0,0,0,0	-0.166	-0.135	-0.24	0.282	-0.202	-0.977
chr1	8557470	8557488	+	GCCCTCAAGTACATAAGG	RERE	0,0,1,50,586	0,0,0,0,0,0,0,0,0,0,0,0,0,0,0,0,0,0	-1.12	-1.98	0.125	0.186	-0.25	0.0929
chr1	8568716	8568734	-	GAGGCTGAACAGTACCCA	RERE	0,0,4,117,1332	0,0,0,0,0,0,0,0,0,0,0,0,0,0,0,0,0,0	-1.57	-1.31	-0.51	-0.394	0.378	0.857
chr1	8617530	8617548	-	GGTACTACCGTCAATCTG	RERE	0,0,0,15,310	0,0,0,0,0,0,0,0,0,0,0,0,0,0,0,0,0,0	-1.22	-0.95	0.0146	-0.691	-0.521	-0.472
chr1	8716301	8716321	-	GAAGGACCGGGACCGAGACC	RERE	0,0,3,15,141	0,0,0,0,0,0,0,0,0,0,0,0,0,0,0,0,0,0,0,0	-1.34	-1.16	-1.02	-0.966	-1.51	-1.36
chr1	8925390	8925408	+	GGCGAGATGTACCTGCTG	ENO1	0,0,3,48,700	0,0,0,0,0,0,0,0,0,0,0,0,0,0,0,0,0,0	-0.73	-1.13	-2.53	-3.13	-1.3	-1.13
chr1	8925490	8925509	-	GCTGGCTACACTGATAAGG	ENO1	0,0,1,27,270	0,0,0,0,0,0,0,0,0,0,0,0,0,0,0,0,0,0,0	-2.51	-2.13	-2.93	-3.1	-4.46	-2.22
chr1	8926445	8926464	-	GCCATGCGCATTGGAGCAG	ENO1	0,0,4,22,332	0,0,0,0,0,0,0,0,0,0,0,0,0,0,0,0,0,0,0	-4.21	-4.45	-4.93	-5.43	-4.08	-4.94
chr1	8926540	8926560	-	GCGTTCAATGTCATCAATGG	ENO1	0,0,0,3,59	0,0,0,0,0,0,0,0,0,0,0,0,0,0,0,0,0,0,0,0	-4.76	-4.59	-3.8	-5.3	-3.59	-3.82
chr1	8927206	8927224	+	GCCAAGTCAGCGATGTGG	ENO1	0,0,5,67,863	0,0,0,0,0,0,0,0,0,0,0,0,0,0,0,0,0,0	-4.22	-4.05	-4.85	-4.77	-4.49	-4.28
chr1	8927241	8927259	-	GCTGGTGCCGTTGAGAAG	ENO1	0,0,4,107,1207	0,0,0,0,0,0,0,0,0,0,0,0,0,0,0,0,0,0	-3.91	-4.11	-4.91	-4.83	-4.55	-4.35
chr1	8927283	8927301	-	GGTGCGAACGCCATTCTG	ENO1	0,0,3,33,561	0,0,0,0,0,0,0,0,0,0,0,0,0,0,0,0,0,0	-4.28	-4.1	-4.9	-4.82	-4.54	-4.34
chr1	8928067	8928086	-	GACAAACTGATGATCGAGA	ENO1	0,0,2,21,289	0,0,0,0,0,0,0,0,0,0,0,0,0,0,0,0,0,0,0	-2.75	-4.03	-3.93	-4.19	-2.79	-3.13
chr1	8934922	8934942	+	GCGAGAGTCAAAGATCTCCC	ENO1	0,0,1,9,72	0,0,0,0,0,0,0,0,0,0,0,0,0,0,0,0,0,0,0,0	-4.84	-4.66	-5.47	-5.38	-5.1	-4.9
chr1	8934922	8934942	-	GGGAGATCTTTGACTCTCGC	ENO1	0,0,1,8,63	0,0,0,0,0,0,0,0,0,0,0,0,0,0,0,0,0,0,0,0	-3.36	-1.56	-3.86	-3.91	-3.63	-3.04
chr1	9005955	9005973	-	GGGACAGCAGAAGCACCA	CA6	0,1,12,273,2681	0,0,0,0,0,0,0,0,0,0,0,0,0,0,0,1,0,0	-0.948	-0.638	-0.71	-0.563	-0.404	-1.13
chr1	9005997	9006017	-	GGTCCAGTCAGACACATGCT	CA6	0,0,1,8,104	0,0,0,0,0,0,0,0,0,0,0,0,0,0,0,0,0,0,0,0	-0.27	-0.605	-0.777	-0.827	0.997	0.14
chr1	9009324	9009344	+	GGGCACTGGACGAAGCGCAC	CA6	0,0,0,9,75	0,0,0,0,0,0,0,0,0,0,0,0,0,0,0,0,0,0,0,0	-0.626	-0.691	-1.22	-1.38	-0.0928	0.178
chr1	9009352	9009370	+	GCACTACCCCGCCTGTGG	CA6	0,0,3,58,634	0,0,0,0,0,0,0,0,0,0,0,0,0,0,0,0,0,0	-0.731	-1.06	-0.775	-0.157	-0.311	-0.141
chr1	9009430	9009448	+	GAAGGGGCTCAATATGAC	CA6	0,0,5,63,878	0,0,0,0,0,0,0,0,0,0,0,0,0,0,0,0,0,0	-0.248	-0.311	0.351	-0.172	-0.211	-0.897
chr1	9009479	9009499	-	GTGTGGCCATTGTTGACCAT	CA6	0,0,2,5,98	0,0,0,0,0,0,0,0,0,0,0,0,0,0,0,0,0,0,0,0	-0.737	-1.29	-1.22	-1.77	-0.836	-0.787
chr1	9017220	9017238	+	GCGCATGACAGTGGCTGA	CA6	0,0,8,91,1135	0,0,0,0,0,0,0,0,0,0,0,0,0,0,0,0,0,0	-0.604	-0.915	-1.49	-1.08	0.26	-0.396
chr1	9017259	9017277	+	GCAGATGCACTTTCACTG	CA6	0,0,11,148,1527	0,0,0,0,0,0,0,0,0,0,0,0,0,0,0,0,0,0	-1.11	-1.56	-1.05	-1.33	-0.253	-0.623
chr1	9019013	9019030	+	GCCCAAGATGCGCCGGA	CA6	0,0,4,101,1405	0,0,0,0,0,0,0,0,0,0,0,0,0,0,0,0,0	-1.47	-1.26	-1.14	-1.4	-0.712	-0.26
chr1	9027775	9027793	+	GCACTACTACACCTACCA	CA6	0,0,3,56,638	0,0,0,0,0,0,0,0,0,0,0,0,0,0,0,0,0,0	-0.734	-1.08	-0.754	-1.05	-0.795	-0.775
chr1	9075276	9075294	-	GGTGCTTCTGGCGCTCAC	SLC2A7	0,0,4,88,955	0,0,0,0,0,0,0,0,0,0,0,0,0,0,0,0,0,0	0.0714	0.0784	0.374	0.606	0.257	0.348
chr1	9078287	9078307	+	GGTTGCCCAAGATGGCCTGG	SLC2A7	0,0,1,12,147	0,0,0,0,0,0,0,0,0,0,0,0,0,0,0,0,0,0,0,0	0.0382	-0.944	0.255	-0.675	-0.179	-0.105
chr1	9078376	9078394	-	GGCCCCCAAGAACCTGAG	SLC2A7	0,0,2,175,1426	0,0,0,0,0,0,0,0,0,0,0,0,0,0,0,0,0,0	-0.268	-0.603	0.155	1.23	0.667	0.849
chr1	9079318	9079338	-	GGGAGTCAGCAAAGTGGCCA	SLC2A7	0,0,1,26,257	0,0,0,0,0,0,0,0,0,0,0,0,0,0,0,0,0,0,0,0	-0.831	-0.818	-0.346	-0.394	0.739	0.673
chr1	9083003	9083021	-	GTTGGGGTCATTGCTCGT	SLC2A7	0,0,2,39,563	0,0,0,0,0,0,0,0,0,0,0,0,0,0,0,0,0,0	-0.297	-0.526	-0.216	-0.533	-0.257	-0.0764
chr1	9083022	9083040	+	GGCCGCCCAGAGGAAACA	SLC2A7	0,0,3,109,1182	0,0,0,0,0,0,0,0,0,0,0,0,0,0,0,0,0,0	-1.18	-0.381	0.0271	0.624	0.563	0.124
chr1	9083090	9083109	+	GTTGCGTGTCGCTCAAAGT	SLC2A7	0,0,0,1,86	0,0,0,0,0,0,0,0,0,0,0,0,0,0,0,0,0,0,0	-0.334	-1.43	-0.88	-0.627	-0.599	-0.823
chr1	9085056	9085074	+	GAGAGGTTGTAGCCGTAC	SLC2A7	0,0,1,32,391	0,0,0,0,0,0,0,0,0,0,0,0,0,0,0,0,0,0	-0.0339	-0.625	0.0424	0.177	0.0231	-0.228
chr1	9085107	9085125	+	GCCAGCAACAGCGTCGGC	SLC2A7	0,0,1,49,753	0,0,0,0,0,0,0,0,0,0,0,0,0,0,0,0,0,0	-1.64	-0.541	0.802	0.764	-0.526	0.0237
chr1	9101938	9101956	-	GGCCCCTAAAAACCTGCG	SLC2A5	0,0,2,45,568	0,0,0,0,0,0,0,0,0,0,0,0,0,0,0,0,0,0	-1.2	-0.673	-0.694	0.338	-0.905	0.111
chr1	9101964	9101982	-	GTGGTCCCCATGTACTTA	SLC2A5	0,0,2,62,695	0,0,0,0,0,0,0,0,0,0,0,0,0,0,0,0,0,0	-0.231	0.236	0.277	0.218	0.158	0.972
chr1	9107739	9107756	-	GTGCCTGCGATCTTAAT	SLC2A5	0,0,8,97,1681	0,0,0,0,0,0,0,0,0,0,0,0,0,0,0,0,0	-0.417	-0.245	-0.125	-0.25	0.407	-0.167
chr1	9117512	9117532	-	GGCCCCTTGGTGAATAAATT	SLC2A5	0,0,0,8,87	0,0,0,0,0,0,0,0,0,0,0,0,0,0,0,0,0,0,0,0	-1.31	-0.282	-0.601	0.222	1.37	1.12
chr1	9117557	9117577	-	GTGTCCATGTTTCCATTTGG	SLC2A5	0,0,0,18,208	0,0,0,0,0,0,0,0,0,0,0,0,0,0,0,0,0,0,0,0	-0.34	-0.37	0.248	0.154	-0.843	-0.508
chr1	9117584	9117602	+	GACCACAGCAACGTCAAG	SLC2A5	0,1,3,51,840	0,0,0,0,0,0,0,0,0,0,0,0,0,0,0,0,1,0	-0.364	-0.55	0.482	0.0285	-1.78	-0.543
chr1	9117626	9117646	-	GAGACTTACTATGGTAGGAC	SLC2A5	0,0,0,7,80	0,0,0,0,0,0,0,0,0,0,0,0,0,0,0,0,0,0,0,0	-0.698	-0.486	-0.107	0.0209	-0.248	0.79
chr1	9118232	9118250	+	GCCACGTTGTACCCATAC	SLC2A5	0,0,0,15,305	0,0,0,0,0,0,0,0,0,0,0,0,0,0,0,0,0,0	-0.399	-0.747	0.0546	-0.0696	0.122	-0.137
chr1	9118287	9118307	-	GCTGACGCTTGTGCTTGCCC	SLC2A5	0,0,0,10,104	0,0,0,0,0,0,0,0,0,0,0,0,0,0,0,0,0,0,0,0	-0.528	-0.619	-0.0193	-0.0919	0.26	-0.0603
chr1	9129570	9129590	-	GCAACAGGATCAGAGCATGA	SLC2A5	0,0,0,18,180	0,0,0,0,0,0,0,0,0,0,0,0,0,0,0,0,0,0,0,0	-0.593	-0.596	0.796	0.261	0.0162	0.633
chr1	9164673	9164693	-	GGTATCGGGAACACGTTTCA	GPR157	0,0,0,1,51	0,0,0,0,0,0,0,0,0,0,0,0,0,0,0,0,0,0,0,0	-1.16	-0.499	-0.72	-0.266	-0.518	-0.557
chr1	9171335	9171353	+	GCTCTGTTGATGTGCTTC	GPR157	0,0,5,137,1506	0,0,0,0,0,0,0,0,0,0,0,0,0,0,0,0,0,0	0.652	1.4	1.58	0.993	0.582	0.876
chr1	9171360	9171380	-	GCTGCCTCTGCTGTACCTCC	GPR157	0,0,1,42,308	0,0,0,0,0,0,0,0,0,0,0,0,0,0,0,0,0,0,0,0	-0.168	-0.381	-0.286	-0.182	0.706	0.331
chr1	9171402	9171422	-	GCTGCTGACGGGGAAGCTGT	GPR157	0,0,1,21,190	0,0,0,0,0,0,0,0,0,0,0,0,0,0,0,0,0,0,0,0	-1.33	-1.39	-1.66	-1.28	-0.371	-0.302
chr1	9171518	9171536	+	GCCACAGTGATGACCAAC	GPR157	0,0,2,118,1142	0,0,0,0,0,0,0,0,0,0,0,0,0,0,0,0,0,0	-0.326	-0.169	-0.00206	-0.0297	0.378	0.0315
chr1	9188881	9188899	+	GCACTCCGTAGAAGTAGG	GPR157	0,0,1,34,436	0,0,0,0,0,0,0,0,0,0,0,0,0,0,0,0,0,0	-0.531	-0.603	-0.698	0.256	0.619	1.13
chr1	9188948	9188966	-	GACCTGCGCAGCCGGGCA	GPR157	0,1,9,212,1656	0,0,0,0,0,0,0,0,0,0,0,0,0,0,0,0,1,0	-0.504	0.0287	0.308	0.619	0.557	0.513
chr1	9188972	9188991	-	GGTGGCCACGCACGCCCTG	GPR157	0,0,0,31,354	0,0,0,0,0,0,0,0,0,0,0,0,0,0,0,0,0,0,0	-0.075	-0.751	-1.55	0.423	0.812	0.905
chr1	9189006	9189024	-	GTGCGCACTCTCCGCGCT	GPR157	0,0,0,26,317	0,0,0,0,0,0,0,0,0,0,0,0,0,0,0,0,0,0	0.535	-0.162	-0.0669	-0.78	-0.934	-1.93
chr1	9304995	9305012	+	GTGGAATATGCTCATAG	H6PD	0,0,17,266,2978	0,0,0,0,0,0,0,0,0,0,0,0,0,0,0,0,0	-1.2	-1.66	0.222	-0.0256	-0.808	-1.25
chr1	9305030	9305050	-	GGCTTGCAGGCAGCCCAGAA	H6PD	0,0,0,30,363	0,0,0,0,0,0,0,0,0,0,0,0,0,0,0,0,0,0,0,0	-0.915	-0.667	-1.33	-0.345	0.643	0.618
chr1	9305136	9305154	-	GCTTCATCCAGGTACAGC	H6PD	0,0,11,128,1183	0,0,0,0,0,0,0,0,0,0,0,0,0,0,0,0,0,0	-0.791	-0.873	-1.69	-1.38	-0.958	-1.4
chr1	9305203	9305221	-	GAGCTCTTGACCCTGCTT	H6PD	0,0,7,106,1098	0,0,0,0,0,0,0,0,0,0,0,0,0,0,0,0,0,0	-0.714	-0.457	-0.736	-0.718	-0.12	-0.468
chr1	9305313	9305330	+	GTACCGCCAACTGAAGA	H6PD	0,0,3,123,1821	0,0,0,0,0,0,0,0,0,0,0,0,0,0,0,0,0	-1.14	-0.777	-1.27	-1.34	-0.861	-1.19
chr1	9307056	9307074	+	GAACCGCAAGGCTTTGGA	H6PD	0,0,1,84,1067	0,0,0,0,0,0,0,0,0,0,0,0,0,0,0,0,0,0	-0.116	-0.543	-0.0669	1.4	0.953	0.331
chr1	9307083	9307103	+	GAACCGGCACCATGTGGAGC	H6PD	0,0,0,6,86	0,0,0,0,0,0,0,0,0,0,0,0,0,0,0,0,0,0,0,0	-1.07	-1.94	-1.06	-1.26	-0.569	-1.13
chr1	9322283	9322301	+	GAGGGGCAGTGCCGTCGT	H6PD	0,0,7,54,801	0,0,0,0,0,0,0,0,0,0,0,0,0,0,0,0,0,0	-0.553	-0.933	-1.62	-0.767	-1.07	-0.894
chr1	9323592	9323610	-	GGCACGCCCTCCCAGCGA	H6PD	0,0,2,75,864	0,0,0,0,0,0,0,0,0,0,0,0,0,0,0,0,0,0	-1.09	-1.52	-0.584	-0.656	-0.906	-0.827
chr1	9323641	9323659	+	GAGAGAGTGGGCTACGCT	H6PD	0,0,4,80,1106	0,0,0,0,0,0,0,0,0,0,0,0,0,0,0,0,0,0	-0.392	-0.227	0.0712	-0.328	-0.187	-0.353
chr1	9415972	9415992	+	GGATCAAGACTGTGGACATG	SPSB1	0,0,0,9,149	0,0,0,0,0,0,0,0,0,0,0,0,0,0,0,0,0,0,0,0	-0.263	-0.266	-0.924	-0.92	-1.14	-0.898
chr1	9416002	9416020	-	GCTTCAGGGGCCTGTACG	SPSB1	0,0,4,77,855	0,0,0,0,0,0,0,0,0,0,0,0,0,0,0,0,0,0	-1.09	-0.384	-0.828	-0.281	-0.302	-0.207
chr1	9416030	9416050	-	GCTTGCAGTAATCCAGACCC	SPSB1	0,0,0,11,105	0,0,0,0,0,0,0,0,0,0,0,0,0,0,0,0,0,0,0,0	-0.814	-0.708	-0.782	-1.03	-2.39	-1.42
chr1	9416053	9416071	-	GTAGCAGATCCAGCCGGG	SPSB1	0,0,1,57,709	0,0,0,0,0,0,0,0,0,0,0,0,0,0,0,0,0,0	-0.484	-0.346	-0.558	-0.447	-0.225	-0.415
chr1	9416092	9416110	-	GCAGCAGCTGGACATCAT	SPSB1	0,0,9,172,1667	0,0,0,0,0,0,0,0,0,0,0,0,0,0,0,0,0,0	0.168	-0.0266	0.251	0.068	-0.802	-0.767
chr1	9416160	9416178	+	GACAAGCTCATCTTTCAC	SPSB1	0,0,7,100,987	0,0,0,0,0,0,0,0,0,0,0,0,0,0,0,0,0,0	-0.222	-1.28	-0.768	-0.48	-1.69	-1.27
chr1	9416195	9416213	+	GAGCACGGACGCTATCAG	SPSB1	0,0,3,32,361	0,0,0,0,0,0,0,0,0,0,0,0,0,0,0,0,0,0	-0.145	-0.551	0.151	0.0128	-0.549	-0.95
chr1	9416258	9416276	+	GTGGGCCATGAGACAGCG	SPSB1	0,0,7,107,1170	0,0,0,0,0,0,0,0,0,0,0,0,0,0,0,0,0,0	-0.515	-0.0729	-0.463	-0.871	-2.16	-1.15
chr1	9427525	9427542	+	GGATTTGTGCCGTCGCT	SPSB1	0,0,2,72,1055	0,0,0,0,0,0,0,0,0,0,0,0,0,0,0,0,0	-0.932	-0.466	-0.95	-1.12	-0.304	-0.505
chr1	9599782	9599800	+	GCTGCTTCACCTCTTCGC	SLC25A33	1,0,5,110,1047	0,0,0,0,0,0,0,0,0,0,0,0,0,0,0,0,0,0	-1.42	-1.69	-2.25	-3.16	-2.05	-2.17
chr1	9613720	9613739	-	GTGTCTTAATGACTTCTAG	SLC25A33	1,0,2,23,347	0,0,0,0,0,0,0,0,0,0,0,0,0,0,0,0,0,0,0	-2.95	-1.5	-0.688	-1.39	-2.44	-1.91
chr1	9613766	9613784	+	GGACAGTCTACTATCCTC	SLC25A33	1,0,4,51,600	0,0,0,0,0,0,0,0,0,0,0,0,0,0,0,0,0,0	-0.875	-1.03	-0.939	-0.82	-1.26	-1.9
chr1	9613794	9613812	+	GGGGACCATTAGTGGAGC	SLC25A33	1,0,1,76,1046	0,0,0,0,0,0,0,0,0,0,0,0,0,0,0,0,0,0	-0.762	-1.27	-0.647	-1.04	-1.38	-0.775
chr1	9627379	9627397	+	GAGGCTTGGGTCCAAATT	SLC25A33	1,1,4,118,1024	0,0,0,0,0,0,0,0,0,0,0,0,0,0,0,0,0,1	-1.01	-1.52	-0.341	-0.687	-0.952	-1.78
chr1	9642358	9642377	+	GTCATAAGGACGAGGCTCC	SLC25A33	0,1,1,15,200	0,0,1,0,0,0,0,0,0,0,0,0,0,0,0,0,0,0,0	-1.16	-0.546	-0.857	-1.44	-2.05	-1.13
chr1	9642423	9642442	-	GCCTTCTTCCCGGAACACC	SLC25A33	0,1,0,28,391	0,0,0,0,0,0,0,0,0,0,1,0,0,0,0,0,0,0,0	-0.876	-0.318	-0.845	-2.33	-1.48	-1.4
chr1	9642447	9642464	-	GTCCTCTATAAAAGGCA	SLC25A33	0,1,25,357,3581	0,0,0,0,0,0,0,0,0,0,0,0,0,0,0,0,1	-0.695	-0.523	-1.72	-1.39	-0.702	-1.33
chr1	9642474	9642492	-	GGGATCTGCCGGATAAGC	SLC25A33	0,1,1,51,685	0,0,0,0,0,0,1,0,0,0,0,0,0,0,0,0,0,0	-0.514	0.112	-0.192	-0.203	-0.936	-1.11
chr1	9642483	9642502	-	GGCAGTATTTGGGATCTGC	SLC25A33	0,1,3,40,396	0,0,0,0,0,0,0,0,0,0,0,0,0,0,0,0,1,0,0	-1.1	-1.34	-1.19	-1.33	-1.77	-1.11
chr1	9655957	9655975	-	GTTGACCATCGTGTGCGT	TMEM201	0,0,0,16,289	0,0,0,0,0,0,0,0,0,0,0,0,0,0,0,0,0,0	0.499	0.0779	-0.163	-0.0588	-0.365	-0.788
chr1	9656008	9656026	-	GCAGTTGCGGTTCCCATA	TMEM201	0,0,4,30,492	0,0,0,0,0,0,0,0,0,0,0,0,0,0,0,0,0,0	-0.0869	0.452	0.34	0.641	0.0267	0.601
chr1	9656038	9656056	-	GTTGTACTGCTCGCAGTG	TMEM201	0,0,2,35,515	0,0,0,0,0,0,0,0,0,0,0,0,0,0,0,0,0,0	0.747	0.638	0.797	0.766	0.261	-0.1
chr1	9656954	9656971	+	GGAGCACCTGAACCACG	TMEM201	0,0,26,350,4065	0,0,0,0,0,0,0,0,0,0,0,0,0,0,0,0,0	0.106	-0.461	0.0175	-0.515	-0.153	-0.515
chr1	9656989	9657007	-	GCGAAGGGTCGCGCAGGC	TMEM201	0,0,4,51,718	0,0,0,0,0,0,0,0,0,0,0,0,0,0,0,0,0,0	0.735	0.55	-0.194	0.0411	0.624	0.284
chr1	9657062	9657082	-	GCTTGATCTTGGTGGTCTGG	TMEM201	0,0,0,10,149	0,0,0,0,0,0,0,0,0,0,0,0,0,0,0,0,0,0,0,0	0.647	1.32	0.425	-0.347	-0.21	-1.25
chr1	9658510	9658528	+	GGTATGACGAGGAGGTCG	TMEM201	0,0,2,51,900	0,0,0,0,0,0,0,0,0,0,0,0,0,0,0,0,0,0	-0.0339	-0.123	0.37	0.108	-0.764	-0.212
chr1	9658639	9658657	+	GCCACCAGTTCAAGCGCC	TMEM201	0,0,2,50,730	0,0,0,0,0,0,0,0,0,0,0,0,0,0,0,0,0,0	-0.961	-0.346	-1.02	0.392	0.192	-0.163
chr1	9661175	9661193	-	GGACCGGGGACTTCACGG	TMEM201	0,0,2,35,669	0,0,0,0,0,0,0,0,0,0,0,0,0,0,0,0,0,0	-0.914	-0.126	-0.567	-0.185	-0.354	-0.368
chr1	9661235	9661253	-	GCGCGGTGGTCAGTAGGA	TMEM201	0,0,2,50,645	0,0,0,0,0,0,0,0,0,0,0,0,0,0,0,0,0,0	-0.305	-0.266	-0.857	-0.365	-0.171	-0.463
chr1	9713860	9713878	+	GCCATCTTGGCTGGTGAG	C1ORF200	0,0,18,223,1766	0,0,0,0,0,0,0,0,0,0,0,0,0,0,0,0,0,0	-0.373	-0.781	0.184	0.279	-0.444	0.322
chr1	9713877	9713897	+	GAGGCCTGCTGGCGGCTTCC	C1ORF200	0,0,0,24,260	0,0,0,0,0,0,0,0,0,0,0,0,0,0,0,0,0,0,0,0	-1.15	-0.685	-0.753	0.118	0.602	0.543
chr1	9713915	9713933	+	GGTGCTTTCACAGAATGA	C1ORF200	0,0,14,216,1727	0,0,0,0,0,0,0,0,0,0,0,0,0,0,0,0,0,0	-0.804	0.778	0.508	0.566	0.883	0.986
chr1	9713938	9713956	+	GACACTGGAGTGGGCTGG	C1ORF200	0,0,29,324,3252	0,0,0,0,0,0,0,0,0,0,0,0,0,0,0,0,0,0	-0.0138	0.0493	0.227	-0.314	0.754	-0.154
chr1	9713960	9713980	+	GTGCTCTTAAAACCCAGTTG	C1ORF200	0,0,0,16,101	0,0,0,0,0,0,0,0,0,0,0,0,0,0,0,0,0,0,0,0	-0.701	0.00748	-1.19	-1.76	2.93	2.98
chr1	9714299	9714317	-	GGGGACATCTGCGTGGTC	C1ORF200	0,0,4,69,880	0,0,0,0,0,0,0,0,0,0,0,0,0,0,0,0,0,0	-0.422	-0.655	-0.13	-1.33	0.747	0.439
chr1	9714352	9714370	+	GCCTCAGTCCACGCCGCC	C1ORF200	0,0,4,99,989	0,0,0,0,0,0,0,0,0,0,0,0,0,0,0,0,0,0	-0.177	-0.00489	0.886	0.476	-0.141	0.816
chr1	9714406	9714423	-	GCTAAACATGGTATCGG	C1ORF200	0,0,1,79,1399	0,0,0,0,0,0,0,0,0,0,0,0,0,0,0,0,0	-0.31	-0.583	-0.657	-0.869	-0.541	-0.0308
chr1	9714434	9714452	-	GGCACCCCGTGTGATCTC	C1ORF200	0,0,5,51,718	0,0,0,0,0,0,0,0,0,0,0,0,0,0,0,0,0,0	-0.241	-0.441	0.314	0.211	0.29	-0.0268
chr1	9714455	9714475	+	GGCTGTGCTAAGAACAGGGC	C1ORF200	0,0,0,21,258	0,0,0,0,0,0,0,0,0,0,0,0,0,0,0,0,0,0,0,0	-0.136	0.012	-0.119	-0.0616	-0.266	-0.281
chr1	9770554	9770574	+	GGAGGAGAATCAGAGCGTTG	PIK3CD	0,0,0,10,185	0,0,0,0,0,0,0,0,0,0,0,0,0,0,0,0,0,0,0,0	-1.13	-1.16	-3.28	-2.83	-1.72	-1.91
chr1	9770594	9770612	-	GTTCAGGTAGACCCCTGT	PIK3CD	0,0,4,66,728	0,0,0,0,0,0,0,0,0,0,0,0,0,0,0,0,0,0	-1.34	-1.07	-1.11	-1.85	-2.25	-2.15
chr1	9775627	9775645	+	GCTCTTCCACATGCTCAG	PIK3CD	0,0,11,168,1620	0,0,0,0,0,0,0,0,0,0,0,0,0,0,0,0,0,0	-0.15	-0.781	0.479	0.417	-0.0123	-0.231
chr1	9775753	9775771	+	GCGCCTGGTGGCCCGTGA	PIK3CD	0,0,4,79,1063	0,0,0,0,0,0,0,0,0,0,0,0,0,0,0,0,0,0	-1.11	-0.0671	-1.25	-0.451	0.618	0.225
chr1	9776094	9776112	-	GACCAGAAGGGCCCGGTT	PIK3CD	0,0,3,81,855	0,0,0,0,0,0,0,0,0,0,0,0,0,0,0,0,0,0	-2.88	-2.1	-2.7	-1.62	-2.26	-1.55
chr1	9778798	9778815	+	GACGGTGTCCAGCTCGG	PIK3CD	0,0,16,181,2756	0,0,0,0,0,0,0,0,0,0,0,0,0,0,0,0,0	-1.89	-1.89	-2.78	-4.13	-4.24	-3.93
chr1	9778886	9778904	-	GCAGAGACGGGCCATGCG	PIK3CD	0,0,9,109,1485	0,0,0,0,0,0,0,0,0,0,0,0,0,0,0,0,0,0	-0.0975	-0.399	-1.91	-1.73	-2.76	-2.34
chr1	9780022	9780039	+	GGACCAGCTTAAGACCG	PIK3CD	0,0,2,102,1686	0,0,0,0,0,0,0,0,0,0,0,0,0,0,0,0,0	-1.76	-1.58	-2.16	-2.43	-3.16	-4.08
chr1	9780218	9780236	-	GCGGCGCTATCCGTGTTG	PIK3CD	0,0,1,7,161	0,0,0,0,0,0,0,0,0,0,0,0,0,0,0,0,0,0	-1.54	-1.9	0.117	-0.69	-2.5	-2.84
chr1	9804021	9804039	+	GGCACCCGTGGACATAGA	CLSTN1	0,0,2,85,918	0,0,0,0,0,0,0,0,0,0,0,0,0,0,0,0,0,0	0.147	-0.593	0.0416	0.245	-0.195	-0.486
chr1	9804506	9804524	+	GTCTCATCCACACCGAGA	CLSTN1	0,0,1,36,696	0,0,0,0,0,0,0,0,0,0,0,0,0,0,0,0,0,0	-0.914	-0.728	-0.402	-0.294	-0.448	-0.182
chr1	9804562	9804580	-	GGCAGTGAGGATCCCGGA	CLSTN1	0,0,5,181,2197	0,0,0,0,0,0,0,0,0,0,0,0,0,0,0,0,0,0	-0.541	-0.522	-0.665	-0.446	0.12	-0.00501
chr1	9804612	9804630	+	GTCGTGGCCATTGTCGGT	CLSTN1	0,0,1,22,344	0,0,0,0,0,0,0,0,0,0,0,0,0,0,0,0,0,0	-0.723	-0.384	-0.618	-1.09	-1.91	-1.82
chr1	9804635	9804653	+	GGCCCATGGTCCAGTTGA	CLSTN1	0,0,3,89,1037	0,0,0,0,0,0,0,0,0,0,0,0,0,0,0,0,0,0	-0.4	-0.641	-0.325	-0.242	-1.02	-1.29
chr1	9804674	9804692	+	GCAGCTCGGCAGTGCCCG	CLSTN1	0,0,5,119,1247	0,0,0,0,0,0,0,0,0,0,0,0,0,0,0,0,0,0	-0.871	-0.32	-1.01	-0.647	-0.667	-0.237
chr1	9809619	9809637	+	GGCTCGTCACATGTCTCC	CLSTN1	0,0,1,77,722	0,0,0,0,0,0,0,0,0,0,0,0,0,0,0,0,0,0	-1.36	-1.27	-0.224	-0.709	-0.932	-0.415
chr1	9809894	9809912	-	GTCACTGCCTATGACTGT	CLSTN1	0,0,8,104,1030	0,0,0,0,0,0,0,0,0,0,0,0,0,0,0,0,0,0	-0.646	-0.337	0.00744	-0.49	-0.337	-1.61
chr1	9811588	9811608	+	GCTGAACTGAGGGGAGCAGT	CLSTN1	0,0,0,24,249	0,0,0,0,0,0,0,0,0,0,0,0,0,0,0,0,0,0,0,0	-0.762	-0.614	-0.818	-0.731	-0.512	-0.341
chr1	9811647	9811665	+	GCTTCCCCTCGATGACCG	CLSTN1	0,0,1,37,455	0,0,0,0,0,0,0,0,0,0,0,0,0,0,0,0,0,0	-0.0857	-0.136	0.419	0.0833	0.29	-0.164
chr1	9910816	9910834	-	GTGCAGAGGACGTGGTGA	CTNNBIP1	0,2,17,216,2361	0,0,0,0,0,0,0,0,0,0,2,0,0,0,0,0,0,0	-0.918	-1.17	-0.00225	-0.186	0.292	0.448
chr1	9931251	9931270	+	GATGGAGTGCGGAGGCAGC	CTNNBIP1	0,0,2,80,913	0,0,0,0,0,0,0,0,0,0,0,0,0,0,0,0,0,0,0	-0.386	-0.432	-0.162	-0.403	-0.484	-0.17
chr1	9931295	9931315	-	GTTCCTGCGCACCTATGCAG	CTNNBIP1	0,0,0,1,62	0,0,0,0,0,0,0,0,0,0,0,0,0,0,0,0,0,0,0,0	-0.859	-1.08	-0.76	-0.688	-0.265	-0.462
chr1	9931297	9931317	-	GAGTTCCTGCGCACCTATGC	CTNNBIP1	0,0,0,3,54	0,0,0,0,0,0,0,0,0,0,0,0,0,0,0,0,0,0,0,0	-0.804	-1.11	-0.584	-0.533	-0.0581	-0.393
chr1	9931305	9931325	+	GCGCAGGAACTCCTCCTCGC	CTNNBIP1	0,0,0,6,66	0,0,0,0,0,0,0,0,0,0,0,0,0,0,0,0,0,0,0,0	-0.836	-1.06	-0.422	-0.589	0.491	0.0712
chr1	9932036	9932054	-	GCTCATGCTGCGGAAGAT	CTNNBIP1	0,0,1,49,687	0,0,0,0,0,0,0,0,0,0,0,0,0,0,0,0,0,0	-1.28	-0.468	-0.221	-0.564	1.61	1.03
chr1	9932088	9932107	-	GCTCCCGGGAAGAGTCCGG	CTNNBIP1	0,0,0,15,308	0,0,0,0,0,0,0,0,0,0,0,0,0,0,0,0,0,0,0	-1.5	-2.27	-0.972	-0.532	-1.21	-0.957
chr1	9932091	9932111	-	GGGAGCTCCCGGGAAGAGTC	CTNNBIP1	0,0,0,16,196	0,0,0,0,0,0,0,0,0,0,0,0,0,0,0,0,0,0,0,0	-1.92	-1.6	-2.22	-1.05	-1.57	-1.09
chr1	9932101	9932120	-	GAACCGCGAGGGAGCTCCC	CTNNBIP1	0,0,0,18,292	0,0,0,0,0,0,0,0,0,0,0,0,0,0,0,0,0,0,0	-3.34	-3.17	-1.44	-1.78	-1.15	-0.543
chr1	9932102	9932120	-	GAACCGCGAGGGAGCTCC	CTNNBIP1	0,0,9,40,679	0,0,0,0,0,0,0,0,0,0,0,0,0,0,0,0,0,0	-0.742	-0.57	-1	-1.56	-1.77	-0.497
chr1	9991956	9991974	+	GTAGAGACTTTCTCAAAC	LZIC	0,0,3,127,1104	0,0,0,0,0,0,0,0,0,0,0,0,0,0,0,0,0,0	0.54	0.477	-1.32	-1.71	0.15	0.263
chr1	9992898	9992915	-	GTACACTCAACAGAAAG	LZIC	0,0,15,343,4128	0,0,0,0,0,0,0,0,0,0,0,0,0,0,0,0,0	0.0822	-0.0259	-0.499	-0.895	-0.207	0.257
chr1	9992936	9992954	-	GGATAGAGATCTGATGGT	LZIC	0,0,2,103,1331	0,0,0,0,0,0,0,0,0,0,0,0,0,0,0,0,0,0	0.082	0.408	-0.962	-0.979	-0.661	-0.531
chr1	9994837	9994856	-	GAAACAACCAGGTCAGCTT	LZIC	0,0,1,42,431	0,0,0,0,0,0,0,0,0,0,0,0,0,0,0,0,0,0,0	-0.522	0.16	-2.87	-1.52	-0.372	0.602
chr1	9994859	9994879	+	GCAAACAATCTGATGACCTC	LZIC	0,0,0,9,107	0,0,0,0,0,0,0,0,0,0,0,0,0,0,0,0,0,0,0,0	0.0929	0.249	-0.894	-1.23	-0.22	-1.83
chr1	9995578	9995595	-	GTCTGGAAATATGACTT	LZIC	0,0,42,602,5756	0,0,0,0,0,0,0,0,0,0,0,0,0,0,0,0,0	0.116	0.532	-1.63	-2.19	-0.19	-0.226
chr1	9995638	9995657	-	GAAACCAAAAAGGAAACTC	LZIC	0,0,7,174,1701	0,0,0,0,0,0,0,0,0,0,0,0,0,0,0,0,0,0,0	-0.438	-0.851	-1.65	-1.56	0.639	0.296
chr1	9996586	9996606	-	GCAACAATTACAAGATCTGG	LZIC	0,0,0,9,128	0,0,0,0,0,0,0,0,0,0,0,0,0,0,0,0,0,0,0,0	-0.338	0.571	-1.55	-1.46	2.46	1.76
chr1	9996619	9996639	-	GCAGAATTTAGAAGAACAGT	LZIC	0,0,1,18,244	0,0,0,0,0,0,0,0,0,0,0,0,0,0,0,0,0,0,0,0	-0.213	-0.00701	-3	-2.63	-0.561	-0.497
chr1	9996647	9996667	+	GCTTGTCTCTGTCTTTCCTC	LZIC	0,1,1,45,413	1,0,0,0,0,0,0,0,0,0,0,0,0,0,0,0,0,0,0,0	0.183	0.122	-2.07	-2.86	0.0314	-0.35
chr1	10032166	10032186	-	GATTGAATGAACCACAAGCA	NMNAT1	0,0,2,7,116	0,0,0,0,0,0,0,0,0,0,0,0,0,0,0,0,0,0,0,0	-3.09	-2.92	-3.72	-3.63	-3.36	-3.15
chr1	10032225	10032244	-	GTTCCATTCATGTAGTCCT	NMNAT1	0,2,2,30,396	0,0,0,0,0,0,0,0,0,0,0,1,0,0,1,0,0,0,0	-5.47	-3.92	-6.1	-6.01	-2.97	-2.24
chr1	10035720	10035738	-	GATGACCCGGTGATAGGC	NMNAT1	0,0,4,33,531	0,0,0,0,0,0,0,0,0,0,0,0,0,0,0,0,0,0	-4.82	-4.65	-5.45	-4.99	-2.34	-2.48
chr1	10035750	10035769	+	GCTACCAAGAATTCTAAAT	NMNAT1	0,0,3,40,465	0,0,0,0,0,0,0,0,0,0,0,0,0,0,0,0,0,0,0	-3.27	-3.05	-4.99	-4.25	-0.617	-1.29
chr1	10035803	10035823	+	GGAGTGGAAAGAGACTCTGA	NMNAT1	0,1,0,36,270	0,0,0,0,0,0,0,0,0,0,0,0,0,0,0,0,1,0,0,0	-4.16	-3.99	-4.79	-4.7	-3.22	-2.45
chr1	10041094	10041112	-	GCCTCCAATTTCTCTTGA	NMNAT1	0,1,38,282,1474	0,0,0,0,0,0,0,1,0,0,0,0,0,0,0,0,0,0	-2.76	-2.66	-3.19	-3.45	-0.823	-0.856
chr1	10041130	10041147	-	GAGTAGGTGAGTTCTGC	NMNAT1	0,1,25,381,3958	0,0,0,1,0,0,0,0,0,0,0,0,0,0,0,0,0	-1.58	-2.13	-2.97	-4.4	-1.69	-1.25
chr1	10041158	10041178	-	GTCCACTTCCTCTTCCTTCC	NMNAT1	0,0,3,51,392	0,0,0,0,0,0,0,0,0,0,0,0,0,0,0,0,0,0,0,0	-2.43	-2.7	-3.08	-2.99	-1.92	-2.04
chr1	10042377	10042397	+	GCTGTGTGGGGCAGATTTAT	NMNAT1	0,3,0,9,136	0,0,0,1,0,0,0,0,0,0,0,0,0,0,0,0,0,0,0,2	-5.33	-5.16	-5.96	-5.88	-3.22	-2.34
chr1	10042446	10042466	-	GCCCATAGTTGGCCACGATT	NMNAT1	0,0,0,1,38	0,0,0,0,0,0,0,0,0,0,0,0,0,0,0,0,0,0,0,0	-4.58	-4.41	-5.21	-5.12	-3.26	-3.16
chr1	10057322	10057339	-	GTACCGCTGAGGTCGGC	RBP7	0,0,4,94,1310	0,0,0,0,0,0,0,0,0,0,0,0,0,0,0,0,0	-1.03	-1.29	-1.56	-2.38	-1.55	-1.11
chr1	10057322	10057340	+	GCCGACCTCAGCGGTACT	RBP7	0,0,1,29,334	0,0,0,0,0,0,0,0,0,0,0,0,0,0,0,0,0,0	0.123	0.381	0.267	0.188	-0.732	-0.222
chr1	10057326	10057346	-	GGTCCAAGTACCGCTGAGGT	RBP7	0,0,1,4,39	0,0,0,0,0,0,0,0,0,0,0,0,0,0,0,0,0,0,0,0	-0.601	0.276	-1.09	-0.647	-0.215	0.105
chr1	10057330	10057350	-	GCAGGGTCCAAGTACCGCTG	RBP7	0,0,0,56,210	0,0,0,0,0,0,0,0,0,0,0,0,0,0,0,0,0,0,0,0	-1.12	-0.427	-0.358	-0.296	-2.19	-0.568
chr1	10067673	10067693	+	GAAAGTGATTGAGCAGAATG	RBP7	0,0,0,14,269	0,0,0,0,0,0,0,0,0,0,0,0,0,0,0,0,0,0,0,0	-1.21	-1.38	-1.9	-1.31	-0.98	-0.57
chr1	10067708	10067726	-	GGCTGCTGTTCGTGTGGA	RBP7	0,0,3,123,1303	0,0,0,0,0,0,0,0,0,0,0,0,0,0,0,0,0,0	-0.0554	-0.0678	0.0637	0.107	-0.523	-1.06
chr1	10067761	10067781	+	GAATTTGATGAAGATAACAG	RBP7	0,0,2,21,312	0,0,0,0,0,0,0,0,0,0,0,0,0,0,0,0,0,0,0,0	-1.21	-0.757	-1.46	-0.929	-0.0257	-0.457
chr1	10067767	10067786	+	GATGAAGATAACAGAGGCC	RBP7	0,0,6,130,1060	0,0,0,0,0,0,0,0,0,0,0,0,0,0,0,0,0,0,0	-0.792	-0.481	-0.565	0.606	-0.191	-1.3
chr1	10068235	10068254	+	GGTTATCTGGGACAATGAC	RBP7	0,1,1,32,361	0,0,0,0,0,0,0,0,0,0,0,0,0,0,0,0,1,0,0	-0.925	-1.99	-1.54	-1.86	-1.29	-1.34
chr1	10068303	10068320	-	GTCTCCTTCGATCCAAT	RBP7	0,0,5,105,1474	0,0,0,0,0,0,0,0,0,0,0,0,0,0,0,0,0	0.000773	-0.266	-0.283	-0.512	-0.608	-0.823
chr1	10132095	10132114	+	GGCGCCTTGCACGACTTGC	UBE4B	0,0,1,8,90	0,0,0,0,0,0,0,0,0,0,0,0,0,0,0,0,0,0,0	-0.185	-0.658	0.341	-0.0897	-0.0298	0.0651
chr1	10132136	10132156	-	GGAGAGGTGAGTGGGGTGGT	UBE4B	0,0,6,102,999	0,0,0,0,0,0,0,0,0,0,0,0,0,0,0,0,0,0,0,0	-2.68	-2.14	-3.8	-4.38	-2.98	-2.35
chr1	10132159	10132179	-	GCCCCGGAGGGTTCTCCCTC	UBE4B	0,0,0,9,81	0,0,0,0,0,0,0,0,0,0,0,0,0,0,0,0,0,0,0,0	-2.02	-1.09	-1.35	-0.574	-1.1	-0.877
chr1	10132184	10132201	-	GGGGCTGATGCCGCTAT	UBE4B	0,0,12,202,2096	0,0,0,0,0,0,0,0,0,0,0,0,0,0,0,0,0	-1.85	-1.52	-0.812	-1	-0.726	-0.732
chr1	10132234	10132253	-	GGTAGCTGGGGTCATGTTG	UBE4B	0,0,0,44,537	0,0,0,0,0,0,0,0,0,0,0,0,0,0,0,0,0,0,0	-1.43	-0.996	-1.17	-1.27	-1.95	-1.81
chr1	10155575	10155593	-	GCGTTTCAAGGCTATTAG	UBE4B	0,0,1,25,439	0,0,0,0,0,0,0,0,0,0,0,0,0,0,0,0,0,0	-0.124	-0.166	0.358	0.521	0.668	0.602
chr1	10163069	10163087	+	GTGTCTCTTGGAAGGACC	UBE4B	0,0,7,96,1486	0,0,0,0,0,0,0,0,0,0,0,0,0,0,0,0,0,0	-0.438	-0.278	-0.159	0.102	-0.667	-0.94
chr1	10165663	10165681	-	GTGATGTGGCTGTCAGAC	UBE4B	0,0,11,122,1350	0,0,0,0,0,0,0,0,0,0,0,0,0,0,0,0,0,0	-0.718	-0.232	0.489	-0.411	-1.9	-1.26
chr1	10177609	10177626	-	GGTCGAAACACTCGATG	UBE4B	0,0,1,54,779	0,0,0,0,0,0,0,0,0,0,0,0,0,0,0,0,0	-0.0849	-0.238	-0.136	-0.194	-0.61	-1.09
chr1	10190846	10190864	+	GCAGCATTACTTAGAGCT	UBE4B	0,0,4,98,1349	0,0,0,0,0,0,0,0,0,0,0,0,0,0,0,0,0,0	-0.647	-0.568	-0.203	-0.177	-1.45	-1.26
chr1	10292388	10292408	+	GTCGGGAGCCTCAGTGAAGG	KIF1B	0,0,0,4,125	0,0,0,0,0,0,0,0,0,0,0,0,0,0,0,0,0,0,0,0	-2	-0.958	-1.32	-1.32	-1.75	-0.18
chr1	10292418	10292438	-	GAGAATTGAAGGGCCTTACC	KIF1B	0,0,1,6,97	0,0,0,0,0,0,0,0,0,0,0,0,0,0,0,0,0,0,0,0	-1.22	-0.418	-0.482	-0.0405	0.105	-1.12
chr1	10316339	10316357	-	GTCGAAGCTGAAGGACTT	KIF1B	0,0,5,72,958	0,0,0,0,0,0,0,0,0,0,0,0,0,0,0,0,0,0	-0.0668	-0.156	-0.0436	-0.0373	0.134	-0.653
chr1	10318554	10318573	-	GATGCAAAACAGGGATCTT	KIF1B	0,0,1,39,525	0,0,0,0,0,0,0,0,0,0,0,0,0,0,0,0,0,0,0	-0.169	-0.555	-0.732	-0.0376	-0.298	-0.497
chr1	10318583	10318602	+	GTGTACAATGACATTGGCA	KIF1B	0,0,1,21,357	0,0,0,0,0,0,0,0,0,0,0,0,0,0,0,0,0,0,0	-0.525	-0.895	-0.123	-0.443	-0.812	-1.17
chr1	10318609	10318627	+	GCTCTTACACGCCTTTGA	KIF1B	0,0,1,41,571	0,0,0,0,0,0,0,0,0,0,0,0,0,0,0,0,0,0	-0.175	0.805	0.699	0.223	--	--
chr1	10318690	10318710	+	GGGTAAACAAGAAGAAAGCC	KIF1B	0,0,1,32,349	0,0,0,0,0,0,0,0,0,0,0,0,0,0,0,0,0,0,0,0	-2.81	-1.08	-1.42	-0.485	-1.33	-1.61
chr1	10327536	10327554	-	GGACAGATCCTCCACATA	KIF1B	0,0,9,120,945	0,0,0,0,0,0,0,0,0,0,0,0,0,0,0,0,0,0	-0.616	-0.521	-0.843	-0.759	-1.21	-0.711
chr1	10327584	10327602	+	GCTGACCTCATGGATGCT	KIF1B	0,0,7,103,1180	0,0,0,0,0,0,0,0,0,0,0,0,0,0,0,0,0,0	-0.389	-0.757	-0.0158	-0.318	-1.02	-1.17
chr1	10331604	10331622	+	GATTCAACTGGTGCCAAA	KIF1B	0,0,3,65,887	0,0,0,0,0,0,0,0,0,0,0,0,0,0,0,0,0,0	-0.422	-0.483	-0.293	-0.126	-0.447	-1.08
chr1	10459689	10459708	+	GACATCGCGCTGATCGGAT	PGD	0,0,1,2,37	0,0,0,0,0,0,0,0,0,0,0,0,0,0,0,0,0,0,0	-3.94	-5.03	-1.97	-3.39	-4.54	-5.26
chr1	10459700	10459718	+	GATCGGATTGGCCGTCAT	PGD	0,0,2,18,187	0,0,0,0,0,0,0,0,0,0,0,0,0,0,0,0,0,0	-4.31	-5.54	-2.81	-2.26	-3.05	-3.83
chr1	10460477	10460497	-	GGCCAAGAAATCATCAACTT	PGD	0,2,0,9,129	1,0,0,0,0,0,0,0,0,0,0,0,0,0,0,1,0,0,0,0	-2.76	-2.59	-0.828	-0.356	-2.1	-0.234
chr1	10460555	10460573	-	GCCGGGGCTTCTTCAGCT	PGD	0,1,5,135,1938	0,0,1,0,0,0,0,0,0,0,0,0,0,0,0,0,0,0	-5.26	-5.09	-5.75	-5.04	-4.53	-4.73
chr1	10464218	10464236	+	GACGGTGCCGAGACCTCA	PGD	0,1,6,36,608	0,0,0,0,0,0,0,0,0,1,0,0,0,0,0,0,0,0	-5.95	-5.77	-6.57	-6.11	-4.53	-6
chr1	10464293	10464310	-	GAGCGATGGGCCATACC	PGD	0,0,11,143,1784	0,0,0,0,0,0,0,0,0,0,0,0,0,0,0,0,0	-6.84	-6.43	-5.51	-6.6	-5.81	-4.84
chr1	10468176	10468194	+	GGAGAACCCTGCTGTGAC	PGD	0,0,14,191,2078	0,0,0,0,0,0,0,0,0,0,0,0,0,0,0,0,0,0	-0.517	-0.416	-1.05	-1.43	-0.929	-1.3
chr1	10471497	10471516	-	GTGCACCATCTTCACGAAG	PGD	0,0,1,19,265	0,0,0,0,0,0,0,0,0,0,0,0,0,0,0,0,0,0,0	-4.23	-4.06	-4.73	-4.78	-3.36	-3.53
chr1	10471581	10471601	+	GGGCATGGCGCAGGACGAGA	PGD	0,0,1,13,228	0,0,0,0,0,0,0,0,0,0,0,0,0,0,0,0,0,0,0,0	-4.56	-4.39	-5.05	-5.1	-4.82	-4.24
chr1	10490596	10490615	-	GAGAATCGCTGCTGCTCCT	APITD1	0,0,2,37,450	0,0,0,0,0,0,0,0,0,0,0,0,0,0,0,0,0,0,0	-0.484	-0.24	-1.05	-0.689	-0.783	-1.13
chr1	10493906	10493926	+	GGCAGCAGTTCACTATACTG	APITD1	0,0,0,4,75	0,0,0,0,0,0,0,0,0,0,0,0,0,0,0,0,0,0,0,0	-0.76	-1	-1.09	-0.906	-2.09	-0.835
chr1	10493907	10493927	+	GCAGCAGTTCACTATACTGT	APITD1	0,0,0,5,54	0,0,0,0,0,0,0,0,0,0,0,0,0,0,0,0,0,0,0,0	-1.65	-1.56	-1.12	-0.952	-1.64	-1.5
chr1	10493969	10493989	+	GTTCAGCAAACAGACCATTG	APITD1	0,0,1,12,110	0,0,0,0,0,0,0,0,0,0,0,0,0,0,0,0,0,0,0,0	-2.41	-2.19	-0.73	-0.527	-1.58	-1.29
chr1	10493986	10494004	-	GCTCCGAAATGGCCGCAA	APITD1	0,0,1,30,505	0,0,0,0,0,0,0,0,0,0,0,0,0,0,0,0,0,0	-1.23	-1.49	-1.04	-0.755	-0.0702	0.00229
chr1	10494725	10494744	-	GCAAACATTTCAAGGTCTT	APITD1	0,0,6,73,621	0,0,0,0,0,0,0,0,0,0,0,0,0,0,0,0,0,0,0	0.237	0.377	-1.23	-0.603	-1.45	-1.75
chr1	10500434	10500452	+	GATGTGAAGCTCTTAGCC	APITD1	0,0,11,121,1430	0,0,0,0,0,0,0,0,0,0,0,0,0,0,0,0,0,0	0.536	0.444	0.259	0.379	-2.08	-0.898
chr1	10502401	10502420	+	GGATGGAAGCAAAAATTCA	APITD1-CORT	0,0,4,87,1030	0,0,0,0,0,0,0,0,0,0,0,0,0,0,0,0,0,0,0	0.185	1.23	-0.711	-0.356	-0.732	0.00877
chr1	10510132	10510151	+	GTATAGACACAAAAACAGC	CORT	0,0,2,56,744	0,0,0,0,0,0,0,0,0,0,0,0,0,0,0,0,0,0,0	-0.0506	0.23	-0.364	-0.592	0.0782	0.136
chr1	10510175	10510195	-	GTCTCTTCTTTGGAGCTTGG	CORT	0,0,0,8,183	0,0,0,0,0,0,0,0,0,0,0,0,0,0,0,0,0,0,0,0	0.543	0.498	-0.196	0.191	0.938	0.786
chr1	10510286	10510305	-	GCAGGAGGCCGGGGGACAA	CORT	0,0,11,118,1169	0,0,0,0,0,0,0,0,0,0,0,0,0,0,0,0,0,0,0	-2.36	-2.19	-2.99	-2.91	-2.63	-2.42
chr1	10510306	10510326	+	GCTGCTGCTCTCCGGGGCCA	CORT	0,0,3,60,378	0,0,0,0,0,0,0,0,0,0,0,0,0,0,0,0,0,0,0,0	-0.214	0.144	-1.02	-0.258	-0.67	-0.422
chr1	10510346	10510364	-	GGTGGGGCCACCCTCCAG	CORT	0,0,10,158,1460	0,0,0,0,0,0,0,0,0,0,0,0,0,0,0,0,0,0	-1.82	-2.29	-1.52	-1.88	-0.472	-0.621
chr1	10511438	10511457	+	GCAGGAAGCGGCAGGAATA	CORT	0,1,11,57,821	0,0,0,0,0,0,0,0,0,0,0,0,0,0,1,0,0,0,0	-0.141	0.508	-0.574	0.299	-0.129	0.516
chr1	10511467	10511487	+	GCCTCCTGACTTTCCTCGCT	CORT	0,0,1,4,188	0,0,0,0,0,0,0,0,0,0,0,0,0,0,0,0,0,0,0,0	0.566	0.836	-0.00594	0.124	0.481	0.33
chr1	10511547	10511567	+	GAGGTGGCCAGGCGGCAGGA	CORT	0,0,3,48,493	0,0,0,0,0,0,0,0,0,0,0,0,0,0,0,0,0,0,0,0	-1.04	-1	-1.68	-1.65	-0.712	-1.19
chr1	10511578	10511596	-	GGCGCGCAGATTGCTGGG	CORT	0,0,2,53,730	0,0,0,0,0,0,0,0,0,0,0,0,0,0,0,0,0,0	0.865	0.776	0.285	0.243	0.152	-0.27
chr1	10523245	10523265	-	GTCCAAAGCTGCCTTTGGTG	DFFA	0,0,3,27,242	0,0,0,0,0,0,0,0,0,0,0,0,0,0,0,0,0,0,0,0	-0.142	-0.0921	-0.605	-0.438	0.42	0.42
chr1	10527260	10527278	-	GCATCATCCTCCTATCAG	DFFA	0,0,6,74,961	0,0,0,0,0,0,0,0,0,0,0,0,0,0,0,0,0,0	0.0581	-0.273	-0.0034	-0.27	-0.746	-1.01
chr1	10527284	10527302	+	GATCTTCTTTCAGCTGCC	DFFA	0,1,6,148,1594	0,1,0,0,0,0,0,0,0,0,0,0,0,0,0,0,0,0	0.8	0.637	0.325	0.584	0.566	0.0491
chr1	10527332	10527351	-	GTAGATGAAACAGACAGCG	DFFA	0,1,0,31,430	0,0,0,0,0,0,0,0,0,0,0,0,0,0,0,0,0,1,0	0.267	0.0365	0.136	-0.829	0.0619	0.679
chr1	10529251	10529268	-	GGCTAGTAATGAGAAAT	DFFA	0,1,21,373,4233	0,0,0,1,0,0,0,0,0,0,0,0,0,0,0,0,0	-0.259	-0.724	-0.642	-0.21	-0.623	-0.724
chr1	10529271	10529291	+	GCCACAAACTTAGTATTGGA	DFFA	0,0,0,4,77	0,0,0,0,0,0,0,0,0,0,0,0,0,0,0,0,0,0,0,0	0.00988	0.0299	-0.317	-0.117	-0.702	-0.709
chr1	10529358	10529377	+	GGTGTCAGGGACTTATCAA	DFFA	0,0,1,32,327	0,0,0,0,0,0,0,0,0,0,0,0,0,0,0,0,0,0,0	-0.179	-0.305	0.165	0.457	0.272	-0.095
chr1	10532415	10532433	-	GCCGCGAACAGCACGGCG	DFFA	0,0,1,36,373	0,0,0,0,0,0,0,0,0,0,0,0,0,0,0,0,0,0	0.038	-0.0609	1.12	0.914	0.447	0.19
chr1	10532437	10532455	+	GTTGCGGCGCAGCAGACA	DFFA	0,0,3,43,508	0,0,0,0,0,0,0,0,0,0,0,0,0,0,0,0,0,0	-0.347	-0.439	-0.0437	0.151	-0.414	-0.762
chr1	10532495	10532513	-	GGAGGTGACCGGGGACGC	DFFA	0,0,16,229,2159	0,0,0,0,0,0,0,0,0,0,0,0,0,0,0,0,0,0	-0.822	-0.276	0.199	-0.0418	-0.511	-0.592
chr1	10535033	10535052	-	GGCTGCTCTGCCTGCTCCG	PEX14	0,0,6,102,829	0,0,0,0,0,0,0,0,0,0,0,0,0,0,0,0,0,0,0	-1.27	-1.96	-0.641	-0.821	-0.692	-0.674
chr1	10596276	10596294	-	GTAGAAACTTCACTGCCG	PEX14	0,0,2,47,647	0,0,0,0,0,0,0,0,0,0,0,0,0,0,0,0,0,0	-0.241	-0.105	0.477	0.447	0.0524	-0.0232
chr1	10596319	10596337	-	GCTCTCCTGGTTGCAAGT	PEX14	0,0,6,116,1108	0,0,0,0,0,0,0,0,0,0,0,0,0,0,0,0,0,0	-1.36	-1.52	-0.954	-1.08	-0.157	-0.662
chr1	10659344	10659364	+	GCCGATGAGCCTTCGTCCTT	PEX14	0,0,0,1,22	0,0,0,0,0,0,0,0,0,0,0,0,0,0,0,0,0,0,0,0	-0.961	-0.789	-0.742	-0.333	0.463	0.842
chr1	10659399	10659418	-	GGCTGAGATATGAGGTGAG	PEX14	0,0,1,95,900	0,0,0,0,0,0,0,0,0,0,0,0,0,0,0,0,0,0,0	-0.974	-1.53	-0.387	-0.299	-0.133	-0.0866
chr1	10678406	10678424	+	GGCGAGATTACGGCGCCC	PEX14	0,0,0,20,239	0,0,0,0,0,0,0,0,0,0,0,0,0,0,0,0,0,0	-0.364	0.111	-0.56	0.664	0.285	0.045
chr1	10683083	10683101	+	GCTCCCCCTCATCCTGGG	PEX14	0,0,23,254,2220	0,0,0,0,0,0,0,0,0,0,0,0,0,0,0,0,0,0	-1.16	-0.863	-0.665	-0.465	-2.12	-0.472
chr1	10683110	10683129	+	GGACAGAAAGCAGCTGGAG	PEX14	0,0,13,159,1240	0,0,0,0,0,0,0,0,0,0,0,0,0,0,0,0,0,0,0	-1.94	-1.56	-1.11	-0.723	0.208	-0.826
chr1	10683138	10683158	+	GCCGGTCTCTCTGAGCTGAG	PEX14	0,0,1,17,155	0,0,0,0,0,0,0,0,0,0,0,0,0,0,0,0,0,0,0,0	-1	-0.877	-1.06	-0.605	-0.128	0.0814
chr1	10684417	10684435	-	GCTCCTGGACGGAGGCGA	PEX14	0,0,7,116,1300	0,0,0,0,0,0,0,0,0,0,0,0,0,0,0,0,0,0	-1.11	-1.47	-0.758	-0.304	-0.429	-1.43
chr1	10720116	10720134	+	GGGGCCGCAGATTCTCGC	CASZ1	0,0,8,52,712	0,0,0,0,0,0,0,0,0,0,0,0,0,0,0,0,0,0	-0.69	-0.556	-0.464	0.0262	0.076	0.281
chr1	10720401	10720419	+	GCTTGCTGAGGGTATCCT	CASZ1	0,0,2,100,1173	0,0,0,0,0,0,0,0,0,0,0,0,0,0,0,0,0,0	-0.183	-0.236	-0.175	-0.258	0.262	-0.209
chr1	10720467	10720485	-	GCTTTGAGAAGCTGCACG	CASZ1	0,0,9,143,1627	0,0,0,0,0,0,0,0,0,0,0,0,0,0,0,0,0,0	0.214	0.129	0.144	0.0414	0.95	0.503
chr1	10720500	10720517	+	GCTCGTCCCGCGTGTTC	CASZ1	0,0,1,42,771	0,0,0,0,0,0,0,0,0,0,0,0,0,0,0,0,0	--	--	-0.482	--	--	0.0878
chr1	10720575	10720593	-	GAGAGGCCTCCTCGCTGC	CASZ1	0,0,10,120,1304	0,0,0,0,0,0,0,0,0,0,0,0,0,0,0,0,0,0	-1.75	-0.337	-0.253	-1.35	-0.165	0.647
chr1	10725327	10725345	-	GGCACCCACACCCGTGTT	CASZ1	0,0,2,68,1179	0,0,0,0,0,0,0,0,0,0,0,0,0,0,0,0,0,0	-0.514	-0.735	-0.312	-0.355	-0.42	-0.334
chr1	10725373	10725391	-	GGGCAGTGATCGAGAAGT	CASZ1	0,0,4,82,1248	0,0,0,0,0,0,0,0,0,0,0,0,0,0,0,0,0,0	-0.373	-0.694	-0.349	-0.377	-0.0973	0.381
chr1	10725495	10725515	-	GTGGAGAAGCGAGCTGACGC	CASZ1	0,0,0,4,99	0,0,0,0,0,0,0,0,0,0,0,0,0,0,0,0,0,0,0,0	-0.262	-0.412	-0.436	-1.54	1.41	1.97
chr1	10725569	10725587	+	GCGTTTGGGCGCCATGGC	CASZ1	0,0,0,51,785	0,0,0,0,0,0,0,0,0,0,0,0,0,0,0,0,0,0	-0.975	-1.06	-1.07	-0.028	-0.58	-1.4
chr1	10725597	10725616	+	GCAGGCGGGTCCGTGCACC	CASZ1	0,0,1,20,247	0,0,0,0,0,0,0,0,0,0,0,0,0,0,0,0,0,0,0	-0.745	-0.705	-0.486	-0.447	-0.102	-0.0597
chr1	11008863	11008881	+	GCCGGTTTGGCTGTTTGC	C1ORF127	0,0,1,55,604	0,0,0,0,0,0,0,0,0,0,0,0,0,0,0,0,0,0	-1.32	-0.92	-0.0584	0.0378	-0.266	-0.757
chr1	11014119	11014137	+	GCCATCTCGGCAAATTCC	C1ORF127	0,0,1,61,818	0,0,0,0,0,0,0,0,0,0,0,0,0,0,0,0,0,0	-0.958	-0.469	1.16	0.902	0.672	0.559
chr1	11014173	11014191	+	GGGGTTCCTCCGACTTCT	C1ORF127	0,0,3,66,768	0,0,0,0,0,0,0,0,0,0,0,0,0,0,0,0,0,0	-0.666	0.0414	-0.336	0.196	0.221	0.342
chr1	11015181	11015201	+	GACTAGACCCAGTCTCTGCT	C1ORF127	0,0,0,11,103	0,0,0,0,0,0,0,0,0,0,0,0,0,0,0,0,0,0,0,0	-0.672	-1.19	-0.389	-0.625	0.44	0.108
chr1	11015222	11015242	-	GTCATTCCAGCCAGAGTCGG	C1ORF127	0,0,1,14,131	0,0,0,0,0,0,0,0,0,0,0,0,0,0,0,0,0,0,0,0	-0.685	-0.645	-0.523	-0.265	-0.0324	-0.107
chr1	11017686	11017706	+	GAAGGCCTTGTCTCGGGCTT	C1ORF127	0,0,0,9,86	0,0,0,0,0,0,0,0,0,0,0,0,0,0,0,0,0,0,0,0	0.325	-0.255	0.667	0.492	0.628	0.2
chr1	11017737	11017755	-	GCCTGATGGGACTGTATG	C1ORF127	0,0,5,121,1180	0,0,0,0,0,0,0,0,0,0,0,0,0,0,0,0,0,0	0.403	-0.116	0.411	0.326	0.169	-0.0325
chr1	11017785	11017803	-	GGCTGCTGTCCCTTCGAG	C1ORF127	0,0,12,171,1117	0,0,0,0,0,0,0,0,0,0,0,0,0,0,0,0,0,0	-0.421	-0.508	0.000208	0.038	0.381	0.0114
chr1	11018772	11018791	+	GTCTATTGTCCCTCCACAG	C1ORF127	0,0,1,24,292	0,0,0,0,0,0,0,0,0,0,0,0,0,0,0,0,0,0,0	-0.167	-0.414	-0.492	-0.172	0.757	0.283
chr1	11024224	11024242	-	GATGCTAAGGTCAAGGCT	C1ORF127	0,0,10,166,1353	0,0,0,0,0,0,0,0,0,0,0,0,0,0,0,0,0,0	0.109	-0.558	-0.682	-0.909	-0.501	-0.722
chr1	11073853	11073872	+	GGGACGGTGCTGCTCTCCA	TARDBP	0,2,7,47,541	0,0,0,0,0,0,0,0,0,0,0,0,0,0,2,0,0,0,0	-2.67	-2.5	-3.3	-3.21	-2.94	-2.73
chr1	11073893	11073913	+	GGGCGTGTGGGCTTCGCTAC	TARDBP	0,1,0,5,44	0,0,0,0,0,0,0,0,0,0,0,0,0,0,0,0,0,0,1,0	-3.96	-2.88	-5.27	-5.18	-4.9	-4.7
chr1	11073930	11073950	+	GTGTATGAGAGGTGTCCGGC	TARDBP	0,2,2,2,57	1,0,0,0,0,0,0,0,0,0,0,0,0,0,0,0,0,0,0,1	-3.21	-3.32	-4.34	-5.14	-4.98	-5.03
chr1	11073975	11073995	-	GATTTCCCCAGCCAGCATCT	TARDBP	0,1,2,20,147	0,0,0,0,0,0,0,0,0,0,0,0,0,0,0,0,0,0,0,1	-1.89	-1.58	-4.1	-4.01	-3.74	-3.53
chr1	11077021	11077040	-	GGTACTAAAATACTCTTTC	TARDBP	0,0,5,39,420	0,0,0,0,0,0,0,0,0,0,0,0,0,0,0,0,0,0,0	-2.62	-2.61	-4.15	-3.72	-4.37	-4.16
chr1	11078880	11078900	+	GACATATGATAGATGGACGA	TARDBP	0,2,1,8,80	1,0,0,0,0,0,0,0,0,0,0,0,0,0,0,0,0,1,0,0	-1.87	-1.7	-4.16	-4.45	-4.17	-3.97
chr1	11080564	11080584	+	GGGAGTTCTTCTCTCAGTAC	TARDBP	0,1,1,7,83	0,0,0,0,0,0,0,0,0,0,0,0,0,0,0,0,0,0,0,1	-1.75	-1.73	-4.73	-4.65	-4.37	-3.32
chr1	11082247	11082264	-	GCTATTGTGCTTAGGTT	TARDBP	0,1,15,283,3465	0,0,0,1,0,0,0,0,0,0,0,0,0,0,0,0,0	-0.235	-0.597	-2.15	-2.21	-2.99	-2.98
chr1	11082324	11082344	+	GGTGGATTTGGTAATAGCAG	TARDBP	0,1,2,10,127	0,0,0,0,0,0,0,0,0,0,0,0,0,0,0,0,0,1,0,0	-0.593	-0.522	-0.895	-0.962	-0.635	-0.733
chr1	11082458	11082476	+	GAGCAGTTGGGGTATGAT	TARDBP	0,1,1,104,1378	0,0,0,0,0,0,0,0,0,0,0,0,0,0,0,1,0,0	0.275	0.191	0.0928	-0.489	-2.5	-1.44
chr1	11105466	11105484	+	GAGCAGGTGCGCTTGTTA	MASP2	0,0,1,40,608	0,0,0,0,0,0,0,0,0,0,0,0,0,0,0,0,0,0	-0.355	-1.02	-0.253	-0.33	0.0736	0.000381
chr1	11106628	11106646	+	GGCCTCGAACCCCGTGAA	MASP2	0,0,1,45,474	0,0,0,0,0,0,0,0,0,0,0,0,0,0,0,0,0,0	-1.43	-1.13	-0.514	-0.665	-0.504	-0.527
chr1	11106670	11106690	+	GCGGAAGGTAATGTCCAGGC	MASP2	0,0,0,4,97	0,0,0,0,0,0,0,0,0,0,0,0,0,0,0,0,0,0,0,0	-2.04	-0.827	-2.07	-2.12	-3.43	-3.42
chr1	11106698	11106716	-	GGACACTTTCTACTCGCT	MASP2	0,0,1,52,625	0,0,0,0,0,0,0,0,0,0,0,0,0,0,0,0,0,0	-1.17	-1.21	-1.37	-1.45	-0.863	-0.821
chr1	11106768	11106788	-	GAGCTCGGGGGCCAAGGTGC	MASP2	0,0,2,17,200	0,0,0,0,0,0,0,0,0,0,0,0,0,0,0,0,0,0,0,0	-1.74	-2.89	-2.44	-2.94	-1.49	-1.64
chr1	11106985	11107005	+	GGTCGAAGTGGGTGAAGTAG	MASP2	0,0,0,5,146	0,0,0,0,0,0,0,0,0,0,0,0,0,0,0,0,0,0,0,0	-1.32	-1.59	-1.47	-1.6	-0.581	-0.709
chr1	11107016	11107036	+	GTAGCCGGGGGGTGCAGTCA	MASP2	0,0,0,8,101	0,0,0,0,0,0,0,0,0,0,0,0,0,0,0,0,0,0,0,0	-2.18	-1.72	-1.87	-1.03	-0.453	-0.778
chr1	11107043	11107060	+	GCGCCGCTCCTGGTCAT	MASP2	0,0,4,121,1563	0,0,0,0,0,0,0,0,0,0,0,0,0,0,0,0,0	-0.138	-0.644	-2.45	-1.04	-2.08	-0.243
chr1	11107074	11107092	+	GGAAAGCCGGGGGATGCC	MASP2	0,0,11,155,1734	0,0,0,0,0,0,0,0,0,0,0,0,0,0,0,0,0,0	-1.42	-0.451	-0.0828	0.601	-0.315	-0.72
chr1	11107128	11107148	-	GGCTCGGTGGCCACCCCCTT	MASP2	0,0,3,6,93	0,0,0,0,0,0,0,0,0,0,0,0,0,0,0,0,0,0,0,0	-1.41	-0.807	-1.33	-0.531	-1.09	-0.583
chr1	11115122	11115140	-	GCACGAACTTCCAGGAGC	SRM	0,0,3,72,898	0,0,0,0,0,0,0,0,0,0,0,0,0,0,0,0,0,0	-1.61	-2.47	-1.4	-1.62	-2.18	-1.04
chr1	11116737	11116755	-	GAAGCTGACCCTACATGT	SRM	0,0,5,70,901	0,0,0,0,0,0,0,0,0,0,0,0,0,0,0,0,0,0	-2.35	-1.66	-4.57	-4.48	-1.66	-1.41
chr1	11116782	11116802	-	GTCTCCAAGAAGTTCCTGCC	SRM	0,0,4,14,124	0,0,0,0,0,0,0,0,0,0,0,0,0,0,0,0,0,0,0,0	-1.64	-2.14	-5.62	-5.53	-1.21	-1.35
chr1	11118894	11118914	+	GGTGCTTCACCACCTCCCGC	SRM	0,0,0,13,150	0,0,0,0,0,0,0,0,0,0,0,0,0,0,0,0,0,0,0,0	-1.86	-1.97	-4.27	-4.72	-2.2	-2.02
chr1	11119331	11119351	-	GAGAGACGAGTTCTCCTACC	SRM	0,0,0,5,58	0,0,0,0,0,0,0,0,0,0,0,0,0,0,0,0,0,0,0,0	-1.17	-1.63	-4.43	-4.34	-1.18	-1.1
chr1	11119382	11119399	-	GACCTATGGCAACGTGC	SRM	0,0,5,106,1413	0,0,0,0,0,0,0,0,0,0,0,0,0,0,0,0,0	-1.55	-1.96	-5.98	-5.9	-1.44	-1.37
chr1	11119419	11119439	+	GTCGGGGACCTGGGTTCTCT	SRM	0,0,0,10,116	0,0,0,0,0,0,0,0,0,0,0,0,0,0,0,0,0,0,0,0	-1.33	-0.346	-2.69	-0.665	-0.824	0.381
chr1	11119470	11119489	-	GGGGAGACCCTCCTCACCC	SRM	0,0,3,70,678	0,0,0,0,0,0,0,0,0,0,0,0,0,0,0,0,0,0,0	-0.519	-0.383	-0.142	0.0653	0.124	-0.148
chr1	11119850	11119869	+	GTCCTGGTAGCGCGAGCGC	SRM	0,0,0,11,115	0,0,0,0,0,0,0,0,0,0,0,0,0,0,0,0,0,0,0	-1.86	-1.78	-4.95	-5.12	-1.65	-0.795
chr1	11119937	11119957	+	GAACCAGCCCTCGCGGATGG	SRM	0,0,0,3,73	0,0,0,0,0,0,0,0,0,0,0,0,0,0,0,0,0,0,0,0	-1.66	-1.85	-4.01	-3	-1.16	-0.933
chr1	11150659	11150676	-	GGACGTCCCCCCTGCAC	EXOSC10	0,0,4,172,2167	0,0,0,0,0,0,0,0,0,0,0,0,0,0,0,0,0	-1.77	-2.25	-1.66	-2	-1.92	-1.04
chr1	11151614	11151632	+	GATTCTTGTTTACACCTG	EXOSC10	0,0,2,126,1272	0,0,0,0,0,0,0,0,0,0,0,0,0,0,0,0,0,0	-0.536	-0.355	0.264	0.591	0.406	0.524
chr1	11155825	11155844	-	GATGCCAATGATGTAATTC	EXOSC10	0,1,0,51,429	0,0,0,0,0,0,0,0,0,0,0,0,0,0,1,0,0,0,0	-3.5	-2.82	-2.76	-2.23	-4.02	-2.89
chr1	11155870	11155888	-	GAAGTAAAGTGACTGAGC	EXOSC10	0,1,12,138,1686	1,0,0,0,0,0,0,0,0,0,0,0,0,0,0,0,0,0	-3.26	-3.39	-2.3	-3.63	-4.2	-4
chr1	11155913	11155933	-	GCAGAGTAATGCAGTACCAT	EXOSC10	0,0,0,2,72	0,0,0,0,0,0,0,0,0,0,0,0,0,0,0,0,0,0,0,0	-2.76	-2.77	-1.46	-1.96	-2.02	-2.49
chr1	11158105	11158123	+	GCAAAATGCTTGGAAGCC	EXOSC10	0,0,12,162,2440	0,0,0,0,0,0,0,0,0,0,0,0,0,0,0,0,0,0	-1.14	-0.307	-0.277	0.186	0.508	0.65
chr1	11158175	11158195	-	GTGGCAGTCACCAAGGCATC	EXOSC10	0,0,0,31,274	0,0,0,0,0,0,0,0,0,0,0,0,0,0,0,0,0,0,0,0	-2.47	-2.3	-1.78	-1.81	-2.74	-2.53
chr1	11159789	11159807	+	GTCGGCGTCCGGGAAGCC	EXOSC10	0,0,3,63,678	0,0,0,0,0,0,0,0,0,0,0,0,0,0,0,0,0,0	-1.19	-0.62	-0.903	-0.465	-0.374	-0.126
chr1	11159843	11159861	+	GGTCGCCGACAGGACCCT	EXOSC10	0,0,3,22,495	0,0,0,0,0,0,0,0,0,0,0,0,0,0,0,0,0,0	-1.63	-1.28	-1.86	-1.19	-0.925	-0.938
chr1	11159869	11159886	-	GGCGCCACCCAGTACCC	EXOSC10	0,0,16,387,5451	0,0,0,0,0,0,0,0,0,0,0,0,0,0,0,0,0	-1.66	-2.01	-2.36	-2.18	-1.21	-1.2
chr1	11174874	11174892	-	GAATGTTGACCAATGCTA	MTOR	0,0,3,76,934	0,0,0,0,0,0,0,0,0,0,0,0,0,0,0,0,0,0	-5.32	-5.15	-4.95	-5.86	-4.38	-2.45
chr1	11188920	11188938	-	GCCATCCAGATTGATACC	MTOR	0,0,2,79,756	0,0,0,0,0,0,0,0,0,0,0,0,0,0,0,0,0,0	-4.51	-4.34	-4.14	-3.98	-4.09	-4.43
chr1	11190749	11190767	+	GTTTCTTCTTCTCATCGC	MTOR	0,0,14,139,2158	0,0,0,0,0,0,0,0,0,0,0,0,0,0,0,0,0,0	-1.2	-1.32	0.287	-0.364	-1.68	-1.68
chr1	11249651	11249670	-	GCCAGGTCACAGCTGAGAG	ANGPTL7	0,0,3,87,885	0,0,0,0,0,0,0,0,0,0,0,0,0,0,0,0,0,0,0	-0.791	-0.702	0.34	0.296	0.474	-0.179
chr1	11249750	11249768	-	GTTGGCCGCTTTGAGCTG	ANGPTL7	0,0,6,260,5431	0,0,0,0,0,0,0,0,0,0,0,0,0,0,0,0,0,0	-0.153	-1.14	-0.0281	0.525	0.967	0.0966
chr1	11249799	11249819	-	GCTGCTAAGGTTGGCAACTT	ANGPTL7	0,0,0,5,67	0,0,0,0,0,0,0,0,0,0,0,0,0,0,0,0,0,0,0,0	-1.21	-0.694	-0.626	-0.465	0.328	0.407
chr1	11249856	11249874	+	GGGTCAGCGTGGTCATGC	ANGPTL7	0,0,7,91,1210	0,0,0,0,0,0,0,0,0,0,0,0,0,0,0,0,0,0	-0.0565	-0.468	0.458	0.378	0.0159	0.226
chr1	11249898	11249915	+	GCAAGCGCATGGAGTCG	ANGPTL7	0,0,13,229,4362	0,0,0,0,0,0,0,0,0,0,0,0,0,0,0,0,0	0.0824	-0.219	0.194	0.409	0.0534	0.247
chr1	11252357	11252375	-	GAGATGCGGTAGTTCTTC	ANGPTL7	0,0,2,37,574	0,0,0,0,0,0,0,0,0,0,0,0,0,0,0,0,0,0	-0.0348	-0.104	-0.117	0.433	0.108	0.382
chr1	11252397	11252417	-	GGGCTGCCCAGGAAGTCATC	ANGPTL7	0,0,2,19,182	0,0,0,0,0,0,0,0,0,0,0,0,0,0,0,0,0,0,0,0	-0.334	-0.378	-0.0873	-0.136	-0.0303	0.346
chr1	11253645	11253665	+	GACATGGAGACTTCAGGCGG	ANGPTL7	0,0,1,7,143	0,0,0,0,0,0,0,0,0,0,0,0,0,0,0,0,0,0,0,0	-1.46	-0.837	-1.02	-0.591	0.0345	0.725
chr1	11253702	11253720	+	GTCTCCTTCTACCGGGAC	ANGPTL7	0,0,1,47,604	0,0,0,0,0,0,0,0,0,0,0,0,0,0,0,0,0,0	0.273	0.0952	0.844	0.75	0.511	0.595
chr1	11253799	11253817	-	GCAGCCGGGTTGGCTGTC	ANGPTL7	0,0,5,99,1951	0,0,0,0,0,0,0,0,0,0,0,0,0,0,0,0,0,0	0.0947	0.467	1.04	1.18	0.758	0.918
chr1	11307999	11308017	-	GCAGTCAAATGCCTTGGT	MTOR	0,0,6,90,896	0,0,0,0,0,0,0,0,0,0,0,0,0,0,0,0,0,0	-4	-3.83	-3.56	-4.54	-4	-3.38
chr1	11308080	11308098	-	GTACTGCAAAGATCTCAT	MTOR	0,0,4,73,1038	0,0,0,0,0,0,0,0,0,0,0,0,0,0,0,0,0,0	-3.59	-3.64	-1.66	-1.33	-3.73	-1.6
chr1	11313924	11313942	+	GCTCGTTAAGGATCAACA	MTOR	0,0,0,36,452	0,0,0,0,0,0,0,0,0,0,0,0,0,0,0,0,0,0	-3.67	-3.5	-4.3	-4.21	-3.94	-3.73
chr1	11316089	11316107	+	GGGTTGTGAGAATCAGAC	MTOR	0,1,4,158,1815	0,0,0,0,0,0,0,0,0,0,0,0,0,0,0,1,0,0	-4.67	-4.5	-5.3	-5.21	-4.94	-4.73
chr1	11316997	11317014	+	GTCTCCGGCCCTCATTG	MTOR	0,0,4,176,2145	0,0,0,0,0,0,0,0,0,0,0,0,0,0,0,0,0	-4.84	-4.67	-5.47	-5.39	-3.79	-3.1
chr1	11317085	11317103	-	GGCCGTCTTGCCATGGCA	MTOR	0,0,3,87,772	0,0,0,0,0,0,0,0,0,0,0,0,0,0,0,0,0,0	-5.91	-5.41	-2.89	-3.69	-5.85	-5.74
chr1	11319333	11319351	+	GGAGCTCCTTGGCGGCTT	MTOR	0,0,2,99,1069	0,0,0,0,0,0,0,0,0,0,0,0,0,0,0,0,0,0	-4.26	-4.08	-0.465	-1.27	-2.63	-4.18
chr1	11333675	11333693	+	GACTGTCCCGAGCAAGAT	UBIAD1	0,0,3,45,678	0,0,0,0,0,0,0,0,0,0,0,0,0,0,0,0,0,0	-0.202	-0.00708	0.176	0.0835	0.102	-0.208
chr1	11333972	11333990	-	GAACCGGACGACATCCTG	UBIAD1	0,0,2,18,319	0,0,0,0,0,0,0,0,0,0,0,0,0,0,0,0,0,0	0.394	0.427	0.558	0.608	0.0345	0.4
chr1	11334001	11334020	-	GACGCAGCCCAACGTGTAG	UBIAD1	0,0,0,15,130	0,0,0,0,0,0,0,0,0,0,0,0,0,0,0,0,0,0,0	-0.0184	-0.147	-0.0303	-0.716	-1.27	-1.03
chr1	11334027	11334047	-	GGACAGGTAGTAGAGGCAAG	UBIAD1	0,0,1,19,254	0,0,0,0,0,0,0,0,0,0,0,0,0,0,0,0,0,0,0,0	-0.877	-0.623	-0.382	-0.659	-1.31	-0.958
chr1	11334067	11334085	+	GGCTCTTATCTACTTTGG	UBIAD1	0,0,3,86,1220	0,0,0,0,0,0,0,0,0,0,0,0,0,0,0,0,0,0	--	--	0.196	--	--	--
chr1	11345705	11345725	+	GGATTCAAGTACGTGGCTCT	UBIAD1	0,0,0,10,130	0,0,0,0,0,0,0,0,0,0,0,0,0,0,0,0,0,0,0,0	-0.327	-0.475	-0.815	-1	0.535	0.696
chr1	11345743	11345760	-	GCGGGCCAAAAGTGATG	UBIAD1	0,0,5,168,2132	0,0,0,0,0,0,0,0,0,0,0,0,0,0,0,0,0	-0.0981	-0.357	0.711	0.673	0.0752	0.364
chr1	11345874	11345892	+	GGGACATGGAGTCCGACC	UBIAD1	0,0,4,87,1213	0,0,0,0,0,0,0,0,0,0,0,0,0,0,0,0,0,0	-0.16	0.593	0.0673	-0.292	-0.0615	-0.391
chr1	11345933	11345951	-	GAGAATGTAGGAGAACGT	UBIAD1	0,1,3,109,1405	0,0,0,0,0,0,0,0,0,0,0,0,0,0,0,1,0,0	-0.154	-0.802	-0.0669	-0.101	-0.616	-1.18
chr1	11561304	11561322	-	GAAGGCTGACAGGGCCAT	PTCHD2	0,0,6,191,1673	0,0,0,0,0,0,0,0,0,0,0,0,0,0,0,0,0,0	-0.107	-0.464	-0.217	-0.361	-0.43	-1.4
chr1	11561420	11561438	+	GGCGCTTAAGTCCCAGTT	PTCHD2	0,0,0,23,487	0,0,0,0,0,0,0,0,0,0,0,0,0,0,0,0,0,0	-0.697	-0.393	-0.185	0.133	0.36	0.196
chr1	11561473	11561491	-	GCGTCTCGGAGGTGAAGT	PTCHD2	0,0,1,43,686	0,0,0,0,0,0,0,0,0,0,0,0,0,0,0,0,0,0	-0.286	-0.719	0.199	-0.0799	-0.512	-0.395
chr1	11561603	11561621	-	GCGGAAGTGTCCCGGTAA	PTCHD2	0,0,0,29,315	0,0,0,0,0,0,0,0,0,0,0,0,0,0,0,0,0,0	-1	-0.681	0.212	0.246	0.467	0.261
chr1	11561641	11561659	-	GAAGTCGCCCGCTCCGAT	PTCHD2	0,0,0,6,122	0,0,0,0,0,0,0,0,0,0,0,0,0,0,0,0,0,0	-0.842	-0.712	-0.616	0.126	0.0673	0.267
chr1	11562740	11562760	-	GTGAGTCATGGCCAGCTCCA	PTCHD2	0,0,2,18,196	0,0,0,0,0,0,0,0,0,0,0,0,0,0,0,0,0,0,0,0	0.447	-0.381	0.974	-0.188	-0.596	1.16
chr1	11562822	11562840	+	GCGCAGTGAGATCCTGTT	PTCHD2	0,0,14,77,861	0,0,0,0,0,0,0,0,0,0,0,0,0,0,0,0,0,0	-0.591	-0.52	0.165	0.064	0.261	0.732
chr1	11562879	11562897	-	GCCCGTTGTTCCTCCCAG	PTCHD2	0,0,6,73,977	0,0,0,0,0,0,0,0,0,0,0,0,0,0,0,0,0,0	-1.13	-0.841	-0.416	0.11	-0.0556	-0.121
chr1	11574455	11574473	-	GTCCCCCCATAGAGAACC	PTCHD2	0,0,3,50,684	0,0,0,0,0,0,0,0,0,0,0,0,0,0,0,0,0,0	-0.902	-0.887	-1.34	-1.6	-0.166	-0.775
chr1	11575492	11575509	-	GGATACCAAAGACCACG	PTCHD2	0,0,7,229,2651	0,0,0,0,0,0,0,0,0,0,0,0,0,0,0,0,0	-1.13	-0.513	-0.0418	-0.102	0.128	-0.323
chr1	11709848	11709865	-	GACTCAGCCGGCCATCG	FBXO2	0,0,16,313,5213	0,0,0,0,0,0,0,0,0,0,0,0,0,0,0,0,0	-0.723	-0.321	-0.000411	0.182	-0.689	0.251
chr1	11710053	11710073	-	GCTGCCTGGAGACAGTGGGG	FBXO2	0,0,5,83,484	0,0,0,0,0,0,0,0,0,0,0,0,0,0,0,0,0,0,0,0	-2.49	-2.53	-2.29	-2.16	-1.86	-1.59
chr1	11710107	11710124	-	GGAAGGCTGGTGTGACG	FBXO2	0,1,31,575,6260	0,0,0,0,0,0,0,0,0,0,0,0,0,0,0,0,1	-0.104	-0.691	-0.487	-0.622	-2.16	-1.8
chr1	11710700	11710720	+	GCAGGCCTGCACCAGCTCGG	FBXO2	0,0,0,15,196	0,0,0,0,0,0,0,0,0,0,0,0,0,0,0,0,0,0,0,0	-0.843	-0.851	-0.697	-0.0546	-0.363	-1.01
chr1	11710734	11710754	+	GCCAGCACGCGCAGCAGCAG	FBXO2	0,0,6,36,335	0,0,0,0,0,0,0,0,0,0,0,0,0,0,0,0,0,0,0,0	-1.19	-1.3	-1.22	-1.28	-0.816	-0.994
chr1	11710765	11710783	+	GCTCGTCCAGGTACGCGG	FBXO2	0,0,1,29,332	0,0,0,0,0,0,0,0,0,0,0,0,0,0,0,0,0,0	-0.331	-0.351	-0.244	-0.822	-2.4	-1.67
chr1	11710819	11710839	-	GAGTGCTGAGGAGGAGCGGC	FBXO2	0,0,2,33,402	0,0,0,0,0,0,0,0,0,0,0,0,0,0,0,0,0,0,0,0	-0.853	-0.458	0.255	0.765	-2.7	-1.73
chr1	11710839	11710859	+	GCCTCCTCTGGCTGCTCCTC	FBXO2	0,0,4,50,468	0,0,0,0,0,0,0,0,0,0,0,0,0,0,0,0,0,0,0,0	-1.05	-0.744	-0.588	-0.238	-0.469	-0.382
chr1	11715713	11715731	+	GATGTGTCCCAAGCTCCT	FBXO2	0,0,6,253,2055	0,0,0,0,0,0,0,0,0,0,0,0,0,0,0,0,0,0	-1.34	-0.868	-2.25	-2.25	-0.279	-2.53
chr1	11715743	11715763	-	GCCTTACCTCCAGGGGTCAC	FBXO2	0,0,2,11,146	0,0,0,0,0,0,0,0,0,0,0,0,0,0,0,0,0,0,0,0	-1.1	-1.21	-1.96	-2.46	-1.57	-1.81
chr1	11716020	11716039	-	GCGTTTCCAGAGGGTCACG	FBXO44	0,1,0,19,185	0,0,0,0,0,0,0,0,0,0,0,0,0,0,0,0,0,1,0	-0.531	-0.403	-0.452	-1.03	-0.786	-1.13
chr1	11716047	11716067	+	GCGAGAGGGCTTCATCACTG	FBXO44	0,0,1,4,124	0,0,0,0,0,0,0,0,0,0,0,0,0,0,0,0,0,0,0,0	-0.527	-0.371	-0.796	-0.379	-0.343	-0.521
chr1	11716084	11716102	-	GATCTTCCAGTCGGCCAC	FBXO44	0,1,2,48,528	0,0,0,1,0,0,0,0,0,0,0,0,0,0,0,0,0,0	-0.906	-0.451	-0.243	-0.0567	-1.52	-1.16
chr1	11716134	11716152	-	GCGCACGGGTTGTGCAGG	FBXO44	0,0,2,42,772	0,0,0,0,0,0,0,0,0,0,0,0,0,0,0,0,0,0	-0.318	-0.857	0.0919	-0.168	-0.766	-0.74
chr1	11718324	11718344	+	GGGGTTCGAGTTCTGGAGCC	FBXO44	0,0,0,6,139	0,0,0,0,0,0,0,0,0,0,0,0,0,0,0,0,0,0,0,0	-0.758	0.117	-0.654	-0.243	-0.257	-0.353
chr1	11718349	11718367	+	GTGAATGGAGGCGATGAG	FBXO44	0,0,2,121,1709	0,0,0,0,0,0,0,0,0,0,0,0,0,0,0,0,0,0	0.0018	-0.251	0.58	0.401	-0.812	-0.52
chr1	11718378	11718397	+	GGATCTCTCTCGAGACCAG	FBXO44	0,0,2,7,228	0,0,0,0,0,0,0,0,0,0,0,0,0,0,0,0,0,0,0	-1.07	-1.12	-0.805	-0.648	-0.851	-0.853
chr1	11718821	11718839	-	GAACGCACAGCTGGTACT	FBXO44	0,0,4,85,924	0,0,0,0,0,0,0,0,0,0,0,0,0,0,0,0,0,0	-0.385	-0.137	-0.0737	0.439	-0.455	-0.935
chr1	11718849	11718868	+	GTCCGCGCACGCGCCTCTG	FBXO44	0,0,1,13,136	0,0,0,0,0,0,0,0,0,0,0,0,0,0,0,0,0,0,0	-0.445	-0.0729	-0.785	-0.277	-0.301	-0.0884
chr1	11718875	11718895	-	GGTCGCCGGGTCTGGCTGGA	FBXO44	0,0,0,16,116	0,0,0,0,0,0,0,0,0,0,0,0,0,0,0,0,0,0,0,0	-1.25	-0.617	-1.01	-0.739	-0.3	-0.156
chr1	11728743	11728761	-	GCTCGTTAATGCTGTCCA	FBXO6	0,0,2,42,531	0,0,0,0,0,0,0,0,0,0,0,0,0,0,0,0,0,0	-0.438	-0.422	-0.104	-0.805	-0.818	-0.783
chr1	11728864	11728883	-	GCGTTTCCAGAGGGTCATG	FBXO6	0,1,0,36,316	0,0,0,0,0,0,0,0,0,0,0,0,0,0,0,0,0,1,0	-0.406	-0.319	-0.159	0.249	-0.906	-0.762
chr1	11728891	11728911	+	GCGAGAGGGCTTCATCACCA	FBXO6	0,0,2,1,97	0,0,0,0,0,0,0,0,0,0,0,0,0,0,0,0,0,0,0,0	-0.429	-0.695	-0.323	-0.306	-1.11	-0.789
chr1	11728938	11728958	+	GGAAAATCTTCTACTTCCTA	FBXO6	0,0,1,19,165	0,0,0,0,0,0,0,0,0,0,0,0,0,0,0,0,0,0,0,0	0.0824	0.466	1.06	0.986	-0.301	-0.392
chr1	11728978	11728996	-	GCACACGGGTTGCGCAGG	FBXO6	0,0,4,45,637	0,0,0,0,0,0,0,0,0,0,0,0,0,0,0,0,0,0	-0.359	-0.722	-0.491	-0.253	-0.866	-0.881
chr1	11731337	11731357	+	GGCAAATTGATTTCAATGGT	FBXO6	0,0,0,6,152	0,0,0,0,0,0,0,0,0,0,0,0,0,0,0,0,0,0,0,0	-0.619	-1	-0.738	-0.476	-0.702	-1.3
chr1	11731365	11731385	-	GGAGGCTCTCCACCTTCCAG	FBXO6	0,0,0,24,191	0,0,0,0,0,0,0,0,0,0,0,0,0,0,0,0,0,0,0,0	-0.372	0.0871	0.473	0.265	0.182	-0.996
chr1	11731394	11731414	-	GTCAGGAAAATCTGTCCCGT	FBXO6	0,0,0,7,81	0,0,0,0,0,0,0,0,0,0,0,0,0,0,0,0,0,0,0,0	-1.21	-0.593	-0.932	-1.29	-1.5	-1.54
chr1	11731418	11731438	-	GACAAAATACTTCTTGACTT	FBXO6	0,0,1,23,287	0,0,0,0,0,0,0,0,0,0,0,0,0,0,0,0,0,0,0,0	-1.12	-0.619	-1.03	-0.596	-1.64	-1.32
chr1	11733390	11733407	+	GGCTGACTACTTCGTGT	FBXO6	0,0,3,147,1543	0,0,0,0,0,0,0,0,0,0,0,0,0,0,0,0,0	-0.896	-0.654	-0.398	-0.538	-1.19	-1.06
chr1	11735770	11735788	-	GCTGTACCTTCACAGTCC	MAD2L2	0,1,8,141,1467	0,0,0,0,0,0,0,0,0,0,0,0,0,0,0,1,0,0	-5.41	-5.24	-6.04	-5.95	-4.83	-4.88
chr1	11736174	11736193	-	GACTCGCTGTTGTCTCATG	MAD2L2	0,0,1,18,229	0,0,0,0,0,0,0,0,0,0,0,0,0,0,0,0,0,0,0	-2.4	-3.11	-3.98	-3.74	-3.24	-3.38
chr1	11736906	11736926	+	GATGGACAGCAGTGGAGGCT	MAD2L2	0,0,4,29,308	0,0,0,0,0,0,0,0,0,0,0,0,0,0,0,0,0,0,0,0	-0.65	-1.08	-1.01	-1.25	-2.18	-1.9
chr1	11736953	11736973	-	GGATAAAGAGCACCGCCCAG	MAD2L2	0,0,0,1,57	0,0,0,0,0,0,0,0,0,0,0,0,0,0,0,0,0,0,0,0	-3.67	-3.5	-4.3	-3.83	-3.94	-3.05
chr1	11737607	11737627	-	GCACTGCGTCAAGCCACTCC	MAD2L2	0,0,0,6,85	0,0,0,0,0,0,0,0,0,0,0,0,0,0,0,0,0,0,0,0	-3.31	-3.13	-3.17	-3.85	-3.57	-3.37
chr1	11737646	11737664	+	GATTCAGCTCCGGGTGGC	MAD2L2	0,0,5,98,985	0,0,0,0,0,0,0,0,0,0,0,0,0,0,0,0,0,0	0.413	0.698	0.289	0.49	-0.0369	-0.0184
chr1	11740417	11740435	-	GCAAGAAGTACAACGTGC	MAD2L2	0,0,3,56,749	0,0,0,0,0,0,0,0,0,0,0,0,0,0,0,0,0,0	-3.32	-3.14	-1.51	-2.3	-2.44	-3.37
chr1	11740452	11740472	-	GTGCGCGAGGTCTACCCCGT	MAD2L2	0,0,0,1,14	0,0,0,0,0,0,0,0,0,0,0,0,0,0,0,0,0,0,0,0	-4.15	-4.19	-5.78	-4.39	-5.55	-4.86
chr1	11740501	11740519	+	GGAACTCGCAGAGCACAT	MAD2L2	0,0,5,67,949	0,0,0,0,0,0,0,0,0,0,0,0,0,0,0,0,0,0	-3.49	-2.84	-2.76	-4.88	-4.11	-4.39
chr1	11740631	11740651	+	GAGGTCTTGTCGTGTGAGCG	MAD2L2	0,0,0,2,73	0,0,0,0,0,0,0,0,0,0,0,0,0,0,0,0,0,0,0,0	-0.231	-1.12	-0.869	-0.95	-1.87	-1.09
chr1	11766331	11766349	-	GCATGGGAGCGGTGTGGA	DRAXIN	0,0,13,212,2485	0,0,0,0,0,0,0,0,0,0,0,0,0,0,0,0,0,0	0.21	-0.207	0.41	0.346	-0.153	-0.0747
chr1	11766418	11766438	-	GTGATTCTCAGGGAGGTTCC	DRAXIN	0,0,1,18,197	0,0,0,0,0,0,0,0,0,0,0,0,0,0,0,0,0,0,0,0	-0.662	-1.5	0.368	-0.461	0.0279	0.0434
chr1	11766501	11766521	+	GGCAAGAAGGAGTGGGGCCC	DRAXIN	0,1,1,39,434	0,0,0,0,0,0,0,0,0,0,0,0,0,0,0,0,0,0,1,0	-0.846	0.149	-0.854	-0.645	0.456	0.252
chr1	11766531	11766551	-	GCCCCATCCTGGGCCTGGCT	DRAXIN	0,0,7,69,517	0,0,0,0,0,0,0,0,0,0,0,0,0,0,0,0,0,0,0,0	-0.482	-0.452	-0.343	0.369	0.362	0.859
chr1	11766670	11766688	-	GGTTCTCCTTCTCGGGGT	DRAXIN	0,0,2,83,867	0,0,0,0,0,0,0,0,0,0,0,0,0,0,0,0,0,0	-1.03	-0.49	-0.171	0.34	-0.045	-0.49
chr1	11769354	11769374	-	GCCTTCTTCATCAGGGAGCT	DRAXIN	0,0,0,16,209	0,0,0,0,0,0,0,0,0,0,0,0,0,0,0,0,0,0,0,0	-0.322	-0.211	0.419	-0.0118	-0.274	-0.19
chr1	11769409	11769429	-	GCTGGTGGAGGATTCCTCCA	DRAXIN	0,0,1,16,133	0,0,0,0,0,0,0,0,0,0,0,0,0,0,0,0,0,0,0,0	-1.06	-0.519	-0.964	-0.391	0.218	-0.154
chr1	11769490	11769510	-	GGAGGTGACGGGCAGGATCA	DRAXIN	0,0,0,17,307	0,0,0,0,0,0,0,0,0,0,0,0,0,0,0,0,0,0,0,0	0.0109	-1.02	0.302	0.143	1.35	0.518
chr1	11771944	11771964	-	GAACAAGGCCATGTCCAGCG	DRAXIN	0,0,1,8,109	0,0,0,0,0,0,0,0,0,0,0,0,0,0,0,0,0,0,0,0	-0.363	-0.44	-0.123	-0.167	-0.147	0.00516
chr1	11772447	11772465	-	GGTCGCATGGTTCCCCTT	DRAXIN	0,0,0,33,468	0,0,0,0,0,0,0,0,0,0,0,0,0,0,0,0,0,0	-0.29	-0.48	0.58	0.392	-0.162	0.15
chr1	11804602	11804621	-	GGGTGATTTCTTGGGACAC	AGTRAP	0,0,0,34,422	0,0,0,0,0,0,0,0,0,0,0,0,0,0,0,0,0,0,0	-0.533	-0.674	-0.411	-0.37	0.261	-0.0527
chr1	11805870	11805888	-	GTCAGCAGCCAGTGACCT	AGTRAP	0,1,13,200,1744	0,0,0,0,0,0,0,0,0,0,0,0,0,0,0,1,0,0	-0.257	-0.123	0.289	0.121	0.0402	0.415
chr1	11806224	11806242	-	GTGCACAGGTGAGCTCAA	AGTRAP	0,0,5,122,1916	0,0,0,0,0,0,0,0,0,0,0,0,0,0,0,0,0,0	-0.339	-0.473	-0.211	-0.234	-0.368	0.108
chr1	11807522	11807542	-	GGTGAAGTTGGCCCAGGCAT	AGTRAP	0,0,0,17,240	0,0,0,0,0,0,0,0,0,0,0,0,0,0,0,0,0,0,0,0	0.14	-0.0211	-0.0449	0.265	-1.14	0.0504
chr1	11807547	11807567	+	GGCCTTGGGCGTGTGGGCTG	AGTRAP	0,0,1,45,408	0,0,0,0,0,0,0,0,0,0,0,0,0,0,0,0,0,0,0,0	-0.329	-0.541	-0.699	-0.408	-0.299	-0.0706
chr1	11808496	11808516	-	GTGCACGATGTCCAGGAAGA	AGTRAP	0,0,0,20,168	0,0,0,0,0,0,0,0,0,0,0,0,0,0,0,0,0,0,0,0	-0.398	-0.378	-0.784	-0.859	-0.487	-0.615
chr1	11808534	11808554	-	GTGTCCGTGAGGCTGACCCG	AGTRAP	0,0,0,6,82	0,0,0,0,0,0,0,0,0,0,0,0,0,0,0,0,0,0,0,0	-1.07	-1.87	-1.57	-2.01	-0.641	-1.11
chr1	11808584	11808604	-	GCGGCTTGAGCAGCAAGCTG	AGTRAP	0,0,0,15,158	0,0,0,0,0,0,0,0,0,0,0,0,0,0,0,0,0,0,0,0	-1.06	-0.975	-1.81	-1.36	-0.0335	-0.378
chr1	11808613	11808633	+	GCTTCGTCTACCACATGTAC	AGTRAP	0,0,1,1,31	0,0,0,0,0,0,0,0,0,0,0,0,0,0,0,0,0,0,0,0	-0.227	-1.01	-0.194	-0.41	-0.624	-0.418
chr1	11810204	11810222	-	GCCCTCTGGGACTGCAAA	AGTRAP	0,0,10,140,1378	0,0,0,0,0,0,0,0,0,0,0,0,0,0,0,0,0,0	-0.674	-0.567	-0.473	0.0743	0.364	0.894
chr1	11824483	11824501	-	GGGGACACATTCTCCTTG	C1ORF167	0,0,10,107,1273	0,0,0,0,0,0,0,0,0,0,0,0,0,0,0,0,0,0	-0.507	-0.505	0.342	0.263	-0.379	-0.255
chr1	11839893	11839911	-	GCTCTCTCCAGGCCCATT	C1ORF167	0,0,7,168,1648	0,0,0,0,0,0,0,0,0,0,0,0,0,0,0,0,0,0	-1.99	-2.5	-2.16	-1.18	-0.0476	-1.01
chr1	11839978	11839997	+	GCAGTCACGGCTGGTGGAG	C1ORF167	0,0,1,72,700	0,0,0,0,0,0,0,0,0,0,0,0,0,0,0,0,0,0,0	-0.325	-0.365	0.384	0.0578	1.22	0.922
chr1	11840031	11840048	+	GAGATGCCCTATGCCAC	C1ORF167	0,0,15,264,3210	0,0,0,0,0,0,0,0,0,0,0,0,0,0,0,0,0	-0.251	-0.199	-0.192	-0.329	-1.17	-0.482
chr1	11842273	11842293	-	GGTGGACCTGCACCCATGTC	C1ORF167	0,0,0,3,96	0,0,0,0,0,0,0,0,0,0,0,0,0,0,0,0,0,0,0,0	-0.284	-0.0185	0.13	-0.144	0.348	0.126
chr1	11842312	11842332	+	GGTGTTCCGGAGCTGGCAGC	C1ORF167	0,0,0,17,152	0,0,0,0,0,0,0,0,0,0,0,0,0,0,0,0,0,0,0,0	-1.52	-0.977	-0.36	-0.46	-0.298	-0.0768
chr1	11842366	11842386	-	GCAGTAGCAGCTGCTCTGGC	C1ORF167	0,0,2,40,381	0,0,0,0,0,0,0,0,0,0,0,0,0,0,0,0,0,0,0,0	-0.208	-0.407	0.00247	0.5	0.0627	-0.075
chr1	11844259	11844277	+	GAGACACGGGGGTGCTCC	C1ORF167	0,0,4,124,1386	0,0,0,0,0,0,0,0,0,0,0,0,0,0,0,0,0,0	-0.673	-0.228	-0.423	-0.271	-0.476	-0.86
chr1	11844303	11844323	+	GGCCTGAGGAGAAGAGCACT	C1ORF167	0,0,0,26,286	0,0,0,0,0,0,0,0,0,0,0,0,0,0,0,0,0,0,0,0	-0.257	-1.64	-1.51	-1.35	-1.2	-1.52
chr1	11844611	11844629	-	GCATGGGCTCGGCTGACC	C1ORF167	0,0,3,118,1268	0,0,0,0,0,0,0,0,0,0,0,0,0,0,0,0,0,0	0.166	-0.00251	0.638	0.0495	0.631	0.0189
chr1	11861222	11861240	-	GAACATCATGGCGCTGCG	MTHFR	0,0,0,26,477	0,0,0,0,0,0,0,0,0,0,0,0,0,0,0,0,0,0	1.14	0.745	-0.777	-0.0225	0.525	0.161
chr1	11861328	11861346	+	GGCCACAGTAGTTCACGG	MTHFR	0,0,4,72,807	0,0,0,0,0,0,0,0,0,0,0,0,0,0,0,0,0,0	-1.25	-0.764	-1.16	-0.181	-0.892	-0.39
chr1	11861410	11861429	+	GGTCACGTCTATGTAGAGG	MTHFR	0,0,0,12,150	0,0,0,0,0,0,0,0,0,0,0,0,0,0,0,0,0,0,0	0.206	-0.676	-0.233	-1.03	-0.327	-0.671
chr1	11861438	11861456	-	GTTTGACCGGATGGCAGC	MTHFR	0,0,0,39,616	0,0,0,0,0,0,0,0,0,0,0,0,0,0,0,0,0,0	0.367	-0.124	-0.456	-0.221	-0.22	-0.286
chr1	11862955	11862975	+	GCTCCCTCAGCAGTTCGAGG	MTHFR	0,0,2,13,119	0,0,0,0,0,0,0,0,0,0,0,0,0,0,0,0,0,0,0,0	-0.765	-0.529	-1.37	-2.23	0.533	-0.0665
chr1	11863009	11863027	-	GAGGCGGCGATTGGAATC	MTHFR	0,0,1,36,691	0,0,0,0,0,0,0,0,0,0,0,0,0,0,0,0,0,0	0.312	0.26	-0.111	-0.166	-0.321	-0.76
chr1	11863038	11863056	-	GAGCGGCATGAGAGACTC	MTHFR	0,0,5,81,1214	0,0,0,0,0,0,0,0,0,0,0,0,0,0,0,0,0,0	0.623	0.801	0.342	0.302	0.309	0.653
chr1	11863070	11863088	-	GTTCGAGATGTTCCACCC	MTHFR	0,0,3,21,425	0,0,0,0,0,0,0,0,0,0,0,0,0,0,0,0,0,0	0.161	0.348	-0.404	-0.472	-0.456	-0.321
chr1	11863127	11863145	-	GCCTCAACCCCTGCTTGG	MTHFR	0,0,7,145,1632	0,0,0,0,0,0,0,0,0,0,0,0,0,0,0,0,0,0	-1.13	-1.07	-1.92	-1.24	-0.0879	-0.439
chr1	11863510	11863528	-	GCCCCTCGCTAGGAATAT	MTHFR	0,0,1,35,414	0,0,0,0,0,0,0,0,0,0,0,0,0,0,0,0,0,0	0.54	0.712	0.429	0.763	-0.321	-0.497
chr1	11866335	11866355	+	GGTCTCTGTGCTGCTGCTGC	CLCN6	0,0,6,56,522	0,0,0,0,0,0,0,0,0,0,0,0,0,0,0,0,0,0,0,0	-0.347	-0.538	-0.617	-0.552	-0.0919	-0.0821
chr1	11867213	11867232	+	GGAGGATGAGATTCTTCCA	CLCN6	0,0,0,57,543	0,0,0,0,0,0,0,0,0,0,0,0,0,0,0,0,0,0,0	0.112	-0.0304	0.24	-0.347	-0.181	-0.892
chr1	11875921	11875939	+	GTATCAATGACCCTTACC	CLCN6	0,0,2,38,609	0,0,0,0,0,0,0,0,0,0,0,0,0,0,0,0,0,0	0.147	-0.186	0.266	0.293	-0.211	-0.85
chr1	11876678	11876698	+	GAAGATATGAGGCGGTGAAG	CLCN6	0,0,1,10,165	0,0,0,0,0,0,0,0,0,0,0,0,0,0,0,0,0,0,0,0	-1.58	-0.705	-0.598	-0.702	0.0345	-0.412
chr1	11879585	11879605	-	GTACCACTCCGAACTTGAGT	CLCN6	0,0,0,2,21	0,0,0,0,0,0,0,0,0,0,0,0,0,0,0,0,0,0,0,0	-0.71	-0.897	-1.06	-1.23	-0.295	-0.538
chr1	11882782	11882802	-	GTTCAAGGAGAGACAGAGCG	CLCN6	0,0,0,20,198	0,0,0,0,0,0,0,0,0,0,0,0,0,0,0,0,0,0,0,0	-0.994	-1.66	-0.655	-0.172	-0.792	-0.893
chr1	11883807	11883825	+	GAATGGCGTAAAGGTGCC	CLCN6	0,0,2,44,1080	0,0,0,0,0,0,0,0,0,0,0,0,0,0,0,0,0,0	-0.0506	-0.0379	0.774	0.701	-0.444	0.187
chr1	11884543	11884561	+	GCTCTTCGTGGAGAAGGA	CLCN6	0,0,9,182,1664	0,0,0,0,0,0,0,0,0,0,0,0,0,0,0,0,0,0	-0.316	0.361	-0.00462	0.541	-0.681	-0.03
chr1	11884567	11884585	-	GAACCACTGTGGATCATG	CLCN6	0,0,7,109,1124	0,0,0,0,0,0,0,0,0,0,0,0,0,0,0,0,0,0	-0.00148	-0.26	0.0206	-0.0553	-0.343	-0.492
chr1	11887209	11887227	-	GAACAAGGTACCCCCGAT	CLCN6	0,0,1,25,368	0,0,0,0,0,0,0,0,0,0,0,0,0,0,0,0,0,0	-0.543	-0.023	0.442	0.486	1.03	0.353
chr1	11907227	11907245	-	GCGGAGATCCAGCTGCTT	NPPA	0,0,3,104,2631	0,0,0,0,0,0,0,0,0,0,0,0,0,0,0,0,0,0	-0.36	-0.976	-0.811	-0.505	0.948	0.759
chr1	11907288	11907306	+	GGAGGGCAGATCGATCAG	NPPA	0,0,4,90,1073	0,0,0,0,0,0,0,0,0,0,0,0,0,0,0,0,0,0	0.39	0.0955	0.48	0.457	0.591	0.298
chr1	11907358	11907376	+	GACTTCCCCGGTCCAGGG	NPPA	0,0,1,127,1239	0,0,0,0,0,0,0,0,0,0,0,0,0,0,0,0,0,0	-0.705	-0.681	-0.3	0.232	0.843	0.631
chr1	11907411	11907429	-	GTGAGCCGAATGAAGAAG	NPPA	0,0,4,106,1304	0,0,0,0,0,0,0,0,0,0,0,0,0,0,0,0,0,0	-0.205	-0.637	0.405	0.387	0.398	-0.0526
chr1	11907443	11907463	+	GGCACGACCTCATCTTCTAA	NPPA	0,0,0,2,57	0,0,0,0,0,0,0,0,0,0,0,0,0,0,0,0,0,0,0,0	0.798	0.159	0.74	0.0114	-0.08	-0.302
chr1	11907642	11907660	+	GGACACGGCATTGTACAT	NPPA	0,0,3,36,545	0,0,0,0,0,0,0,0,0,0,0,0,0,0,0,0,0,0	0.253	-0.524	0.287	-0.0705	-0.262	-0.167
chr1	11907683	11907703	+	GGAGCTGGAATGCCAGTAAA	NPPA	0,0,0,17,158	0,0,0,0,0,0,0,0,0,0,0,0,0,0,0,0,0,0,0,0	-0.69	-0.386	-1.54	-0.642	-0.248	-0.0237
chr1	11907686	11907706	+	GCTGGAATGCCAGTAAAAGG	NPPA	0,0,0,11,109	0,0,0,0,0,0,0,0,0,0,0,0,0,0,0,0,0,0,0,0	-0.943	-0.474	-0.95	-0.304	0.151	0.187
chr1	11907705	11907725	+	GAGGAAGCTCACGGTGGTGG	NPPA	0,0,1,21,350	0,0,0,0,0,0,0,0,0,0,0,0,0,0,0,0,0,0,0,0	-0.0965	-0.788	-0.529	-1.07	0.883	0.788
chr1	11907711	11907731	+	GCTCACGGTGGTGGTGGAGA	NPPA	0,0,4,62,805	0,0,0,0,0,0,0,0,0,0,0,0,0,0,0,0,0,0,0,0	-0.636	-0.237	-0.85	-0.516	-0.572	-0.167
chr1	11918329	11918347	+	GACCCTTGCACCATCTTG	NPPB	0,0,5,79,949	0,0,0,0,0,0,0,0,0,0,0,0,0,0,0,0,0,0	-1.08	-1.13	-0.683	-0.818	-0.536	-0.211
chr1	11918354	11918374	+	GTGGTGCCCGCAGGGTGTAG	NPPB	0,0,0,16,139	0,0,0,0,0,0,0,0,0,0,0,0,0,0,0,0,0,0,0,0	-1.83	-1.25	-1.02	-1.41	-0.831	-1.95
chr1	11918394	11918412	-	GCCACCGAGGGCATCCGT	NPPB	0,0,4,40,552	0,0,0,0,0,0,0,0,0,0,0,0,0,0,0,0,0,0	-2.31	-2.98	-1.87	-1.91	-2.46	-2.73
chr1	11918456	11918476	-	GACATCCCTGGAGCCCCTCC	NPPB	0,0,0,17,243	0,0,0,0,0,0,0,0,0,0,0,0,0,0,0,0,0,0,0,0	-1.1	-0.89	-1.12	-0.504	-0.765	-0.117
chr1	11918494	11918512	+	GACAGTTTGCCCTGCAAA	NPPB	0,0,7,120,1253	0,0,0,0,0,0,0,0,0,0,0,0,0,0,0,0,0,0	0.0195	0.121	-0.217	0.21	-0.485	0.0751
chr1	11918767	11918784	+	GGACGTTTCCAAGTCCG	NPPB	0,0,3,83,1387	0,0,0,0,0,0,0,0,0,0,0,0,0,0,0,0,0	-0.828	-0.952	-0.583	-0.676	-0.437	-0.141
chr1	11918805	11918825	+	GCGGGTGGGAACGACCTCCC	NPPB	0,0,0,9,57	0,0,0,0,0,0,0,0,0,0,0,0,0,0,0,0,0,0,0,0	-1.36	-0.885	-0.777	-0.834	-0.585	-0.129
chr1	11918831	11918849	+	GCCAGATGCAAGAAGAGC	NPPB	0,0,9,235,2215	0,0,0,0,0,0,0,0,0,0,0,0,0,0,0,0,0,0	-1.23	-0.168	0.26	-0.133	-0.0677	-0.17
chr1	11918859	11918879	+	GCGCCCGGGAAGGTGCTGTC	NPPB	0,0,0,8,124	0,0,0,0,0,0,0,0,0,0,0,0,0,0,0,0,0,0,0,0	-2.3	-1.54	-1.2	-0.508	-0.0197	-0.217
chr1	11918861	11918881	+	GCCCGGGAAGGTGCTGTCTG	NPPB	0,0,0,16,205	0,0,0,0,0,0,0,0,0,0,0,0,0,0,0,0,0,0,0,0	-2.02	-1.56	-1.48	-0.819	-0.00779	-0.263
chr1	11982701	11982719	-	GGAGCCAAGCCCCTCTTC	KIAA2013	0,1,16,140,1273	0,0,0,0,0,0,0,0,0,0,0,0,0,0,0,0,1,0	-0.073	-0.112	0.0788	-0.131	-0.352	-0.19
chr1	11983269	11983288	-	GGCTGACCCTCCAGAAGCG	KIAA2013	0,1,4,32,306	0,0,0,0,0,0,0,0,0,0,0,0,0,0,0,0,0,1,0	-0.609	-0.902	-1.37	-1.5	0.209	-0.362
chr1	11983318	11983337	+	GGACGGAGGACAGCCGCCC	KIAA2013	0,1,1,57,472	0,0,0,0,0,0,0,0,0,0,0,0,0,0,1,0,0,0,0	-1.28	-1.06	-1.58	-1.51	-0.784	-1.12
chr1	11983445	11983465	+	GAGCAGTGGGGCTGGCGAGC	KIAA2013	0,2,1,55,475	0,0,0,0,0,0,1,0,0,0,0,0,0,0,0,0,0,0,0,1	-1.41	-1.19	-1.18	-1.42	-0.939	-2.14
chr1	11983496	11983516	+	GGTGAGGCCAGACGGCGTGT	KIAA2013	0,1,0,4,98	0,0,0,0,0,0,0,0,0,0,0,0,0,0,0,0,1,0,0,0	0.1	-0.542	-1.24	-0.898	-0.306	0.32
chr1	11985709	11985727	-	GAGGACTTTCTGGCGCAC	KIAA2013	0,1,0,74,920	0,0,0,0,1,0,0,0,0,0,0,0,0,0,0,0,0,0	-0.663	-1.02	-0.621	-0.596	-0.682	-0.628
chr1	11986041	11986061	-	GCGCGGTGAGGTGGTACCGC	KIAA2013	0,0,1,6,36	0,0,0,0,0,0,0,0,0,0,0,0,0,0,0,0,0,0,0,0	-0.513	-0.665	-1.16	-0.97	-0.458	-0.222
chr1	11986124	11986141	+	GGCTCACCGCGGGACCA	KIAA2013	0,0,5,181,2137	0,0,0,0,0,0,0,0,0,0,0,0,0,0,0,0,0	-1.07	-0.659	-1.57	-1.5	0.33	-0.39
chr1	11986188	11986208	-	GCTGCTGCTTCTGTGGTTTG	KIAA2013	0,1,6,43,454	1,0,0,0,0,0,0,0,0,0,0,0,0,0,0,0,0,0,0,0	-0.23	-0.17	-1.04	-0.724	0.313	0.29
chr1	11986262	11986280	-	GCGGCTCAAGGGGCTGCC	KIAA2013	0,1,13,186,1693	0,1,0,0,0,0,0,0,0,0,0,0,0,0,0,0,0,0	0.831	0.723	0.0684	-0.72	0.643	0.405
chr1	11994847	11994865	+	GCTGCTACTGGCCCTGCT	PLOD1	0,0,19,217,1942	0,0,0,0,0,0,0,0,0,0,0,0,0,0,0,0,0,0	-0.452	-0.26	-0.00438	-0.0669	0.184	0.289
chr1	11994874	11994892	+	GCTGCTGGCCGAAGCGAA	PLOD1	0,0,1,46,740	0,0,0,0,0,0,0,0,0,0,0,0,0,0,0,0,0,0	-1.62	-1.16	-1.26	-1.02	-1.14	-1.21
chr1	12008071	12008088	-	GAAGCGACGGAATCCCT	PLOD1	0,0,4,101,1500	0,0,0,0,0,0,0,0,0,0,0,0,0,0,0,0,0	-1.69	-0.7	-1.98	-1.76	-0.954	-0.526
chr1	12009852	12009872	+	GAATGTGGAGAAGGGGACGT	PLOD1	0,0,1,22,330	0,0,0,0,0,0,0,0,0,0,0,0,0,0,0,0,0,0,0,0	-1.3	-1.54	-1.13	-1.34	-1.68	-1.54
chr1	12009896	12009914	+	GGCTGCTGAAGAAAGCTC	PLOD1	0,0,11,200,1949	0,0,0,0,0,0,0,0,0,0,0,0,0,0,0,0,0,0	-0.492	-0.811	-0.0803	-0.105	-1.93	-1.3
chr1	12010417	12010435	+	GACGTGCTGTTTGCATCG	PLOD1	0,0,2,30,522	0,0,0,0,0,0,0,0,0,0,0,0,0,0,0,0,0,0	-0.151	-0.628	-0.345	-0.865	-0.492	-0.714
chr1	12010533	12010551	+	GTATCCGGTGGTGTCCGA	PLOD1	0,0,0,16,261	0,0,0,0,0,0,0,0,0,0,0,0,0,0,0,0,0,0	-1.14	-0.702	-0.235	-0.36	-0.557	-0.521
chr1	12012706	12012724	+	GCAAACTGGTGGCCGAGT	PLOD1	0,0,6,61,880	0,0,0,0,0,0,0,0,0,0,0,0,0,0,0,0,0,0	-1.64	-1.44	-0.649	-0.335	-0.673	-1.07
chr1	12014917	12014935	+	GCCGTATCTTCCAGAACC	PLOD1	0,0,2,45,632	0,0,0,0,0,0,0,0,0,0,0,0,0,0,0,0,0,0	-0.819	-0.806	-0.92	-0.295	-1.13	-0.912
chr1	12017944	12017961	-	GGTGCAGCCTGTTTCGA	PLOD1	0,0,11,206,2218	0,0,0,0,0,0,0,0,0,0,0,0,0,0,0,0,0	-0.887	-0.581	-0.324	-0.581	0.0726	0.168
chr1	12049232	12049252	-	GTTGCATCGAGAGAAGAGCA	MFN2	0,0,2,17,151	0,0,0,0,0,0,0,0,0,0,0,0,0,0,0,0,0,0,0,0	-0.383	-0.298	-0.558	-0.504	-1.64	-1.56
chr1	12049308	12049326	-	GTGACAAAGTGCTTAAGT	MFN2	0,0,1,86,987	0,0,0,0,0,0,0,0,0,0,0,0,0,0,0,0,0,0	-2.9	-2.95	-1.18	-1.89	-3.65	-3.44
chr1	12049356	12049376	+	GCAGCTGGGGGCCTACATCC	MFN2	0,0,1,23,183	0,0,0,0,0,0,0,0,0,0,0,0,0,0,0,0,0,0,0,0	-3.59	-0.298	-2.79	-3.45	-1.69	-3.65
chr1	12052615	12052632	+	GTACAGGAATGCAGAAC	MFN2	0,1,28,440,4644	1,0,0,0,0,0,0,0,0,0,0,0,0,0,0,0,0	-1.38	-2.53	-1.85	-3.21	-2.48	-2.95
chr1	12052639	12052656	-	GTTCTTCTGTGGTAACG	MFN2	0,0,9,188,2540	0,0,0,0,0,0,0,0,0,0,0,0,0,0,0,0,0	-1.25	-1.15	-0.775	-0.604	-1.06	-1.06
chr1	12056234	12056253	+	GTGATCAATGCCATGCTCT	MFN2	0,0,0,41,734	0,0,0,0,0,0,0,0,0,0,0,0,0,0,0,0,0,0,0	-3.24	-3.83	-4.96	-5.55	-5.27	-5.06
chr1	12056270	12056290	-	GTGGTGTGGCCAATCCCAGA	MFN2	0,0,0,10,125	0,0,0,0,0,0,0,0,0,0,0,0,0,0,0,0,0,0,0,0	-3.38	-3.21	-3.43	-3.92	-3.65	-3.44
chr1	12056327	12056347	+	GAGGCCTTTCTCCTTACCGA	MFN2	0,0,0,5,76	0,0,0,0,0,0,0,0,0,0,0,0,0,0,0,0,0,0,0,0	-2.29	-2.72	-1.61	-1.86	-3.57	-4.23
chr1	12057432	12057450	-	GAAGTGGGCACTTAGAGT	MFN2	0,0,12,161,1795	0,0,0,0,0,0,0,0,0,0,0,0,0,0,0,0,0,0	-3	-2.83	-3.63	-3.4	-3.26	-3.06
chr1	12059103	12059121	-	GCATCCCAGCGGTTGTTC	MFN2	0,0,2,59,640	0,0,0,0,0,0,0,0,0,0,0,0,0,0,0,0,0,0	-4.13	-3.95	-4.62	-4.08	-3.81	-4.19
chr1	12081830	12081850	+	GCTCCTGAGGCAGCTGTGGG	MIIP	0,0,1,63,1068	0,0,0,0,0,0,0,0,0,0,0,0,0,0,0,0,0,0,0,0	-1.7	-1.08	-0.663	-0.619	-0.0473	-0.497
chr1	12081857	12081877	+	GGATGCTGTGCGGCGGTCAG	MIIP	0,0,0,5,82	0,0,0,0,0,0,0,0,0,0,0,0,0,0,0,0,0,0,0,0	-0.155	0.28	-0.217	-0.306	-0.139	0.579
chr1	12082159	12082178	-	GTAGCTGCTGCTGGATTCC	MIIP	0,0,3,75,695	0,0,0,0,0,0,0,0,0,0,0,0,0,0,0,0,0,0,0	0.106	-0.0391	-0.466	0.0719	-0.525	0.0137
chr1	12082202	12082220	-	GGAAGTTGAGGACGTCTC	MIIP	0,0,6,72,866	0,0,0,0,0,0,0,0,0,0,0,0,0,0,0,0,0,0	0.584	0.427	0.217	0.447	-0.213	0.567
chr1	12082239	12082258	+	GGGGCCGGTCCTCCGTGTG	MIIP	0,0,0,22,315	0,0,0,0,0,0,0,0,0,0,0,0,0,0,0,0,0,0,0	-0.281	0.11	-0.328	0.632	0.302	0.321
chr1	12082290	12082308	+	GTGATGTGGCCAGATCGG	MIIP	0,0,3,80,1019	0,0,0,0,0,0,0,0,0,0,0,0,0,0,0,0,0,0	-0.625	-0.241	-1.16	-0.0967	-0.89	-0.713
chr1	12082345	12082363	-	GGTCGGCCCAGGGACTCC	MIIP	0,0,16,149,1591	0,0,0,0,0,0,0,0,0,0,0,0,0,0,0,0,0,0	-1.41	-1.57	-0.813	-1.02	-0.833	-0.894
chr1	12082916	12082934	+	GCAGTTCCTAAGAGGAGC	MIIP	0,0,12,175,1580	0,0,0,0,0,0,0,0,0,0,0,0,0,0,0,0,0,0	-0.636	-0.102	0.0906	-0.25	0.298	0.0248
chr1	12082954	12082972	-	GCAATCCAGTCATAGCCC	MIIP	0,0,4,77,1132	0,0,0,0,0,0,0,0,0,0,0,0,0,0,0,0,0,0	-0.624	-0.266	-0.58	0.0739	0.0237	-0.639
chr1	12089150	12089170	+	GGAGTTTCGGGAAACCAACA	MIIP	0,0,0,15,113	0,0,0,0,0,0,0,0,0,0,0,0,0,0,0,0,0,0,0,0	-0.211	-0.866	-0.162	0.373	0.981	0.703
chr1	12123674	12123692	-	GGAACAGCAGTCCCAGCG	TNFRSF8	0,0,4,128,1421	0,0,0,0,0,0,0,0,0,0,0,0,0,0,0,0,0,0	0.803	0.919	-0.216	0.606	0.645	0.413
chr1	12157183	12157201	-	GCAGTCAGTAGGCCTCTG	TNFRSF8	0,0,8,148,1890	0,0,0,0,0,0,0,0,0,0,0,0,0,0,0,0,0,0	0.256	-0.0794	-0.0712	0.0508	0.143	0.338
chr1	12164474	12164492	-	GACATTCGCAGACACGGG	TNFRSF8	0,0,4,44,486	0,0,0,0,0,0,0,0,0,0,0,0,0,0,0,0,0,0	-0.146	-0.0297	0.0864	0.0739	-0.455	0.376
chr1	12164513	12164530	-	GGAGTTGACGGCAGACG	TNFRSF8	0,0,8,208,2832	0,0,0,0,0,0,0,0,0,0,0,0,0,0,0,0,0	-0.0656	-0.177	-0.733	-0.579	-0.138	-0.00392
chr1	12169632	12169652	+	GAAGAACACGGTCTGTGAGC	TNFRSF8	0,0,0,9,104	0,0,0,0,0,0,0,0,0,0,0,0,0,0,0,0,0,0,0,0	-0.943	-0.639	-1.05	-0.598	-1.97	-1.41
chr1	12169679	12169699	-	GCAGTTCTCTGGGCTGGCAC	TNFRSF8	0,0,0,23,331	0,0,0,0,0,0,0,0,0,0,0,0,0,0,0,0,0,0,0,0	0.0411	0.429	-0.514	-0.45	0.511	0.172
chr1	12170135	12170155	-	GCTGGCACTGGAGGTTGCTG	TNFRSF8	0,0,1,26,362	0,0,0,0,0,0,0,0,0,0,0,0,0,0,0,0,0,0,0,0	-0.284	0.337	-0.637	-0.572	0.332	0.511
chr1	12170184	12170202	-	GAAGCAGCTTCCTGGGCG	TNFRSF8	0,1,16,190,2128	0,0,0,0,0,0,0,0,0,0,0,0,0,0,0,0,0,1	-0.0225	0.193	-0.439	-0.0693	0.00804	0.436
chr1	12171980	12171998	-	GCAATCACCAGACCCCTC	TNFRSF8	0,0,8,70,955	0,0,0,0,0,0,0,0,0,0,0,0,0,0,0,0,0,0	-0.455	0.296	0.0754	-0.187	-0.584	-0.24
chr1	12175676	12175694	-	GGTCGACATTCGCAGGTG	TNFRSF8	0,0,1,18,352	0,0,0,0,0,0,0,0,0,0,0,0,0,0,0,0,0,0	0.473	0.337	0.0175	-0.564	-0.662	-0.587
chr1	12227177	12227197	+	GGCCGTCGGACTGGAGCTCT	TNFRSF1B	0,0,0,8,82	0,0,0,0,0,0,0,0,0,0,0,0,0,0,0,0,0,0,0,0	0.205	0.331	-0.506	-1.41	-0.06	-1.21
chr1	12248854	12248874	+	GGCATTTACACCCTACGCCC	TNFRSF1B	0,0,0,6,40	0,0,0,0,0,0,0,0,0,0,0,0,0,0,0,0,0,0,0,0	0.702	0.373	-0.0669	0.55	0.403	0.265
chr1	12248882	12248900	-	GAGCCGGCATGTGCTCCC	TNFRSF1B	0,0,2,109,1363	0,0,0,0,0,0,0,0,0,0,0,0,0,0,0,0,0,0	-0.804	-0.323	-0.567	-0.271	-0.105	0.0243
chr1	12251046	12251066	-	GGAGTCACACACGGTGTCCG	TNFRSF1B	0,0,0,7,148	0,0,0,0,0,0,0,0,0,0,0,0,0,0,0,0,0,0,0,0	0.226	0.209	-0.387	-0.707	-0.264	0.00868
chr1	12251837	12251857	+	GGAAACTCAAGCCTGCACTC	TNFRSF1B	0,0,0,9,133	0,0,0,0,0,0,0,0,0,0,0,0,0,0,0,0,0,0,0,0	-0.0265	-0.416	-1.1	-0.8	-0.496	-1.96
chr1	12251939	12251957	+	GCTGCGCAAGTGCCGCCC	TNFRSF1B	0,0,1,66,663	0,0,0,0,0,0,0,0,0,0,0,0,0,0,0,0,0,0	-0.313	-0.0308	-0.765	-0.519	-0.454	-0.0486
chr1	12252527	12252545	-	GTGTTGGAGAACGTCCCC	TNFRSF1B	0,0,2,49,718	0,0,0,0,0,0,0,0,0,0,0,0,0,0,0,0,0,0	0.066	0.159	-0.551	-1.31	-0.649	-0.87
chr1	12252976	12252993	+	GTCCCCCACCCGGAGTA	TNFRSF1B	0,1,11,156,2057	0,0,0,0,0,0,0,0,0,0,0,0,0,0,0,1,0	-0.819	-0.397	-0.443	-0.0789	-0.686	-0.258
chr1	12253032	12253050	-	GCGTGTGTTGGGATCGTG	TNFRSF1B	0,0,4,64,926	0,0,0,0,0,0,0,0,0,0,0,0,0,0,0,0,0,0	0.509	0.156	0.224	0.172	-0.5	-0.199
chr1	12294385	12294403	-	GAGAGCTGGTCAGTGTTC	VPS13D	0,0,9,157,1514	0,0,0,0,0,0,0,0,0,0,0,0,0,0,0,0,0,0	-1.78	-1.43	-1.42	-1.12	-3.48	-1.98
chr1	12304341	12304359	+	GCCCCCATGTGGACCCTT	VPS13D	0,0,6,90,909	0,0,0,0,0,0,0,0,0,0,0,0,0,0,0,0,0,0	-3	-1.8	-2.31	-2.02	-4.31	-3.67
chr1	12304381	12304399	-	GGGGCTCCAATTAAGTGA	VPS13D	0,0,2,60,720	0,0,0,0,0,0,0,0,0,0,0,0,0,0,0,0,0,0	-1.52	-1.93	-3.99	-3.91	-2.63	-1.5
chr1	12316424	12316442	-	GGCTCCAGGACGTAGTGA	VPS13D	0,0,2,84,1015	0,0,0,0,0,0,0,0,0,0,0,0,0,0,0,0,0,0	-1.88	-2.06	-2.3	-2.03	-3.82	-3.62
chr1	12316480	12316498	-	GAGACCGCAGGGGCTTCT	VPS13D	0,0,7,206,1530	0,0,0,0,0,0,0,0,0,0,0,0,0,0,0,0,0,0	-1.69	-2.37	-3.17	-0.428	-0.0626	-1.46
chr1	12316510	12316528	-	GAATATCACAATCAATAC	VPS13D	0,0,6,99,1351	0,0,0,0,0,0,0,0,0,0,0,0,0,0,0,0,0,0	-0.123	0.105	0.4	0.0471	-0.708	-1.65
chr1	12317045	12317062	+	GCAATACCGGCAAATCA	VPS13D	0,0,2,87,1555	0,0,0,0,0,0,0,0,0,0,0,0,0,0,0,0,0	-1.59	-0.957	-0.5	-0.74	-1.07	-2.01
chr1	12318084	12318102	-	GATACAGCATCACGAGCG	VPS13D	0,0,1,25,379	0,0,0,0,0,0,0,0,0,0,0,0,0,0,0,0,0,0	-1.54	-1.7	-2.75	-2.96	-4.31	-4.11
chr1	12322039	12322057	+	GAATTTGCAGTTGCAGCG	VPS13D	0,0,3,79,948	0,0,0,0,0,0,0,0,0,0,0,0,0,0,0,0,0,0	0.276	0.417	0.588	0.824	-0.891	-0.173
chr1	12326980	12326998	+	GTTGCTTTCAGTCCGGTT	VPS13D	0,0,1,40,638	0,0,0,0,0,0,0,0,0,0,0,0,0,0,0,0,0,0	-3.33	-3.77	-3.66	-4.57	-3.49	-4.18
chr1	12638870	12638887	+	GGATGTGCAGTAGTCGA	DHRS3	0,0,7,235,3316	0,0,0,0,0,0,0,0,0,0,0,0,0,0,0,0,0	-0.0766	-0.17	-0.232	-0.527	-0.692	-0.88
chr1	12638956	12638976	-	GGCCTTCCTGCCACGTATGC	DHRS3	0,0,0,4,82	0,0,0,0,0,0,0,0,0,0,0,0,0,0,0,0,0,0,0,0	1.06	1.15	0.102	0.344	1.08	0.807
chr1	12639334	12639354	-	GTCCCAACACATCAACACCC	DHRS3	0,0,0,10,139	0,0,0,0,0,0,0,0,0,0,0,0,0,0,0,0,0,0,0,0	0.824	0.171	-1.8	-1.9	-1.01	-0.884
chr1	12639403	12639420	-	GGTGAACAATGCCGCCG	DHRS3	0,0,3,102,1335	0,0,0,0,0,0,0,0,0,0,0,0,0,0,0,0,0	-0.407	-0.147	-0.725	-0.572	-0.613	-0.0725
chr1	12640558	12640575	+	GGACGGCCTTGGCCGTC	DHRS3	0,0,6,147,1785	0,0,0,0,0,0,0,0,0,0,0,0,0,0,0,0,0	0.292	-0.026	0.322	0.41	0.352	-0.0938
chr1	12640588	12640606	-	GTGATGTGGGCAACCGGG	DHRS3	0,0,7,83,994	0,0,0,0,0,0,0,0,0,0,0,0,0,0,0,0,0,0	-0.236	-0.618	-0.777	-0.505	-0.139	-0.614
chr1	12677178	12677195	-	GCTCGCCCGCGAGTTCG	DHRS3	0,0,4,59,643	0,0,0,0,0,0,0,0,0,0,0,0,0,0,0,0,0	0.67	0.239	-0.328	-0.0167	-0.505	-0.109
chr1	12677216	12677233	-	GTCCTCATCACCGGCGG	DHRS3	0,0,7,124,1502	0,0,0,0,0,0,0,0,0,0,0,0,0,0,0,0,0	0.165	-0.00478	0.595	0.517	0.188	0.133
chr1	12677241	12677259	+	GCGACAGGTCCCGCAGCT	DHRS3	0,0,2,44,628	0,0,0,0,0,0,0,0,0,0,0,0,0,0,0,0,0,0	0.701	1.04	0.42	0.702	0.4	0.405
chr1	12677328	12677348	-	GTGGAAACGGCTGGGCGCGC	DHRS3	0,0,1,43,460	0,0,0,0,0,0,0,0,0,0,0,0,0,0,0,0,0,0,0,0	-0.0366	0.114	-0.31	-0.82	-1.66	-1.05
chr1	12704577	12704597	-	GCCAAGAGTAGCACTAGCCA	AADACL4	0,0,0,3,70	0,0,0,0,0,0,0,0,0,0,0,0,0,0,0,0,0,0,0,0	-0.546	-0.596	-1.49	-1.5	-0.508	-0.48
chr1	12704604	12704622	-	GACCCCCAGGAAAAAGAT	AADACL4	0,0,7,135,1452	0,0,0,0,0,0,0,0,0,0,0,0,0,0,0,0,0,0	-0.834	-0.552	-0.407	0.0353	0.0546	-0.258
chr1	12704656	12704673	-	GGTAGCAGGGATATCCG	AADACL4	0,0,6,151,2220	0,0,0,0,0,0,0,0,0,0,0,0,0,0,0,0,0	-1.06	-1.79	-0.93	-0.576	-1.08	-0.558
chr1	12711142	12711161	+	GGAATATATTTGAGAAGCT	AADACL4	0,0,2,61,682	0,0,0,0,0,0,0,0,0,0,0,0,0,0,0,0,0,0,0	-0.816	0.319	-0.0125	0.696	1.34	0.357
chr1	12711201	12711220	+	GATAGCGTGAGAATTAAAA	AADACL4	0,0,2,39,543	0,0,0,0,0,0,0,0,0,0,0,0,0,0,0,0,0,0,0	-1.44	-0.704	-0.505	-0.0316	-0.237	-1.08
chr1	12711228	12711247	-	GGTCGGTCACCACAAGTTC	AADACL4	0,0,0,10,107	0,0,0,0,0,0,0,0,0,0,0,0,0,0,0,0,0,0,0	0.147	-0.147	-0.518	-0.359	0.44	0.597
chr1	12711306	12711324	-	GAAGATGATGCCTCGCCG	AADACL4	0,0,2,52,536	0,0,0,0,0,0,0,0,0,0,0,0,0,0,0,0,0,0	-0.587	-0.762	-0.369	-0.429	0.516	0.445
chr1	12711330	12711348	+	GGAGGGGCCACAGTATTT	AADACL4	0,0,9,90,1176	0,0,0,0,0,0,0,0,0,0,0,0,0,0,0,0,0,0	-0.567	-0.969	-0.314	-0.178	0.358	-0.183
chr1	12721817	12721834	-	GGGCCAGATAATTGCAC	AADACL4	0,0,16,372,2956	0,0,0,0,0,0,0,0,0,0,0,0,0,0,0,0,0	-0.648	-1.28	-0.357	-0.217	-0.00929	-0.573
chr1	12726099	12726117	+	GCGTCGGAGGTGCAGCGG	AADACL4	0,0,2,82,950	0,0,0,0,0,0,0,0,0,0,0,0,0,0,0,0,0,0	-0.63	-0.5	1.66	0.328	-0.217	-0.0911
chr1	12779545	12779563	-	GGGATCATACTTTAGCGG	AADACL3	0,0,0,26,304	0,0,0,0,0,0,0,0,0,0,0,0,0,0,0,0,0,0	-0.378	-0.135	0.592	0.565	0.664	0.51
chr1	12779647	12779665	-	GTGGTAGTACACGATGCC	AADACL3	0,0,1,28,396	0,0,0,0,0,0,0,0,0,0,0,0,0,0,0,0,0,0	-0.189	-0.0669	0.354	-0.0536	0.359	0.344
chr1	12779665	12779683	+	GGTGGCGGGGGCGTCATG	AADACL3	0,0,6,186,2034	0,0,0,0,0,0,0,0,0,0,0,0,0,0,0,0,0,0	-1.7	-0.851	-2.19	-0.92	1.07	-1.5
chr1	12780890	12780908	-	GAGAGCATATGCCATGGT	AADACL3	0,2,5,121,1521	0,0,0,0,0,0,0,0,1,0,0,0,0,0,0,0,1,0	-0.279	-0.47	-0.145	-0.459	-0.557	-0.52
chr1	12780912	12780932	+	GTGCAAGGAGAGTGACTCCG	AADACL3	0,0,0,12,108	0,0,0,0,0,0,0,0,0,0,0,0,0,0,0,0,0,0,0,0	-0.684	-0.903	-1.24	-0.226	-0.642	0.128
chr1	12785219	12785237	-	GCAGTCTCTTACTGGCAC	AADACL3	0,1,6,73,1075	0,0,0,0,0,0,0,0,0,0,0,0,0,0,0,0,0,1	0.44	0.514	0.207	0.455	0.383	-0.367
chr1	12785260	12785278	+	GAAGTCCCTGGATGCATA	AADACL3	0,0,4,96,1054	0,0,0,0,0,0,0,0,0,0,0,0,0,0,0,0,0,0	-0.507	-0.546	0.478	0.211	0.609	-0.125
chr1	12785291	12785309	-	GCAGACCACAACCCGGGC	AADACL3	0,0,4,71,962	0,0,0,0,0,0,0,0,0,0,0,0,0,0,0,0,0,0	-1.24	-0.336	-0.174	0.606	0.928	0.358
chr1	12785346	12785363	+	GTCAACAACTTGTGGAC	AADACL3	0,0,5,180,2450	0,0,0,0,0,0,0,0,0,0,0,0,0,0,0,0,0	0.201	-0.299	-0.0917	0.0533	0.169	-1.34
chr1	12785379	12785397	-	GGATCTGAGCCCGGATCC	AADACL3	0,0,3,110,1157	0,0,0,0,0,0,0,0,0,0,0,0,0,0,0,0,0,0	-0.413	-0.216	0.493	0.747	0.748	1.11
chr1	12806404	12806423	+	GCCACTCTCTACTCCGAGC	C1ORF158	0,0,1,23,264	0,0,0,0,0,0,0,0,0,0,0,0,0,0,0,0,0,0,0	-0.516	-0.672	-0.361	-0.603	-0.448	0.0794
chr1	12806439	12806459	-	GAGCACTTTCGTTGAATACT	C1ORF158	0,0,0,3,59	0,0,0,0,0,0,0,0,0,0,0,0,0,0,0,0,0,0,0,0	-0.572	0.149	0.581	0.379	0.692	1.12
chr1	12815656	12815676	-	GGGTGTCTTGTCAGTGTCTC	C1ORF158	0,0,1,15,139	0,0,0,0,0,0,0,0,0,0,0,0,0,0,0,0,0,0,0,0	-0.339	-0.438	0.422	0.204	0.611	0.312
chr1	12819251	12819270	-	GGGTGATCAGGTGTTTGTA	C1ORF158	0,0,1,29,381	0,0,0,0,0,0,0,0,0,0,0,0,0,0,0,0,0,0,0	0.281	-0.117	0.088	0.208	0.986	0.362
chr1	12819284	12819302	-	GATCAGGTAGCGATGTGG	C1ORF158	0,0,1,68,811	0,0,0,0,0,0,0,0,0,0,0,0,0,0,0,0,0,0	0.296	-0.216	-0.189	-0.307	-0.129	0.568
chr1	12819309	12819327	-	GGTTGTAATGGTCGTCAT	C1ORF158	0,0,3,30,432	0,0,0,0,0,0,0,0,0,0,0,0,0,0,0,0,0,0	0.463	0.106	0.331	-0.153	0.321	0.148
chr1	12819327	12819344	+	GGCATGGTTACAACCCG	C1ORF158	0,0,4,95,1445	0,0,0,0,0,0,0,0,0,0,0,0,0,0,0,0,0	-0.509	-0.913	0.101	-0.225	-0.0222	-0.272
chr1	12820707	12820725	-	GAGTCCATAGTTTGTAGG	C1ORF158	0,0,5,106,1127	0,0,0,0,0,0,0,0,0,0,0,0,0,0,0,0,0,0	0.276	-0.197	-0.0408	0.353	0.456	0.58
chr1	12820769	12820787	-	GTATAAGTGCTCTGCTTC	C1ORF158	0,0,7,79,911	0,0,0,0,0,0,0,0,0,0,0,0,0,0,0,0,0,0	-0.207	-0.659	0.565	0.617	0.164	0.174
chr1	12820806	12820824	-	GGACATAGCGCACAACGG	C1ORF158	0,0,0,24,238	0,0,0,0,0,0,0,0,0,0,0,0,0,0,0,0,0,0	0.633	--	--	0.454	--	0.429
chr1	12835028	12835048	-	GCCAGCTCCAGGAGTCTAGG	PRAMEF12	0,9,22,16,148	0,0,0,0,0,0,0,0,0,0,0,0,0,0,0,0,0,9,0,0	-0.923	-0.751	-1.55	-1.2	-1.19	-0.983
chr1	12835072	12835092	-	GGGTGGGGATGGCCAAGGCC	PRAMEF12	0,0,13,59,556	0,0,0,0,0,0,0,0,0,0,0,0,0,0,0,0,0,0,0,0	-0.426	-0.484	-1.29	-0.666	-0.796	-0.202
chr1	12835155	12835173	+	GCGAGACCCTGACAACTA	PRAMEF12	0,0,2,31,481	0,0,0,0,0,0,0,0,0,0,0,0,0,0,0,0,0,0	-1.02	-0.851	-0.298	-0.467	-0.446	0.0518
chr1	12835215	12835233	-	GATTACATGACTTCATCA	PRAMEF12	0,0,19,184,1996	0,0,0,0,0,0,0,0,0,0,0,0,0,0,0,0,0,0	-0.239	0.222	0.33	0.0588	-0.0644	0.13
chr1	12835235	12835254	+	GAGATCTTTCGAGCTGTGC	PRAMEF12	0,0,0,22,218	0,0,0,0,0,0,0,0,0,0,0,0,0,0,0,0,0,0,0	-0.422	-0.103	0.089	0.134	1.03	0.85
chr1	12835687	12835705	+	GGTGGAAACTTCAAGTGT	PRAMEF12	0,30,9,112,1483	0,0,0,0,0,1,0,0,0,0,0,0,0,0,0,0,0,29	-1.44	-1.07	0.755	-0.172	-1.42	0.155
chr1	12835715	12835735	+	GAATGTGGATGAGAACTTCT	PRAMEF12	0,0,0,21,238	0,0,0,0,0,0,0,0,0,0,0,0,0,0,0,0,0,0,0,0	-0.381	-0.851	-0.806	-0.489	0.554	0.618
chr1	12835778	12835796	-	GCTGTTCGTCTCTTACTC	PRAMEF12	0,0,1,41,691	0,0,0,0,0,0,0,0,0,0,0,0,0,0,0,0,0,0	-0.293	0.294	1.13	0.963	0.259	-0.286
chr1	12835797	12835817	+	GGGAACTGTCCAAGGCCGGG	PRAMEF12	0,0,0,14,137	0,0,0,0,0,0,0,0,0,0,0,0,0,0,0,0,0,0,0,0	-0.846	-0.389	-1.07	-0.246	0.512	0.626
chr1	12835845	12835863	+	GACCTTTGCTTCAAGAAT	PRAMEF12	0,0,9,102,1133	0,0,0,0,0,0,0,0,0,0,0,0,0,0,0,0,0,0	-0.316	0.111	0.538	0.844	-0.126	-0.286
chr1	12853387	12853404	+	GGCCCCACCCAGACTAC	PRAMEF1	0,11,45,428,4527	0,0,1,0,0,0,0,1,0,1,0,0,0,0,1,7,0	-0.564	-0.266	-0.817	-0.583	-0.0924	0.518
chr1	12853525	12853545	+	GACTCTGACGGTGATGGTTC	PRAMEF1	0,3,2,2,93	0,0,0,0,0,0,0,0,0,0,0,0,0,0,0,0,0,0,3,0	-0.448	-0.419	-0.694	-1.59	-0.395	-0.321
chr1	12853525	12853545	-	GAACCATCACCGTCAGAGTC	PRAMEF1	0,3,2,2,80	0,3,0,0,0,0,0,0,0,0,0,0,0,0,0,0,0,0,0,0	-1.24	-0.833	0.821	0.44	-1.63	-1.57
chr1	12853531	12853550	+	GACGGTGATGGTTCAGGCC	PRAMEF1	0,4,8,48,366	0,0,0,0,1,0,0,0,0,0,0,0,3,0,0,0,0,0,0	-0.115	-0.548	0.295	0.0128	0.437	0.334
chr1	12854093	12854113	+	GGATGTTGACGAGAATTTCT	PRAMEF1	0,5,2,11,99	0,0,0,0,0,0,0,0,0,5,0,0,0,0,0,0,0,0,0,0	-1.54	-1.92	0.056	-0.342	-0.312	-0.382
chr1	12854154	12854173	-	GCCTCTTACTCGTGGTCTC	PRAMEF1	0,2,14,77,1542	0,0,0,0,0,0,0,0,0,0,0,2,0,0,0,0,0,0,0	0.909	0.671	0.585	0.968	1.52	0.622
chr1	12854161	12854180	-	GCTGTCTGCCTCTTACTCG	PRAMEF1	0,7,12,31,312	0,0,0,0,0,0,0,0,0,0,0,0,0,0,0,0,0,0,7	-0.764	-0.656	-0.216	-0.448	0.814	0.0166
chr1	12854387	12854404	-	GCTCTTGAATACTATTC	PRAMEF1	0,4,18,280,3307	0,0,0,2,2,0,0,0,0,0,0,0,0,0,0,0,0	-2.46	-2.65	-3.01	-1.88	-3.57	-1.73
chr1	12854513	12854531	+	GTCAGATAATGAACTCCA	PRAMEF1	0,3,6,124,1539	0,0,0,0,0,0,0,0,0,0,0,0,0,0,0,0,3,0	-0.948	0.0868	1.23	0.626	0.82	0.663
chr1	12855844	12855863	-	GGTGGTGAGCTGGGAGCAC	PRAMEF1	0,14,33,193,1330	0,0,0,0,0,0,0,0,0,0,0,0,0,0,0,0,0,0,14	-3.67	-3.5	-2.76	-3.07	-2.94	-3.47
chr1	12884836	12884854	+	GACCTGTCGCCATGGTCA	PRAMEF11	0,0,2,85,704	0,0,0,0,0,0,0,0,0,0,0,0,0,0,0,0,0,0	-0.0584	0.34	0.458	0.257	0.383	0.654
chr1	12884841	12884858	-	GCCCTGACCATGGCGAC	PRAMEF11	0,0,22,276,2756	0,0,0,0,0,0,0,0,0,0,0,0,0,0,0,0,0	-0.41	-0.305	0.914	0.707	0.0323	-0.321
chr1	12884895	12884914	-	GAAGAAAGTGAGGCACTTA	PRAMEF11	0,0,9,168,1220	0,0,0,0,0,0,0,0,0,0,0,0,0,0,0,0,0,0,0	0.76	-0.08	1.14	1.16	0.432	0.354
chr1	12884965	12884984	+	GCACCATAACTTTCCTGCG	PRAMEF11	0,1,1,22,260	0,0,0,0,0,0,0,0,0,0,0,1,0,0,0,0,0,0,0	-1.16	-0.356	-0.652	-0.117	1.09	1.56
chr1	12884971	12884988	-	GCCCCGCAGGAAAGTTA	PRAMEF11	0,2,4,162,1931	0,0,0,0,0,0,0,0,0,0,0,2,0,0,0,0,0	-1.15	-1.95	-0.526	0.146	0.379	0.829
chr1	12887267	12887287	+	GCTTCTGAAGATTCCTCAAG	PRAMEF11	0,6,1,15,153	0,0,0,0,0,0,0,0,0,0,0,0,0,0,0,0,0,0,6,0	-0.874	-0.266	-2.13	-0.373	2.02	2.46
chr1	12887517	12887536	-	GACTGTGTTTGTAGAACTT	PRAMEF11	0,7,6,44,724	0,0,0,0,0,0,0,0,0,7,0,0,0,0,0,0,0,0,0	-3.33	-2.62	-1.96	-2.89	-2.88	-3.54
chr1	12887519	12887538	+	GTTCTACAAACACAGTCAA	PRAMEF11	0,7,3,63,580	0,0,0,0,0,0,0,7,0,0,0,0,0,0,0,0,0,0,0	-3.08	-3.67	-4.47	-2.25	-2.73	-3.9
chr1	12887539	12887559	+	GGCTGCCGTTCTCTCATCCT	PRAMEF11	0,4,5,13,128	0,0,0,0,0,0,0,0,0,4,0,0,0,0,0,0,0,0,0,0	-1.61	-1.76	0.297	0.213	-0.633	-1.06
chr1	12887547	12887564	-	GTCCAAGGATGAGAGAA	PRAMEF11	0,5,65,1113,21580	1,0,0,0,0,0,0,0,0,0,0,0,0,0,0,4,0	0.08	0.13	-0.0822	0.252	0.305	0.927
chr1	12907343	12907362	-	GATCAGGGGGATGACCAGC	HNRNPCL1	0,0,2,36,381	0,0,0,0,0,0,0,0,0,0,0,0,0,0,0,0,0,0,0	-1.97	-2.07	-1.07	-1.22	-1.24	-2.25
chr1	12907356	12907374	-	GATGTTAATGAAGATCAG	HNRNPCL1	0,1,6,176,1780	0,0,0,0,1,0,0,0,0,0,0,0,0,0,0,0,0,0	-0.245	-0.372	-0.482	-0.723	-0.484	-0.557
chr1	12907601	12907621	-	GTTGAAAGGTGATGACCTTC	HNRNPCL1	0,4,4,7,108	0,0,0,0,0,0,0,0,0,3,0,0,0,0,0,0,0,0,0,1	-2.15	-2.06	-2.05	-1.48	-1.3	-2.02
chr1	12907696	12907714	-	GAAACGTCAACGTCTATC	HNRNPCL1	0,0,5,24,272	0,0,0,0,0,0,0,0,0,0,0,0,0,0,0,0,0,0	0.577	-0.129	0.281	0.111	-0.0753	0.158
chr1	12907696	12907716	+	GATAGACGTTGACGTTTCGA	HNRNPCL1	0,0,2,1,16	0,0,0,0,0,0,0,0,0,0,0,0,0,0,0,0,0,0,0,0	-1.58	-1.52	-1.07	-1.26	-1.82	-1.9
chr1	12907838	12907857	-	GGTGTGAAACGATCAGCAG	HNRNPCL1	0,3,3,15,250	0,0,0,0,0,0,0,0,0,0,0,0,0,0,3,0,0,0,0	-0.431	-0.716	-0.973	-1.29	-0.275	0.0387
chr1	12907892	12907909	+	GGTTAATATCTACAACC	HNRNPCL1	0,4,14,181,2676	0,0,0,0,0,0,0,0,0,0,0,0,4,0,0,0,0	-2.11	-1.77	-0.553	-0.653	-1.18	-1.19
chr1	12907892	12907909	-	GGTTGTAGATATTAACC	HNRNPCL1	0,5,8,224,2723	0,0,0,0,4,0,0,0,0,0,0,0,0,0,0,1,0	-2.48	-2.24	-1.64	-1.72	-2.16	-1.92
chr1	12908045	12908064	-	GTTGTCAAGAAATCGGATG	HNRNPCL1	0,1,6,20,294	0,0,0,0,0,0,0,0,0,0,0,0,0,0,1,0,0,0,0	-0.64	-0.533	0.149	-0.0812	-0.207	-0.212
chr1	12908117	12908135	-	GCAACGTTACCAACAAGA	HNRNPCL1	1,0,4,46,671	0,0,0,0,0,0,0,0,0,0,0,0,0,0,0,0,0,0	-1.8	-2.56	-0.552	-0.571	-3	-2.79
chr1	12918882	12918902	-	GCCAGCTCCAGTAGTCTCGG	PRAMEF2	0,1,10,25,85	0,0,0,0,0,0,0,0,0,0,0,0,0,0,0,0,0,1,0,0	-0.131	-0.237	0.384	0.398	0.881	0.779
chr1	12919051	12919069	-	GCGATACCAGAGGGAGGC	PRAMEF2	0,2,10,141,1387	0,0,0,0,0,2,0,0,0,0,0,0,0,0,0,0,0,0	0.261	-0.135	0.444	0.00723	-0.386	0.00378
chr1	12919088	12919108	+	GGAGCCATTGAAAGCATTGC	PRAMEF2	0,0,1,13,130	0,0,0,0,0,0,0,0,0,0,0,0,0,0,0,0,0,0,0,0	0.341	-0.347	0.413	0.219	1.34	1.01
chr1	12919662	12919682	+	GCAGAGGACTGTCCAAGGAC	PRAMEF2	0,5,8,31,193	0,0,0,0,0,0,0,0,0,0,0,0,0,0,0,0,0,0,0,5	-2.44	-2.18	-1.96	-1.1	-1.66	-2.96
chr1	12919889	12919908	+	GGAAATTCACAACACGTGC	PRAMEF2	0,0,2,18,206	0,0,0,0,0,0,0,0,0,0,0,0,0,0,0,0,0,0,0	-0.998	-0.689	0.933	0.886	0.31	0.362
chr1	12920001	12920019	+	GATAATGAACTCGAGGGA	PRAMEF2	0,2,5,78,968	0,0,0,0,0,0,0,0,0,0,0,0,0,0,2,0,0,0	-0.611	-0.379	0.26	0.863	0.213	-0.67
chr1	12920032	12920052	+	GATTCACCTCTGTGTTCCTC	PRAMEF2	0,0,8,26,267	0,0,0,0,0,0,0,0,0,0,0,0,0,0,0,0,0,0,0,0	-0.411	-0.579	-0.144	-0.0559	-1.37	-0.42
chr1	12921113	12921131	+	GTGGCAACCTATTAGAAG	PRAMEF2	0,1,2,67,765	0,0,0,0,0,0,0,0,0,0,0,0,0,0,0,1,0,0	-0.145	-0.0474	0.273	0.556	0.451	0.746
chr1	12921153	12921173	-	GGTAACCGAGGCTTGGGAAC	PRAMEF2	0,3,2,17,126	0,0,0,0,0,0,0,0,0,0,0,0,0,0,0,0,0,3,0,0	-1.1	-1.03	-0.333	-0.394	-2.02	-1.35
chr1	12921269	12921287	-	GACAGCCCTCTAACACGA	PRAMEF2	0,0,4,35,457	0,0,0,0,0,0,0,0,0,0,0,0,0,0,0,0,0,0	0.138	0.612	-0.00919	-0.663	0.625	-0.181
chr1	12939536	12939553	-	GCCCCCCGGGAGAGTTA	PRAMEF4	0,4,10,130,1803	0,0,0,0,0,2,0,0,2,0,0,0,0,0,0,0,0	-4.39	-1.81	-2.76	-1.5	-0.809	0.475
chr1	12939667	12939687	+	GCGGCTCAGGGCAGGCAAGA	PRAMEF4	0,10,10,28,249	0,0,0,0,0,0,0,0,0,0,0,0,0,0,0,0,0,10,0,0	-3.27	-1.61	-3.41	-3.13	-1.3	-2.48
chr1	12941819	12941839	-	GAAACTCATTCTCTCCCACA	PRAMEF4	0,0,7,22,238	0,0,0,0,0,0,0,0,0,0,0,0,0,0,0,0,0,0,0,0	-0.383	-0.491	-0.335	-0.145	-0.0702	0.0554
chr1	12942137	12942157	-	GAGGAACAAAAAACCAGTGG	PRAMEF4	0,5,3,31,277	0,0,0,0,0,0,0,0,0,0,0,0,0,0,0,0,0,0,0,5	-2.12	-1.36	-0.423	-1.22	-0.533	-2.18
chr1	12942935	12942955	-	GGATGCACTGCTTAACCTAG	PRAMEF4	0,0,4,4,55	0,0,0,0,0,0,0,0,0,0,0,0,0,0,0,0,0,0,0,0	0.147	-0.149	0.468	0.548	0.567	0.467
chr1	12942936	12942955	-	GGATGCACTGCTTAACCTA	PRAMEF4	0,0,4,11,230	0,0,0,0,0,0,0,0,0,0,0,0,0,0,0,0,0,0,0	0.14	-0.105	0.566	0.644	0.538	0.549
chr1	12942937	12942955	-	GGATGCACTGCTTAACCT	PRAMEF4	0,0,6,66,882	0,0,0,0,0,0,0,0,0,0,0,0,0,0,0,0,0,0	0.163	-0.213	0.864	0.954	0.822	0.72
chr1	12943035	12943054	-	GAAGCTGATGGTGCAGTCC	PRAMEF4	0,19,10,88,744	0,0,0,0,0,0,0,0,0,0,1,0,0,0,0,0,18,0,0	-0.371	-0.0152	0.18	0.49	0.207	0.529
chr1	12943154	12943173	-	GCAGGGCGGAGCCTGCTAA	PRAMEF4	0,5,7,41,338	0,0,0,0,0,0,0,0,0,0,0,0,0,0,0,0,0,5,0	0.115	0.49	0.98	0.848	1.7	1.47
chr1	12943155	12943173	-	GCAGGGCGGAGCCTGCTA	PRAMEF4	0,5,23,138,1460	0,0,0,0,0,0,0,0,0,0,0,0,0,0,0,0,0,5	0.33	0.688	1.09	0.897	2.03	1.77
chr1	12952777	12952797	+	GATGGCCATGAGCCACAGTT	PRAMEF10	0,2,8,14,135	0,0,0,0,0,0,0,0,0,0,0,0,0,0,0,0,0,0,2,0	-0.179	-0.194	-0.0308	-0.744	-1.12	-0.692
chr1	12952780	12952798	+	GGCCATGAGCCACAGTTA	PRAMEF10	0,2,15,112,1096	0,0,0,0,0,0,0,0,0,0,0,0,0,0,0,2,0,0	-0.315	-0.505	0.0206	-0.394	-0.596	-0.203
chr1	12952786	12952804	+	GAGCCACAGTTAGGGCAA	PRAMEF10	0,2,8,170,1612	0,0,0,0,0,0,0,0,0,2,0,0,0,0,0,0,0,0	0.011	0.268	0.694	0.806	0.237	0.0593
chr1	12952788	12952808	+	GCCACAGTTAGGGCAAGGGA	PRAMEF10	0,2,2,33,273	0,0,0,0,0,0,0,2,0,0,0,0,0,0,0,0,0,0,0,0	-1.3	-1.22	-0.163	-1.18	-0.197	-0.407
chr1	12952792	12952809	-	GTCCCTTGCCCTAACTG	PRAMEF10	0,2,25,333,3342	0,0,0,0,0,0,0,0,0,0,0,0,0,2,0,0,0	0.535	0.399	0.574	0.0262	0.942	0.403
chr1	12954507	12954527	-	GTGGCCGTGCATTCCTGACT	PRAMEF10	0,2,0,20,390	0,0,2,0,0,0,0,0,0,0,0,0,0,0,0,0,0,0,0,0	-1.4	-0.993	-0.67	-0.923	-0.171	0.805
chr1	12954508	12954527	+	GTCAGGAATGCACGGCCAC	PRAMEF10	0,2,0,16,254	0,0,0,0,0,0,0,0,0,0,0,0,0,0,0,0,2,0,0	0.393	-1.25	0.355	-0.271	0.0527	-0.471
chr1	12954526	12954545	-	GTTGTACGTGAGCGTCCAG	PRAMEF10	0,0,1,5,79	0,0,0,0,0,0,0,0,0,0,0,0,0,0,0,0,0,0,0	-1.1	-1.12	0.628	0.334	0.453	0.312
chr1	12955473	12955493	+	GGGATCCCAGAGGGAGGCTG	PRAMEF10	0,4,17,82,606	0,0,0,0,0,0,0,0,0,0,0,0,0,0,0,0,0,0,4,0	-0.882	-0.534	-0.918	-0.34	0.00476	0.589
chr1	12955484	12955503	+	GGGAGGCTGAGGAAGGGCC	PRAMEF10	0,9,49,504,4207	0,0,0,0,0,0,0,4,0,1,0,1,2,0,0,0,0,1,0	-3.29	-3.11	-3.65	-2.76	-3.55	-3.08
chr1	12977623	12977641	-	GGCCTCCATGAACAGTGT	PRAMEF7	2,8,16,236,4673	0,0,0,0,0,0,0,0,0,0,0,0,0,0,0,0,0,8	-2.55	-2.85	0.461	-0.407	-3.53	-2.08
chr1	12978388	12978405	-	GCTTGCCCCACTCTAAG	PRAMEF7	2,0,13,196,2126	0,0,0,0,0,0,0,0,0,0,0,0,0,0,0,0,0	-1.75	-1.24	-1.99	-1.32	-0.502	-1.08
chr1	12978425	12978444	+	GTGTGTTGCAAGGAGCTGC	PRAMEF7	1,1,7,58,587	0,0,0,0,0,0,0,0,0,1,0,0,0,0,0,0,0,0,0	-0.788	-1.48	-0.307	-0.606	-1.22	-1.73
chr1	12979785	12979805	-	GGGTCAGCGTGACACCCCTC	PRAMEF7	0,2,0,6,91	0,0,0,0,0,0,0,2,0,0,0,0,0,0,0,0,0,0,0,0	-1.13	-0.866	-0.355	-0.384	-0.687	-0.194
chr1	12980128	12980146	-	GGGCTGCCTTAAGTCCCT	PRAMEF7	0,0,6,81,1189	0,0,0,0,0,0,0,0,0,0,0,0,0,0,0,0,0,0	-0.446	-0.0556	0.413	0.646	0.39	0.651
chr1	13001276	13001296	-	GAGGAACAAAACACCAGTGC	PRAMEF6	1,5,2,17,167	0,0,0,0,0,0,0,0,0,0,0,5,0,0,0,0,0,0,0,0	-1.29	-2.07	-1.15	-1.45	-2.47	-0.985
chr1	13036607	13036627	+	GCCGTTACCTGAGCCAGATG	PRAMEF22	0,2,1,10,66	1,0,0,1,0,0,0,0,0,0,0,0,0,0,0,0,0,0,0,0	-0.613	-0.68	0.223	0.174	0.0478	0.17
chr1	13038186	13038204	-	GTCATCAAGACTCTCCCG	PRAMEF22	1,0,3,42,600	0,0,0,0,0,0,0,0,0,0,0,0,0,0,0,0,0,0	0.194	0.388	0.415	0.925	0.877	0.637
chr1	13038283	13038302	-	GGACCAAAGAAGATCCTTT	PRAMEF22	1,5,10,74,851	0,0,0,0,0,0,0,0,0,0,0,0,0,0,0,0,0,5,0	-1.31	-1.37	-0.626	0.214	-0.188	0.562
chr1	13052774	13052791	-	GACAACTGCCCTGACTG	WI2-3308P17.2	0,7,30,407,3900	0,0,1,5,0,0,0,0,0,0,0,0,0,1,0,0,0	0.391	0.463	-0.142	-0.359	-0.0948	-0.217
chr1	13052830	13052848	-	GAGCTGATGAACAGAGTG	WI2-3308P17.2	4,4,19,219,2301	0,0,0,0,0,0,0,0,0,0,1,3,0,0,0,0,0,0	0.359	0.13	0.431	-0.112	0.179	-0.0632
chr1	13052888	13052906	-	GGAGAGTTATGGTGCTGA	WI2-3308P17.2	3,6,15,213,2254	2,0,0,1,0,0,0,0,0,0,0,3,0,0,0,0,0,0	-1.41	-2.05	-0.94	-1.4	-2.32	-2.86
chr1	13052891	13052910	+	GCACCATAACTCTCCTGCG	WI2-3308P17.2	0,1,5,45,1338	0,0,0,0,0,0,0,0,0,0,0,1,0,0,0,0,0,0,0	-0.175	-0.334	0.215	0.218	-0.103	-0.37
chr1	13052897	13052914	-	GCCCCGCAGGAGAGTTA	WI2-3308P17.2	0,2,14,172,2327	0,0,0,0,0,0,0,0,0,0,0,2,0,0,0,0,0	-2.4	-0.831	-2.03	-0.649	-0.935	-1.5
chr1	13052907	13052927	-	GGAGGTGTATCCTGCCCCGC	WI2-3308P17.2	0,3,15,10,77	0,0,0,0,3,0,0,0,0,0,0,0,0,0,0,0,0,0,0,0	-0.889	-0.587	-0.95	-1.14	-1.76	-1.98
chr1	13108965	13108985	-	GAGCAGATTTCCTCAAATTA	PRAMEF6	0,7,3,19,159	0,0,0,0,0,0,0,0,0,0,7,0,0,0,0,0,0,0,0,0	-0.173	0.0652	-0.0798	0.221	0.724	0.868
chr1	13108966	13108986	-	GGAGCAGATTTCCTCAAATT	PRAMEF6	0,7,3,11,162	0,0,0,0,0,0,0,0,0,0,0,7,0,0,0,0,0,0,0,0	-0.0946	0.0868	-0.136	0.19	0.766	0.771
chr1	13109128	13109148	+	GAGCTCAAAGCAGCAGCTCA	PRAMEF6	0,10,3,40,326	0,0,0,0,0,0,0,0,0,0,0,0,0,0,10,0,0,0,0,0	-0.502	-0.702	-0.783	-0.859	-1.06	-1.56
chr1	13109140	13109160	+	GCAGCTCAGGGCAGGCAGGA	PRAMEF6	0,11,16,86,779	0,0,10,0,0,0,0,0,0,0,1,0,0,0,0,0,0,0,0,0	-1.2	-1.03	-1.83	-1.74	-1.47	-1.26
chr1	13112408	13112426	-	GGATGCACTGCTTACCCA	PRAMEF6	2,3,4,92,1287	3,0,0,0,0,0,0,0,0,0,0,0,0,0,0,0,0,0	-1.95	-2.56	-1.89	-1.25	-3.08	-2.76
chr1	13216791	13216810	-	GAGCTGATGAAGAGAGTTA	PRAMEF26	1,3,11,69,725	0,0,0,0,0,0,0,0,0,0,0,0,0,0,0,0,0,3,0	-0.639	-0.361	0.693	0.571	0.202	0.335
chr1	13216792	13216810	-	GAGCTGATGAAGAGAGTT	PRAMEF26	1,3,23,256,2291	0,0,0,0,0,0,0,0,0,0,0,0,0,0,0,0,0,3	-0.146	0.136	1.05	0.928	0.694	0.769
chr1	13216816	13216836	-	GGAGCAGATTTACTCAGATT	PRAMEF26	1,0,8,12,124	0,0,0,0,0,0,0,0,0,0,0,0,0,0,0,0,0,0,0,0	-1.76	-1.44	-0.212	-0.494	-0.269	-0.137
chr1	13216853	13216872	+	GCACCATAACTCTCCCGTG	PRAMEF26	1,1,7,16,203	0,0,0,0,0,0,0,0,0,0,0,0,0,0,0,0,0,1,0	-1.25	-2.31	-0.85	-1.87	-3.33	-1.18
chr1	13216869	13216889	-	GGAGCTGTATCCTGCCCCAC	PRAMEF26	1,11,7,14,148	0,0,0,0,0,0,0,0,0,0,0,0,0,0,0,0,0,0,11,0	-2.67	-2.86	-3.36	-3.11	-1.23	-0.994
chr1	13216870	13216889	-	GGAGCTGTATCCTGCCCCA	PRAMEF26	1,6,2,40,464	0,0,0,0,0,0,0,0,0,0,0,0,0,0,0,0,0,0,6	-1.64	-1.7	-3.27	-3.18	-1.06	-0.436
chr1	13219064	13219084	+	GTGCAGCTTGAGGAACTGAG	PRAMEF26	1,12,6,17,256	0,6,4,1,1,0,0,0,0,0,0,0,0,0,0,0,0,0,0,0	-2.4	-2.36	-1.02	-1.95	-2.96	-3.07
chr1	13219484	13219504	+	GGCATTGAGGAAGCACCCAC	PRAMEF6	1,6,3,22,190	0,0,0,0,0,0,0,0,0,0,0,0,0,0,0,0,0,0,0,6	-1.37	-2.11	-1.86	-1.86	-2.06	-1.63
chr1	13219502	13219522	-	GGTCTGAAGCTATGGCCCGT	PRAMEF6	1,8,2,7,41	0,0,0,0,0,0,0,0,0,0,2,0,0,0,0,0,0,0,6,0	-2.56	-2.53	-1.52	-1.25	-2.41	-1.68
chr1	13219503	13219522	-	GGTCTGAAGCTATGGCCCG	PRAMEF6	1,6,2,23,241	0,0,0,0,0,0,0,0,0,0,0,0,0,0,0,0,0,0,6	-2.51	-2.66	-1.08	-0.892	-2.34	-1.72
chr1	13328880	13328899	+	GGGCGACGTGCCACAGCAA	PRAMEF3	1,0,2,8,157	0,0,0,0,0,0,0,0,0,0,0,0,0,0,0,0,0,0,0	-0.777	-1.58	0.045	0.296	-0.165	-0.866
chr1	13329008	13329026	-	GGGAGAGTCTTGATGACA	PRAMEF3	1,0,11,169,1500	0,0,0,0,0,0,0,0,0,0,0,0,0,0,0,0,0,0	-0.648	0.261	0.27	0.338	0.71	1.01
chr1	13329135	13329155	+	GAGGTTGGAGCAGCAGCTCA	PRAMEF3	1,2,2,51,369	0,0,0,0,0,0,0,0,0,0,0,0,0,0,2,0,0,0,0,0	-0.971	-1.35	-1.13	-0.412	-0.0409	0.351
chr1	13329174	13329194	-	GGATTCGGGACTCCAAACTC	PRAMEF3	1,1,1,5,76	0,0,0,0,0,1,0,0,0,0,0,0,0,0,0,0,0,0,0,0	-0.559	-0.197	-0.851	-0.379	-0.0419	-0.581
chr1	13329311	13329330	+	GACTGAGACTTGGGTACCG	PRAMEF3	1,2,0,16,271	0,0,0,0,0,0,0,0,0,0,0,0,0,0,0,0,0,0,2	-1.5	-0.739	-0.541	0.252	-1.93	-0.3
chr1	13329380	13329398	-	GGAGCCCATTGGAGACAT	PRAMEF3	1,0,9,150,1489	0,0,0,0,0,0,0,0,0,0,0,0,0,0,0,0,0,0	0.41	0.131	1.03	0.706	0.619	0.31
chr1	13330586	13330603	-	GTTACCTGAGCCAGATG	PRAMEF3	1,2,29,423,4374	1,0,0,0,0,0,0,0,0,0,0,0,0,0,0,0,1	-0.642	-0.692	0.223	0.173	0.045	0.169
chr1	13331583	13331603	-	GGCCTTGGCCATCTCCATCT	PRAMEF3	2,0,10,25,185	0,0,0,0,0,0,0,0,0,0,0,0,0,0,0,0,0,0,0,0	-0.402	0.0574	0.315	0.0183	0.673	0.561
chr1	13331610	13331630	-	GGCAGGGCAGAGCCTGCTGG	PRAMEF3	2,3,8,126,705	0,0,0,0,0,0,0,0,0,0,0,0,0,0,0,0,0,0,0,3	-4.78	-3.61	-4.92	-3.69	-1.57	-1.33
chr1	13331637	13331657	+	GGAGTCTGCGTGGGGCCTGT	PRAMEF3	2,0,1,27,216	0,0,0,0,0,0,0,0,0,0,0,0,0,0,0,0,0,0,0,0	0.179	-0.18	-0.261	-0.273	0.23	0.538
chr1	13364952	13364972	-	GGGTGGACATGGCCAAGGCT	PRAMEF5	2,3,2,35,288	0,0,0,0,0,0,0,0,0,0,0,0,0,0,0,0,3,0,0,0	-2.58	-2.37	-1.09	-1.04	-2.49	-2.68
chr1	13364953	13364972	+	GCCTTGGCCATGTCCACCC	PRAMEF5	2,5,7,64,615	0,0,3,0,0,0,0,0,0,0,0,2,0,0,0,0,0,0,0	-2.19	-2.44	-2.21	-2.36	-1.05	-0.801
chr1	13365144	13365164	+	GGATGCACTGCTTACCCAAG	PRAMEF5	2,3,1,8,99	3,0,0,0,0,0,0,0,0,0,0,0,0,0,0,0,0,0,0,0	-1.72	-2.27	-1.63	-1.24	-2.32	-2.28
chr1	13366340	13366360	-	GCACAGCTTGAGGAACTGAG	PRAMEF5	2,6,8,20,251	0,0,6,0,0,0,0,0,0,0,0,0,0,0,0,0,0,0,0,0	-2.39	-3.28	-0.997	-2.03	-3.29	-3.19
chr1	13366368	13366386	-	GAGTTCATAGAAAGCTTT	PRAMEF5	2,8,18,228,2660	0,0,0,0,0,0,0,0,0,8,0,0,0,0,0,0,0,0	-0.209	-0.116	0.133	0.686	0.673	0.161
chr1	13368476	13368494	-	GGTTCTCCAGGGTGGCCA	WI2-3308P17.2	5,7,33,389,5383	1,0,0,1,0,0,0,0,0,0,0,0,1,0,1,1,0,2	-4.9	-4.72	-2.31	-2.88	-3.48	-2.52
chr1	13368548	13368567	-	GCATCATAACTCTCCCGGG	PRAMEF5	2,1,7,9,109	0,0,0,1,0,0,0,0,0,0,0,0,0,0,0,0,0,0,0	-1.88	-2.02	-1.09	-0.279	-1.61	-1.97
chr1	13368549	13368567	-	GCATCATAACTCTCCCGG	PRAMEF5	2,1,7,31,396	0,0,0,1,0,0,0,0,0,0,0,0,0,0,0,0,0,0	-2.01	-1.6	-0.687	0.169	-1.06	-1.59
chr1	13368610	13368629	+	GAGCTGATGAAGAGAGTGA	PRAMEF5	2,6,11,122,1206	0,0,0,0,0,0,0,0,0,0,0,4,0,0,0,0,0,2,0	-2.76	-2.59	-3.13	-3.3	-3.02	-2.82
chr1	13368671	13368691	+	GCTGCCCTGACTGTGGCAAC	PRAMEF5	2,6,3,18,174	6,0,0,0,0,0,0,0,0,0,0,0,0,0,0,0,0,0,0,0	-2.24	-1.69	-1.03	-1.23	-2.51	-1.82
chr1	13368708	13368727	-	GCAGCATTGATCTGCCTCC	PRAMEF5	2,7,4,41,480	0,0,0,0,7,0,0,0,0,0,0,0,0,0,0,0,0,0,0	-2.43	-2.34	-1.78	-2	-3.09	-1.71
chr1	13387409	13387429	+	GGGTCAGTGTGACACCCCTC	PRAMEF8	1,1,1,12,93	0,0,0,0,0,0,0,1,0,0,0,0,0,0,0,0,0,0,0,0	-0.383	-0.648	-1.29	-1.08	-0.819	-0.936
chr1	13388770	13388789	-	GTGTGTTGCCAGGAGCTGC	PRAMEF8	0,2,8,116,997	0,0,0,0,0,0,0,0,0,2,0,0,0,0,0,0,0,0,0	-0.495	-0.884	0.16	0.402	1.1	1.19
chr1	13388869	13388888	+	GGTCTATGAACACCATGAA	PRAMEF8	2,0,13,45,314	0,0,0,0,0,0,0,0,0,0,0,0,0,0,0,0,0,0,0	-1.13	-1.24	-0.802	-0.553	-0.974	-0.552
chr1	13388935	13388953	+	GACTCAGAGCCTCCGGGA	PRAMEF8	2,0,10,183,1619	0,0,0,0,0,0,0,0,0,0,0,0,0,0,0,0,0,0	-2.13	-1.14	-1.08	-0.518	-0.096	0.0606
chr1	13389013	13389033	-	GCAGTCAAAACTTCAAGTGC	PRAMEF8	2,0,1,11,205	0,0,0,0,0,0,0,0,0,0,0,0,0,0,0,0,0,0,0,0	-0.61	-3.09	-0.462	-0.529	-3.53	-2.74
chr1	13389428	13389447	-	GATGTGCTGTTGACCCAAG	PRAMEF8	2,0,0,27,274	0,0,0,0,0,0,0,0,0,0,0,0,0,0,0,0,0,0,0	-0.671	-0.442	0.037	0.467	-0.197	-0.448
chr1	13389458	13389478	-	GGAGTCATTAAAATCTGTGC	PRAMEF8	2,0,0,11,118	0,0,0,0,0,0,0,0,0,0,0,0,0,0,0,0,0,0,0,0	-1.47	-1.54	-0.734	-1.04	-0.193	0.186
chr1	13389479	13389497	+	GATGAGGCGACTTCATCA	PRAMEF8	2,0,17,77,788	0,0,0,0,0,0,0,0,0,0,0,0,0,0,0,0,0,0	-0.885	-0.963	-0.116	-1.21	0.52	0.268
chr1	13389573	13389592	+	GGCCTCCATGAACAGTGTG	PRAMEF8	2,7,9,41,520	0,0,0,0,0,0,0,0,0,0,0,0,0,0,0,0,0,7,0	-1.45	-1.58	-0.468	-0.846	-1.81	-1.34
chr1	13389620	13389640	-	GGCCTTGGCCATCTCCACCA	PRAMEF8	2,2,5,41,234	0,0,0,0,0,0,0,0,0,0,0,0,0,0,0,0,0,0,0,2	-2.15	-1.09	-1.34	-0.901	-0.0975	0.22
chr1	13448269	13448289	-	GACCTGTTGCGCCACACCAG	PRAMEF13	0,5,2,5,62	0,0,0,0,0,0,4,0,0,1,0,0,0,0,0,0,0,0,0,0	-2.31	-2.72	-3.39	-1.18	-2.4	-1.63
chr1	13475029	13475049	-	GATTGGGGACTCCAAACTCA	PRAMEF18	0,3,2,9,192	0,0,0,0,2,0,0,1,0,0,0,0,0,0,0,0,0,0,0,0	-3.04	-2.52	-2.11	-1.32	-2.14	-1.6
chr1	13475030	13475050	-	GGATTGGGGACTCCAAACTC	PRAMEF18	0,3,1,6,110	0,0,0,0,0,2,0,0,1,0,0,0,0,0,0,0,0,0,0,0	-3.7	-2.14	-1.59	-1.48	-2.06	-2.12
chr1	13496065	13496085	+	GAGAAAGAGGCAGACAGTGG	PRAMEF16	0,8,12,129,1144	0,0,0,8,0,0,0,0,0,0,0,0,0,0,0,0,0,0,0,0	-3.35	-3.12	-4.63	-4.45	-1.1	-1.35
chr1	13497695	13497712	-	GATTGGTAGTCCACATT	PRAMEF16	0,8,7,154,1950	0,0,0,0,0,0,0,7,0,0,0,1,0,0,0,0,0	-0.443	0.0164	0.582	0.655	0.558	0.0206
chr1	13522208	13522225	-	GCCCATCAAGCACAGCT	PRAMEF21	0,9,25,610,4619	1,0,0,0,0,0,0,8,0,0,0,0,0,0,0,0,0	-0.482	0.0213	1.35	1.25	0.48	0.559
chr1	13644855	13644872	+	GCTGAGGGACCAAGCTT	PRAMEF15	1,7,33,557,4748	0,0,0,1,0,0,0,0,1,0,0,0,0,0,0,5,0	-0.948	-1.51	-1.23	-0.503	-0.73	-0.817
chr1	13644867	13644887	-	GGGTGGACATGGCCAAAGCT	PRAMEF15	2,3,0,19,201	0,0,0,0,0,0,0,0,0,0,0,0,0,0,0,0,3,0,0,0	-0.546	-0.569	0.469	0.17	-0.507	-0.287
chr1	13644868	13644887	+	GCTTTGGCCATGTCCACCC	PRAMEF15	2,3,5,44,437	0,0,3,0,0,0,0,0,0,0,0,0,0,0,0,0,0,0,0	-1.24	-0.814	-0.823	-1.15	-0.432	-0.551
chr1	13645972	13645989	-	GACCCATAGAAGGAGGT	PRAMEF15	1,6,45,556,5891	0,0,0,0,0,0,0,0,0,0,0,0,0,0,0,0,6	-1.58	-2.24	-0.129	-0.63	-2.68	-2.06
chr1	13648228	13648248	-	GAGAGGCACAAGACTATAAT	PRAMEF15	1,7,0,10,102	0,0,0,0,0,0,0,0,0,0,0,0,0,0,0,7,0,0,0,0	0.394	0.288	0.387	0.587	0.825	0.106
chr1	13648467	13648484	+	GCCCCCCGAGAGAGTTA	PRAMEF15	1,2,5,116,1393	0,0,0,0,0,0,0,0,1,0,0,0,0,0,0,1,0	-0.673	-0.227	-0.814	-0.811	0.108	0.244
chr1	13648471	13648490	-	GCACCATAACTCTCTCGGG	PRAMEF15	1,1,5,7,107	0,0,0,0,0,0,0,0,0,0,0,0,0,0,1,0,0,0,0	-0.986	-0.71	-0.96	-0.943	0.845	0.401
chr1	13648472	13648490	-	GCACCATAACTCTCTCGG	PRAMEF15	1,2,6,21,412	0,0,0,0,1,0,0,0,0,0,0,0,0,0,1,0,0,0	-0.657	-0.485	-1.07	-0.819	0.783	0.212
chr1	13648473	13648490	-	GCACCATAACTCTCTCG	PRAMEF15	1,4,7,109,1341	0,0,0,0,1,0,0,0,0,0,0,0,0,0,3,0,0	-0.366	-0.42	-0.927	-1.4	1.11	0.22
chr1	13648474	13648493	+	GAGAGAGTTATGGTGCTGA	PRAMEF15	1,3,7,58,749	0,3,0,0,0,0,0,0,0,0,0,0,0,0,0,0,0,0,0	-1.41	-1.8	-0.677	-1.15	-2.32	-2.83
chr1	13648507	13648527	+	GGAGCAGATTTGCTCAAATT	WI2-3308P17.2	6,1,4,13,186	0,0,0,0,0,0,0,0,0,0,0,1,0,0,0,0,0,0,0,0	-1.98	-2.18	-1.82	-1.97	-3.22	-1.49
chr1	13648533	13648552	+	GAGCTGATGAACAGAGTGA	WI2-3308P17.2	3,4,3,80,862	0,0,0,0,0,0,0,0,0,0,0,3,0,0,0,0,0,0,1	-0.455	-0.0457	-0.402	-0.837	-0.711	-1.02
chr1	13648541	13648560	+	GAACAGAGTGAGGGACTTA	WI2-3308P17.2	3,4,7,54,630	0,0,0,3,0,1,0,0,0,0,0,0,0,0,0,0,0,0,0	-1.54	-0.6	-3.02	-2.75	-3.1	-3.03
chr1	13669029	13669049	-	GGAGATCTTCGCCCTACTTC	PRAMEF14	1,1,6,8,49	0,0,0,0,0,0,0,0,0,0,0,0,0,0,1,0,0,0,0,0	-0.474	-0.84	0.364	0.478	0.52	0.16
chr1	13669124	13669144	-	GACCTGTTGTGCCACACCAG	PRAMEF14	0,3,4,9,80	0,0,0,0,0,0,2,0,0,1,0,0,0,0,0,0,0,0,0,0	-1.95	-1.82	-3.08	-2.72	-2.05	-1.64
chr1	13669129	13669149	+	GTGGCACAACAGGTCCTTCA	PRAMEF14	0,3,4,4,104	0,0,0,0,0,1,0,0,2,0,0,0,0,0,0,0,0,0,0,0	-0.575	-0.403	-1.2	-1.12	-0.84	0.365
chr1	13669157	13669177	-	GGCAGAAATTGTATGTCTAT	PRAMEF14	1,0,1,11,159	0,0,0,0,0,0,0,0,0,0,0,0,0,0,0,0,0,0,0,0	-1.46	-1.51	-0.343	-0.454	-0.408	-0.255
chr1	13670521	13670539	-	GATAATGAACTCGAAGGA	PRAMEF13	1,2,3,77,1090	0,0,0,0,0,0,0,0,0,0,0,0,1,0,1,0,0,0	-1.76	-1.72	-0.572	-0.206	-1.2	-1.26
chr1	13670540	13670559	+	GACATGGAATGATGGCACC	PRAMEF14	1,0,3,32,389	0,0,0,0,0,0,0,0,0,0,0,0,0,0,0,0,0,0,0	0.125	-0.0981	0.426	0.747	0.133	0.66
chr1	13670652	13670669	-	GAATAGTATTCAACAGC	PRAMEF14	1,2,28,303,3223	0,0,0,0,0,0,0,0,0,0,0,0,0,1,1,0,0	-0.0543	-0.165	0.082	0.339	0.474	0.594
chr1	13670687	13670707	+	GACTTTCTGAGATGTTTAAT	PRAMEF14	1,3,3,18,217	0,0,0,0,0,0,0,0,1,0,0,0,0,2,0,0,0,0,0,0	-1.31	-0.717	-0.962	-0.0474	-1.37	-0.611
chr1	13670773	13670793	-	GCCTGAGATACCTCTTTCAG	PRAMEF14	1,4,3,9,122	0,0,0,0,0,0,0,0,0,0,0,0,0,0,0,0,4,0,0,0	-2.37	-1.21	-0.782	-1.22	0.000826	-0.399
chr1	13671537	13671557	+	GAGTCTGGAAGTGTCTCCTG	PRAMEF14	1,0,1,17,226	0,0,0,0,0,0,0,0,0,0,0,0,0,0,0,0,0,0,0,0	-2.72	-1.63	-1.88	-1.47	0.0382	-1.3
chr1	13671543	13671561	+	GGAAGTGTCTCCTGCGGA	PRAMEF14	1,4,6,133,1149	0,0,0,0,0,0,0,0,0,0,0,0,0,0,0,4,0,0	-1.15	-0.936	0.304	-0.336	-0.949	-1.19
chr1	13695865	13695885	-	GATTGGGTACTCCAAACTCA	PRAMEF19	0,1,3,8,141	0,0,0,0,0,0,0,1,0,0,0,0,0,0,0,0,0,0,0,0	-1.43	-1.79	-1.51	-1.73	0.231	-0.00506
chr1	13695866	13695886	-	GGATTGGGTACTCCAAACTC	PRAMEF19	0,1,2,3,75	0,0,0,0,0,0,0,0,1,0,0,0,0,0,0,0,0,0,0,0	-1.44	-3.21	-2.4	-2.56	0.0972	-1.35
chr1	13696003	13696022	+	GACTGAGACTTGGGTACCA	PRAMEF19	1,2,0,47,403	0,0,0,0,0,0,0,0,0,0,0,0,0,0,0,0,0,0,2	-0.83	-0.41	-0.224	-0.228	-0.53	-1.67
chr1	13696081	13696098	-	GTGCCTCAAGAGCCCGT	PRAMEF19	1,1,14,176,2369	0,0,0,0,0,0,0,0,0,0,0,0,0,0,0,1,0	-0.569	-1.47	-1.78	-1.04	-1.06	-1.7
chr1	13697122	13697140	-	GCTTCTTCGAAGGCTACC	PRAMEF19	1,0,5,50,719	0,0,0,0,0,0,0,0,0,0,0,0,0,0,0,0,0,0	-1.22	-0.266	0.84	0.758	1.19	1.31
chr1	13697232	13697251	+	GGCAGGTAACCACAGCCAT	PRAMEF19	1,0,5,31,432	0,0,0,0,0,0,0,0,0,0,0,0,0,0,0,0,0,0,0	-2.22	-2.66	-0.93	-0.529	-0.301	-0.351
chr1	13697305	13697323	-	GGCCGTGTATGGTAGCAG	PRAMEF19	1,0,3,61,903	0,0,0,0,0,0,0,0,0,0,0,0,0,0,0,0,0,0	0.236	-0.118	0.739	0.0393	0.294	0.507
chr1	13697494	13697512	-	GCCTCAAGGAAAAATCCG	PRAMEF19	1,0,7,84,968	0,0,0,0,0,0,0,0,0,0,0,0,0,0,0,0,0,0	-0.197	-0.555	-0.798	0.191	1.28	-0.402
chr1	13698229	13698248	+	GGCCTCCACGAACAGTCGG	PRAMEF19	1,3,8,12,124	0,0,0,0,0,0,0,0,0,0,0,0,0,0,0,0,3,0,0	-0.552	-0.684	0.217	0.221	0.439	0.412
chr1	13698276	13698296	-	GGCCTTGGCCATCTCCGTCC	PRAMEF19	1,0,6,24,155	0,0,0,0,0,0,0,0,0,0,0,0,0,0,0,0,0,0,0,0	-1.31	-0.851	-0.00189	-0.224	-0.899	-0.351
chr1	13716161	13716178	-	GGTTCCTCAGCAGGCTC	PRAMEF17	1,5,62,874,15137	0,0,0,0,0,0,1,0,2,1,1,0,0,0,0,0,0	0.0972	-0.0274	0.436	0.504	-0.069	0.81
chr1	13716250	13716270	-	GGCCTCAAAATGTCTCATGC	PRAMEF17	1,0,0,7,113	0,0,0,0,0,0,0,0,0,0,0,0,0,0,0,0,0,0,0,0	-0.842	0.202	-0.238	0.0588	-0.702	-0.365
chr1	13716877	13716897	-	GGCCTCTGGGGAGCAGGAGA	PRAMEF17	1,7,15,94,829	0,0,0,0,0,0,0,0,0,0,0,0,0,1,0,0,0,0,6,0	-1.71	-1.96	-0.757	-0.431	-0.653	-1.15
chr1	13716959	13716979	+	GTTCATAGACCTCTGCCAAA	PRAMEF17	1,3,4,25,144	0,0,0,0,0,0,0,0,0,0,0,0,0,0,0,0,0,3,0,0	-0.875	-0.566	-0.32	0.137	1.25	0.718
chr1	13717044	13717063	+	GTGCACCTGTGTTGTAATA	PRAMEF17	1,8,2,37,280	0,0,0,0,0,0,0,0,0,0,0,3,0,0,0,0,5,0,0	-0.993	-0.799	-0.558	-0.204	0.0727	-0.369
chr1	13717242	13717262	+	GACGATGAGTTATATGTAAG	PRAMEF17	1,0,3,6,42	0,0,0,0,0,0,0,0,0,0,0,0,0,0,0,0,0,0,0,0	-1.05	-0.423	0.103	0.52	0.208	-0.98
chr1	13717268	13717287	-	GTCAGGAACGAACTGCTGT	PRAMEF17	1,1,3,20,798	0,0,0,0,0,0,0,0,1,0,0,0,0,0,0,0,0,0,0	-0.494	-0.259	-0.318	-0.124	0.482	0.285
chr1	13718409	13718428	-	GGTTCCCAAGGGGTTCTTG	PRAMEF17	1,0,6,42,354	0,0,0,0,0,0,0,0,0,0,0,0,0,0,0,0,0,0,0	-3.22	-1.42	-2.59	-0.548	-0.507	-0.606
chr1	13718630	13718649	-	GGCAGGAGGACCCTGAGCT	PRAMEF17	1,7,24,157,1409	0,1,0,0,0,0,0,0,0,0,0,0,0,0,0,0,0,6,0	-3.69	-3.51	-4.31	-4.23	-3.95	-2.9
chr1	13718727	13718747	-	GCCCACCTGTGTGACACAGC	PRAMEF17	1,2,11,15,285	0,0,0,0,1,0,0,0,0,0,0,0,0,0,0,0,0,0,0,1	-0.968	-1.07	-1.37	-1.56	-0.596	-0.72
chr1	13742852	13742872	+	GCGGAGCCTGCTGAGGGACG	PRAMEF21	1,0,3,25,253	0,0,0,0,0,0,0,0,0,0,0,0,0,0,0,0,0,0,0,0	-1.34	-1.68	-0.566	-0.664	-0.0675	-0.767
chr1	13742925	13742943	-	GAAGGCCTCCATGAACAA	PRAMEF21	1,9,16,155,1810	0,0,0,0,0,0,0,0,0,0,0,0,0,0,0,1,0,8	-0.325	0.556	0.0653	0.7	0.963	0.857
chr1	13742996	13743016	-	GAGACCCCAGAGGAAGGCGG	PRAMEF21	1,0,4,147,606	0,0,0,0,0,0,0,0,0,0,0,0,0,0,0,0,0,0,0,0	-4.24	-4.07	-4.61	-4.2	-1.95	-2.77
chr1	13743030	13743050	-	GCTTGGAAGGTCTCTGGGCA	PRAMEF20	1,0,2,30,260	0,0,0,0,0,0,0,0,0,0,0,0,0,0,0,0,0,0,0,0	-0.514	0.168	-0.241	-0.379	0.384	0.354
chr1	13743066	13743085	+	GATGCACTGCTTACCCACA	PRAMEF21	1,0,7,35,348	0,0,0,0,0,0,0,0,0,0,0,0,0,0,0,0,0,0,0	-1.15	-1.28	-1.28	-0.979	-1.59	-1.62
chr1	13744667	13744686	-	GGTAAGCACCTACGGGCCA	PRAMEF21	1,0,0,12,169	0,0,0,0,0,0,0,0,0,0,0,0,0,0,0,0,0,0,0	0.262	0.195	0.0474	0.121	0.811	1.18
chr1	13744695	13744715	+	GATGAACAGAAAACCAGTGC	PRAMEF21	1,0,5,17,203	0,0,0,0,0,0,0,0,0,0,0,0,0,0,0,0,0,0,0,0	-0.438	-0.42	0.441	0.714	1.19	0.238
chr1	13744767	13744787	-	GAGTCCTGTTCTTGAGGCAA	PRAMEF21	1,0,5,8,156	0,0,0,0,0,0,0,0,0,0,0,0,0,0,0,0,0,0,0,0	0.133	0.0762	0.518	0.0562	0.564	0.828
chr1	13744809	13744826	-	GCTTGACCCATAGAAAG	PRAMEF21	1,8,27,346,3302	0,0,0,0,0,0,0,0,0,0,0,0,0,0,0,8,0	-0.647	-0.741	-0.487	-0.855	0.631	0.233
chr1	13744993	13745011	+	GGCCAGATGAGGAATCTT	PRAMEF21	1,0,5,207,2362	0,0,0,0,0,0,0,0,0,0,0,0,0,0,0,0,0,0	-0.489	-0.304	0.0636	0.247	-0.234	-0.00626
chr1	13802367	13802385	-	GTGGTGCAGTGCCTCCAG	LRRC38	0,0,5,127,1372	0,0,0,0,0,0,0,0,0,0,0,0,0,0,0,0,0,0	-0.314	-0.19	-0.113	-0.114	0.665	0.535
chr1	13802416	13802435	+	GCAATGGACACGGCCACAC	LRRC38	0,0,1,21,267	0,0,0,0,0,0,0,0,0,0,0,0,0,0,0,0,0,0,0	-0.479	-0.473	0.394	0.193	0.108	0.0536
chr1	13802451	13802470	+	GCAGAGGTCTGTGAGTGAC	LRRC38	0,0,3,65,680	0,0,0,0,0,0,0,0,0,0,0,0,0,0,0,0,0,0,0	0.0193	-0.17	0.569	0.123	1.27	0.599
chr1	13802504	13802524	-	GATATCCCTGCGTGAGCTGT	LRRC38	0,0,0,2,50	0,0,0,0,0,0,0,0,0,0,0,0,0,0,0,0,0,0,0,0	-0.00912	-0.213	-0.495	-0.286	0.42	-0.0687
chr1	13802543	13802563	+	GGGAGCACTGGATTTCATCA	LRRC38	0,0,1,12,182	0,0,0,0,0,0,0,0,0,0,0,0,0,0,0,0,0,0,0,0	-0.538	-0.349	0.394	0.0892	1.12	0.84
chr1	13839798	13839816	-	GCTGCGCTCGCTGGAGGA	LRRC38	0,0,7,117,1404	0,0,0,0,0,0,0,0,0,0,0,0,0,0,0,0,0,0	-0.945	-0.681	0.208	0.365	0.644	0.182
chr1	13839871	13839889	-	GCATCCAGCGGATCCCCG	LRRC38	0,0,5,41,547	0,0,0,0,0,0,0,0,0,0,0,0,0,0,0,0,0,0	-1.26	-0.92	-1.69	-0.759	-1.23	-1.32
chr1	13839917	13839935	+	GTCCAGGGGGAAAGGGTC	LRRC38	0,0,12,212,2396	0,0,0,0,0,0,0,0,0,0,0,0,0,0,0,0,0,0	0.0515	-0.349	0.319	0.17	0.0254	0.446
chr1	13839953	13839971	-	GTGGACTGCCGCGACCGC	LRRC38	0,0,2,26,337	0,0,0,0,0,0,0,0,0,0,0,0,0,0,0,0,0,0	-0.247	0.0363	0.573	0.458	-0.173	0.234
chr1	13840016	13840035	+	GGGCGCGAGCAGCAGCAGA	LRRC38	0,0,4,66,627	0,0,0,0,0,0,0,0,0,0,0,0,0,0,0,0,0,0,0	-1.2	0.0146	-0.245	-0.678	-0.782	-0.845
chr1	13910335	13910355	+	GTTTGCTGTCCGGCTGCCTA	PDPN	0,0,0,4,57	0,0,0,0,0,0,0,0,0,0,0,0,0,0,0,0,0,0,0,0	-0.369	0.253	-0.594	0.0759	0.68	0.296
chr1	13910422	13910440	+	GTCGCGCTCCTCCAGGCT	PDPN	0,0,5,85,1183	0,0,0,0,0,0,0,0,0,0,0,0,0,0,0,0,0,0	0.251	0.169	-0.0801	0.379	0.395	-0.0625
chr1	13910476	13910494	+	GCTCAGAATCTTGCTGCT	PDPN	0,0,6,137,1489	0,0,0,0,0,0,0,0,0,0,0,0,0,0,0,0,0,0	1.26	1.09	0.303	0.539	0.252	0.015
chr1	13910503	13910521	+	GGAGAGCAACAACTCAAC	PDPN	0,0,7,55,955	0,0,0,0,0,0,0,0,0,0,0,0,0,0,0,0,0,0	0.599	0.463	-0.159	-0.433	0.13	-0.169
chr1	13910565	13910583	+	GCGCGTCGCTCTGGGTCC	PDPN	0,0,1,44,633	0,0,0,0,0,0,0,0,0,0,0,0,0,0,0,0,0,0	-0.075	-0.223	-0.25	-0.507	0.302	0.464
chr1	13933728	13933748	+	GCCAGGTGCCGAAGATGATG	PDPN	0,0,0,9,536	0,0,0,0,0,0,0,0,0,0,0,0,0,0,0,0,0,0,0,0	-0.0958	0.128	-0.00191	-0.167	0.564	0.367
chr1	13933776	13933794	-	GTCAAGCCAGACTTATAG	PDPN	0,0,3,45,638	0,0,0,0,0,0,0,0,0,0,0,0,0,0,0,0,0,0	0.157	0.077	0.397	0.371	-0.542	-0.585
chr1	13936902	13936921	+	GTAACAGGCATTCGCATCG	PDPN	0,0,1,7,80	0,0,0,0,0,0,0,0,0,0,0,0,0,0,0,0,0,0,0	0.897	0.541	0.718	0.495	0.568	0.612
chr1	13936952	13936970	-	GGACTTTGTTCTTGCGCG	PDPN	0,0,0,30,502	0,0,0,0,0,0,0,0,0,0,0,0,0,0,0,0,0,0	1.02	0.674	0.521	0.678	-0.0788	-0.112
chr1	13936972	13936990	+	GCGCCACAGCCTCAAACG	PDPN	0,0,1,48,484	0,0,0,0,0,0,0,0,0,0,0,0,0,0,0,0,0,0	0.32	0.299	0.0595	-0.0954	-0.0643	-0.0694
chr1	14057543	14057561	-	GTCCTCGCAGCACATGTT	PRDM2	0,0,2,39,624	0,0,0,0,0,0,0,0,0,0,0,0,0,0,0,0,0,0	-0.0727	-0.225	0.202	-0.0924	-0.723	-0.771
chr1	14068511	14068529	-	GCACATCCATCCCAAATT	PRDM2	0,0,2,90,939	0,0,0,0,0,0,0,0,0,0,0,0,0,0,0,0,0,0	0.376	-0.201	0.529	0.468	0.834	0.697
chr1	14104938	14104957	-	GCTCAAGTGCTGAGGCTGA	PRDM2	0,0,3,73,698	0,0,0,0,0,0,0,0,0,0,0,0,0,0,0,0,0,0,0	-0.205	-0.568	-0.146	-0.103	-0.159	0.298
chr1	14104969	14104987	-	GACTGGCCACCTCCTGGA	PRDM2	0,1,10,157,1420	0,0,0,0,0,0,0,0,0,0,0,0,0,0,0,0,0,1	-2	-1.38	-1.78	-1.74	-0.98	-1.18
chr1	14104998	14105018	-	GCAGGGGTTGCTAGTTCTGG	PRDM2	0,0,3,10,170	0,0,0,0,0,0,0,0,0,0,0,0,0,0,0,0,0,0,0,0	-0.936	-0.989	-1.52	-1.3	0.0324	-0.641
chr1	14105034	14105053	-	GCTCGTCTGGTTCTGGCTG	PRDM2	0,0,0,35,375	0,0,0,0,0,0,0,0,0,0,0,0,0,0,0,0,0,0,0	0.147	0.113	-0.26	-0.443	1.48	0.39
chr1	14105067	14105087	+	GCTTGTGAGGTGAATGATTT	PRDM2	0,0,2,14,137	0,0,0,0,0,0,0,0,0,0,0,0,0,0,0,0,0,0,0,0	-0.146	-0.16	-0.642	-0.564	-0.737	-0.45
chr1	14105435	14105452	-	GATTGACGGTGGATATA	PRDM2	0,0,3,165,2277	0,0,0,0,0,0,0,0,0,0,0,0,0,0,0,0,0	-0.589	-0.788	-0.218	-0.602	-0.71	-0.346
chr1	14105487	14105505	+	GGCACACAGATTAACCGG	PRDM2	0,0,0,30,499	0,0,0,0,0,0,0,0,0,0,0,0,0,0,0,0,0,0	-0.908	-0.456	-0.564	-0.235	-0.574	-0.383
chr1	14105514	14105532	+	GAGCGGCGCCATGAAGCA	PRDM2	0,0,4,70,730	0,0,0,0,0,0,0,0,0,0,0,0,0,0,0,0,0,0	-0.63	-0.0729	-0.289	0.241	-0.197	-0.0283
chr1	15287255	15287273	+	GGACCTGGAGGAGTCGCA	KAZN	0,0,4,149,1520	0,0,0,0,0,0,0,0,0,0,0,0,0,0,0,0,0,0	--	0.113	--	0.284	0.976	1.14
chr1	15287305	15287323	-	GCTGGACCCTGAGCTCGG	KAZN	0,0,9,178,1758	0,0,0,0,0,0,0,0,0,0,0,0,0,0,0,0,0,0	0.785	0.208	-0.33	0.243	-0.413	-0.419
chr1	15287329	15287349	-	GGCTAGCTCCTGCTCCTTCT	KAZN	0,0,0,14,199	0,0,0,0,0,0,0,0,0,0,0,0,0,0,0,0,0,0,0,0	0.855	1.34	0.265	0.39	0.571	-0.676
chr1	15287350	15287368	+	GAGCCAAAGAAGCCTTGC	KAZN	0,0,5,150,1455	0,0,0,0,0,0,0,0,0,0,0,0,0,0,0,0,0,0	-0.253	-0.0277	-0.202	0.475	-0.26	0.43
chr1	15361252	15361272	+	GCTGATCGGAAGCGCTTAAA	KAZN	0,0,0,1,19	0,0,0,0,0,0,0,0,0,0,0,0,0,0,0,0,0,0,0,0	-2.1	-0.706	-1.46	0.265	-1.09	0.162
chr1	15361290	15361310	-	GCTGCTGCATCTGGCTCACC	KAZN	0,0,3,31,294	0,0,0,0,0,0,0,0,0,0,0,0,0,0,0,0,0,0,0,0	0.15	-0.019	-0.59	-0.288	-0.542	-0.648
chr1	15370496	15370515	+	GCGGTCAAAGCGCTGGCCA	KAZN	0,0,0,21,250	0,0,0,0,0,0,0,0,0,0,0,0,0,0,0,0,0,0,0	0.968	0.408	-0.0284	0.845	1.26	1.03
chr1	15370587	15370605	-	GCTGGGAGCGCAGTGCCG	KAZN	0,0,10,165,1958	0,0,0,0,0,0,0,0,0,0,0,0,0,0,0,0,0,0	0.173	0.345	-0.562	-0.832	0.665	0.518
chr1	15382590	15382608	-	GCGTAGCTAAGGACTGTT	KAZN	0,0,0,20,352	0,0,0,0,0,0,0,0,0,0,0,0,0,0,0,0,0,0	0.825	0.252	0.261	-0.282	-0.28	0.43
chr1	15382614	15382632	-	GCCGCTTGGGGACGTCCT	KAZN	0,0,4,32,589	0,0,0,0,0,0,0,0,0,0,0,0,0,0,0,0,0,0	-0.227	0.375	0.47	0.88	0.254	-0.136
chr1	15490937	15490957	-	GATTCTTTCCCAAAACCCAA	C1ORF195	0,0,0,19,211	0,0,0,0,0,0,0,0,0,0,0,0,0,0,0,0,0,0,0,0	-0.348	0.0784	-0.0214	0.219	0.422	0.0119
chr1	15495150	15495168	+	GCATCTGAGGAAGTCTGT	C1ORF195	0,0,12,145,1538	0,0,0,0,0,0,0,0,0,0,0,0,0,0,0,0,0,0	-0.318	0.18	-0.658	-0.298	0.247	0.373
chr1	15495184	15495201	+	GCGTACTGTCTCTCCCA	C1ORF195	0,0,6,221,2474	0,0,0,0,0,0,0,0,0,0,0,0,0,0,0,0,0	-0.989	-1.44	-0.4	-0.298	0.153	0.396
chr1	15495217	15495234	+	GGGAACGTCTCACAGAA	C1ORF195	0,0,14,521,8736	0,0,0,0,0,0,0,0,0,0,0,0,0,0,0,0,0	0.195	0.295	-0.759	-0.394	-0.0132	-0.219
chr1	15495250	15495270	+	GCTTCCCACAAGAGGGCTTC	C1ORF195	0,0,1,14,99	0,0,0,0,0,0,0,0,0,0,0,0,0,0,0,0,0,0,0,0	-1.68	-1.06	-0.767	-1.12	-1.12	-0.525
chr1	15497688	15497708	+	GACGCTGATGCTGTTGATTT	C1ORF195	0,0,5,71,422	0,0,0,0,0,0,0,0,0,0,0,0,0,0,0,0,0,0,0,0	-0.46	-0.243	-0.221	-0.159	0.252	-1.07
chr1	15497700	15497719	+	GTTGATTTGGGGCCACGCC	C1ORF195	0,0,1,20,289	0,0,0,0,0,0,0,0,0,0,0,0,0,0,0,0,0,0,0	0.193	0.222	0.456	0.356	0.487	0.17
chr1	15497724	15497744	+	GATCGCTGTTTGAGATCAAA	C1ORF195	0,0,0,0,57	0,0,0,0,0,0,0,0,0,0,0,0,0,0,0,0,0,0,0,0	-0.306	0.0984	0.253	0.0272	0.18	0.133
chr1	15497735	15497752	+	GAGATCAAAAGGTTTGC	C1ORF195	0,3,21,454,5045	0,0,0,1,0,0,0,0,0,0,1,0,1,0,0,0,0	-0.359	-0.0831	-0.168	-0.265	0.941	0.197
chr1	15497750	15497768	+	GCAGGTCAGAGTGGATGA	C1ORF195	0,1,15,302,2763	0,0,0,0,0,0,0,0,0,0,0,0,1,0,0,0,0,0	0.51	0.405	-0.0611	-0.183	-0.635	0.084
chr1	15541605	15541623	-	GCGCATAGTGCGAGCCAT	TMEM51	0,0,1,27,400	0,0,0,0,0,0,0,0,0,0,0,0,0,0,0,0,0,0	0.122	-0.298	0.427	0.214	-0.331	-0.16
chr1	15541681	15541699	-	GCGCTGAAGCCGGGTACC	TMEM51	0,0,1,70,1044	0,0,0,0,0,0,0,0,0,0,0,0,0,0,0,0,0,0	-1.98	-0.221	-1.37	-1.22	-0.0586	0.258
chr1	15541737	15541757	-	GAGGATGCCGCCACCCACCT	TMEM51	0,0,0,13,134	0,0,0,0,0,0,0,0,0,0,0,0,0,0,0,0,0,0,0,0	-0.388	-0.177	-0.278	-0.474	-0.169	-0.214
chr1	15541782	15541799	-	GGCCCCGACCAGCACGT	TMEM51	0,1,8,169,2337	0,0,0,0,0,0,0,0,0,0,0,0,0,0,0,1,0	-0.752	-0.745	-1.16	-1.01	-0.641	-0.646
chr1	15545856	15545876	-	GCTGGGAACATAGTACCTTG	TMEM51	0,0,0,4,113	0,0,0,0,0,0,0,0,0,0,0,0,0,0,0,0,0,0,0,0	-0.947	-0.453	-1.13	-0.681	0.681	-0.0341
chr1	15545913	15545933	+	GGGGAGAGGAGCAGAACCCG	TMEM51	0,0,1,40,373	0,0,0,0,0,0,0,0,0,0,0,0,0,0,0,0,0,0,0,0	-2.78	-1.64	-2.07	-1.39	-0.381	-1.07
chr1	15545953	15545971	-	GTCAGTGACTCATAGGAC	TMEM51	0,0,6,101,1312	0,0,0,0,0,0,0,0,0,0,0,0,0,0,0,0,0,0	-0.0373	-0.299	0.0107	-0.0566	-0.169	-0.424
chr1	15545993	15546011	-	GTCAGCCCTGGTGGATGT	TMEM51	0,0,11,191,1994	0,0,0,0,0,0,0,0,0,0,0,0,0,0,0,0,0,0	0.039	-0.447	-0.0788	0.206	-0.638	-0.464
chr1	15546034	15546052	-	GAGTTCTGCCTGTCAGGG	TMEM51	0,1,11,173,1602	0,0,0,0,0,0,0,0,0,0,0,0,0,0,0,0,1,0	-0.259	0.112	-0.227	-0.265	-0.0918	-0.741
chr1	15578286	15578306	+	GCCTATCTAAAGAGCGCAGA	FHAD1	0,0,0,3,41	0,0,0,0,0,0,0,0,0,0,0,0,0,0,0,0,0,0,0,0	0.138	0.166	-0.549	-0.354	-0.0013	-0.506
chr1	15598886	15598904	+	GGACTTCAATTCCCGCAA	FHAD1	0,0,0,33,581	0,0,0,0,0,0,0,0,0,0,0,0,0,0,0,0,0,0	-0.209	0.779	0.511	0.306	-0.381	-0.0709
chr1	15615905	15615925	-	GTGCTGGGCCCCTCATCCAT	FHAD1	0,0,0,8,124	0,0,0,0,0,0,0,0,0,0,0,0,0,0,0,0,0,0,0,0	-0.468	-0.121	-0.539	-1.03	0.255	-0.0726
chr1	15615978	15615996	-	GGGGATATGTGATGGTGG	FHAD1	0,0,10,324,3026	0,0,0,0,0,0,0,0,0,0,0,0,0,0,0,0,0,0	0.93	0.719	0.335	-0.202	-0.461	-0.198
chr1	15616017	15616035	-	GCTCCTTTGCATCGGTGC	FHAD1	0,0,1,49,562	0,0,0,0,0,0,0,0,0,0,0,0,0,0,0,0,0,0	0.707	0.652	0.775	0.243	0.167	0.636
chr1	15616054	15616072	+	GACCCACCGTGGTCCTGC	FHAD1	0,0,6,85,1001	0,0,0,0,0,0,0,0,0,0,0,0,0,0,0,0,0,0	0.147	-0.45	0.656	0.0775	-1.59	-1.75
chr1	15635149	15635168	-	GTTCCGCTCTGACAGGGTC	FHAD1	0,0,1,16,214	0,0,0,0,0,0,0,0,0,0,0,0,0,0,0,0,0,0,0	-0.201	-0.00863	-0.0487	-0.175	0.304	0.278
chr1	15635184	15635204	-	GTTCTCGCCCTCATTCTTCA	FHAD1	0,0,0,13,119	0,0,0,0,0,0,0,0,0,0,0,0,0,0,0,0,0,0,0,0	-0.116	-0.000112	-0.565	-0.652	0.114	0.0178
chr1	15689197	15689215	-	GTTCGTACGCCATGTCTT	FHAD1	0,0,0,6,200	0,0,0,0,0,0,0,0,0,0,0,0,0,0,0,0,0,0	-0.137	-0.272	-0.275	-0.0845	-0.269	-0.664
chr1	15736474	15736491	-	GGTGGCCAGCTCGTCCG	EFHD2	0,1,13,237,3314	0,0,0,0,0,0,0,0,0,0,0,0,1,0,0,0,0	-1.55	-0.931	-0.764	-0.651	-0.381	-0.792
chr1	15736511	15736529	+	GATGGAGGGCGAGGGCGG	EFHD2	0,0,36,613,5870	0,0,0,0,0,0,0,0,0,0,0,0,0,0,0,0,0,0	-3.33	-3.15	-3.95	-3.87	-2.39	-3.38
chr1	15736540	15736560	-	GTTCAGCCCGGGCTGCTCCG	EFHD2	0,0,0,9,122	0,0,0,0,0,0,0,0,0,0,0,0,0,0,0,0,0,0,0,0	-1.72	-0.544	-1.66	0.00429	0.617	0.424
chr1	15736639	15736659	-	GTCTGCGCGCCGCAGCAGCT	EFHD2	0,0,0,7,69	0,0,0,0,0,0,0,0,0,0,0,0,0,0,0,0,0,0,0,0	-0.552	-0.0605	-0.459	-0.224	0.00483	-0.234
chr1	15752377	15752397	-	GTCGATGAAGCCGTCCCGCC	EFHD2	0,0,0,0,23	0,0,0,0,0,0,0,0,0,0,0,0,0,0,0,0,0,0,0,0	-0.555	-0.832	-0.779	-0.661	-0.188	0.0563
chr1	15752399	15752419	+	GATGGAGCTAAAACTCATGA	EFHD2	0,0,1,12,137	0,0,0,0,0,0,0,0,0,0,0,0,0,0,0,0,0,0,0,0	-0.175	-0.179	-0.348	-1.54	-0.68	-0.35
chr1	15752450	15752470	+	GGGCCTGAAAAACATGATCA	EFHD2	0,0,1,13,139	0,0,0,0,0,0,0,0,0,0,0,0,0,0,0,0,0,0,0,0	-0.732	0.188	0.0706	-0.402	0.514	0.215
chr1	15753653	15753671	-	GCCGCCTTGCGGAAGATC	EFHD2	0,0,1,43,436	0,0,0,0,0,0,0,0,0,0,0,0,0,0,0,0,0,0	-0.19	-0.451	-0.235	-0.201	-0.133	0.224
chr1	15753676	15753696	-	GCTGTCCTCCTGAAGCTCCC	EFHD2	0,0,2,27,347	0,0,0,0,0,0,0,0,0,0,0,0,0,0,0,0,0,0,0,0	-1.14	-0.539	-0.484	-0.141	-0.548	-0.238
chr1	15753715	15753735	-	GACGTCGATCTCAGAGAGGC	EFHD2	0,0,0,4,49	0,0,0,0,0,0,0,0,0,0,0,0,0,0,0,0,0,0,0,0	-0.333	-0.932	-0.522	-1.06	-0.192	0.00654
chr1	15766815	15766835	-	GATAGGTTGGGCGGGAAGCT	CTRC	0,0,0,5,105	0,0,0,0,0,0,0,0,0,0,0,0,0,0,0,0,0,0,0,0	-0.686	-1.28	-0.0721	-0.278	-0.156	-1.11
chr1	15766856	15766875	+	GGATGCCCGGCCCCACAGC	CTRC	0,0,5,54,719	0,0,0,0,0,0,0,0,0,0,0,0,0,0,0,0,0,0,0	-2.15	-1.46	-1.44	-1.47	-0.885	-0.838
chr1	15766999	15767017	-	GTGTCGTTCTTGAGGTAC	CTRC	0,0,1,30,574	0,0,0,0,0,0,0,0,0,0,0,0,0,0,0,0,0,0	0.0381	-0.143	-0.68	-0.645	-1.25	-0.865
chr1	15767065	15767084	-	GATGCAGTGGGCGGCAGTG	CTRC	0,0,4,94,733	0,0,0,0,0,0,0,0,0,0,0,0,0,0,0,0,0,0,0	-1.1	-1.43	-1.26	-1.74	-1.42	-1.02
chr1	15768950	15768967	-	GGCCACACGGTAGGTCC	CTRC	0,0,10,222,2643	0,0,0,0,0,0,0,0,0,0,0,0,0,0,0,0,0	-0.61	-0.948	0.208	0.0831	-1.19	-1.89
chr1	15768997	15769017	+	GAAGAAGGATCCCTGTTTGT	CTRC	0,0,0,11,142	0,0,0,0,0,0,0,0,0,0,0,0,0,0,0,0,0,0,0,0	-1.11	-0.902	-0.7	-0.51	-1.07	-1.08
chr1	15769041	15769061	-	GGAGGGCATTCCATCTCTTG	CTRC	0,0,0,12,100	0,0,0,0,0,0,0,0,0,0,0,0,0,0,0,0,0,0,0,0	-1.26	-1.17	-1.66	-1.35	-1.91	-1.42
chr1	15769928	15769945	-	GCTCTGCAAGCTTGATG	CTRC	0,1,18,358,4847	0,0,0,0,0,0,0,0,0,0,0,0,0,0,1,0,0	-0.963	-1.1	-0.78	-0.692	-2.13	-1.86
chr1	15769949	15769969	+	GGAGCTGAGTGACACCATCC	CTRC	0,0,0,36,883	0,0,0,0,0,0,0,0,0,0,0,0,0,0,0,0,0,0,0,0	-0.479	-0.271	-0.834	-0.964	-1.33	-1.05
chr1	15771144	15771161	-	GTGGCGTGATCCACCAC	CTRC	0,0,5,173,1454	0,0,0,0,0,0,0,0,0,0,0,0,0,0,0,0,0	-0.421	-1.07	-1.31	-1.04	-2.22	-1.95
chr1	15783256	15783276	+	GACGCTGCTGCTGTCCACTT	CELA2A	0,1,1,35,174	0,0,0,1,0,0,0,0,0,0,0,0,0,0,0,0,0,0,0,0	-2.09	-1.69	-2.45	-1.18	-0.671	-0.435
chr1	15783600	15783620	-	GTCACATAAGGTGGGTAAGT	CELA2A	0,0,0,4,87	0,0,0,0,0,0,0,0,0,0,0,0,0,0,0,0,0,0,0,0	-1.45	-1.22	-1.25	-1.57	0.0451	-0.45
chr1	15783626	15783645	+	GGTTGGCGGTGAAGAAGCG	CELA2A	0,0,1,24,375	0,0,0,0,0,0,0,0,0,0,0,0,0,0,0,0,0,0,0	-0.929	-0.989	-0.804	-0.534	0.325	0.161
chr1	15788066	15788085	+	GTACAGCTCCAATGGCAAG	CELA2A	0,1,2,17,274	0,0,0,0,0,0,0,0,0,0,0,0,0,0,0,0,1,0,0	-0.786	-0.215	-0.0669	-0.247	-0.243	-0.75
chr1	15789235	15789253	-	GCCCCACGCGGTAGGTCC	CELA2A	0,0,5,48,548	0,0,0,0,0,0,0,0,0,0,0,0,0,0,0,0,0,0	-0.967	-1.34	-0.674	-0.375	-0.557	-0.33
chr1	15789259	15789277	+	GGCACAACCTCTACGTTG	CELA2A	0,0,1,44,424	0,0,0,0,0,0,0,0,0,0,0,0,0,0,0,0,0,0	-0.449	-0.635	-0.379	-0.555	-0.48	-0.795
chr1	15792518	15792535	-	GCAACCGGCCCTGCTGC	CELA2A	0,0,30,395,3982	0,0,0,0,0,0,0,0,0,0,0,0,0,0,0,0,0	-0.937	-1.33	-1.26	-1.01	-0.446	-0.707
chr1	15793889	15793908	+	GGCGGGCCACTGAACTGTC	CELA2A	0,0,1,20,186	0,0,0,0,0,0,0,0,0,0,0,0,0,0,0,0,0,0,0	-0.622	-0.581	-0.67	-0.713	-1.29	-0.443
chr1	15793931	15793951	+	GTGCACGGCATCGTCAGCTT	CELA2A	0,0,0,3,27	0,0,0,0,0,0,0,0,0,0,0,0,0,0,0,0,0,0,0,0	-0.499	-0.825	-0.463	-0.589	-0.304	-0.331
chr1	15794010	15794027	-	GATCCAGTCGATGTAAT	CELA2A	0,0,9,136,1519	0,0,0,0,0,0,0,0,0,0,0,0,0,0,0,0,0	-0.541	-0.744	-0.354	-0.678	-0.702	-0.812
chr1	15802628	15802648	+	GACCCTGCTGCTGTCCACTT	CELA2B	0,1,1,16,217	0,0,0,1,0,0,0,0,0,0,0,0,0,0,0,0,0,0,0,0	-0.744	-1.08	-0.819	-0.279	-0.761	-0.262
chr1	15802972	15802991	-	GACATATCAGGCGCGTAAG	CELA2B	0,0,0,1,52	0,0,0,0,0,0,0,0,0,0,0,0,0,0,0,0,0,0,0	-0.353	-1.25	-0.661	-1.07	-0.135	-2.17
chr1	15802983	15803003	+	GATATGTCTAGGATGCTTGG	CELA2B	0,0,0,8,86	0,0,0,0,0,0,0,0,0,0,0,0,0,0,0,0,0,0,0,0	0.167	-0.741	-0.0571	-0.299	-1.22	-1.73
chr1	15802997	15803016	+	GCTTGGAGGTGAAGAAGCG	CELA2B	0,0,7,57,648	0,0,0,0,0,0,0,0,0,0,0,0,0,0,0,0,0,0,0	-0.546	-0.358	-0.772	-0.893	0.189	0.554
chr1	15807603	15807622	+	GTACAGCTCCAATGGCCAG	CELA2B	0,1,1,20,314	0,0,0,0,0,0,0,0,0,0,0,0,0,0,0,0,1,0,0	0.0024	-0.323	-0.57	-0.724	-0.783	-1.51
chr1	15808767	15808785	-	GCATCACGCGGTAGATCC	CELA2B	0,0,1,32,381	0,0,0,0,0,0,0,0,0,0,0,0,0,0,0,0,0,0	-0.139	-0.615	0.269	-0.0455	-0.386	-1.41
chr1	15808858	15808875	+	GGACTGGAACTCCGACC	CELA2B	0,0,15,268,4060	0,0,0,0,0,0,0,0,0,0,0,0,0,0,0,0,0	-0.808	-0.726	-0.733	-0.677	-1.49	-1.5
chr1	15812411	15812431	-	GGCCCTGCTTCAGGTCATCA	CELA2B	0,0,0,16,190	0,0,0,0,0,0,0,0,0,0,0,0,0,0,0,0,0,0,0,0	-0.371	-0.303	0.321	0.125	-0.572	-0.123
chr1	15812492	15812512	+	GACGAATATGATCTGTGCTG	CELA2B	0,0,0,9,84	0,0,0,0,0,0,0,0,0,0,0,0,0,0,0,0,0,0,0,0	-0.15	-0.166	-0.185	-0.166	-0.975	-1.27
chr1	15813789	15813807	-	GACAGTTCAGCGGCCCAC	CELA2B	0,0,3,58,630	0,0,0,0,0,0,0,0,0,0,0,0,0,0,0,0,0,0	-0.252	-0.258	-0.405	-0.347	-1.21	-0.879
chr1	15833499	15833519	-	GTGAACTTCTGCCGTGAGTC	CASP9	0,0,0,4,68	0,0,0,0,0,0,0,0,0,0,0,0,0,0,0,0,0,0,0,0	-0.125	-0.167	-0.91	-1.15	-1.76	-1.12
chr1	15834384	15834402	-	GTGCTCTTGAGAGTTTGA	CASP9	0,0,8,124,1387	0,0,0,0,0,0,0,0,0,0,0,0,0,0,0,0,0,0	0.108	-0.548	-0.786	-0.647	-0.128	-0.0582
chr1	15844624	15844644	+	GAACCAATGTCCACTGGTCT	CASP9	0,0,0,3,87	0,0,0,0,0,0,0,0,0,0,0,0,0,0,0,0,0,0,0,0	0.0962	0.634	0.143	0.249	0.431	-0.0875
chr1	15844648	15844668	+	GTTTCCGGTCTGAGAACCTC	CASP9	0,0,0,3,57	0,0,0,0,0,0,0,0,0,0,0,0,0,0,0,0,0,0,0,0	-0.378	0.00388	-0.334	0.0931	-1.15	-0.836
chr1	15844685	15844705	+	GTCTGAGCACCACTGGGGTA	CASP9	0,0,5,63,254	0,0,0,0,0,0,0,0,0,0,0,0,0,0,0,0,0,0,0,0	-0.503	0.933	-0.0798	0.0464	-2.51	-0.75
chr1	15844778	15844796	+	GGCCTGTGTCCTCTAAGC	CASP9	0,0,7,125,1276	0,0,0,0,0,0,0,0,0,0,0,0,0,0,0,0,0,0	-0.175	-0.887	-0.446	-0.858	-1.9	-0.711
chr1	15844838	15844856	-	GGCAGCTGATCATAGATC	CASP9	0,0,4,62,1143	0,0,0,0,0,0,0,0,0,0,0,0,0,0,0,0,0,0	0.569	0.901	0.599	0.194	0.16	0.00692
chr1	15850583	15850600	+	GGGGCCTGAACAGCTCG	CASP9	0,1,18,276,2947	0,0,0,0,0,0,0,0,0,0,0,0,0,0,0,1,0	-0.808	-0.239	-0.795	-0.168	-3.11	-3.23
chr1	15850637	15850657	+	GCTCTTCCACCAGCCGCAGC	CASP9	0,0,0,30,217	0,0,0,0,0,0,0,0,0,0,0,0,0,0,0,0,0,0,0,0	-0.129	0.628	-0.0523	0.421	0.0462	-0.0159
chr1	15850668	15850686	-	GCGGATCGGCGGCTCCTG	CASP9	0,0,11,59,598	0,0,0,0,0,0,0,0,0,0,0,0,0,0,0,0,0,0	-1.93	-0.126	-1.8	0.21	-0.477	0.0465
chr1	15855628	15855646	+	GGCAGTTCTTGATAGTTC	DNAJC16	0,1,3,85,955	0,0,0,0,0,0,0,0,0,0,0,0,0,0,0,0,0,1	0.111	-0.0522	-0.424	-0.766	-0.619	-0.891
chr1	15855659	15855676	+	GCAAATTCTGTCTGCGT	DNAJC16	0,0,14,255,2738	0,0,0,0,0,0,0,0,0,0,0,0,0,0,0,0,0	0.0072	-0.699	-0.0803	-0.421	-0.268	-1.27
chr1	15855690	15855708	-	GACCCCTAGGACTCTGTA	DNAJC16	0,0,6,55,770	0,0,0,0,0,0,0,0,0,0,0,0,0,0,0,0,0,0	-0.462	-0.521	-0.167	-0.298	-0.743	-0.852
chr1	15855721	15855739	+	GTCAGGCTGATATTAAAA	DNAJC16	0,0,7,146,1525	0,0,0,0,0,0,0,0,0,0,0,0,0,0,0,0,0,0	-0.616	-0.359	-1.3	-0.941	-1.15	-1.11
chr1	15863002	15863019	+	GATCAATATGGAGACGC	DNAJC16	0,0,4,141,2092	0,0,0,0,0,0,0,0,0,0,0,0,0,0,0,0,0	-1.34	-1.29	-0.751	-0.785	-1.85	-1.63
chr1	15863121	15863138	-	GCCGTTCAGAATTAAAA	DNAJC16	0,0,11,239,3387	0,0,0,0,0,0,0,0,0,0,0,0,0,0,0,0,0	-0.98	-0.173	-0.376	0.384	-0.515	-0.333
chr1	15863200	15863218	-	GGGTTTCTTGAAGCTATC	DNAJC16	0,0,5,94,941	0,0,0,0,0,0,0,0,0,0,0,0,0,0,0,0,0,0	0.0543	0.144	0.484	0.413	-0.227	-0.578
chr1	15870899	15870919	+	GAATTGGCGTGGTCCATGCT	DNAJC16	0,0,0,2,38	0,0,0,0,0,0,0,0,0,0,0,0,0,0,0,0,0,0,0,0	0.152	-0.248	-0.545	-0.564	-0.543	-0.697
chr1	15870932	15870950	+	GCCTGGCCCATCACCTAG	DNAJC16	0,0,8,104,1131	0,0,0,0,0,0,0,0,0,0,0,0,0,0,0,0,0,0	-0.18	-0.393	2.17	1.06	-0.217	-0.772
chr1	15873345	15873363	-	GTATAACAGTGGCACAAT	DNAJC16	0,0,1,88,1048	0,0,0,0,0,0,0,0,0,0,0,0,0,0,0,0,0,0	-0.351	-0.817	-0.323	-0.728	-1.21	-0.867
chr1	15906594	15906611	+	GCCATCGCTTGCAATAT	AGMAT	0,0,5,88,1216	0,0,0,0,0,0,0,0,0,0,0,0,0,0,0,0,0	0.4	0.385	0.342	0.425	0.34	0.692
chr1	15909735	15909753	-	GCTGCCGGCGAATTCAAG	AGMAT	0,0,2,17,265	0,0,0,0,0,0,0,0,0,0,0,0,0,0,0,0,0,0	-0.937	-0.35	0.33	-0.0699	-0.426	-0.521
chr1	15909792	15909812	+	GGTCTGCAACCATGAGGGAC	AGMAT	0,0,0,6,108	0,0,0,0,0,0,0,0,0,0,0,0,0,0,0,0,0,0,0,0	-0.319	-0.307	-0.376	-0.422	-0.723	-0.696
chr1	15909830	15909850	-	GGGACAGTCAATCCTAGCAC	AGMAT	0,0,0,4,80	0,0,0,0,0,0,0,0,0,0,0,0,0,0,0,0,0,0,0,0	-0.523	-1.04	-1.57	-1.11	-0.479	-0.657
chr1	15909860	15909880	+	GATTCTTCCCGGATGCGGCG	AGMAT	0,0,0,1,29	0,0,0,0,0,0,0,0,0,0,0,0,0,0,0,0,0,0,0,0	-1.01	-0.458	-1	0.251	-0.0586	-0.143
chr1	15911216	15911234	-	GGGGTGCCCCTGGATACT	AGMAT	0,0,5,93,1131	0,0,0,0,0,0,0,0,0,0,0,0,0,0,0,0,0,0	-0.524	0.138	-0.061	0.549	0.645	0.0839
chr1	15911256	15911274	-	GGTGCAGACCTCCCCCGA	AGMAT	0,1,2,48,701	0,0,0,0,0,0,0,0,0,0,0,0,0,0,0,0,1,0	-1.49	-1.57	-3.58	-3.97	-0.45	-0.947
chr1	15911304	15911322	+	GGCCGGGCCACGAACTCG	AGMAT	0,0,3,36,531	0,0,0,0,0,0,0,0,0,0,0,0,0,0,0,0,0,0	-0.182	-0.326	-0.299	0.105	-0.0439	-0.0409
chr1	15911378	15911396	-	GCAGGGCTCTTTCATCCG	AGMAT	0,0,8,114,1091	0,0,0,0,0,0,0,0,0,0,0,0,0,0,0,0,0,0	-0.474	-0.628	-0.121	0.31	-0.328	0.292
chr1	15911441	15911460	-	GCTGAGGCTGCTGGCGTCC	AGMAT	0,0,8,133,1035	0,0,0,0,0,0,0,0,0,0,0,0,0,0,0,0,0,0,0	-0.474	-0.0866	0.159	-0.152	-0.623	0.0355
chr1	15944170	15944189	+	GCTCACCGTGTACTGTGTG	DDI2	0,0,1,19,241	0,0,0,0,0,0,0,0,0,0,0,0,0,0,0,0,0,0,0	0.0206	-0.151	-0.698	-0.833	-1.54	-1.61
chr1	15944220	15944240	-	GAAGTCGGCGTCGACCTGGA	DDI2	0,0,0,1,34	0,0,0,0,0,0,0,0,0,0,0,0,0,0,0,0,0,0,0,0	-4.43	-4.93	-4.47	-3.38	-3.2	-4.49
chr1	15953184	15953204	-	GATCTGTGGTTGTCTGTGAG	DDI2	0,0,4,31,451	0,0,0,0,0,0,0,0,0,0,0,0,0,0,0,0,0,0,0,0	-2.91	-3.33	-2.4	-1.73	-2.25	-2.8
chr1	15956898	15956916	+	GCAGTCCCACTCATCTCC	DDI2	0,0,8,106,1288	0,0,0,0,0,0,0,0,0,0,0,0,0,0,0,0,0,0	-1.62	-1.43	-1.78	-1.71	-2.65	-2.07
chr1	15956920	15956940	+	GAAATAACTTCATCTCCTCA	DDI2	0,0,1,24,214	0,0,0,0,0,0,0,0,0,0,0,0,0,0,0,0,0,0,0,0	-1.61	-1.31	-1.52	-1.24	-1.36	-1.86
chr1	15956960	15956978	-	GCAACATATCTCGGAGCA	DDI2	0,0,2,35,540	0,0,0,0,0,0,0,0,0,0,0,0,0,0,0,0,0,0	-1.22	-1.15	0.237	-0.0702	-1.21	-1.2
chr1	15956984	15957001	-	GGACAGCTCATGCGGGT	DDI2	0,0,7,178,2653	0,0,0,0,0,0,0,0,0,0,0,0,0,0,0,0,0	-2.56	-2.68	-1.41	-1.53	-0.638	-0.525
chr1	15959952	15959972	-	GGTCCTGCTGCTGCTCCACC	DDI2	0,0,1,70,462	0,0,0,0,0,0,0,0,0,0,0,0,0,0,0,0,0,0,0,0	-3.07	-2.64	-1.71	-2.88	-2.9	-2.97
chr1	15959979	15959999	-	GAATCCTTTCTTGCTCTCTC	DDI2	0,0,3,32,255	0,0,0,0,0,0,0,0,0,0,0,0,0,0,0,0,0,0,0,0	-2.16	-1.99	-2.65	-2.7	-1.75	-0.898
chr1	15960019	15960039	-	GCCTGAGCTTCAAGGTCAAA	DDI2	0,0,0,18,131	0,0,0,0,0,0,0,0,0,0,0,0,0,0,0,0,0,0,0,0	-1.6	-1.13	-0.893	-0.838	-0.702	-1.7
chr1	15986378	15986397	-	GGTTAAACCCATCTGAAGT	RSC1A1	0,0,0,18,253	0,0,0,0,0,0,0,0,0,0,0,0,0,0,0,0,0,0,0	-1.31	-1.16	-0.583	-0.839	-0.318	0.406
chr1	15986441	15986458	-	GAGCGAGCAAGACTCAT	RSC1A1	0,1,11,187,2302	0,0,0,1,0,0,0,0,0,0,0,0,0,0,0,0,0	0.249	-0.583	-0.118	-0.205	-1.39	-1.25
chr1	15986479	15986497	-	GAGTCACTGGGCTTGATA	RSC1A1	0,0,5,213,2288	0,0,0,0,0,0,0,0,0,0,0,0,0,0,0,0,0,0	0.012	0.223	-0.15	-0.0173	-1.48	-0.693
chr1	15986642	15986662	-	GAATTCTGCATAGGCATAGC	RSC1A1	0,0,0,2,97	0,0,0,0,0,0,0,0,0,0,0,0,0,0,0,0,0,0,0,0	-1.52	-1.37	-1.66	-1.18	0.22	0.384
chr1	15986719	15986739	-	GGAGATGAAATTTGAGGCCC	RSC1A1	0,0,3,28,283	0,0,0,0,0,0,0,0,0,0,0,0,0,0,0,0,0,0,0,0	-1.15	-0.524	-1.33	-0.723	-2.68	-1.32
chr1	15986757	15986777	+	GTTTATCTGTCACATCTACT	RSC1A1	0,0,0,14,136	0,0,0,0,0,0,0,0,0,0,0,0,0,0,0,0,0,0,0,0	-0.375	-0.132	-0.0323	-0.082	-0.824	-1.55
chr1	15986797	15986816	+	GTTTCTAGGTGAAAAGGAT	RSC1A1	0,0,3,56,578	0,0,0,0,0,0,0,0,0,0,0,0,0,0,0,0,0,0,0	-0.705	0.229	0.817	0.974	-2.6	-2.25
chr1	15986839	15986859	-	GAGGGTCACTCACTTGACTC	RSC1A1	0,0,2,13,164	0,0,0,0,0,0,0,0,0,0,0,0,0,0,0,0,0,0,0,0	-0.393	-1.05	-1.19	-1.67	-2.16	-1.64
chr1	15986950	15986970	-	GCCTTTCTTCAGGAAGCTCA	RSC1A1	0,0,1,26,301	0,0,0,0,0,0,0,0,0,0,0,0,0,0,0,0,0,0,0,0	-1.38	-0.748	-0.91	-0.656	-0.869	-0.958
[truncated: 202,653+ more rows]

## Sheet: Legend
			chrom, start, end, strand and sequence indicate the coordinates and sequence of the guide, excluding the PAM.
			num_total is a comma-separated list of the number of off-targets with 0, 1, 2, 3 and 4 mismatches (the guide's on-target site is not included in the count of 0-mismatch off-targets).
			num_total_positional is a comma-separated list of the number of 1-mismatch off-targets at each position, starting from the PAM-distal end.
			Enrichments are calculated as log base 2 ratios of counts normalized to the negative controls (see methods for complete description)
